# Supplementary material for: Disruption of the LRRK2 substrate RAB12 facilitates neurotransmission and causes hyperactivity in mice
Source: NPJ Parkinsons Dis. 2026 Apr 24;12:159. doi: 10.1038/s41531-026-01353-4 (PMC13319756; doi:10.1038/s41531-026-01353-4)
Supplement: Supplementary file 2 — Data S1 [file 41531_2026_1353_MOESM2_ESM.xls]

## Sheet: Data S1
	Protein Group#	Protein Accession #	Protein Description	GN	PSM#	Total Peptide#	Unique Peptide#	%Coverage	Peptide of the Highest Score	Run#	Scan#	m/z	z	ppm	Jscore	dJn	KO_S1	KO_S2	KO_S3	KO_S4	KO_S5	WT_S1	WT_S2	WT_S3	WT_S4	p_value	FDR	logFC	logFC_z_score
1	SJPG0100926.001	sp|P58742|AAAS_MOUSE	Aladin OS=Mus musculus OX=10090 GN=Aaas PE=1 SV=1	Aaas	5	4	0	8.24	GGGVTNLLWSPDGSK	CP_ZHENYU_FRAC38	30396	1048.59	2	0.8164	66.47	0.830149	49300.7	53251.8	52916	52467.3	48692.4	52556.1	45647.4	53150.9	45796	0.325982	0.876665	0.0612243	0.832648
2	SJPG0100927.001	sp|Q9D2R0|AACS_MOUSE	Acetoacetyl-CoA synthetase OS=Mus musculus OX=10090 GN=Aacs PE=1 SV=1	Aacs	22	16	15	20.09	MYDEVVDTSK	CP_ZHENYU_FRAC21	21490	897.976	2	-0.1108	56.2	0.716548	213125	209332	211780	218095	214843	219611	222998	222526	203356	0.542394	0.912794	-0.0238291	-0.105833
3	SJPG0100932.001	tr|J3QPI0|J3QPI0_MOUSE	AADACL2 family member 3 OS=Mus musculus OX=10090 GN=Aadacl2fm3 PE=3 SV=1	Aadacl2fm3	1	1	1	1.75	VIDAGMK	CP_ZHENYU_FRAC18	19692	671.406	2	-0.395	31.44	0.188295	146637	149510	159336	146267	171364	137292	178673	154790	165146	0.655308	0.936008	-0.0361141	-0.241385
4	SJPG0100941.001	sp|Q3UHJ0|AAK1_MOUSE	AP2-associated protein kinase 1 OS=Mus musculus OX=10090 GN=Aak1 PE=1 SV=2	Aak1	184	50	1	63.29	REQGSSGLGSGSSGGGGSSSGLGSGYIGR	CP_ZHENYU_FRAC14	11298	954.8	3	-0.8803	122.8	1	6.7053e+06	6.99881e+06	6.88486e+06	6.87168e+06	6.9439e+06	6.80161e+06	6.68426e+06	6.66865e+06	6.62877e+06	0.224578	0.850219	0.0392547	0.590235
5	SJPG0100941.003	tr|A0A571BEI2|A0A571BEI2_MOUSE	AP2-associated protein kinase 1 (Fragment) OS=Mus musculus OX=10090 GN=Aak1 PE=1 SV=1	Aak1	22	12	1	25.88	TQNTLASDSLAR	CP_ZHENYU_FRAC15	11258	790.932	2	-0.3071	76.89	1	2.93417e+06	2.84067e+06	2.77364e+06	2.82902e+06	2.84118e+06	2.83222e+06	2.77469e+06	2.74841e+06	2.84815e+06	0.510129	0.9039	0.02183	0.397971
6	SJPG0100942.001	sp|Q8R0P4|AAMDC_MOUSE	Mth938 domain-containing protein OS=Mus musculus OX=10090 GN=Aamdc PE=1 SV=1	Aamdc	15	7	0	58.19	EYNALVAQGVR	CP_ZHENYU_FRAC39	16616	762.427	2	-0.7899	66.17	0.74097	326494	344336	326259	346359	334952	349060	320027	371546	351153	0.309073	0.874835	-0.0502049	-0.396864
7	SJPG0100943.001	tr|J3QN89|J3QN89_MOUSE	Angio-associated migratory protein OS=Mus musculus OX=10090 GN=Aamp PE=1 SV=1	Aamp	18	8	0	18.58	LGDGELLFECAGHK	CP_ZHENYU_FRAC28	29246	718.722	3	0.2039	69.07	0.776893	170933	163257	168946	166810	171828	177860	175941	165425	170379	0.361344	0.881349	-0.0339283	-0.217268
8	SJPG0100945.001	sp|Q9D2V5|AAR2_MOUSE	Protein AAR2 homolog OS=Mus musculus OX=10090 GN=Aar2 PE=1 SV=3	Aar2	1	1	1	3.39	VGQNLPLCGTECR	CP_ZHENYU_FRAC15	18652	904.458	2	-1.826	46.56	0.796177	20353.4	19403.3	20365.9	16949.2	21492.8	20644.9	19359.1	16243.1	17367.7	0.264959	0.855349	0.100804	1.26937
9	SJPG0100947.001	sp|Q8BGQ7|SYAC_MOUSE	Alanine--tRNA ligase, cytoplasmic OS=Mus musculus OX=10090 GN=Aars1 PE=1 SV=1	Aars1	181	55	54	49.48	DIINEEEVQFLK	CP_ZHENYU_FRAC32	31957	1043.09	2	1.2237	79.9	1	3.08086e+06	3.05247e+06	3.3217e+06	3.22696e+06	3.30592e+06	3.27921e+06	3.44504e+06	3.11804e+06	3.08267e+06	0.75869	0.956532	-0.0145796	-0.00377319
10	SJPG0100948.001	sp|Q14CH7|SYAM_MOUSE	Alanine--tRNA ligase, mitochondrial OS=Mus musculus OX=10090 GN=Aars2 PE=1 SV=1	Aars2	16	12	12	12.86	LDTAGLEQLAQK	CP_ZHENYU_FRAC7	31464	948.057	2	-0.8047	64.09	1	170043	173686	184726	206438	170442	176055	199279	189435	171558	0.721309	0.950522	-0.0252521	-0.121534
11	SJPG0100949.001	sp|Q3THG9|AASD1_MOUSE	Alanyl-tRNA editing protein Aarsd1 OS=Mus musculus OX=10090 GN=Aarsd1 PE=1 SV=2	Aarsd1	34	18	2	49.51	GAGLFLLAGPAEAVETLGPR	CP_ZHENYU_FRAC8	33263	1121.64	2	-1.4377	77.96	0.791047	256585	247759	276360	287632	281642	253316	295471	282882	249592	0.996098	0.99925	-0.000330241	0.153454
12	SJPG0100951.001	sp|Q9CQF6|ADPPT_MOUSE	L-aminoadipate-semialdehyde dehydrogenase-phosphopantetheinyl transferase OS=Mus musculus OX=10090 GN=Aasdhppt PE=1 SV=1	Aasdhppt	1	1	0	1.94	KLVAEK	CP_ZHENYU_FRAC18	13977	533.69	3	-0.8327	35.78	0.136948	79775.9	99083.6	72021.8	92902.1	77619.8	87601.3	80238	93574.2	84230.7	0.649143	0.93393	-0.0438899	-0.327184
13	SJPG0100952.001	sp|Q99K67|AASS_MOUSE	Alpha-aminoadipic semialdehyde synthase, mitochondrial OS=Mus musculus OX=10090 GN=Aass PE=1 SV=1	Aass	14	11	10	12.85	MLLDGEIEAK	CP_ZHENYU_FRAC23	29500	863.999	2	0.2409	61.47	0.505287	97202.3	92743.9	91642.5	109317	85747.7	110509	108629	110873	96388.9	0.0475215	0.702758	-0.163623	-1.64833
14	SJPG0100954.001	sp|Q80YE4|LMTK1_MOUSE	Serine/threonine-protein kinase LMTK1 OS=Mus musculus OX=10090 GN=Aatk PE=1 SV=1	Aatk	19	16	0	15.38	AQQGQMGNPSTPR	CP_ZHENYU_FRAC2	2564	838.428	2	-0.2853	67.47	0.772047	162382	152233	152307	149901	151406	148309	149510	154383	156463	0.717704	0.950522	0.0137197	0.308481
15	SJPG0100955.001	sp|P61922|GABT_MOUSE	4-aminobutyrate aminotransferase, mitochondrial OS=Mus musculus OX=10090 GN=Abat PE=1 SV=1	Abat	252	39	8	70.8	NLLLAEVINIIK	CP_ZHENYU_FRAC31	33044	981.137	2	0.452	87.28	0.754354	2.9777e+07	2.93927e+07	3.09962e+07	3.663e+07	3.12528e+07	3.35877e+07	3.15818e+07	2.93632e+07	3.0213e+07	0.813881	0.967874	0.016699	0.341355
16	SJPG0100956.001	sp|P41233|ABCA1_MOUSE	Phospholipid-transporting ATPase ABCA1 OS=Mus musculus OX=10090 GN=Abca1 PE=1 SV=4	Abca1	39	25	20	11.46	SVVLTSHSMEECEALCTR	CP_ZHENYU_FRAC31	19896	805.051	3	-2.8408	72.34	0.667404	190707	209327	175987	191838	187884	197875	198905	194032	177127	0.90296	0.982284	-0.00697732	0.0801101
17	SJPG0100958.001	sp|Q5SSE9|ABCAD_MOUSE	ATP-binding cassette sub-family A member 13 OS=Mus musculus OX=10090 GN=Abca13 PE=2 SV=1	Abca13	2	2	0	0.24	ILEILK	CP_ZHENYU_FRAC1	32637	668.956	2	-0.1501	46.15	0	727006	857043	815623	658309	598583	875096	724128	895634	836185	0.104514	0.78977	-0.195194	-1.99668
18	SJPG0100962.001	sp|E9PX95|ABCAH_MOUSE	ATP-binding cassette sub-family A member 17 OS=Mus musculus OX=10090 GN=Abca17 PE=1 SV=1	Abca17	2	2	0	0.75	TYSGGNK	CP_ZHENYU_FRAC30	3985	667.883	2	0.6788	45.31	0.583756	46364.9	56326.7	52108.5	64069.8	47697.4	61229.7	49957.8	54022.4	45048.4	0.864659	0.975364	0.0193916	0.371065
19	SJPG0100963.001	sp|P41234|ABCA2_MOUSE	ATP-binding cassette sub-family A member 2 OS=Mus musculus OX=10090 GN=Abca2 PE=1 SV=4	Abca2	56	34	32	15.08	ILTMPEGHQVDLQGYR	CP_ZHENYU_FRAC3	26588	721.049	3	-1.8706	73.57	0.713606	230944	258663	224935	265666	237272	244592	242125	238089	239611	0.836911	0.971382	0.0112752	0.281509
20	SJPG0100964.001	sp|Q8R420|ABCA3_MOUSE	ATP-binding cassette sub-family A member 3 OS=Mus musculus OX=10090 GN=Abca3 PE=1 SV=3	Abca3	30	21	4	11.62	LAQQLSENLR	CP_ZHENYU_FRAC31	23128	738.428	2	-0.0827	68.83	0.598431	198769	207644	192787	210920	194445	193971	179354	194801	195638	0.12278	0.804102	0.0734449	0.96749
21	SJPG0100965.001	sp|O35600|ABCA4_MOUSE	Retinal-specific phospholipid-transporting ATPase ABCA4 OS=Mus musculus OX=10090 GN=Abca4 PE=2 SV=1	Abca4	3	1	0	0.26	GIVLEK	CP_ZHENYU_FRAC21	21273	633.918	2	0.2625	44.36	0.146754	367522	313708	398089	329625	277892	281905	387862	324710	448207	0.561532	0.917774	-0.0853783	-0.784968
22	SJPG0100966.001	sp|Q8K448|ABCA5_MOUSE	ATP-binding cassette sub-family A member 5 OS=Mus musculus OX=10090 GN=Abca5 PE=1 SV=2	Abca5	31	22	21	12.55	VIVTEEYANEK	CP_ZHENYU_FRAC4	21961	952.039	2	1.9563	67.59	0.672733	388401	388520	347041	365423	366523	367605	394307	370702	345574	0.896999	0.980056	0.00663918	0.230355
23	SJPG0100967.001	sp|Q8K441|ABCA6_MOUSE	ATP-binding cassette sub-family A member 6 OS=Mus musculus OX=10090 GN=Abca6 PE=1 SV=2	Abca6	2	1	0	0.37	LVNALK	CP_ZHENYU_FRAC31	23749	633.425	2	0.8881	42.56	0.304511	30267	38844	35855.2	39368	43099.1	37137.1	36705.4	33279.4	33892.6	0.403922	0.884691	0.0803466	1.04364
24	SJPG0100968.001	sp|Q91V24|ABCA7_MOUSE	ATP-binding cassette sub-family A member 7 OS=Mus musculus OX=10090 GN=Abca7 PE=1 SV=1	Abca7	18	15	0	8.2	SVVLTSHSMEECEALCTR	CP_ZHENYU_FRAC31	19896	805.051	3	-2.8408	72.34	0.667404	88284.9	93664.8	85748.9	87366.6	85847.6	87677.5	89680.1	83765.4	83001.5	0.40562	0.884691	0.0356081	0.549998
25	SJPG0100969.001	sp|Q8K442|ABC8A_MOUSE	ATP-binding cassette sub-family A member 8-A OS=Mus musculus OX=10090 GN=Abca8a PE=1 SV=2	Abca8a	9	6	0	2.59	TLSEGVK	CP_ZHENYU_FRAC25	13086	671.415	2	0.4108	47.31	0.155358	352334	346148	339887	364486	362690	335424	334915	327381	352624	0.115537	0.798667	0.0648772	0.872954
26	SJPG0100970.001	sp|Q8K440|ABC8B_MOUSE	ATP-binding cassette sub-family A member 8-B OS=Mus musculus OX=10090 GN=Abca8b PE=1 SV=2	Abca8b	14	12	0	6.98	EHLEIFAAVR	CP_ZHENYU_FRAC30	23005	496.955	3	-0.0716	61.64	0.613238	139489	125705	132055	130785	130398	121600	130270	124079	135196	0.349396	0.879254	0.0438033	0.640424
27	SJPG0100971.001	sp|Q8K449|ABCA9_MOUSE	ATP-binding cassette sub-family A member 9 OS=Mus musculus OX=10090 GN=Abca9 PE=1 SV=2	Abca9	15	11	4	5.67	TGSSIDNFVHALR	CP_ZHENYU_FRAC1	24447	574.314	3	-1.0411	61.75	0.70251	134798	139457	136642	144874	136367	130218	121920	128427	142247	0.107599	0.78977	0.0846095	1.09068
28	SJPG0100972.001	sp|Q9JI39|ABCBA_MOUSE	ATP-binding cassette sub-family B member 10, mitochondrial OS=Mus musculus OX=10090 GN=Abcb10 PE=1 SV=1	Abcb10	22	12	11	20.28	ATQDSLAEATQLAEER	CP_ZHENYU_FRAC17	24154	1019.02	2	-0.5709	74.75	0.66194	241142	221190	234903	249794	218437	249811	222890	239428	212412	0.83004	0.970366	0.013129	0.301964
29	SJPG0100973.001	sp|Q9QY30|ABCBB_MOUSE	Bile salt export pump OS=Mus musculus OX=10090 GN=Abcb11 PE=1 SV=2	Abcb11	3	1	0	0.45	AIAAAK	CP_ZHENYU_FRAC28	10705	576.884	2	0.5873	45.16	0.317095	378721	409068	288066	368009	352347	363815	302724	391833	326511	0.642926	0.933324	0.0506782	0.716283
30	SJPG0100974.001	sp|P21447|MDR1A_MOUSE	ATP-dependent translocase ABCB1 OS=Mus musculus OX=10090 GN=Abcb1a PE=1 SV=3	Abcb1a	52	26	10	18.73	GQTLALVGSSGCGK	CP_ZHENYU_FRAC32	21377	972.047	2	-0.7098	70.97	0.752008	125504	131294	123782	129459	133856	123602	127433	130189	128627	0.698686	0.944782	0.0144895	0.316976
31	SJPG0100978.001	sp|Q9DC29|ABCB6_MOUSE	ATP-binding cassette sub-family B member 6, mitochondrial OS=Mus musculus OX=10090 GN=Abcb6 PE=1 SV=1	Abcb6	13	11	9	12.11	IDGQDISQVTQISLR	CP_ZHENYU_FRAC18	31017	989.047	2	-1.9286	65.89	0.770223	574757	648296	565121	617601	581696	576697	521550	602165	606799	0.401121	0.884691	0.0515214	0.725586
32	SJPG0100979.001	sp|Q61102|ABCB7_MOUSE	ATP-binding cassette sub-family B member 7, mitochondrial OS=Mus musculus OX=10090 GN=Abcb7 PE=1 SV=3	Abcb7	77	25	24	29.25	GSIYLAGQNLQDVSLESLR	CP_ZHENYU_FRAC31	32044	1184.14	2	0.4607	80.08	1	2.96084e+06	2.84573e+06	3.02142e+06	3.13769e+06	2.91491e+06	2.91414e+06	2.78331e+06	2.8859e+06	2.85753e+06	0.164359	0.824031	0.0567227	0.782977
33	SJPG0100980.001	sp|Q9CXJ4|MITOS_MOUSE	Mitochondrial potassium channel ATP-binding subunit OS=Mus musculus OX=10090 GN=Abcb8 PE=1 SV=1	Abcb8	87	29	19	36.82	ATGVADEALGNVR	CP_ZHENYU_FRAC8	18614	788.934	2	-0.2145	80.95	0.733292	2.40841e+06	2.35386e+06	2.4484e+06	2.58249e+06	2.34865e+06	2.42994e+06	2.33089e+06	2.32267e+06	2.29175e+06	0.227714	0.850219	0.050598	0.715397
34	SJPG0100981.001	sp|Q9JJ59|ABCB9_MOUSE	ATP-binding cassette sub-family B member 9 OS=Mus musculus OX=10090 GN=Abcb9 PE=2 SV=1	Abcb9	48	20	5	27.82	ANAHGFIMELQDGYSTETGEK	CP_ZHENYU_FRAC8	29207	969.821	3	-0.8523	83.88	1	369842	411119	345635	383141	339878	389335	380147	398167	369651	0.343719	0.877498	-0.0580543	-0.483475
35	SJPG0100982.001	sp|O35379|MRP1_MOUSE	Multidrug resistance-associated protein 1 OS=Mus musculus OX=10090 GN=Abcc1 PE=1 SV=1	Abcc1	15	13	10	8.25	IFLSHEELEPDSIER	CP_ZHENYU_FRAC5	27233	706.707	3	1.6444	63.85	0.760376	159192	156745	146569	151814	146576	160718	152211	166955	162715	0.093846	0.787122	-0.0781588	-0.705308
36	SJPG0100987.001	tr|E9Q236|E9Q236_MOUSE	ATP-binding cassette, sub-family C (CFTR/MRP), member 4 OS=Mus musculus OX=10090 GN=Abcc4 PE=1 SV=1	Abcc4	16	14	0	10.04	GEAAALTETAK	CP_ZHENYU_FRAC28	16330	835.484	2	0.4747	77.53	1	97324.3	96124.6	93328.2	99234	90617.9	95774.7	88386.2	94562.8	110225	0.696434	0.944049	-0.0246493	-0.114883
37	SJPG0100988.001	sp|Q9R1X5|MRP5_MOUSE	Multidrug resistance-associated protein 5 OS=Mus musculus OX=10090 GN=Abcc5 PE=1 SV=2	Abcc5	4	4	4	3.27	SEEGQLVQVEEK	CP_ZHENYU_FRAC29	18808	992.048	2	0.2808	58.37	0.704129	47505	42740.1	39066.9	44229	38489	42212.4	42365.4	43280	41196.7	0.992314	0.998624	0.000614679	0.16388
38	SJPG0100990.001	tr|B2RUS7|B2RUS7_MOUSE	ATP-binding cassette, sub-family C (CFTR/MRP), member 8 OS=Mus musculus OX=10090 GN=Abcc8 PE=1 SV=1	Abcc8	33	22	0	12.91	LCAAFDAQAR	CP_ZHENYU_FRAC29	18655	713.872	2	-4.4338	65.09	0.514672	165493	180974	150908	160707	156397	165931	159502	162184	161145	0.945574	0.9899	0.00363475	0.197204
39	SJPG0100990.010	tr|A0A1B0GR95|A0A1B0GR95_MOUSE	ATP-binding cassette, sub-family C (CFTR/MRP), member 8 (Fragment) OS=Mus musculus OX=10090 GN=Abcc8 PE=4 SV=1	Abcc8	2	1	0	12.33	VVMTAFADR	CP_ZHENYU_FRAC16	23548	657.365	2	0.8157	47.5	0.606316	38229.7	46198.3	32718.2	39817.3	40931.9	45800.4	36685.2	41811.5	44366	0.354424	0.879463	-0.0951281	-0.892548
40	SJPG0100992.001	sp|P48410|ABCD1_MOUSE	ATP-binding cassette sub-family D member 1 OS=Mus musculus OX=10090 GN=Abcd1 PE=1 SV=1	Abcd1	11	8	3	11.55	ETGLLALHSAALVSR	CP_ZHENYU_FRAC24	26272	614.699	3	2.6677	64.68	0.587199	218598	233664	211543	245337	222648	222159	216158	215530	219111	0.298653	0.872095	0.0508307	0.717965
41	SJPG0100993.001	sp|Q61285|ABCD2_MOUSE	ATP-binding cassette sub-family D member 2 OS=Mus musculus OX=10090 GN=Abcd2 PE=1 SV=1	Abcd2	44	24	19	30.23	NLLASGADAIER	CP_ZHENYU_FRAC9	23298	767.432	2	1.2964	64.95	0.640801	469785	507125	461929	514638	479270	446769	464058	447753	460755	0.045544	0.695679	0.096147	1.21799
42	SJPG0100994.001	sp|P55096|ABCD3_MOUSE	ATP-binding cassette sub-family D member 3 OS=Mus musculus OX=10090 GN=Abcd3 PE=1 SV=2	Abcd3	74	29	8	38.54	LITNSEEIAFYNGNK	CP_ZHENYU_FRAC11	31706	1161.13	2	-0.177	74.83	1	1.07856e+06	1.09503e+06	1.04778e+06	1.17909e+06	1.09652e+06	1.00124e+06	1.02118e+06	1.0269e+06	1.04586e+06	0.0298904	0.664147	0.101849	1.2809
43	SJPG0100995.001	sp|O89016|ABCD4_MOUSE	Lysosomal cobalamin transporter ABCD4 OS=Mus musculus OX=10090 GN=Abcd4 PE=1 SV=2	Abcd4	2	2	1	2.31	LVQQEK	CP_ZHENYU_FRAC5	11323	676.923	2	0.1724	41.81	0.21813	86323	75998.7	74898.3	78494.8	81382.6	75516.3	80811.4	76866.8	82223.5	0.856809	0.975066	0.00927911	0.259484
44	SJPG0100996.001	sp|P61222|ABCE1_MOUSE	ATP-binding cassette sub-family E member 1 OS=Mus musculus OX=10090 GN=Abce1 PE=1 SV=1	Abce1	55	19	19	32.05	VAETANEEEVK	CP_ZHENYU_FRAC26	12993	914.004	2	1.5869	82.75	1	342425	344778	322245	369773	325639	352016	388559	383201	368480	0.0268366	0.654469	-0.13046	-1.2824
45	SJPG0100997.001	sp|Q6P542|ABCF1_MOUSE	ATP-binding cassette sub-family F member 1 OS=Mus musculus OX=10090 GN=Abcf1 PE=1 SV=1	Abcf1	36	21	20	24.73	LQGQLEQGDDTAAEK	CP_ZHENYU_FRAC12	17409	1106.09	2	-0.295	78.65	0.765798	546834	515202	512186	558578	463366	497975	502686	597880	604118	0.319652	0.876665	-0.0817399	-0.744822
46	SJPG0100998.001	sp|Q99LE6|ABCF2_MOUSE	ATP-binding cassette sub-family F member 2 OS=Mus musculus OX=10090 GN=Abcf2 PE=1 SV=1	Abcf2	46	22	22	32.64	YGLIGLNGIGK	CP_ZHENYU_FRAC7	32093	857.032	2	0.7121	71.7	0.57099	422601	412384	373169	410657	362149	440308	442973	449134	446618	0.00805075	0.654469	-0.169455	-1.71267
47	SJPG0100999.001	sp|Q8K268|ABCF3_MOUSE	ATP-binding cassette sub-family F member 3 OS=Mus musculus OX=10090 GN=Abcf3 PE=1 SV=1	Abcf3	28	18	7	23.41	AEGSEAAQLAEIYGK	CP_ZHENYU_FRAC28	27528	1073.09	2	0.0294	85.59	1	227103	223420	209846	225526	223357	226910	242305	228696	220118	0.25706	0.852951	-0.0486465	-0.379668
48	SJPG0101000.001	sp|Q64343|ABCG1_MOUSE	ATP-binding cassette sub-family G member 1 OS=Mus musculus OX=10090 GN=Abcg1 PE=1 SV=1	Abcg1	13	11	8	12.46	VDNNFTEAQR	CP_ZHENYU_FRAC37	7543	749.384	2	-0.4156	64.32	0.747046	192661	190946	190810	185121	190384	191852	209020	190789	199466	0.156132	0.822244	-0.0571913	-0.473953
49	SJPG0101001.001	sp|Q7TMS5|ABCG2_MOUSE	Broad substrate specificity ATP-binding cassette transporter ABCG2 OS=Mus musculus OX=10090 GN=Abcg2 PE=1 SV=1	Abcg2	29	16	11	21.31	LFDSLTLLASGK	CP_ZHENYU_FRAC29	32647	937.07	2	0.5984	77.22	1	716515	839073	776409	823663	731821	704932	783477	761043	758533	0.434723	0.889856	0.0463895	0.668961
50	SJPG0101003.001	tr|Q91WA9|Q91WA9_MOUSE	ATP-binding cassette subfamily G member 4 OS=Mus musculus OX=10090 GN=Abcg4 PE=1 SV=2	Abcg4	11	8	0	10.84	ELIGIMGPSGAGK	CP_ZHENYU_FRAC1	29315	919.539	2	-0.2759	60.58	0.624298	110801	97594.5	98670.7	97007	95115.8	101055	101288	96330.6	105219	0.733438	0.952504	-0.017779	-0.0390765
51	SJPG0101007.001	sp|Q6PE15|ABHDA_MOUSE	Mycophenolic acid acyl-glucuronide esterase, mitochondrial OS=Mus musculus OX=10090 GN=Abhd10 PE=1 SV=1	Abhd10	33	12	0	46.8	LLHGMKDEIVPWQR	CP_ZHENYU_FRAC26	29429	583.087	4	0.2564	68.09	0.805405	2.7469e+06	2.54852e+06	2.76265e+06	2.89473e+06	2.8266e+06	2.77009e+06	2.84288e+06	2.64211e+06	2.62434e+06	0.69506	0.944049	0.0184691	0.360886
52	SJPG0101008.001	sp|Q8K4F5|ABHDB_MOUSE	Protein ABHD11 OS=Mus musculus OX=10090 GN=Abhd11 PE=1 SV=1	Abhd11	18	7	2	20.85	TAMLLALQRPDVVER	CP_ZHENYU_FRAC5	29741	672.725	3	0.2114	55.11	0.653239	845695	850221	792878	970377	881775	839987	840048	850793	813235	0.37046	0.882108	0.051476	0.725085
53	SJPG0101009.001	sp|Q99LR1|ABD12_MOUSE	Lysophosphatidylserine lipase ABHD12 OS=Mus musculus OX=10090 GN=Abhd12 PE=1 SV=2	Abhd12	58	15	7	34.67	CAASGSSSSGSAAAALDADCSLK	CP_ZHENYU_FRAC25	20567	1376.67	2	-0.4891	95.41	1	1.7029e+06	1.79341e+06	1.67038e+06	1.85003e+06	1.80363e+06	1.65239e+06	1.62361e+06	1.66029e+06	1.66893e+06	0.0367676	0.674614	0.0943359	1.198
54	SJPG0101011.001	sp|Q80UX8|ABHDD_MOUSE	Protein ABHD13 OS=Mus musculus OX=10090 GN=Abhd13 PE=2 SV=1	Abhd13	6	4	3	8.9	QLYELSPSR	CP_ZHENYU_FRAC11	17196	698.894	2	3.806	46.85	0.515475	110207	117916	113965	115784	104198	108250	110973	124366	120308	0.436445	0.890871	-0.0440074	-0.328481
55	SJPG0101013.001	sp|Q8VCR7|ABHEB_MOUSE	Protein ABHD14B OS=Mus musculus OX=10090 GN=Abhd14b PE=1 SV=1	Abhd14b	9	5	5	25.71	FSSETWQNLGTLQR	CP_ZHENYU_FRAC14	29181	986.018	2	1.8567	58.09	0.771217	228612	214960	231940	221157	219352	238020	225758	232017	238636	0.10349	0.78977	-0.065917	-0.570232
56	SJPG0101015.001	sp|Q9Z1Q2|ABHGA_MOUSE	Phosphatidylserine lipase ABHD16A OS=Mus musculus OX=10090 GN=Abhd16a PE=1 SV=3	Abhd16a	77	24	23	41.22	SYQAEHGPDFPWSVGEDMSADGR	CP_ZHENYU_FRAC12	27623	948.094	3	-0.3141	68.58	0.890639	1.65199e+06	1.65149e+06	1.6247e+06	1.77999e+06	1.64843e+06	1.56481e+06	1.55988e+06	1.5715e+06	1.65229e+06	0.0850806	0.765905	0.074214	0.975977
57	SJPG0101017.001	sp|Q99JW1|AB17A_MOUSE	Alpha/beta hydrolase domain-containing protein 17A OS=Mus musculus OX=10090 GN=Abhd17a PE=1 SV=1	Abhd17a	8	5	0	10.97	FISQELPSQR	CP_ZHENYU_FRAC32	20300	754.922	2	-0.2929	48.44	0.614575	318518	306929	306200	294822	298232	298587	296565	299020	297819	0.354101	0.879463	0.0327124	0.518047
58	SJPG0101018.001	sp|Q7M759|AB17B_MOUSE	Alpha/beta hydrolase domain-containing protein 17B OS=Mus musculus OX=10090 GN=Abhd17b PE=1 SV=1	Abhd17b	16	10	6	46.53	CQRPVEPLWVEGAGHNDVELYGQYLER	CP_ZHENYU_FRAC26	31053	880.692	4	-0.6339	63.94	0.820144	354930	340241	354732	340951	348284	338247	324557	353278	342415	0.356899	0.880817	0.0348541	0.541679
59	SJPG0101019.001	sp|Q8VCV1|AB17C_MOUSE	Alpha/beta hydrolase domain-containing protein 17C OS=Mus musculus OX=10090 GN=Abhd17c PE=1 SV=2	Abhd17c	3	2	2	5.62	ADWQYSQR	CP_ZHENYU_FRAC22	8520	679.345	2	0.1331	52.83	0.555366	49155	48230	53282	49647.5	53793.3	49216.1	48228.1	46711.3	44518.9	0.0494439	0.706327	0.107215	1.34012
60	SJPG0101020.001	sp|Q8C1A9|ABD18_MOUSE	Protein ABHD18 OS=Mus musculus OX=10090 GN=Abhd18 PE=2 SV=1	Abhd18	1	1	0	1.51	ESLIFMK	CP_ZHENYU_FRAC2	30053	738.444	2	0.9639	44.72	0.606664	76869.7	68989.4	74738.7	84079.4	73938.7	70601.5	69568.8	73521.4	74258.1	0.23114	0.850793	0.070532	0.93535
61	SJPG0101022.001	sp|Q91ZH7|ABHD3_MOUSE	Phospholipase ABHD3 OS=Mus musculus OX=10090 GN=Abhd3 PE=1 SV=1	Abhd3	22	14	0	30.66	GVAGESLLTPR	CP_ZHENYU_FRAC17	19579	702.412	2	0.4394	63.04	0.694956	348787	399190	345008	423020	359360	358343	356469	395135	336582	0.500872	0.903546	0.0503359	0.712506
62	SJPG0101023.001	sp|Q8VD66|ABHD4_MOUSE	(Lyso)-N-acylphosphatidylethanolamine lipase OS=Mus musculus OX=10090 GN=Abhd4 PE=1 SV=1	Abhd4	10	6	0	14.91	ILQCLQNK	CP_ZHENYU_FRAC35_2	25628	812.99	2	1.3348	54.77	1	111771	119154	118861	130706	130337	117722	130387	127737	113961	0.952418	0.9899	-0.00373293	0.115909
63	SJPG0101024.001	sp|Q9DBL9|ABHD5_MOUSE	1-acylglycerol-3-phosphate O-acyltransferase ABHD5 OS=Mus musculus OX=10090 GN=Abhd5 PE=1 SV=1	Abhd5	1	1	0	4.84	SCIDGNSGTSIQSLRPK	CP_ZHENYU_FRAC1	16103	810.109	3	0.1632	62.81	0.797962	40314	45045.8	46575.2	39121.9	44067.6	36065.2	49282	42489.9	42179.2	0.79643	0.962954	0.0231559	0.412601
64	SJPG0101025.001	sp|Q8R2Y0|ABHD6_MOUSE	Monoacylglycerol lipase ABHD6 OS=Mus musculus OX=10090 GN=Abhd6 PE=1 SV=1	Abhd6	30	13	1	38.09	SSLDDLSIVGQVK	CP_ZHENYU_FRAC37	31429	985.076	2	-0.2157	80.13	1	1.99042e+06	2.05211e+06	2.04692e+06	1.97462e+06	1.93902e+06	1.92436e+06	1.84212e+06	1.95231e+06	2.01479e+06	0.215319	0.847688	0.049717	0.705677
65	SJPG0101026.001	sp|Q8R0P8|ABHD8_MOUSE	Protein ABHD8 OS=Mus musculus OX=10090 GN=Abhd8 PE=2 SV=1	Abhd8	1	1	1	5.01	HAGPAPIPTPPPPPPEDDPGVK	CP_ZHENYU_FRAC1	21921	931.181	3	0.286	49.49	0.685795	14114	14063	12739.2	11663.8	13993.6	14952.8	19661.3	14598.5	15720.9	0.0144945	0.654469	-0.279547	-2.92743
66	SJPG0101027.001	sp|Q8CBW3|ABI1_MOUSE	Abl interactor 1 OS=Mus musculus OX=10090 GN=Abi1 PE=1 SV=3	Abi1	97	22	0	40.75	VADYCENNYIQATDKR	CP_ZHENYU_FRAC37	16212	856.771	3	-0.6562	74.61	0.425278	5.28502e+06	5.15924e+06	5.44195e+06	5.14445e+06	5.48872e+06	5.19168e+06	5.68482e+06	5.20593e+06	5.18894e+06	0.939982	0.989516	-0.00319317	0.121864
67	SJPG0101028.001	sp|P62484|ABI2_MOUSE	Abl interactor 2 OS=Mus musculus OX=10090 GN=Abi2 PE=1 SV=1	Abi2	67	17	0	39.24	TLEPVRPPVVPNDYVPSPTR	CP_ZHENYU_FRAC33	28204	846.473	3	-0.4151	70.78	0.821418	3.5488e+06	3.40629e+06	3.77271e+06	3.78017e+06	3.70066e+06	3.5263e+06	4.15228e+06	3.65223e+06	3.53715e+06	0.642592	0.933324	-0.0273828	-0.145045
68	SJPG0101029.001	sp|Q8BYZ1|ABI3_MOUSE	ABI gene family member 3 OS=Mus musculus OX=10090 GN=Abi3 PE=1 SV=3	Abi3	13	8	0	23.16	MSTLGQMVNMHMEK	CP_ZHENYU_FRAC16	30665	749.053	3	-0.7094	63.6	0.763365	557509	513433	580491	533806	578744	516338	504042	544860	548129	0.213248	0.847688	0.0645721	0.869588
69	SJPG0101032.001	sp|P00520|ABL1_MOUSE	Tyrosine-protein kinase ABL1 OS=Mus musculus OX=10090 GN=Abl1 PE=1 SV=3	Abl1	25	17	0	14.51	LMTGDTYTAHAGAK	CP_ZHENYU_FRAC15	16019	682.37	3	-1.7032	68.95	0.82335	179628	180888	178600	175100	177653	182840	181506	186034	173122	0.568774	0.920117	-0.0196713	-0.0599554
70	SJPG0101033.001	sp|Q4JIM5|ABL2_MOUSE	Tyrosine-protein kinase ABL2 OS=Mus musculus OX=10090 GN=Abl2 PE=1 SV=1	Abl2	55	28	2	25.47	STQASSGSPALPR	CP_ZHENYU_FRAC15	7167	781.926	2	-0.2885	88.98	0.72668	298667	293074	295248	271790	289609	297015	303774	296623	287605	0.409362	0.884691	-0.032897	-0.205889
71	SJPG0101033.002	tr|B2RQ57|B2RQ57_MOUSE	Tyrosine-protein kinase OS=Mus musculus OX=10090 GN=Abl2 PE=1 SV=1	Abl2	53	27	0	28.01	STQASSGSPALPR	CP_ZHENYU_FRAC15	7167	781.926	2	-0.2885	88.98	0.72668	299433	292948	295589	272215	289722	296062	305030	297235	290223	0.36783	0.882108	-0.0357279	-0.237124
72	SJPG0101034.001	sp|Q8K4G5|ABLM1_MOUSE	Actin-binding LIM protein 1 OS=Mus musculus OX=10090 GN=Ablim1 PE=1 SV=1	Ablim1	83	27	0	31.01	SSGREEDEEELLR	CP_ZHENYU_FRAC35	8302	926.962	2	-0.8565	96.84	0.674928	698252	730671	683467	706731	712302	678096	640644	660320	658190	0.0162973	0.654469	0.0992279	1.25198
73	SJPG0101034.008	tr|B9EIV0|B9EIV0_MOUSE	Ablim1 protein OS=Mus musculus OX=10090 GN=Ablim1 PE=2 SV=1	Ablim1	83	27	1	35.48	SSGREEDEEELLR	CP_ZHENYU_FRAC35	8302	926.962	2	-0.8565	96.84	0.674928	701705	730454	684690	707426	715282	679465	644700	661353	661002	0.0164188	0.654469	0.0974639	1.23252
74	SJPG0101035.001	sp|Q8BL65|ABLM2_MOUSE	Actin-binding LIM protein 2 OS=Mus musculus OX=10090 GN=Ablim2 PE=1 SV=1	Ablim2	79	28	0	50	ACGCDLAEGGFFVR	CP_ZHENYU_FRAC2	25684	931.945	2	-0.1162	79.92	1	2.18465e+06	2.09725e+06	2.04564e+06	1.95449e+06	2.08556e+06	1.95335e+06	1.87877e+06	1.94776e+06	2.04122e+06	0.0718914	0.727355	0.0843893	1.08825
75	SJPG0101035.003	sp|Q8BL65-3|ABLM2_MOUSE	Isoform 3 of Actin-binding LIM protein 2 OS=Mus musculus OX=10090 GN=Ablim2	Ablim2	80	28	0	48.02	ACGCDLAEGGFFVR	CP_ZHENYU_FRAC2	25684	931.945	2	-0.1162	79.92	1	2.17971e+06	2.11289e+06	2.0441e+06	1.95661e+06	2.08767e+06	1.95027e+06	1.8463e+06	1.93649e+06	2.04475e+06	0.0563807	0.71873	0.0945928	1.20084
76	SJPG0101035.010	tr|D3Z0Y4|D3Z0Y4_MOUSE	Actin-binding LIM protein 2 OS=Mus musculus OX=10090 GN=Ablim2 PE=1 SV=1	Ablim2	45	14	0	48.55	AIYNIDRPDMISYSPYISHSAVGDR	CP_ZHENYU_FRAC36	27625	786.897	4	-1.5136	76.31	0.842616	1.99091e+06	1.86073e+06	1.83945e+06	1.66045e+06	1.85042e+06	1.71446e+06	1.64001e+06	1.73342e+06	1.90411e+06	0.243058	0.852816	0.0740511	0.97418
77	SJPG0101035.011	tr|F6VVW4|F6VVW4_MOUSE	Actin-binding LIM protein 2 (Fragment) OS=Mus musculus OX=10090 GN=Ablim2 PE=1 SV=1	Ablim2	42	12	0	55.91	AIYNIDRPDMISYSPYISHSAVGDR	CP_ZHENYU_FRAC36	27625	786.897	4	-1.5136	76.31	0.842616	1.96827e+06	1.87552e+06	1.80252e+06	1.68007e+06	1.8633e+06	1.72157e+06	1.6104e+06	1.71855e+06	1.889e+06	0.179925	0.834599	0.0836326	1.0799
78	SJPG0101035.013	tr|D3YYR9|D3YYR9_MOUSE	Actin-binding LIM protein 2 (Fragment) OS=Mus musculus OX=10090 GN=Ablim2 PE=1 SV=8	Ablim2	17	6	0	51.85	AIYNIDRPDMISYSPYISHSAVGDR	CP_ZHENYU_FRAC36	27625	786.897	4	-1.5136	76.31	0.842616	366867	352872	353660	315251	349909	324018	309716	324707	354105	0.155745	0.822244	0.0834653	1.07806
79	SJPG0101036.001	sp|Q69ZX8|ABLM3_MOUSE	Actin-binding LIM protein 3 OS=Mus musculus OX=10090 GN=Ablim3 PE=1 SV=2	Ablim3	24	16	15	21.55	TSEDISQASK	CP_ZHENYU_FRAC15	9166	837.464	2	1.1404	63.26	0.6546	218322	185712	214613	191800	209312	195881	200589	188926	201567	0.388438	0.884691	0.0494796	0.703057
80	SJPG0101044.001	sp|Q5SSL4|ABR_MOUSE	Active breakpoint cluster region-related protein OS=Mus musculus OX=10090 GN=Abr PE=1 SV=1	Abr	162	40	0	42.72	ISGVATDIQALK	CP_ZHENYU_FRAC23	31803	912.558	2	0.0352	84.31	0.66896	1.47433e+06	1.47166e+06	1.48008e+06	1.38831e+06	1.56118e+06	1.41481e+06	1.44628e+06	1.43948e+06	1.4052e+06	0.248913	0.852897	0.0475136	0.681364
81	SJPG0101044.005	tr|A0A571BG95|A0A571BG95_MOUSE	Active breakpoint cluster region-related protein OS=Mus musculus OX=10090 GN=Abr PE=1 SV=1	Abr	165	43	3	34.68	ISGVATDIQALK	CP_ZHENYU_FRAC23	31803	912.558	2	0.0352	84.31	0.66896	1.4767e+06	1.47485e+06	1.48227e+06	1.39439e+06	1.56528e+06	1.41643e+06	1.44756e+06	1.44284e+06	1.4078e+06	0.234112	0.851662	0.048804	0.695602
82	SJPG0101048.001	sp|Q3TCJ1|ABRX2_MOUSE	BRISC complex subunit Abraxas 2 OS=Mus musculus OX=10090 GN=Abraxas2 PE=1 SV=1	Abraxas2	19	10	0	24.58	VVESCQAEVNK	CP_ZHENYU_FRAC31	13929	935.511	2	-0.2698	80.07	1	245174	245688	260708	242595	262329	244749	244746	238045	240300	0.176812	0.833938	0.053936	0.752229
83	SJPG0101051.001	sp|Q7TQI7|ABTB2_MOUSE	Ankyrin repeat and BTB/POZ domain-containing protein 2 OS=Mus musculus OX=10090 GN=Abtb2 PE=1 SV=1	Abtb2	3	3	2	2.64	MLNCGR	CP_ZHENYU_FRAC24	5575	527.777	2	-0.2102	45.71	0.338	37519.1	41731.9	39913.3	41998.7	37422.2	42037.2	43129.1	40310	34611.9	0.913493	0.983724	-0.00770697	0.072059
84	SJPG0101052.001	sp|Q921H8|THIKA_MOUSE	3-ketoacyl-CoA thiolase A, peroxisomal OS=Mus musculus OX=10090 GN=Acaa1a PE=1 SV=1	Acaa1a	57	20	0	58.02	DGGSTTAGNSSQVSDGAAAVLLAR	CP_ZHENYU_FRAC18	24336	1255.14	2	-0.4757	102.54	1	3.89995e+06	3.71462e+06	3.93421e+06	4.56343e+06	4.18755e+06	3.60552e+06	4.01993e+06	3.72032e+06	3.92606e+06	0.19846	0.8465	0.0863236	1.10959
85	SJPG0101054.001	sp|Q8BWT1|THIM_MOUSE	3-ketoacyl-CoA thiolase, mitochondrial OS=Mus musculus OX=10090 GN=Acaa2 PE=1 SV=3	Acaa2	103	26	18	64.23	AANEAGYFNEEMAPIEVK	CP_ZHENYU_FRAC19	31616	1295.67	2	0.3372	82.44	1	3.48594e+06	3.64003e+06	3.71149e+06	4.42955e+06	3.78014e+06	4.01118e+06	3.7279e+06	3.57093e+06	4.3481e+06	0.620369	0.93023	-0.0401497	-0.285914
86	SJPG0101055.001	sp|Q5SWU9|ACACA_MOUSE	Acetyl-CoA carboxylase 1 OS=Mus musculus OX=10090 GN=Acaca PE=1 SV=1	Acaca	160	76	0	32.24	VLIANNGIAAVK	CP_ZHENYU_FRAC32	29606	896.072	2	0.8257	79.46	0.627989	1.76647e+06	1.81505e+06	1.70801e+06	1.79692e+06	1.80154e+06	1.77812e+06	1.71878e+06	1.85126e+06	1.7252e+06	0.835458	0.97105	0.00783967	0.243601
87	SJPG0101055.002	sp|Q5SWU9-2|ACACA_MOUSE	Isoform 2 of Acetyl-CoA carboxylase 1 OS=Mus musculus OX=10090 GN=Acaca	Acaca	161	77	1	32.02	VLIANNGIAAVK	CP_ZHENYU_FRAC32	29606	896.072	2	0.8257	79.46	0.627989	1.76458e+06	1.81592e+06	1.70874e+06	1.79556e+06	1.80129e+06	1.77872e+06	1.71806e+06	1.85044e+06	1.72526e+06	0.837936	0.971505	0.00771028	0.242173
88	SJPG0101056.001	sp|E9Q4Z2|ACACB_MOUSE	Acetyl-CoA carboxylase 2 OS=Mus musculus OX=10090 GN=Acacb PE=1 SV=1	Acacb	36	16	0	6.05	VLIANNGIAAVK	CP_ZHENYU_FRAC32	29606	896.072	2	0.8257	79.46	0.627989	1.73061e+06	1.74713e+06	1.67641e+06	1.75436e+06	1.7506e+06	1.71589e+06	1.68916e+06	1.77482e+06	1.67834e+06	0.669187	0.939408	0.014594	0.318129
89	SJPG0101057.001	sp|Q8K370|ACD10_MOUSE	Acyl-CoA dehydrogenase family member 10 OS=Mus musculus OX=10090 GN=Acad10 PE=1 SV=1	Acad10	11	8	0	6.83	VEIEQAR	CP_ZHENYU_FRAC36	7234	574.832	2	-1.3566	53.05	0.511216	84830.6	88935.1	97431.9	109579	87700.1	84524	97965	99491.2	93784.2	0.93014	0.988333	-0.00724267	0.0771822
90	SJPG0101058.001	sp|Q80XL6|ACD11_MOUSE	Acyl-CoA dehydrogenase family member 11 OS=Mus musculus OX=10090 GN=Acad11 PE=1 SV=2	Acad11	18	17	14	21.57	NLPDSDSEECLVHGDFK	CP_ZHENYU_FRAC6	24002	857.428	3	0.0344	64.6	1	204311	227531	199493	227484	202438	204343	199504	217136	203552	0.46458	0.898719	0.0404309	0.603214
91	SJPG0101059.001	tr|D3Z7X0|D3Z7X0_MOUSE	Acyl-Coenzyme A dehydrogenase family, member 12 OS=Mus musculus OX=10090 GN=Acad12 PE=1 SV=1	Acad12	17	11	2	17.66	VEIEQAR	CP_ZHENYU_FRAC36	7234	574.832	2	-1.3566	53.05	0.511216	114167	117478	124576	142462	113138	108192	128456	133174	120494	0.967204	0.994175	-0.00344075	0.119133
92	SJPG0101060.001	sp|Q9D7B6|ACAD8_MOUSE	Isobutyryl-CoA dehydrogenase, mitochondrial OS=Mus musculus OX=10090 GN=Acad8 PE=1 SV=2	Acad8	51	21	21	44.79	EDAVALCSMAK	CP_ZHENYU_FRAC6	22872	901.985	2	0.899	82.92	1	934208	1.03485e+06	1.03345e+06	1.16927e+06	1.0123e+06	1.06527e+06	1.05341e+06	1.00726e+06	1.21179e+06	0.384155	0.884691	-0.0650711	-0.560899
93	SJPG0101061.001	sp|Q8JZN5|ACAD9_MOUSE	Complex I assembly factor ACAD9, mitochondrial OS=Mus musculus OX=10090 GN=Acad9 PE=1 SV=2	Acad9	115	34	34	47.04	FSMGSAVAGMLK	CP_ZHENYU_FRAC5	32513	904.008	2	-0.1801	78.99	1	2.41511e+06	2.43263e+06	2.53158e+06	2.6965e+06	2.39963e+06	2.46927e+06	2.44319e+06	2.3892e+06	2.32127e+06	0.265342	0.855349	0.0516338	0.726827
94	SJPG0101062.001	sp|P51174|ACADL_MOUSE	Long-chain specific acyl-CoA dehydrogenase, mitochondrial OS=Mus musculus OX=10090 GN=Acadl PE=1 SV=2	Acadl	94	23	23	46.05	AQDTAELFFEDVR	CP_ZHENYU_FRAC40	31529	922.97	2	0.1828	80.3	1	6.82065e+06	7.62121e+06	7.5507e+06	9.37797e+06	7.58932e+06	7.5635e+06	6.9103e+06	7.54943e+06	7.63576e+06	0.445477	0.893215	0.0647221	0.871243
95	SJPG0101063.001	sp|P45952|ACADM_MOUSE	Medium-chain specific acyl-CoA dehydrogenase, mitochondrial OS=Mus musculus OX=10090 GN=Acadm PE=1 SV=1	Acadm	55	15	13	34.92	ENVLIGEGAGFK	CP_ZHENYU_FRAC28	27561	921.534	2	0.6794	79.35	1	1.96339e+06	1.85815e+06	2.06087e+06	2.24812e+06	1.99346e+06	2.07311e+06	1.95256e+06	1.91199e+06	2.08582e+06	0.841514	0.972923	0.0116782	0.285955
96	SJPG0101064.001	sp|Q07417|ACADS_MOUSE	Short-chain specific acyl-CoA dehydrogenase, mitochondrial OS=Mus musculus OX=10090 GN=Acads PE=1 SV=2	Acads	43	17	17	43.69	ASSTANLIFEDCR	CP_ZHENYU_FRAC35_2	21275	894.449	2	-0.4475	79.17	0.692181	559492	588622	606461	719844	616963	657784	598509	598565	608359	0.982152	0.997081	0.00159439	0.17469
97	SJPG0101065.001	sp|Q9DBL1|ACDSB_MOUSE	Short/branched chain specific acyl-CoA dehydrogenase, mitochondrial OS=Mus musculus OX=10090 GN=Acadsb PE=1 SV=1	Acadsb	55	15	0	32.41	ASSTCQLTFENVK	CP_ZHENYU_FRAC31	22972	1047.06	2	0.1906	82.17	1	739843	711604	759720	885753	769979	764952	740071	729598	719375	0.322656	0.876665	0.0628773	0.850887
98	SJPG0101066.001	sp|P50544|ACADV_MOUSE	Very long-chain specific acyl-CoA dehydrogenase, mitochondrial OS=Mus musculus OX=10090 GN=Acadvl PE=1 SV=3	Acadvl	89	32	32	48.32	ASNTSEVYFDGVK	CP_ZHENYU_FRAC1	21075	1013.04	2	-0.3741	83.02	1	1.16798e+06	1.22379e+06	1.30739e+06	1.40124e+06	1.1925e+06	1.3028e+06	1.32135e+06	1.22502e+06	1.20644e+06	0.892091	0.978647	-0.0082443	0.0661301
99	SJPG0101067.001	sp|Q61282|PGCA_MOUSE	Aggrecan core protein OS=Mus musculus OX=10090 GN=Acan PE=1 SV=2	Acan	45	22	14	9.71	NAQDYQWIGLNDR	CP_ZHENYU_FRAC39	22203	948.98	2	0.1991	73.4	0.791281	259618	309461	226654	288254	247039	307220	306258	287985	253763	0.226896	0.850219	-0.122129	-1.19048
100	SJPG0101068.001	sp|Q8K2H4|ACAP1_MOUSE	Arf-GAP with coiled-coil, ANK repeat and PH domain-containing protein 1 OS=Mus musculus OX=10090 GN=Acap1 PE=1 SV=1	Acap1	2	1	0	0.81	ASNAFK	CP_ZHENYU_FRAC15	10257	623.375	2	-0.6749	43.11	0.5029	746063	855196	784986	732233	853335	726944	882261	719041	721261	0.433536	0.889629	0.0618154	0.839171
101	SJPG0101069.001	sp|Q6ZQK5|ACAP2_MOUSE	Arf-GAP with coiled-coil, ANK repeat and PH domain-containing protein 2 OS=Mus musculus OX=10090 GN=Acap2 PE=1 SV=2	Acap2	76	31	0	40	QHEVEEAANILTATR	CP_ZHENYU_FRAC22	23231	993.532	2	0.5773	88.62	1	797561	900059	810468	794697	833431	812296	825763	822086	825946	0.845899	0.974422	0.00850018	0.250889
102	SJPG0101069.003	tr|A0A338P6P6|A0A338P6P6_MOUSE	Arf-GAP with coiled-coil, ANK repeat and PH domain-containing protein 2 OS=Mus musculus OX=10090 GN=Acap2 PE=1 SV=1	Acap2	77	31	1	39.25	QHEVEEAANILTATR	CP_ZHENYU_FRAC22	23231	993.532	2	0.5773	88.62	1	799775	902134	810383	795735	833202	814962	825828	823879	824888	0.842497	0.973236	0.00869777	0.253069
103	SJPG0101070.001	tr|Q3UH98|Q3UH98_MOUSE	Uncharacterized protein OS=Mus musculus OX=10090 GN=Acap3 PE=2 SV=1	Acap3	15	10	0	14.29	HRPHEVEEATGALTVTR	CP_ZHENYU_FRAC9	7764	552.552	4	0.1451	72.65	0.702134	409326	411130	405348	375886	428738	397956	416669	399178	406749	0.957596	0.991288	0.00230839	0.182569
104	SJPG0101070.002	tr|Q6NXL5|Q6NXL5_MOUSE	ArfGAP with coiled-coil, ankyrin repeat and PH domains 3 OS=Mus musculus OX=10090 GN=Acap3 PE=1 SV=1	Acap3	16	11	0	15.25	HRPHEVEEATGALTVTR	CP_ZHENYU_FRAC9	7764	552.552	4	0.1451	72.65	0.702134	430314	428976	419834	393684	447871	423770	439193	421316	427520	0.744146	0.953853	-0.0140129	0.00247883
105	SJPG0101071.001	sp|Q8QZT1|THIL_MOUSE	Acetyl-CoA acetyltransferase, mitochondrial OS=Mus musculus OX=10090 GN=Acat1 PE=1 SV=1	Acat1	224	33	23	63.68	LGTAAIQGAIEK	CP_ZHENYU_FRAC26	27743	890.545	2	0.1426	86.77	1	6.26593e+07	6.02772e+07	6.14461e+07	7.02964e+07	6.52257e+07	6.25819e+07	5.97353e+07	5.81616e+07	5.7874e+07	0.0754258	0.743046	0.101143	1.27311
106	SJPG0101072.001	sp|Q8CAY6|THIC_MOUSE	Acetyl-CoA acetyltransferase, cytosolic OS=Mus musculus OX=10090 GN=Acat2 PE=1 SV=2	Acat2	60	19	9	55.16	VAPEEVSEVIFGHVLTAGCGQNPTR	CP_ZHENYU_FRAC31	32291	991.179	3	-0.2369	82.01	1	1.18992e+06	1.18134e+06	1.30998e+06	1.29895e+06	1.33551e+06	1.25513e+06	1.23856e+06	1.24873e+06	1.12082e+06	0.333654	0.877498	0.0547374	0.761072
107	SJPG0101073.001	sp|Q8BMP6|GCP60_MOUSE	Golgi resident protein GCP60 OS=Mus musculus OX=10090 GN=Acbd3 PE=1 SV=3	Acbd3	34	20	16	36.38	VLEPEAAEEALENGPK	CP_ZHENYU_FRAC8	31626	1152.63	2	1.1317	82.66	0.731793	571192	665916	603684	573581	523962	704995	662020	720098	678301	0.00439821	0.654469	-0.238138	-2.47053
108	SJPG0101075.001	sp|Q5XG73|ACBD5_MOUSE	Acyl-CoA-binding domain-containing protein 5 OS=Mus musculus OX=10090 GN=Acbd5 PE=1 SV=1	Acbd5	26	13	0	23.42	SSDLTSDLGNVLTSSNAK	CP_ZHENYU_FRAC37	30846	1209.15	2	-0.9071	75.73	1	286070	314990	272071	317442	287140	278071	282581	287900	272936	0.183912	0.837761	0.0737184	0.970508
109	SJPG0101076.001	sp|Q9D061|ACBD6_MOUSE	Acyl-CoA-binding domain-containing protein 6 OS=Mus musculus OX=10090 GN=Acbd6 PE=1 SV=2	Acbd6	29	12	5	39.71	AADVNMTDEEGR	CP_ZHENYU_FRAC4	8319	806.382	2	-1.4464	67.36	0.768705	172895	191917	171596	174536	169581	184868	166937	183083	165270	0.864408	0.975364	0.00919745	0.258583
110	SJPG0101079.001	sp|Q3UX83|1A1L2_MOUSE	Probable inactive 1-aminocyclopropane-1-carboxylate synthase-like protein 2 OS=Mus musculus OX=10090 GN=Accsl PE=2 SV=1	Accsl	1	1	0	1.21	EVASAMK	CP_ZHENYU_FRAC8	11124	672.397	2	1.2838	35.22	0.243896	88353.3	85920	81354.7	104950	74822.9	90548.2	85124.5	98530.4	80361.1	0.75336	0.955422	-0.0307101	-0.181758
111	SJPG0101081.001	sp|P09470|ACE_MOUSE	Angiotensin-converting enzyme OS=Mus musculus OX=10090 GN=Ace PE=1 SV=3	Ace	46	24	7	19.44	SLYESDNLEQDLEK	CP_ZHENYU_FRAC38	26653	1146.1	2	-0.6795	70.38	1	645881	607690	561186	620591	637339	560115	561718	565567	1.36242e+06	0.444006	0.892538	-0.193084	-1.9734
112	SJPG0101085.003	tr|Q9CWF9|Q9CWF9_MOUSE	Uncharacterized protein OS=Mus musculus OX=10090 GN=Acer2 PE=2 SV=1	Acer2	2	1	0	4.69	QVEELK	CP_ZHENYU_FRAC28	13822	677.413	2	-3.5531	44.12	0.163418	419003	500171	440878	430744	464035	452393	397964	458671	413508	0.322375	0.876665	0.0662677	0.888297
113	SJPG0101087.001	sp|P21836|ACES_MOUSE	Acetylcholinesterase OS=Mus musculus OX=10090 GN=Ache PE=1 SV=1	Ache	59	16	4	28.5	DAMSAVVGDHNVVCPVAQLAGR	CP_ZHENYU_FRAC26	29215	857.105	3	-3.3093	86.15	0.762159	1.32868e+06	1.31818e+06	1.31052e+06	1.11045e+06	1.31105e+06	1.31619e+06	1.37353e+06	1.18707e+06	1.4322e+06	0.436761	0.891077	-0.0568637	-0.470337
114	SJPG0101088.001	sp|Q9JIX8|ACINU_MOUSE	Apoptotic chromatin condensation inducer in the nucleus OS=Mus musculus OX=10090 GN=Acin1 PE=1 SV=3	Acin1	42	29	0	23.84	WGASTAATQK	CP_ZHENYU_FRAC26	14176	814.966	2	0.2876	69.96	1	89709.9	89691.4	89954.5	85773	80328.7	91168.8	87697	96402.6	84700.3	0.378711	0.884691	-0.0469528	-0.36098
115	SJPG0101088.004	sp|Q9JIX8-4|ACINU_MOUSE	Isoform 4 of Apoptotic chromatin condensation inducer in the nucleus OS=Mus musculus OX=10090 GN=Acin1	Acin1	44	30	1	25.19	WGASTAATQK	CP_ZHENYU_FRAC26	14176	814.966	2	0.2876	69.96	1	89977.8	89778.5	90004	85901.9	80504.8	91563.3	87634	96566.8	84992.8	0.370123	0.882108	-0.0477431	-0.3697
116	SJPG0101093.001	sp|Q91V92|ACLY_MOUSE	ATP-citrate synthase OS=Mus musculus OX=10090 GN=Acly PE=1 SV=1	Acly	254	69	1	52.43	SAYDSTMETMNYAQIR	CP_ZHENYU_FRAC22	24196	1093.01	2	-0.2531	81.88	1	5.92388e+06	5.85486e+06	5.78748e+06	5.89177e+06	5.87197e+06	6.1272e+06	6.22305e+06	5.90195e+06	5.90832e+06	0.218654	0.847916	-0.041866	-0.304853
117	SJPG0101093.002	tr|Q3V117|Q3V117_MOUSE	ATP-citrate synthase OS=Mus musculus OX=10090 GN=Acly PE=1 SV=1	Acly	258	70	2	52.41	SAYDSTMETMNYAQIR	CP_ZHENYU_FRAC22	24196	1093.01	2	-0.2531	81.88	1	5.91818e+06	5.86019e+06	5.78127e+06	5.90095e+06	5.86622e+06	6.13209e+06	6.2311e+06	5.9201e+06	5.89919e+06	0.205481	0.8465	-0.0433272	-0.320975
118	SJPG0101097.001	sp|P28271|ACOC_MOUSE	Cytoplasmic aconitate hydratase OS=Mus musculus OX=10090 GN=Aco1 PE=1 SV=3	Aco1	92	42	0	39.37	NPFAHLAEPLDAAQPGK	CP_ZHENYU_FRAC23	29965	795.444	3	-0.8664	75.32	1	747888	715850	737048	802839	750125	748648	852360	886334	719648	0.20215	0.8465	-0.0904272	-0.840678
119	SJPG0101098.001	sp|Q99KI0|ACON_MOUSE	Aconitate hydratase, mitochondrial OS=Mus musculus OX=10090 GN=Aco2 PE=1 SV=1	Aco2	541	55	55	63.59	IVYGHLDDPANQEIER	CP_ZHENYU_FRAC25	20412	1087.06	2	-0.5096	85.16	1	5.52043e+07	6.01012e+07	6.12544e+07	6.79094e+07	6.00044e+07	5.88969e+07	5.91301e+07	5.6329e+07	5.80074e+07	0.265404	0.855349	0.0650843	0.87524
120	SJPG0101100.001	sp|O55137|ACOT1_MOUSE	Acyl-coenzyme A thioesterase 1 OS=Mus musculus OX=10090 GN=Acot1 PE=1 SV=1	Acot1	30	12	2	31.03	GGELGLAMASFLK	CP_ZHENYU_FRAC29	32471	951.555	2	0.4191	80.38	0.749316	2.11736e+06	2.22298e+06	2.26434e+06	2.60976e+06	2.21144e+06	2.34516e+06	2.27245e+06	2.3461e+06	2.22379e+06	0.857874	0.975319	-0.0107555	0.0384211
121	SJPG0101101.001	sp|Q32MW3|ACO10_MOUSE	Acyl-coenzyme A thioesterase 10, mitochondrial OS=Mus musculus OX=10090 GN=Acot10 PE=2 SV=1	Acot10	45	16	0	28.93	IAFSTSSLLK	CP_ZHENYU_FRAC10	32280	838.017	2	-0.1612	69.31	0.624008	6.66957e+06	6.49554e+06	6.8946e+06	8.15231e+06	6.86526e+06	6.32558e+06	7.25994e+06	6.77357e+06	6.42874e+06	0.382445	0.884691	0.064405	0.867744
122	SJPG0101102.001	sp|Q8VHQ9|ACO11_MOUSE	Acyl-coenzyme A thioesterase 11 OS=Mus musculus OX=10090 GN=Acot11 PE=1 SV=1	Acot11	49	23	1	40.57	SVELVQQVDEDDAIYHVISPALSGNTKPQDFVILASR	CP_ZHENYU_FRAC13	32401	1166.38	4	-0.4465	82.23	0.857959	1.07374e+06	1.16453e+06	1.02114e+06	1.21391e+06	1.03773e+06	1.17997e+06	1.1848e+06	1.26958e+06	1.08783e+06	0.149783	0.819278	-0.100165	-0.948126
123	SJPG0101104.001	sp|Q9CQR4|ACO13_MOUSE	Acyl-coenzyme A thioesterase 13 OS=Mus musculus OX=10090 GN=Acot13 PE=1 SV=1	Acot13	32	11	11	74.99	GAPGVSVDMNITYMSPAK	CP_ZHENYU_FRAC20	31733	1223.65	2	-0.3756	72.34	1	3.89089e+06	3.88441e+06	3.98561e+06	4.71338e+06	4.23264e+06	3.95567e+06	4.24728e+06	3.87243e+06	4.41451e+06	0.945186	0.9899	0.0046944	0.208896
124	SJPG0101105.001	sp|Q9QYR9|ACOT2_MOUSE	Acyl-coenzyme A thioesterase 2, mitochondrial OS=Mus musculus OX=10090 GN=Acot2 PE=1 SV=2	Acot2	33	15	5	32.89	GGELGLAMASFLK	CP_ZHENYU_FRAC29	32471	951.555	2	0.4191	80.38	0.749316	2.27163e+06	2.2733e+06	2.49079e+06	2.80564e+06	2.38253e+06	2.43799e+06	2.43683e+06	2.41178e+06	2.46161e+06	0.998855	0.999585	9.01740227341463e-05	0.158093
125	SJPG0101109.001	sp|Q32Q92|ACOT6_MOUSE	Acyl-coenzyme A thioesterase 6 OS=Mus musculus OX=10090 GN=Acot6 PE=1 SV=1	Acot6	16	6	1	13.36	ADSHGELDLAR	CP_ZHENYU_FRAC19	7697	744.393	2	0.9057	73.46	0.676967	304604	339745	313547	387165	311249	336006	321686	349167	307947	0.925544	0.987607	0.0070319	0.234688
126	SJPG0101110.001	sp|Q91V12|BACH_MOUSE	Cytosolic acyl coenzyme A thioester hydrolase OS=Mus musculus OX=10090 GN=Acot7 PE=1 SV=2	Acot7	115	23	0	53.54	IMRPDDANVAGNVHGGTILK	CP_ZHENYU_FRAC22	22596	896.17	3	0.7207	85.13	0.835076	2.5527e+07	2.67375e+07	2.84436e+07	2.75378e+07	2.88647e+07	2.7198e+07	2.66167e+07	2.72781e+07	2.52516e+07	0.359536	0.881349	0.0439561	0.642111
127	SJPG0101111.001	sp|P58137|ACOT8_MOUSE	Acyl-coenzyme A thioesterase 8 OS=Mus musculus OX=10090 GN=Acot8 PE=1 SV=1	Acot8	14	7	2	20.62	VPVLYHVER	CP_ZHENYU_FRAC17	18908	472.616	3	0.5122	58.5	0.630769	169821	174605	171233	187740	169914	159605	160743	166735	183056	0.25984	0.853699	0.0612481	0.832911
128	SJPG0101112.001	sp|Q9R0X4|ACOT9_MOUSE	Acyl-coenzyme A thioesterase 9, mitochondrial OS=Mus musculus OX=10090 GN=Acot9 PE=1 SV=1	Acot9	71	27	11	50.11	MSPLSIVTVLVDK	CP_ZHENYU_FRAC32	32856	1005.61	2	-0.1182	71.84	0.714644	8.70128e+06	8.62124e+06	9.23093e+06	1.0778e+07	9.0603e+06	8.39514e+06	9.6191e+06	9.04084e+06	8.54521e+06	0.437635	0.891131	0.0572767	0.78909
129	SJPG0101113.001	sp|Q9R0H0|ACOX1_MOUSE	Peroxisomal acyl-coenzyme A oxidase 1 OS=Mus musculus OX=10090 GN=Acox1 PE=1 SV=5	Acox1	47	26	0	40.85	GECYGLHAFVVPIR	CP_ZHENYU_FRAC25	28451	641.347	3	-0.4383	79.94	0.798099	757986	809268	731771	875024	729658	764650	736529	747046	729469	0.275369	0.861153	0.0654485	0.879259
130	SJPG0101115.001	sp|Q9EPL9|ACOX3_MOUSE	Peroxisomal acyl-coenzyme A oxidase 3 OS=Mus musculus OX=10090 GN=Acox3 PE=1 SV=2	Acox3	24	13	1	19.57	SYGADLPLEK	CP_ZHENYU_FRAC12	24649	850.99	2	0.2472	67.8	0.601917	622076	667373	635847	684246	649312	603908	650078	609743	587711	0.0668296	0.725281	0.0889758	1.13886
131	SJPG0101117.001	sp|Q9D358|PPAC_MOUSE	Low molecular weight phosphotyrosine protein phosphatase OS=Mus musculus OX=10090 GN=Acp1 PE=1 SV=3	Acp1	40	9	0	43.67	IDSAATSTYEVGNPPDYR	CP_ZHENYU_FRAC5	20730	1130.56	2	0.2146	78.71	0.869648	1.57041e+06	1.5843e+06	1.63101e+06	1.53608e+06	1.67536e+06	1.67815e+06	1.59154e+06	1.62022e+06	1.5141e+06	0.979742	0.997039	-0.00109099	0.14506
132	SJPG0101117.002	sp|Q9D358-2|PPAC_MOUSE	Isoform 2 of Low molecular weight phosphotyrosine protein phosphatase OS=Mus musculus OX=10090 GN=Acp1	Acp1	39	8	2	41.14	IELLGSYDPQK	CP_ZHENYU_FRAC23	31230	936.043	2	0.0046	68.66	0.62744	1.55036e+06	1.60268e+06	1.65805e+06	1.51877e+06	1.656e+06	1.66367e+06	1.59537e+06	1.63272e+06	1.51252e+06	0.93728	0.989516	-0.00348598	0.118634
133	SJPG0101118.001	sp|P24638|PPAL_MOUSE	Lysosomal acid phosphatase OS=Mus musculus OX=10090 GN=Acp2 PE=1 SV=2	Acp2	19	13	0	23.64	LQGGVLLAQILK	CP_ZHENYU_FRAC28	32482	931.11	2	-0.2224	89.11	1	525678	520342	541049	628678	548652	546911	520690	529978	537566	0.417476	0.884691	0.0474958	0.681167
134	SJPG0101122.001	sp|Q8BP40|PPA6_MOUSE	Lysophosphatidic acid phosphatase type 6 OS=Mus musculus OX=10090 GN=Acp6 PE=1 SV=1	Acp6	31	10	10	22.01	GGVLAGQLTK	CP_ZHENYU_FRAC2	20580	776.489	2	0.1208	74.42	1	622812	563143	633119	682841	649743	614624	645858	555497	619307	0.448209	0.894883	0.0493992	0.70217
135	SJPG0101126.001	sp|Q3V140|ACRBP_MOUSE	Acrosin-binding protein OS=Mus musculus OX=10090 GN=Acrbp PE=1 SV=1	Acrbp	3	1	0	1.3	NIQELIR	CP_ZHENYU_FRAC4	24029	595.364	2	-0.8928	54.62	0.235262	331878	242397	285679	217894	253481	261378	314993	269602	303001	0.319965	0.876665	-0.120317	-1.17048
136	SJPG0101128.001	sp|Q99PU5|ACBG1_MOUSE	Long-chain-fatty-acid--CoA ligase ACSBG1 OS=Mus musculus OX=10090 GN=Acsbg1 PE=1 SV=1	Acsbg1	130	36	32	53.95	GVMLSQDNITWTAR	CP_ZHENYU_FRAC40	26197	948.501	2	-0.815	89.12	1	9.09016e+06	1.09138e+07	9.83244e+06	1.07407e+07	9.57179e+06	9.56716e+06	9.63219e+06	1.0969e+07	8.34997e+06	0.466609	0.898719	0.0619749	0.84093
137	SJPG0101130.001	tr|Q08EE8|Q08EE8_MOUSE	Acyl-CoA synthetase bubblegum family member 3 OS=Mus musculus OX=10090 GN=Acsbg3 PE=1 SV=1	Acsbg3	1	1	1	0.85	ILSAGK	CP_ZHENYU_FRAC17	16283	598.895	2	-1.1055	29.88	0.0404953	51507.4	47333.3	46518.9	49381.9	54405.1	54977.4	53760.3	59725.2	46918.4	0.164774	0.824031	-0.108834	-1.04378
138	SJPG0101131.001	sp|Q8VCW8|ACSF2_MOUSE	Medium-chain acyl-CoA ligase ACSF2, mitochondrial OS=Mus musculus OX=10090 GN=Acsf2 PE=1 SV=1	Acsf2	88	22	21	34.47	GGVIAGSPAPPELIR	CP_ZHENYU_FRAC24	26908	869.513	2	-0.0834	72.48	1	899959	932454	957516	1.1441e+06	943427	1.1033e+06	1.02862e+06	997496	875161	0.660013	0.937153	-0.0377123	-0.259021
139	SJPG0101132.001	sp|Q3URE1|ACSF3_MOUSE	Malonate--CoA ligase ACSF3, mitochondrial OS=Mus musculus OX=10090 GN=Acsf3 PE=1 SV=2	Acsf3	42	17	10	31.73	LMVSGSAALPVPLLEK	CP_ZHENYU_FRAC10	33035	1117.18	2	0.0091	77.31	0.79317	518325	520024	558035	618407	550213	561484	554425	515875	519686	0.523871	0.90681	0.0380421	0.576855
140	SJPG0101133.001	sp|P41216|ACSL1_MOUSE	Long-chain-fatty-acid--CoA ligase 1 OS=Mus musculus OX=10090 GN=Acsl1 PE=1 SV=2	Acsl1	108	37	33	48.93	EVAELAECIGSGLIQK	CP_ZHENYU_FRAC11	32987	1162.65	2	-1.4052	76.6	0.776893	8.1699e+06	8.35792e+06	8.19732e+06	8.84997e+06	8.08736e+06	8.01786e+06	7.45823e+06	7.86881e+06	7.69204e+06	0.0272205	0.654469	0.102601	1.2892
141	SJPG0101134.001	sp|Q9CZW4|ACSL3_MOUSE	Long-chain-fatty-acid--CoA ligase 3 OS=Mus musculus OX=10090 GN=Acsl3 PE=1 SV=2	Acsl3	73	25	23	37.92	VLSEAAISASLEK	CP_ZHENYU_FRAC11	32084	963.572	2	-0.257	82.74	1	1.12296e+06	1.21314e+06	1.06223e+06	1.16405e+06	1.13644e+06	1.11644e+06	1.10219e+06	1.12067e+06	1.09361e+06	0.369791	0.882108	0.0391789	0.589399
142	SJPG0101135.001	sp|Q9QUJ7|ACSL4_MOUSE	Long-chain-fatty-acid--CoA ligase 4 OS=Mus musculus OX=10090 GN=Acsl4 PE=1 SV=2	Acsl4	46	23	0	28.69	VNNFGSGLTALGLKPK	CP_ZHENYU_FRAC35_2	31703	843.518	3	0.5593	78.47	1	1.50717e+06	1.54851e+06	1.43627e+06	1.52766e+06	1.48609e+06	1.53956e+06	1.43337e+06	1.49081e+06	1.47157e+06	0.659737	0.937153	0.0167302	0.341699
143	SJPG0101136.001	sp|Q8JZR0|ACSL5_MOUSE	Long-chain-fatty-acid--CoA ligase 5 OS=Mus musculus OX=10090 GN=Acsl5 PE=1 SV=1	Acsl5	39	22	19	30.75	LAQGEYIAPEK	CP_ZHENYU_FRAC17	21839	914.028	2	-0.3919	61.76	0.621924	424270	442795	428538	444900	424698	406858	403427	402611	411965	0.0167183	0.654469	0.0920072	1.17231
144	SJPG0101137.001	sp|Q91WC3|ACSL6_MOUSE	Long-chain-fatty-acid--CoA ligase 6 OS=Mus musculus OX=10090 GN=Acsl6 PE=1 SV=1	Acsl6	237	57	0	72.45	SVIGGCTQLLTHYYDDAR	CP_ZHENYU_FRAC32	27562	791.732	3	-0.8671	80.18	1	7.90033e+06	8.80116e+06	8.0958e+06	9.76036e+06	8.3119e+06	7.64736e+06	8.04721e+06	7.93669e+06	7.42695e+06	0.0501459	0.706327	0.139588	1.69732
145	SJPG0101137.004	tr|E9Q7Y2|E9Q7Y2_MOUSE	Long-chain-fatty-acid--CoA ligase 6 (Fragment) OS=Mus musculus OX=10090 GN=Acsl6 PE=1 SV=1	Acsl6	150	28	1	66.03	SVIGGCTQLLTHYYDDAR	CP_ZHENYU_FRAC32	27562	791.732	3	-0.8671	80.18	1	5.36386e+06	5.98246e+06	5.55017e+06	6.66543e+06	5.65619e+06	5.23199e+06	5.55265e+06	5.51537e+06	5.1309e+06	0.0839407	0.762206	0.121814	1.50119
146	SJPG0101143.001	sp|Q99NB1|ACS2L_MOUSE	Acetyl-coenzyme A synthetase 2-like, mitochondrial OS=Mus musculus OX=10090 GN=Acss1 PE=1 SV=1	Acss1	35	17	0	24.34	DNISDENMVVNELK	CP_ZHENYU_FRAC2	27739	1114.59	2	-0.9987	72.21	0.814153	393218	415986	408714	519418	388206	439533	436740	449196	415482	0.615685	0.928051	-0.0418842	-0.305053
147	SJPG0101144.001	sp|Q9QXG4|ACSA_MOUSE	Acetyl-coenzyme A synthetase, cytoplasmic OS=Mus musculus OX=10090 GN=Acss2 PE=1 SV=2	Acss2	23	13	0	16.69	GATTNICYNVLDR	CP_ZHENYU_FRAC3	21595	900.964	2	-0.2978	74.57	0.816146	405413	403694	398588	413330	444517	391120	417739	408484	416350	0.714671	0.950522	0.0158454	0.331937
148	SJPG0101145.001	sp|Q14DH7|ACSS3_MOUSE	Acyl-CoA synthetase short-chain family member 3, mitochondrial OS=Mus musculus OX=10090 GN=Acss3 PE=1 SV=2	Acss3	3	2	1	1.91	LAGVLVK	CP_ZHENYU_FRAC6	28060	654.449	2	-0.4266	45.83	0.110844	26676.4	33509.4	30275.1	36702.7	28554.8	38078.5	32304.7	38758.8	54209.9	0.0269415	0.654469	-0.373875	-3.96825
149	SJPG0101146.001	sp|P68134|ACTS_MOUSE	Actin, alpha skeletal muscle OS=Mus musculus OX=10090 GN=Acta1 PE=1 SV=1	Acta1	1051	25	0	52.25	HQGVMVGMGQK	CP_ZHENYU_FRAC23	12346	890.496	2	0.192	81.87	1	9.83558e+07	1.01247e+08	9.97398e+07	9.90518e+07	1.03575e+08	9.981e+07	9.89151e+07	9.69267e+07	9.4251e+07	0.23396	0.851662	0.0426599	0.627809
150	SJPG0101147.001	sp|P62737|ACTA_MOUSE	Actin, aortic smooth muscle OS=Mus musculus OX=10090 GN=Acta2 PE=1 SV=1	Acta2	1017	28	0	58.09	HQGVMVGMGQK	CP_ZHENYU_FRAC23	12346	890.496	2	0.192	81.87	1	9.88942e+07	1.01438e+08	9.87934e+07	9.8223e+07	1.03318e+08	1.00338e+08	9.87154e+07	9.72822e+07	9.44307e+07	0.318118	0.876665	0.0357051	0.551069
151	SJPG0101148.001	sp|P60710|ACTB_MOUSE	Actin, cytoplasmic 1 OS=Mus musculus OX=10090 GN=Actb PE=1 SV=1	Actb	1542	34	0	68.26	TTGIVM@DSGDGVTHTVPIYEGYALPHAILR	CP_ZHENYU_FRAC3	31936	876.71	4	0.8135	95.98	1	9.78434e+07	1.00322e+08	1.00118e+08	9.89044e+07	1.03193e+08	9.89184e+07	9.79861e+07	9.60809e+07	9.37729e+07	0.164679	0.824031	0.0497375	0.705903
152	SJPG0101149.001	sp|Q8BFZ3|ACTBL_MOUSE	Beta-actin-like protein 2 OS=Mus musculus OX=10090 GN=Actbl2 PE=1 SV=1	Actbl2	664	18	3	29.25	TTGIVM@DSGDGVTHTVPIYEGYALPHAILR	CP_ZHENYU_FRAC3	31936	876.71	4	0.8135	95.98	1	9.8763e+07	1.0137e+08	9.92815e+07	9.79383e+07	1.02361e+08	1.00455e+08	9.86832e+07	9.84924e+07	9.48879e+07	0.438572	0.891315	0.0265216	0.449738
153	SJPG0101156.001	sp|Q9Z2N8|ACL6A_MOUSE	Actin-like protein 6A OS=Mus musculus OX=10090 GN=Actl6a PE=1 SV=2	Actl6a	12	6	2	13.29	TAVLTAFANGR	CP_ZHENYU_FRAC6	25349	712.911	2	-1.8301	58.43	0.586685	81076.4	81611.3	83420.3	78248.2	83709	82107	89489.6	79632.1	95114.5	0.163026	0.824031	-0.0821819	-0.7497
154	SJPG0101157.001	sp|Q99MR0|ACL6B_MOUSE	Actin-like protein 6B OS=Mus musculus OX=10090 GN=Actl6b PE=1 SV=1	Actl6b	21	9	6	17.61	IFHIDTNALHVPR	CP_ZHENYU_FRAC8	28070	460.015	4	-0.4867	68.34	0.658033	107922	108597	111657	103629	118093	112193	127847	103128	131844	0.187268	0.837761	-0.105034	-1.00185
155	SJPG0101161.001	sp|Q7TPR4|ACTN1_MOUSE	Alpha-actinin-1 OS=Mus musculus OX=10090 GN=Actn1 PE=1 SV=1	Actn1	453	73	44	71.08	LVSIGAEEIVDGNVK	CP_ZHENYU_FRAC35_2	31854	1076.13	2	0.6039	85.76	1	1.59531e+07	1.51786e+07	1.50761e+07	1.21699e+07	1.49811e+07	1.36192e+07	1.34625e+07	1.33238e+07	1.67786e+07	0.689265	0.943508	0.038116	0.577671
156	SJPG0101162.001	sp|Q9JI91|ACTN2_MOUSE	Alpha-actinin-2 OS=Mus musculus OX=10090 GN=Actn2 PE=1 SV=2	Actn2	314	73	41	73.27	LVSIGAEEIVDGNVK	CP_ZHENYU_FRAC35_2	31854	1076.13	2	0.6039	85.76	1	1.74445e+07	1.6514e+07	1.60249e+07	1.26486e+07	1.59647e+07	1.49313e+07	1.43778e+07	1.40779e+07	1.78287e+07	0.721729	0.950522	0.0366738	0.561757
157	SJPG0101163.001	sp|O88990|ACTN3_MOUSE	Alpha-actinin-3 OS=Mus musculus OX=10090 GN=Actn3 PE=2 SV=1	Actn3	97	18	0	16.44	FAIQDISVEETSAK	CP_ZHENYU_FRAC26	30858	1073.6	2	-0.0879	78.04	0.746797	1.08779e+07	1.05969e+07	1.05839e+07	8.33381e+06	1.01531e+07	9.55059e+06	9.32559e+06	9.36555e+06	1.17268e+07	0.859021	0.975364	0.0171354	0.34617
158	SJPG0101164.001	sp|P57780|ACTN4_MOUSE	Alpha-actinin-4 OS=Mus musculus OX=10090 GN=Actn4 PE=1 SV=1	Actn4	368	73	1	71.71	VLAVNQENEHLMEDYER	CP_ZHENYU_FRAC16	23260	798.396	3	-0.3879	90.26	1	1.29768e+07	1.35315e+07	1.29449e+07	1.1949e+07	1.27676e+07	1.2435e+07	1.20158e+07	1.25101e+07	1.35824e+07	0.648676	0.93393	0.0227621	0.408255
159	SJPG0101164.002	tr|A0A1L1SV25|A0A1L1SV25_MOUSE	Alpha-actinin-4 OS=Mus musculus OX=10090 GN=Actn4 PE=1 SV=1	Actn4	374	74	2	70.49	VLAVNQENEHLMEDYER	CP_ZHENYU_FRAC16	23260	798.396	3	-0.3879	90.26	1	1.29745e+07	1.35325e+07	1.29516e+07	1.1951e+07	1.2785e+07	1.24317e+07	1.2026e+07	1.25196e+07	1.35755e+07	0.643714	0.933717	0.0230246	0.411152
160	SJPG0101165.001	sp|Q9QZB7|ARP10_MOUSE	Actin-related protein 10 OS=Mus musculus OX=10090 GN=Actr10 PE=1 SV=2	Actr10	50	21	19	48.92	TAVVIDLGEAFTK	CP_ZHENYU_FRAC32	32292	986.583	2	0.0662	70.66	0.759128	845391	863313	831148	855809	904129	857126	834334	814111	852664	0.368269	0.882108	0.0343505	0.536122
161	SJPG0101166.001	sp|P61164|ACTZ_MOUSE	Alpha-centractin OS=Mus musculus OX=10090 GN=Actr1a PE=1 SV=1	Actr1a	120	21	10	44.68	TLFSNIVLSGGSTLFK	CP_ZHENYU_FRAC9	33173	1146.68	2	0.6772	97.74	1	4.1469e+07	4.09432e+07	3.99923e+07	4.62418e+07	4.49987e+07	3.97918e+07	4.83976e+07	4.38813e+07	4.1389e+07	0.773503	0.958743	-0.019673	-0.0599744
162	SJPG0101167.001	sp|Q8R5C5|ACTY_MOUSE	Beta-centractin OS=Mus musculus OX=10090 GN=Actr1b PE=1 SV=1	Actr1b	82	23	12	51.86	TLFSNIVLSGGSTLFK	CP_ZHENYU_FRAC9	33173	1146.68	2	0.6772	97.74	1	2.57493e+06	2.57342e+06	2.54569e+06	2.99796e+06	2.87142e+06	2.43386e+06	3.28183e+06	2.9826e+06	2.61666e+06	0.561923	0.917774	-0.0541065	-0.439915
163	SJPG0101168.001	sp|P61161|ARP2_MOUSE	Actin-related protein 2 OS=Mus musculus OX=10090 GN=Actr2 PE=1 SV=1	Actr2	148	28	6	49.49	VVVCDNGTGFVK	CP_ZHENYU_FRAC15	24636	952.033	2	0.0162	82.7	1	5.55743e+06	5.59341e+06	5.96575e+06	5.53027e+06	5.99541e+06	5.54123e+06	5.72366e+06	5.54329e+06	5.61914e+06	0.450225	0.89573	0.0301536	0.489813
164	SJPG0101169.001	sp|Q99JY9|ARP3_MOUSE	Actin-related protein 3 OS=Mus musculus OX=10090 GN=Actr3 PE=1 SV=3	Actr3	175	25	18	53.83	DREVGIPPEQSLETAK	CP_ZHENYU_FRAC7	19796	792.778	3	0.3316	90.1	0.772808	9.88572e+06	9.79278e+06	9.79871e+06	1.00427e+07	1.02252e+07	9.71956e+06	9.83139e+06	9.83782e+06	9.42123e+06	0.286231	0.864506	0.0362216	0.556768
165	SJPG0101170.001	sp|Q641P0|ARP3B_MOUSE	Actin-related protein 3B OS=Mus musculus OX=10090 GN=Actr3b PE=1 SV=1	Actr3b	104	21	2	46.89	QYTGINAINQK	CP_ZHENYU_FRAC14	18701	929.039	2	3.4431	82.77	0.857436	2.52824e+06	2.56628e+06	2.59493e+06	2.61976e+06	2.60331e+06	2.52838e+06	2.72423e+06	2.65965e+06	2.59492e+06	0.494774	0.90229	-0.0240905	-0.108718
166	SJPG0101171.001	sp|Q80US4|ARP5_MOUSE	Actin-related protein 5 OS=Mus musculus OX=10090 GN=Actr5 PE=1 SV=3	Actr5	1	1	0	1.49	LTLAVEQAK	CP_ZHENYU_FRAC35	25941	790.997	2	0.2784	56.39	0.575634	35593.2	40061.6	46171.8	43512.9	39224	34963.3	41082.6	39041.8	47083.3	0.872654	0.976582	0.015651	0.329791
167	SJPG0101173.001	sp|Q8R2S9|ARP8_MOUSE	Actin-related protein 8 OS=Mus musculus OX=10090 GN=Actr8 PE=2 SV=1	Actr8	4	4	2	6.41	IIENVDVITRPK	CP_ZHENYU_FRAC33	27629	669.082	3	0.7844	47.44	0.68339	49886.6	47978.5	47865.5	42471.5	49600.9	52512.6	48201.9	47837.6	48963.2	0.330647	0.877498	-0.0555215	-0.455528
168	SJPG0101177.001	sp|P37172|ACVR1_MOUSE	Activin receptor type-1 OS=Mus musculus OX=10090 GN=Acvr1 PE=2 SV=2	Acvr1	7	5	5	10.22	QITLLECVGK	CP_ZHENYU_FRAC35_2	30358	885.028	2	-0.9607	62.6	0.672524	106427	110156	96052	96178.5	103355	97090.8	99255.5	100883	98516.6	0.339431	0.877498	0.0481023	0.68786
169	SJPG0101178.001	sp|Q61271|ACV1B_MOUSE	Activin receptor type-1B OS=Mus musculus OX=10090 GN=Acvr1b PE=1 SV=1	Acvr1b	16	7	2	13.47	EAEIYQTVMLR	CP_ZHENYU_FRAC1	27052	828.951	2	-0.1758	66.95	1	143174	133359	135428	128792	129758	134001	139789	132093	141616	0.495184	0.902512	-0.0299592	-0.173472
170	SJPG0101179.001	sp|Q8K348|ACV1C_MOUSE	Activin receptor type-1C OS=Mus musculus OX=10090 GN=Acvr1c PE=2 SV=3	Acvr1c	17	10	1	23.33	NIVTVAGMVK	CP_ZHENYU_FRAC23	29856	820.505	2	-0.5898	68.27	1	159380	167051	140848	150024	146630	158188	153194	156123	158910	0.474932	0.900396	-0.0381162	-0.263477
171	SJPG0101182.001	sp|Q61288|ACVL1_MOUSE	Serine/threonine-protein kinase receptor R3 OS=Mus musculus OX=10090 GN=Acvrl1 PE=1 SV=2	Acvrl1	3	3	0	6.57	YMAPEVLDEHIR	CP_ZHENYU_FRAC25	23092	592.981	3	-1.1561	47.88	0.649123	47267.4	47300	34290.8	41922.6	35405	43404	37383.1	45540.4	39386.5	0.88911	0.978647	-0.0158287	-0.0175564
172	SJPG0101183.001	sp|Q99JW2|ACY1_MOUSE	Aminoacylase-1 OS=Mus musculus OX=10090 GN=Acy1 PE=1 SV=1	Acy1	36	13	0	28.68	EGAVTSVNLTK	CP_ZHENYU_FRAC30	20440	864.015	2	1.3688	72.65	1	584970	633254	561776	608349	640022	630053	679171	603320	592221	0.404443	0.884691	-0.0477449	-0.369721
173	SJPG0101183.002	tr|A0A1L1SS90|A0A1L1SS90_MOUSE	N-acyl-L-amino-acid amidohydrolase OS=Mus musculus OX=10090 GN=Acy1 PE=1 SV=1	Acy1	36	13	0	34.05	EGAVTSVNLTK	CP_ZHENYU_FRAC30	20440	864.015	2	1.3688	72.65	1	586883	634820	558070	607577	645083	625471	680623	603047	589808	0.473683	0.899369	-0.0425951	-0.312898
174	SJPG0101184.001	sp|Q91XE4|ACY3_MOUSE	N-acyl-aromatic-L-amino acid amidohydrolase (carboxylate-forming) OS=Mus musculus OX=10090 GN=Acy3 PE=1 SV=1	Acy3	5	4	3	13.21	VAVTGGTHGNEMCGVYLAR	CP_ZHENYU_FRAC23	19823	766.056	3	1.0219	69.03	0.799073	66884.8	72551.5	70078	71871	69796.3	70598.2	76372.6	74211.4	64692.3	0.669789	0.939606	-0.0228397	-0.0949161
175	SJPG0101185.001	sp|P56376|ACYP1_MOUSE	Acylphosphatase-1 OS=Mus musculus OX=10090 GN=Acyp1 PE=1 SV=2	Acyp1	30	7	0	56.56	GTVQGQLQGPVSK	CP_ZHENYU_FRAC2	14731	954.063	2	0.0744	72.98	1	660352	797085	685714	725720	686084	728875	630662	836593	700548	0.79334	0.962554	-0.0222124	-0.0879945
176	SJPG0101186.001	sp|P56375|ACYP2_MOUSE	Acylphosphatase-2 OS=Mus musculus OX=10090 GN=Acyp2 PE=1 SV=2	Acyp2	25	7	7	48.11	GTVTGQVQGPEEK	CP_ZHENYU_FRAC27	12254	969.543	2	0.4736	67.65	0.746785	899436	911919	937056	914918	906493	938841	967405	954351	949896	0.07721	0.75055	-0.0598228	-0.502988
177	SJPG0101187.001	sp|P03958|ADA_MOUSE	Adenosine deaminase OS=Mus musculus OX=10090 GN=Ada PE=1 SV=3	Ada	3	3	2	6.53	LNINAAK	CP_ZHENYU_FRAC6	19057	676.432	2	0.5095	50.5	0.439406	54431.2	63211.6	53880.1	55254.6	59550.6	60551.2	57815.7	66462.6	54179.2	0.403675	0.884691	-0.0600575	-0.505578
178	SJPG0101190.001	sp|Q80SY6|ADAL_MOUSE	Adenosine deaminase-like protein OS=Mus musculus OX=10090 GN=Adal PE=2 SV=1	Adal	10	7	0	18.33	QHQIPLELCLTSNIK	CP_ZHENYU_FRAC30	31272	801.131	3	4.0336	57.59	0.770099	70315.3	72882.6	81153.3	78775.7	77669.9	76948.1	72609.4	76922.6	72501.6	0.615498	0.928051	0.0256682	0.440322
179	SJPG0101191.001	sp|O35598|ADA10_MOUSE	Disintegrin and metalloproteinase domain-containing protein 10 OS=Mus musculus OX=10090 GN=Adam10 PE=1 SV=2	Adam10	44	21	15	31.37	SLNTGIITVQNYGSHVPPK	CP_ZHENYU_FRAC1	26739	878.165	3	-1.8123	63.85	0.754738	504490	521032	504221	538481	502479	497301	513467	521643	470399	0.373193	0.88293	0.0388086	0.585313
180	SJPG0101192.001	sp|Q9R1V4|ADA11_MOUSE	Disintegrin and metalloproteinase domain-containing protein 11 OS=Mus musculus OX=10090 GN=Adam11 PE=1 SV=2	Adam11	42	18	0	28.46	GGHVQLADGSDLSYVEDGTACGPNMLCLDHR	CP_ZHENYU_FRAC14	29346	912.921	4	-4.2926	76.82	0.875683	1.50843e+06	1.46825e+06	1.44986e+06	1.54943e+06	1.50958e+06	1.43161e+06	1.52468e+06	1.49788e+06	1.4417e+06	0.54658	0.913295	0.0225754	0.406195
181	SJPG0101193.001	sp|Q61824|ADA12_MOUSE	Disintegrin and metalloproteinase domain-containing protein 12 OS=Mus musculus OX=10090 GN=Adam12 PE=1 SV=2	Adam12	4	1	0	0.66	ASLLSK	CP_ZHENYU_FRAC9	17773	613.901	2	-0.7622	43.73	0.220901	1.4472e+06	1.22798e+06	1.51281e+06	1.15008e+06	1.02614e+06	1.29982e+06	1.78362e+06	1.48729e+06	1.61713e+06	0.0474998	0.702758	-0.286662	-3.00593
182	SJPG0101194.001	sp|O88839|ADA15_MOUSE	Disintegrin and metalloproteinase domain-containing protein 15 OS=Mus musculus OX=10090 GN=Adam15 PE=1 SV=2	Adam15	12	8	1	12.5	AQQMTGTK	CP_ZHENYU_FRAC33	6509	736.923	2	0.3811	56.87	0.775277	124438	116974	116277	112104	123782	116885	114958	110805	113704	0.199838	0.8465	0.0564902	0.780412
183	SJPG0101195.001	sp|Q9Z0F8|ADA17_MOUSE	Disintegrin and metalloproteinase domain-containing protein 17 OS=Mus musculus OX=10090 GN=Adam17 PE=1 SV=3	Adam17	4	3	0	3.63	GYGVQIEQIR	CP_ZHENYU_FRAC40	17796	733.92	2	2.8966	55.82	0.543533	70814.5	75911.3	68374.2	67872.5	62053.9	67321.2	60657.1	70110.7	65348.8	0.315764	0.876521	0.0662491	0.888092
184	SJPG0101203.001	sp|Q9R1V6|ADA22_MOUSE	Disintegrin and metalloproteinase domain-containing protein 22 OS=Mus musculus OX=10090 GN=Adam22 PE=1 SV=2	Adam22	136	42	0	45.8	MDGYSCDGTQGICFGGR	CP_ZHENYU_FRAC26	20912	1092.98	2	0.2649	83.03	1	8.90342e+06	8.70285e+06	8.27661e+06	8.46964e+06	8.73866e+06	8.43244e+06	8.44748e+06	7.99067e+06	8.20072e+06	0.128843	0.810172	0.0597851	0.816768
185	SJPG0101203.010	sp|Q9R1V6-10|ADA22_MOUSE	Isoform 8 of Disintegrin and metalloproteinase domain-containing protein 22 OS=Mus musculus OX=10090 GN=Adam22	Adam22	130	43	0	43.99	MDGYSCDGTQGICFGGR	CP_ZHENYU_FRAC26	20912	1092.98	2	0.2649	83.03	1	8.93756e+06	8.67261e+06	8.22308e+06	8.41387e+06	8.69375e+06	8.3945e+06	8.41005e+06	8.02586e+06	8.16428e+06	0.14423	0.818561	0.0578701	0.795638
186	SJPG0101203.011	sp|Q9R1V6-11|ADA22_MOUSE	Isoform 9 of Disintegrin and metalloproteinase domain-containing protein 22 OS=Mus musculus OX=10090 GN=Adam22	Adam22	141	46	0	45.46	MDGYSCDGTQGICFGGR	CP_ZHENYU_FRAC26	20912	1092.98	2	0.2649	83.03	1	8.90319e+06	8.67884e+06	8.27246e+06	8.42125e+06	8.69006e+06	8.39709e+06	8.45341e+06	7.99559e+06	8.2057e+06	0.147741	0.819278	0.0563944	0.779356
187	SJPG0101204.001	sp|Q9R1V7|ADA23_MOUSE	Disintegrin and metalloproteinase domain-containing protein 23 OS=Mus musculus OX=10090 GN=Adam23 PE=1 SV=1	Adam23	101	28	0	35.95	CECIESWGGCIMEETGVSHSR	CP_ZHENYU_FRAC12	30692	930.076	3	0.1744	79.09	1	4.79634e+06	4.78359e+06	4.52627e+06	4.63311e+06	4.51246e+06	4.698e+06	4.98278e+06	4.6225e+06	4.41648e+06	0.850169	0.974687	-0.0082922	0.0656016
188	SJPG0101223.001	sp|Q61072|ADAM9_MOUSE	Disintegrin and metalloproteinase domain-containing protein 9 OS=Mus musculus OX=10090 GN=Adam9 PE=1 SV=2	Adam9	18	10	0	15.74	CATGNALCGK	CP_ZHENYU_FRAC38	9588	830.441	2	-1.8435	69.17	0.695099	87176.6	83807.5	78267	77808.2	86172	81951.9	71723.3	71710.3	75417.2	0.0328216	0.665498	0.13674	1.66589
189	SJPG0101233.001	sp|Q4VC17|ATS18_MOUSE	A disintegrin and metalloproteinase with thrombospondin motifs 18 OS=Mus musculus OX=10090 GN=Adamts18 PE=2 SV=2	Adamts18	2	1	0	0.49	VEEEDR	CP_ZHENYU_FRAC33	2207	540.778	2	1.0365	50.74	0.122586	80850.6	128283	123925	84928.6	106553	106486	101293	105053	117274	0.679861	0.941292	-0.0589434	-0.493285
190	SJPG0101246.001	tr|G3UXC7|G3UXC7_MOUSE	ADAMTS-like 3 OS=Mus musculus OX=10090 GN=Adamtsl3 PE=1 SV=1	Adamtsl3	2	1	0	0.35	VLQAPR	CP_ZHENYU_FRAC36	8695	494.318	2	1.8305	38.9	0.368123	21707.3	20253.4	28773.9	27134.2	21749.1	21870.8	26918.5	27180.5	27807.3	0.311924	0.874835	-0.124475	-1.21636
191	SJPG0101249.001	tr|E9PY16|E9PY16_MOUSE	ArfGAP with dual PH domains 1 OS=Mus musculus OX=10090 GN=Adap1 PE=1 SV=1	Adap1	88	25	2	55.61	LDAWDEAQVEFMASHGNEAAR	CP_ZHENYU_FRAC19	31175	884.42	3	-0.5633	71.4	1	1.3345e+06	1.44484e+06	1.52566e+06	1.43554e+06	1.42077e+06	1.36691e+06	1.3188e+06	1.49508e+06	1.26751e+06	0.214608	0.847688	0.0738912	0.972415
192	SJPG0101250.001	sp|Q8R2V5|ADAP2_MOUSE	Arf-GAP with dual PH domain-containing protein 2 OS=Mus musculus OX=10090 GN=Adap2 PE=1 SV=1	Adap2	2	2	0	4.2	EIVDWFNALR	CP_ZHENYU_FRAC38	32360	783.934	2	0.1285	43.89	0.488266	238587	179032	275540	213791	240369	219229	192603	208647	222500	0.336971	0.877498	0.110454	1.37585
193	SJPG0101251.001	sp|Q99MU3|DSRAD_MOUSE	Double-stranded RNA-specific adenosine deaminase OS=Mus musculus OX=10090 GN=Adar PE=1 SV=2	Adar	26	19	0	14.35	QMAAEEAMK	CP_ZHENYU_FRAC26	14590	808.936	2	1.3626	62.34	0.698909	106835	102500	100614	102426	95277.8	105896	96663.3	114678	100354	0.504556	0.9039	-0.0381684	-0.264053
194	SJPG0101252.001	sp|Q91ZS8|RED1_MOUSE	Double-stranded RNA-specific editase 1 OS=Mus musculus OX=10090 GN=Adarb1 PE=1 SV=1	Adarb1	5	3	0	5.06	VISVSTGTK	CP_ZHENYU_FRAC9	19026	750.469	2	1.4564	46.83	0.528934	40854.1	45654.5	42628.9	47683.6	40134.8	45346.8	42409.6	50233.5	35407.9	0.920683	0.986397	0.00975496	0.264734
195	SJPG0101257.001	sp|Q9D0L4|ADCK1_MOUSE	AarF domain-containing protein kinase 1 OS=Mus musculus OX=10090 GN=Adck1 PE=1 SV=1	Adck1	39	17	5	29.52	SSASSFLNMSR	CP_ZHENYU_FRAC1	18083	745.883	2	-0.6958	63.76	0.745765	651611	640479	671279	708670	634279	633923	630850	643331	615775	0.132264	0.810172	0.0666677	0.892711
196	SJPG0101258.001	sp|Q6NSR3|ADCK2_MOUSE	Uncharacterized aarF domain-containing protein kinase 2 OS=Mus musculus OX=10090 GN=Adck2 PE=2 SV=1	Adck2	1	1	0	0.97	AVVMQR	CP_ZHENYU_FRAC19	6317	504.303	2	-0.1994	40.01	0.40065	81217.5	82579.9	75287.4	90989.8	71159.4	75170.3	80784	76355.3	87479	0.969953	0.994781	0.00287526	0.188824
197	SJPG0101259.001	sp|Q80V03|ADCK5_MOUSE	Uncharacterized aarF domain-containing protein kinase 5 OS=Mus musculus OX=10090 GN=Adck5 PE=2 SV=2	Adck5	22	16	1	23.37	SQGLAVQDVAK	CP_ZHENYU_FRAC21	18871	862.515	2	2.0064	73.91	0.737789	253791	223843	261341	247253	236732	239037	256964	230639	240065	0.764365	0.957497	0.0162974	0.336924
198	SJPG0101260.001	sp|O88444|ADCY1_MOUSE	Adenylate cyclase type 1 OS=Mus musculus OX=10090 GN=Adcy1 PE=1 SV=2	Adcy1	51	21	20	20.93	RPPLCPAAGPPVRPGLPPAPTSQYLSSTAAGK	CP_ZHENYU_FRAC5	28759	955.784	4	-1.3735	80.87	0.851985	345875	374715	335142	369117	343894	365432	342176	361974	367177	0.620527	0.930253	-0.0228052	-0.0945355
199	SJPG0101262.001	sp|Q80TL1|ADCY2_MOUSE	Adenylate cyclase type 2 OS=Mus musculus OX=10090 GN=Adcy2 PE=1 SV=2	Adcy2	43	25	0	22.29	AEAAAAAAAGGGEGLQR	CP_ZHENYU_FRAC37	11467	887.972	2	0.0859	82.07	0.753381	3.27448e+06	3.16691e+06	3.09064e+06	3.0986e+06	3.24639e+06	2.99816e+06	3.17159e+06	3.04019e+06	3.11876e+06	0.249972	0.852897	0.0429352	0.630846
200	SJPG0101263.001	sp|Q8VHH7|ADCY3_MOUSE	Adenylate cyclase type 3 OS=Mus musculus OX=10090 GN=Adcy3 PE=1 SV=2	Adcy3	41	24	0	19.39	GEFDVEPGDGGSR	CP_ZHENYU_FRAC3	12657	813.389	2	-1.1098	71.12	0.714004	461892	457801	442016	428083	433519	442437	450801	442432	430524	0.79442	0.962662	0.0096935	0.264056
201	SJPG0101264.001	sp|Q91WF3|ADCY4_MOUSE	Adenylate cyclase type 4 OS=Mus musculus OX=10090 GN=Adcy4 PE=1 SV=1	Adcy4	4	3	0	1.86	LDFLWK	CP_ZHENYU_FRAC6	32745	715.439	2	0.4102	43.72	0.301693	3.46985e+06	3.13131e+06	2.90497e+06	2.51239e+06	3.24195e+06	2.97712e+06	3.14599e+06	2.53388e+06	3.37166e+06	0.847476	0.974687	0.0206562	0.385019
202	SJPG0101265.001	sp|P84309|ADCY5_MOUSE	Adenylate cyclase type 5 OS=Mus musculus OX=10090 GN=Adcy5 PE=1 SV=2	Adcy5	245	53	0	35.66	LQATEEKEEMEELQAYNR	CP_ZHENYU_FRAC10	25576	940.484	3	0.1677	93.78	1	2.55532e+07	2.3318e+07	2.26044e+07	1.81332e+07	2.32844e+07	2.15604e+07	2.36632e+07	2.00276e+07	2.76079e+07	0.738216	0.952694	-0.0386151	-0.268982
203	SJPG0101266.001	sp|Q01341|ADCY6_MOUSE	Adenylate cyclase type 6 OS=Mus musculus OX=10090 GN=Adcy6 PE=1 SV=1	Adcy6	68	16	0	11.33	ILGDCYYCVSGLPEAR	CP_ZHENYU_FRAC35_2	30458	1089.04	2	-0.6672	78.98	1	9.68018e+06	8.93859e+06	8.89588e+06	7.02516e+06	8.84261e+06	8.34323e+06	8.99448e+06	7.69766e+06	1.06621e+07	0.735334	0.952694	-0.0380784	-0.26306
204	SJPG0101267.001	sp|P51829|ADCY7_MOUSE	Adenylate cyclase type 7 OS=Mus musculus OX=10090 GN=Adcy7 PE=1 SV=2	Adcy7	8	3	0	3.46	KPQYDIWGNTVNVASR	CP_ZHENYU_FRAC7	25215	819.121	3	-0.4032	71.61	0.773356	872470	888857	775115	733139	877060	860707	815400	787795	902086	0.740956	0.953323	-0.0233826	-0.100906
205	SJPG0101268.001	sp|P97490|ADCY8_MOUSE	Adenylate cyclase type 8 OS=Mus musculus OX=10090 GN=Adcy8 PE=1 SV=2	Adcy8	33	19	0	12.33	TIGSTYMAVSGLSPEK	CP_ZHENYU_FRAC29	30491	1125.12	2	0.4711	70.06	1	251833	259108	238924	272885	251077	250668	245150	257816	221732	0.264828	0.855349	0.0641492	0.864922
206	SJPG0101269.001	sp|P51830|ADCY9_MOUSE	Adenylate cyclase type 9 OS=Mus musculus OX=10090 GN=Adcy9 PE=1 SV=1	Adcy9	140	54	52	40.43	ASLGSDDSTQAK	CP_ZHENYU_FRAC30	9350	894.486	2	0.9854	86.97	1	2.96822e+06	3.2382e+06	2.81179e+06	3.10182e+06	2.84127e+06	2.90096e+06	2.94344e+06	2.9256e+06	2.81201e+06	0.36103	0.881349	0.0455936	0.660179
207	SJPG0101271.001	sp|P70205|PACR_MOUSE	Pituitary adenylate cyclase-activating polypeptide type I receptor OS=Mus musculus OX=10090 GN=Adcyap1r1 PE=1 SV=1	Adcyap1r1	20	7	0	9.88	EQAMCLER	CP_ZHENYU_FRAC31	9204	670.835	2	0.1178	59.02	0.567604	2.05023e+06	1.96268e+06	1.97825e+06	2.09257e+06	1.97176e+06	2.05483e+06	2.02633e+06	1.91328e+06	1.90668e+06	0.51625	0.905293	0.0262671	0.44693
208	SJPG0101271.003	tr|Q6NXJ9|Q6NXJ9_MOUSE	Adenylate cyclase activating polypeptide 1 receptor 1 OS=Mus musculus OX=10090 GN=Adcyap1r1 PE=1 SV=1	Adcyap1r1	19	7	0	11.75	EQAMCLER	CP_ZHENYU_FRAC31	9204	670.835	2	0.1178	59.02	0.567604	2.10199e+06	1.96554e+06	2.01654e+06	2.08668e+06	1.9697e+06	2.04787e+06	2.08773e+06	1.94368e+06	1.9501e+06	0.710507	0.949703	0.0149504	0.322061
209	SJPG0101272.001	sp|Q9QYC0|ADDA_MOUSE	Alpha-adducin OS=Mus musculus OX=10090 GN=Add1 PE=1 SV=2	Add1	201	42	0	51.43	GDDASEEGQNGSSPK	CP_ZHENYU_FRAC10	3644	1043.51	2	-0.0625	87.73	1	9.44207e+06	9.38494e+06	8.69202e+06	8.58784e+06	9.22392e+06	8.71028e+06	8.71784e+06	8.46428e+06	8.85414e+06	0.165236	0.824275	0.0607565	0.827486
210	SJPG0101272.002	sp|Q9QYC0-2|ADDA_MOUSE	Isoform 2 of Alpha-adducin OS=Mus musculus OX=10090 GN=Add1	Add1	192	41	0	58.54	GDDASEEGQNGSSPK	CP_ZHENYU_FRAC10	3644	1043.51	2	-0.0625	87.73	1	9.25587e+06	9.23579e+06	8.56347e+06	8.59377e+06	9.17358e+06	8.62141e+06	8.57207e+06	8.34474e+06	8.69807e+06	0.117929	0.802445	0.0660329	0.885707
211	SJPG0101272.004	tr|F8WHZ9|F8WHZ9_MOUSE	Alpha-adducin OS=Mus musculus OX=10090 GN=Add1 PE=1 SV=1	Add1	188	40	0	55.74	GDDASEEGQNGSSPK	CP_ZHENYU_FRAC10	3644	1043.51	2	-0.0625	87.73	1	9.2613e+06	9.23832e+06	8.54278e+06	8.59092e+06	9.17064e+06	8.61575e+06	8.56513e+06	8.35413e+06	8.6822e+06	0.118979	0.80311	0.0661767	0.887293
212	SJPG0101272.005	tr|E9Q1K3|E9Q1K3_MOUSE	Alpha-adducin OS=Mus musculus OX=10090 GN=Add1 PE=1 SV=1	Add1	185	42	0	59.54	GDDASEEGQNGSSPK	CP_ZHENYU_FRAC10	3644	1043.51	2	-0.0625	87.73	1	9.24205e+06	9.27661e+06	8.4714e+06	8.55937e+06	9.14083e+06	8.57302e+06	8.51304e+06	8.34868e+06	8.65234e+06	0.121111	0.803373	0.0678185	0.905409
213	SJPG0101273.001	sp|Q9QYB8|ADDB_MOUSE	Beta-adducin OS=Mus musculus OX=10090 GN=Add2 PE=1 SV=4	Add2	241	53	2	64.41	SAGPQSQLLASVIAEK	CP_ZHENYU_FRAC24	32090	1104.15	2	-0.281	88.49	0.798847	8.19223e+06	8.38216e+06	7.54924e+06	7.04792e+06	7.71578e+06	7.38727e+06	7.4512e+06	7.41527e+06	8.10187e+06	0.56255	0.91784	0.0337671	0.529685
214	SJPG0101274.001	sp|Q9QYB5|ADDG_MOUSE	Gamma-adducin OS=Mus musculus OX=10090 GN=Add3 PE=1 SV=2	Add3	107	28	0	34.84	GLSFSEATASTLVK	CP_ZHENYU_FRAC29	31484	1010.08	2	-0.1779	97.77	1	7.93489e+06	8.16517e+06	7.80761e+06	7.31293e+06	7.44768e+06	7.51444e+06	7.85708e+06	7.68662e+06	7.7059e+06	0.868134	0.975464	0.00696946	0.233999
215	SJPG0101274.002	sp|Q9QYB5-2|ADDG_MOUSE	Isoform 1 of Gamma-adducin OS=Mus musculus OX=10090 GN=Add3	Add3	107	29	0	37.09	GLSFSEATASTLVK	CP_ZHENYU_FRAC29	31484	1010.08	2	-0.1779	97.77	1	7.89361e+06	8.23359e+06	7.73278e+06	7.37045e+06	7.39384e+06	7.5758e+06	7.84264e+06	7.76629e+06	7.61532e+06	0.933224	0.98918	0.00353644	0.196119
216	SJPG0101276.001	sp|Q8C4G9|AGRA1_MOUSE	Adhesion G protein-coupled receptor A1 OS=Mus musculus OX=10090 GN=Adgra1 PE=2 SV=1	Adgra1	7	4	0	7.27	EGLPFGTDGTGNIR	CP_ZHENYU_FRAC39	22138	869.458	2	0.1082	47.83	0.675099	250608	260565	266024	316034	264856	251974	232780	247932	211514	0.0243587	0.654469	0.201049	2.37548
217	SJPG0101279.001	sp|Q3UHD1|AGRB1_MOUSE	Adhesion G protein-coupled receptor B1 OS=Mus musculus OX=10090 GN=Adgrb1 PE=1 SV=1	Adgrb1	70	39	16	25.28	ECNGPSYGGAECQGHWVETR	CP_ZHENYU_FRAC16	11445	866.719	3	-0.3298	80.2	1	550969	509434	513617	487181	505209	484355	489005	503524	514218	0.326711	0.877178	0.0434916	0.636986
218	SJPG0101279.002	tr|Q6PB68|Q6PB68_MOUSE	Bai1 protein (Fragment) OS=Mus musculus OX=10090 GN=Adgrb1 PE=2 SV=1	Adgrb1	46	23	1	37.02	NENVATLSVSSLER	CP_ZHENYU_FRAC21	23339	911.993	2	-1.2347	71.59	1	551232	513460	524626	501276	504771	489219	501071	511040	510625	0.269883	0.856759	0.044787	0.651279
219	SJPG0101280.001	sp|Q8CGM1|AGRB2_MOUSE	Adhesion G protein-coupled receptor B2 OS=Mus musculus OX=10090 GN=Adgrb2 PE=1 SV=2	Adgrb2	31	17	0	15.63	ADTNSGDWNTESCQTLETQAAHTR	CP_ZHENYU_FRAC7	15792	999.79	3	-0.0257	72.97	1	232529	187920	224074	178523	224083	196479	205868	181851	220290	0.56561	0.919607	0.0537635	0.750326
220	SJPG0101281.001	sp|Q80ZF8|AGRB3_MOUSE	Adhesion G protein-coupled receptor B3 OS=Mus musculus OX=10090 GN=Adgrb3 PE=1 SV=2	Adgrb3	56	27	1	17.15	AGQMSEPHSGLTLK	CP_ZHENYU_FRAC39	16076	688.717	3	-1.1666	76.01	1	554600	472704	512831	432398	510901	470764	497217	432666	514393	0.520727	0.90657	0.051003	0.719866
221	SJPG0101285.001	sp|Q9Z0M6|AGRE5_MOUSE	Adhesion G protein-coupled receptor E5 OS=Mus musculus OX=10090 GN=Adgre5 PE=1 SV=2	Adgre5	1	1	0	1.1	HELICAFWK	CP_ZHENYU_FRAC31	30517	604.675	3	-1.3425	35.71	0.674881	22591.1	21742.2	21894.2	24999.4	22688	20589.4	23168.7	18875.6	16781.9	0.0373641	0.674614	0.206751	2.43839
222	SJPG0101290.001	sp|G5E8Q8|AGRF5_MOUSE	Adhesion G protein-coupled receptor F5 OS=Mus musculus OX=10090 GN=Adgrf5 PE=1 SV=1	Adgrf5	2	2	0	1.19	DLSVSAGK	CP_ZHENYU_FRAC27	15099	692.917	2	-0.9475	53.89	0.270737	19096	23322.6	19705.2	24573.2	21008.4	23403.6	23871.5	26689.4	19323	0.300962	0.872095	-0.111826	-1.07679
223	SJPG0101291.001	sp|Q8K209|AGRG1_MOUSE	Adhesion G-protein coupled receptor G1 OS=Mus musculus OX=10090 GN=Adgrg1 PE=1 SV=1	Adgrg1	18	10	9	13.68	APFLAAPDIPR	CP_ZHENYU_FRAC26	30131	736.434	2	0.4383	67.89	1	317947	295636	330957	321226	299583	305225	299926	297257	256275	0.0854201	0.766343	0.114188	1.41706
224	SJPG0101297.001	sp|Q8BM96|AGRG7_MOUSE	Adhesion G-protein coupled receptor G7 OS=Mus musculus OX=10090 GN=Adgrg7 PE=1 SV=2	Adgrg7	1	1	1	1.02	AAEM@DNSK	CP_ZHENYU_FRAC14	5973	745.394	2	0.2872	33.47	0.33911	537879	413928	558754	492142	533078	412073	562178	399234	454635	0.206719	0.8465	0.155492	1.8728
225	SJPG0101298.001	sp|Q80TR1|AGRL1_MOUSE	Adhesion G protein-coupled receptor L1 OS=Mus musculus OX=10090 GN=Adgrl1 PE=1 SV=2	Adgrl1	106	42	0	33.42	AVVETVDNLLRPEALESWK	CP_ZHENYU_FRAC31	32480	926.528	3	0.4957	89.39	0.824141	1.44255e+06	1.36077e+06	1.39974e+06	1.34012e+06	1.4468e+06	1.33577e+06	1.35096e+06	1.31789e+06	1.42543e+06	0.311231	0.874835	0.0423673	0.624579
226	SJPG0101298.003	tr|E9Q3V9|E9Q3V9_MOUSE	Adhesion G protein-coupled receptor L1 OS=Mus musculus OX=10090 GN=Adgrl1 PE=1 SV=1	Adgrl1	114	46	0	35.03	AVVETVDNLLRPEALESWK	CP_ZHENYU_FRAC31	32480	926.528	3	0.4957	89.39	0.824141	1.43354e+06	1.36581e+06	1.39654e+06	1.34858e+06	1.44715e+06	1.33375e+06	1.34353e+06	1.31455e+06	1.42333e+06	0.25305	0.852897	0.0468325	0.673849
227	SJPG0101299.001	sp|Q8JZZ7|AGRL2_MOUSE	Adhesion G protein-coupled receptor L2 OS=Mus musculus OX=10090 GN=Adgrl2 PE=1 SV=3	Adgrl2	48	28	0	16.48	SGENAASLANELAK	CP_ZHENYU_FRAC36	23035	992.049	2	-4.2019	86.27	1	441774	432807	448902	406381	442573	410808	440479	412779	443383	0.566676	0.919607	0.0255709	0.439247
228	SJPG0101299.003	tr|A0A0G2JFF5|A0A0G2JFF5_MOUSE	Adhesion G protein-coupled receptor L2 OS=Mus musculus OX=10090 GN=Adgrl2 PE=1 SV=1	Adgrl2	54	30	0	17.79	SGENAASLANELAK	CP_ZHENYU_FRAC36	23035	992.049	2	-4.2019	86.27	1	480299	470990	485087	442338	481857	444433	477084	445351	479553	0.464719	0.898719	0.0326149	0.516972
229	SJPG0101299.010	tr|A0A0G2JE37|A0A0G2JE37_MOUSE	Adhesion G protein-coupled receptor L2 (Fragment) OS=Mus musculus OX=10090 GN=Adgrl2 PE=1 SV=1	Adgrl2	6	2	0	7.65	MWNDTVR	CP_ZHENYU_FRAC17	14107	613.319	2	0.24	56.01	0.581682	280648	271370	277906	246961	282149	239003	269421	241551	273490	0.162088	0.824031	0.0881955	1.13025
230	SJPG0101299.011	tr|A0A0G2JDH6|A0A0G2JDH6_MOUSE	Adhesion G protein-coupled receptor L2 (Fragment) OS=Mus musculus OX=10090 GN=Adgrl2 PE=1 SV=1	Adgrl2	8	3	0	15.94	MWNDTVR	CP_ZHENYU_FRAC17	14107	613.319	2	0.24	56.01	0.581682	269305	281272	262617	248908	275593	247700	257656	238849	265276	0.107881	0.78977	0.0840561	1.08457
231	SJPG0101300.001	sp|Q80TS3|AGRL3_MOUSE	Adhesion G protein-coupled receptor L3 OS=Mus musculus OX=10090 GN=Adgrl3 PE=1 SV=3	Adgrl3	101	44	0	28.5	KQSESSFITGDINSSASLNR	CP_ZHENYU_FRAC37	20016	917.157	3	-0.8049	87.68	1	2.20319e+06	2.05088e+06	2.0459e+06	1.95787e+06	2.11141e+06	2.04069e+06	2.00524e+06	1.91176e+06	2.15809e+06	0.516531	0.905293	0.0318414	0.508436
232	SJPG0101302.001	sp|Q8VHN7|AGRV1_MOUSE	Adhesion G-protein coupled receptor V1 OS=Mus musculus OX=10090 GN=Adgrv1 PE=1 SV=1	Adgrv1	5	2	0	0.24	SLSLSLAR	CP_ZHENYU_FRAC2	15511	575.859	2	0.7612	38.4	0.16875	214186	186006	213712	162733	152521	209116	184765	249362	289670	0.0535521	0.712582	-0.32038	-3.37799
233	SJPG0101305.001	sp|P28474|ADHX_MOUSE	Alcohol dehydrogenase class-3 OS=Mus musculus OX=10090 GN=Adh5 PE=1 SV=3	Adh5	71	14	11	29.41	AAVAWEAGKPLSIEEIEVAPPK	CP_ZHENYU_FRAC14	32009	1072.96	3	1.7873	74.42	0.826928	4.70929e+06	4.94609e+06	5.23613e+06	5.07721e+06	5.17432e+06	5.00135e+06	5.17209e+06	5.05934e+06	4.64313e+06	0.712927	0.950522	0.0173621	0.348672
234	SJPG0101309.001	sp|Q8R0N6|HOT_MOUSE	Hydroxyacid-oxoacid transhydrogenase, mitochondrial OS=Mus musculus OX=10090 GN=Adhfe1 PE=1 SV=2	Adhfe1	7	6	0	16.77	EVGMDLQNMGAK	CP_ZHENYU_FRAC19	24544	951.007	2	-1.2543	78.5	1	153989	172724	172945	200031	158985	177610	165688	181700	162476	0.941805	0.989516	-0.0055953	0.0953592
235	SJPG0101310.001	sp|Q99JT9|MTND_MOUSE	1,2-dihydroxy-3-keto-5-methylthiopentene dioxygenase OS=Mus musculus OX=10090 GN=Adi1 PE=1 SV=1	Adi1	10	7	7	41.9	AQPDRPVSLEQLR	CP_ZHENYU_FRAC26	14620	604.679	3	0.8582	69.75	0.635125	87022.9	83724.7	89415.1	84922.4	93379.6	85878.3	107999	95349.2	92987.6	0.091929	0.784311	-0.12001	-1.16709
236	SJPG0101311.001	tr|A0A3B0ITG8|A0A3B0ITG8_MOUSE	Adiponectin a OS=Mus musculus OX=10090 GN=Adia PE=4 SV=1	Adia	27	7	0	25.89	VITNANENYEPR	CP_ZHENYU_FRAC22	12975	861.95	2	1.5052	69.98	0.748928	744532	756285	657394	739439	735355	759057	657232	685807	716681	0.443794	0.892435	0.0444427	0.64748
237	SJPG0101312.001	tr|A0A3B0INZ4|A0A3B0INZ4_MOUSE	Adiponectin b OS=Mus musculus OX=10090 GN=Adib PE=4 SV=1	Adib	17	5	0	22.46	FNSVVTNPQGHYNPSTGK	CP_ZHENYU_FRAC32	19082	852.456	3	1.1903	73.48	0.80362	311949	336307	294810	344383	349544	339686	285320	301741	309454	0.235652	0.851662	0.0831189	1.07423
238	SJPG0101319.001	sp|P55264|ADK_MOUSE	Adenosine kinase OS=Mus musculus OX=10090 GN=Adk PE=1 SV=2	Adk	69	16	0	43.77	AADAHVDAHYYEQNEQPTGTCAACITGGNR	CP_ZHENYU_FRAC18	14619	896.157	4	-0.0345	90.26	1	1.65559e+06	1.74911e+06	1.7652e+06	1.80664e+06	1.81002e+06	1.71432e+06	1.87423e+06	1.78309e+06	1.67342e+06	0.953764	0.990057	-0.0026571	0.127779
239	SJPG0101322.001	sp|Q9Z103|ADNP_MOUSE	Activity-dependent neuroprotector homeobox protein OS=Mus musculus OX=10090 GN=Adnp PE=1 SV=2	Adnp	8	8	6	6.05	MVHIDEEMGPK	CP_ZHENYU_FRAC11	20420	632.008	3	1.449	45.58	0.777753	48261.4	47944.4	46813.2	50791.8	46492.1	49462.4	46798.7	55835.3	47371.1	0.389803	0.884691	-0.0503508	-0.398474
240	SJPG0101324.001	sp|Q6PDY2|AEDO_MOUSE	2-aminoethanethiol dioxygenase OS=Mus musculus OX=10090 GN=Ado PE=1 SV=2	Ado	38	13	13	60.94	DNLHQIDAVDGPAAFLDILAPPYDPEDGR	CP_ZHENYU_FRAC12	33201	1146.91	3	-0.4038	73.65	0.873184	453178	487404	440925	524963	460795	467321	511796	490011	465848	0.576157	0.921426	-0.03275	-0.204266
241	SJPG0101325.001	sp|Q60612|AA1R_MOUSE	Adenosine receptor A1 OS=Mus musculus OX=10090 GN=Adora1 PE=2 SV=4	Adora1	9	3	3	8.59	VSASSGDPQK	CP_ZHENYU_FRAC7	6749	792.449	2	1.3523	48.23	0.590711	341193	350926	318507	328535	336933	292729	303528	288403	351457	0.074401	0.737193	0.121111	1.49344
242	SJPG0101326.001	sp|Q60613|AA2AR_MOUSE	Adenosine receptor A2a OS=Mus musculus OX=10090 GN=Adora2a PE=1 SV=3	Adora2a	9	4	4	7.8	QMESQPLPGER	CP_ZHENYU_FRAC32	10401	788.41	2	0.6697	55.51	0.54927	266789	239341	256541	182660	252944	207062	249319	191516	312130	0.941722	0.989516	0.0114692	0.283649
243	SJPG0101329.001	sp|Q8VDL4|ADPGK_MOUSE	ADP-dependent glucokinase OS=Mus musculus OX=10090 GN=Adpgk PE=1 SV=2	Adpgk	11	6	0	15.73	APQEFTTSHLESGSR	CP_ZHENYU_FRAC14	12332	650.998	3	-1.1878	68.37	0.79845	107554	112944	108320	128771	113990	114276	108085	110738	106123	0.342275	0.877498	0.0555446	0.769978
244	SJPG0101330.001	sp|P54923|ADPRH_MOUSE	[Protein ADP-ribosylarginine] hydrolase OS=Mus musculus OX=10090 GN=Adprh PE=1 SV=1	Adprh	42	18	16	38.4	DGETIHQQLAQMGDLEAIDVAR	CP_ZHENYU_FRAC17	31492	905.462	3	0.1184	77.76	0.80697	575675	608187	633934	625198	644602	620408	615670	612157	552844	0.418452	0.884691	0.0413273	0.613104
245	SJPG0101332.001	sp|Q99KS6|ADPRM_MOUSE	Manganese-dependent ADP-ribose/CDP-alcohol diphosphatase OS=Mus musculus OX=10090 GN=Adprm PE=1 SV=1	Adprm	2	2	0	3.82	YEQCMK	CP_ZHENYU_FRAC9	9841	733.885	2	-0.1162	46.82	0.466894	56387.5	55218.1	64609.8	55159.6	58442.5	56634.7	59475	58146.4	59055.1	0.828286	0.969846	-0.0113499	0.0318626
246	SJPG0101333.001	sp|Q8CG72|ADPRS_MOUSE	ADP-ribose glycohydrolase ARH3 OS=Mus musculus OX=10090 GN=Adprs PE=1 SV=1	Adprs	28	12	2	28.38	VAGISLAYSSVQDVQK	CP_ZHENYU_FRAC37	31260	1137.15	2	-0.3878	69.95	1	394774	418033	407955	433294	424561	440891	425396	402898	419810	0.59629	0.925376	-0.0224704	-0.0908407
247	SJPG0101334.001	sp|P97718|ADA1A_MOUSE	Alpha-1A adrenergic receptor OS=Mus musculus OX=10090 GN=Adra1a PE=1 SV=3	Adra1a	5	4	4	7.73	IHTISLGENGEEV	CP_ZHENYU_FRAC35_2	22480	851.454	2	1.4551	48.39	0.632775	54485.2	54044.3	51855.4	52970.6	54931.1	57868.4	50659.1	55162.5	51434.9	0.973809	0.995457	-0.00154537	0.140046
248	SJPG0101335.001	sp|P97717|ADA1B_MOUSE	Alpha-1B adrenergic receptor OS=Mus musculus OX=10090 GN=Adra1b PE=1 SV=2	Adra1b	3	2	0	4.28	NFHEDTLSSTK	CP_ZHENYU_FRAC5	12390	629.674	3	-1.9422	40.65	0.699385	45642.2	53010.5	48847.5	46813.3	39074.5	49027.3	45282.9	50524.2	43679.5	0.828946	0.969846	-0.0185059	-0.0470969
249	SJPG0101337.001	sp|Q01338|ADA2A_MOUSE	Alpha-2A adrenergic receptor OS=Mus musculus OX=10090 GN=Adra2a PE=1 SV=2	Adra2a	3	2	2	6.02	GAGGGQQPAEPSCK	CP_ZHENYU_FRAC22	4871	976.513	2	1.4766	55.58	1	34789.4	27903.8	32387.8	38291.2	36442	30869.2	31238	29533.7	24461.9	0.0523409	0.708882	0.224842	2.63801
250	SJPG0101339.001	sp|Q01337|ADA2C_MOUSE	Alpha-2C adrenergic receptor OS=Mus musculus OX=10090 GN=Adra2c PE=3 SV=1	Adra2c	1	1	1	1.75	SVEFFLSR	CP_ZHENYU_FRAC23	28555	644.865	2	0.4723	40.36	0.554509	60297.8	54365.4	58086.8	46562.5	65373.1	62366.2	67025.5	52253.8	59135.6	0.428889	0.888107	-0.0835851	-0.765182
251	SJPG0101340.001	sp|P34971|ADRB1_MOUSE	Beta-1 adrenergic receptor OS=Mus musculus OX=10090 GN=Adrb1 PE=1 SV=2	Adrb1	2	2	2	3.22	QGFSSESK	CP_ZHENYU_FRAC13	7904	739.411	2	0.2304	57.87	0.617591	138618	132402	143241	142647	147330	149826	144483	132110	158579	0.372828	0.88293	-0.052085	-0.41761
252	SJPG0101343.001	sp|Q3UYH7|ARBK2_MOUSE	Beta-adrenergic receptor kinase 2 OS=Mus musculus OX=10090 GN=Adrbk2 PE=1 SV=2	Adrbk2	27	16	6	22.38	QGETLALNER	CP_ZHENYU_FRAC33	10989	717.897	2	-0.295	65.67	0.666667	269770	272964	275258	279406	273453	272301	265660	268607	268197	0.349047	0.879254	0.0290844	0.478016
253	SJPG0101344.001	sp|Q9JKV1|ADRM1_MOUSE	Proteasomal ubiquitin receptor ADRM1 OS=Mus musculus OX=10090 GN=Adrm1 PE=1 SV=2	Adrm1	23	6	0	13.27	SQSAAVTPSSSTSSAR	CP_ZHENYU_FRAC1	2473	914.473	2	1.1125	61.02	0.73861	736694	681848	775831	719771	797285	718443	753300	665445	752582	0.51204	0.9039	0.0387121	0.584248
254	SJPG0101345.001	sp|P54822|PUR8_MOUSE	Adenylosuccinate lyase OS=Mus musculus OX=10090 GN=Adsl PE=1 SV=2	Adsl	51	22	16	39.26	FLEEEVRPLLKPYGNEMAVK	CP_ZHENYU_FRAC5	32349	819.224	4	2.1835	74.94	0.775687	2.16142e+06	2.28649e+06	2.28815e+06	2.27453e+06	2.35192e+06	2.29674e+06	2.2775e+06	2.26731e+06	2.14071e+06	0.660303	0.937153	0.0172115	0.34701
255	SJPG0101346.001	sp|P28650|PURA1_MOUSE	Adenylosuccinate synthetase isozyme 1 OS=Mus musculus OX=10090 GN=Adss1 PE=1 SV=2	Adss1	60	22	1	52.3	CQGGNNAGHTVVVDGK	CP_ZHENYU_FRAC36	6633	1111.09	2	-1.0328	80.93	1	1.5442e+06	1.89558e+06	1.50141e+06	1.75133e+06	1.74211e+06	1.77544e+06	1.84467e+06	1.41366e+06	1.74547e+06	0.961056	0.992743	-0.00462666	0.106047
256	SJPG0101347.001	sp|P46664|PURA2_MOUSE	Adenylosuccinate synthetase isozyme 2 OS=Mus musculus OX=10090 GN=Adss2 PE=1 SV=2	Adss2	69	21	18	44.08	AHIVFDFHQAADGIQEQQR	CP_ZHENYU_FRAC33	23594	838.766	3	0.464	79.82	0.748183	1.96688e+06	2.00263e+06	2.08801e+06	2.11426e+06	2.07362e+06	2.02242e+06	2.15564e+06	2.11278e+06	1.91063e+06	0.998261	0.999585	9.90523518957787e-05	0.158191
257	SJPG0101354.001	sp|Q5DTU0|AF1L2_MOUSE	Actin filament-associated protein 1-like 2 OS=Mus musculus OX=10090 GN=Afap1l2 PE=1 SV=2	Afap1l2	1	1	0	1.09	LSNLMNLGR	CP_ZHENYU_FRAC23	29875	661.382	2	-0.3556	42.74	0.514272	28048.3	26747.5	24492.2	25142.4	25455.6	33395.2	24041.9	27954.4	28886.4	0.15902	0.822244	-0.129116	-1.26757
258	SJPG0101355.001	sp|Q9QZQ1|AFAD_MOUSE	Afadin OS=Mus musculus OX=10090 GN=Afdn PE=1 SV=3	Afdn	126	59	0	32.47	QNGMGLSIVAAK	CP_ZHENYU_FRAC5	26852	899.03	2	-0.9974	80.5	1	637794	588331	585216	550680	591220	600881	581950	577096	602499	0.978686	0.997011	-0.00121698	0.14367
259	SJPG0101356.001	sp|O88573|AFF1_MOUSE	AF4/FMR2 family member 1 OS=Mus musculus OX=10090 GN=Aff1 PE=1 SV=2	Aff1	3	2	0	0.99	LLLPLR	CP_ZHENYU_FRAC40	29345	514.862	2	0.121	34	0.263235	62719.3	62611.5	55289.9	63237.6	62827	64209.1	65649.5	62097.2	59409.4	0.499083	0.902748	-0.035791	-0.237821
260	SJPG0101359.001	sp|Q9ESC8|AFF4_MOUSE	AF4/FMR2 family member 4 OS=Mus musculus OX=10090 GN=Aff4 PE=1 SV=1	Aff4	3	2	0	1.38	TVSQSSSLK	CP_ZHENYU_FRAC1	7779	772.963	2	2.9691	43.87	0.412355	38432.3	34577	30748.2	33498.4	26730.5	31184.7	28744.4	38133.1	33013.9	0.989259	0.998624	-0.00151486	0.140383
261	SJPG0101360.001	sp|Q3V384|AFG1L_MOUSE	AFG1-like ATPase OS=Mus musculus OX=10090 GN=Afg1l PE=1 SV=1	Afg1l	23	12	3	28.12	GYSIEEGGLFSK	CP_ZHENYU_FRAC39	27432	948.024	2	0.8367	79.89	1	385716	379523	373825	423777	375779	386177	439597	421173	396455	0.147653	0.819278	-0.0832959	-0.761991
262	SJPG0101361.001	sp|Q920A7|AFG31_MOUSE	AFG3-like protein 1 OS=Mus musculus OX=10090 GN=Afg3l1 PE=1 SV=2	Afg3l1	43	17	3	18.63	GGGLFSVGETTAK	CP_ZHENYU_FRAC24	25405	916.526	2	1.6775	79.29	1	2.6725e+06	2.64956e+06	2.83034e+06	2.86822e+06	2.60596e+06	2.5434e+06	2.54024e+06	2.63149e+06	2.54332e+06	0.0535775	0.712582	0.086799	1.11484
263	SJPG0101362.001	sp|Q8JZQ2|AFG32_MOUSE	AFG3-like protein 2 OS=Mus musculus OX=10090 GN=Afg3l2 PE=1 SV=1	Afg3l2	204	52	36	52.62	GMGGLFSVGETTAK	CP_ZHENYU_FRAC2	29815	981.542	2	0.0548	93.67	1	1.14381e+07	1.1267e+07	1.18084e+07	1.21302e+07	1.11588e+07	1.08669e+07	1.0821e+07	1.09457e+07	1.05807e+07	0.0232625	0.654469	0.0971167	1.22869
264	SJPG0101366.001	sp|Q80WT5|AFTIN_MOUSE	Aftiphilin OS=Mus musculus OX=10090 GN=Aftph PE=1 SV=2	Aftph	34	22	0	25.35	TSDVNEIGSSK	CP_ZHENYU_FRAC21	12596	872.982	2	0.1065	70.49	1	199642	206791	194334	191039	195634	204805	196574	200412	214003	0.263815	0.855349	-0.0462499	-0.353224
265	SJPG0101367.001	sp|Q3UPL5|CK096_MOUSE	Uncharacterized protein C11orf96 homolog OS=Mus musculus OX=10090 GN=Ag2 PE=1 SV=2	Ag2	1	1	0	3.61	STQSLSLQR	CP_ZHENYU_FRAC1	6834	662.38	2	-1.4427	50.34	0.531585	55010.2	40924.6	42252.2	39418.5	44277.9	50534.4	43069.8	47357.9	49969.3	0.262049	0.855349	-0.112716	-1.08662
266	SJPG0101369.001	sp|Q8BXK8|AGAP1_MOUSE	Arf-GAP with GTPase, ANK repeat and PH domain-containing protein 1 OS=Mus musculus OX=10090 GN=Agap1 PE=1 SV=1	Agap1	70	28	0	32.44	LTSQSEAMALQSIR	CP_ZHENYU_FRAC20	26215	920.003	2	1.1894	76.68	1	622741	606601	617374	590566	597931	608400	635533	614611	619410	0.390164	0.884691	-0.0293678	-0.166947
267	SJPG0101369.002	tr|E9Q3K3|E9Q3K3_MOUSE	Arf-GAP with GTPase, ANK repeat and PH domain-containing protein 1 OS=Mus musculus OX=10090 GN=Agap1 PE=1 SV=3	Agap1	72	32	6	30.97	LTSQSEAMALQSIR	CP_ZHENYU_FRAC20	26215	920.003	2	1.1894	76.68	1	632610	609620	615160	593099	596591	612700	642067	617054	622925	0.348643	0.879254	-0.0335493	-0.213086
268	SJPG0101369.006	tr|A0A1D5RLD2|A0A1D5RLD2_MOUSE	Arf-GAP with GTPase, ANK repeat and PH domain-containing protein 1 (Fragment) OS=Mus musculus OX=10090 GN=Agap1 PE=1 SV=1	Agap1	4	2	1	12.88	ADGLSGTAEAK	CP_ZHENYU_FRAC24	12161	814.459	2	-0.3722	73.75	0.749424	111831	82651.8	96213.6	88796.8	105885	87527.6	114021	88643.6	111074	0.694241	0.944049	-0.0453119	-0.342874
269	SJPG0101370.001	sp|Q3UHD9|AGAP2_MOUSE	Arf-GAP with GTPase, ANK repeat and PH domain-containing protein 2 OS=Mus musculus OX=10090 GN=Agap2 PE=1 SV=1	Agap2	156	51	2	41.4	EMLVDGQTHLVLIR	CP_ZHENYU_FRAC35_2	28073	643.37	3	0.3839	85.4	0.718618	1.28491e+06	1.11096e+06	1.19067e+06	1.02892e+06	1.07297e+06	1.16784e+06	1.25368e+06	1.19383e+06	1.27486e+06	0.13135	0.810172	-0.107391	-1.02786
270	SJPG0101371.001	sp|Q8VHH5|AGAP3_MOUSE	Arf-GAP with GTPase, ANK repeat and PH domain-containing protein 3 OS=Mus musculus OX=10090 GN=Agap3 PE=1 SV=1	Agap3	72	24	0	25.6	LGNQNTALAVQAVR	CP_ZHENYU_FRAC34	20953	880.01	2	-0.0824	87.64	1	1.07589e+06	1.05071e+06	1.06152e+06	974526	1.05201e+06	1.07227e+06	1.0762e+06	1.01594e+06	1.08179e+06	0.532972	0.910849	-0.0259206	-0.128911
271	SJPG0101371.002	sp|Q8VHH5-2|AGAP3_MOUSE	Isoform 2 of Arf-GAP with GTPase, ANK repeat and PH domain-containing protein 3 OS=Mus musculus OX=10090 GN=Agap3	Agap3	55	18	0	46.34	VGIVGNLSSGK	CP_ZHENYU_FRAC19	24646	820.005	2	0.3726	71.57	0.610451	1.06488e+06	1.02099e+06	1.05565e+06	949961	1.06561e+06	1.05346e+06	1.08654e+06	995011	1.08145e+06	0.509612	0.9039	-0.0318722	-0.194581
272	SJPG0101371.003	tr|A0A0G2JDW1|A0A0G2JDW1_MOUSE	Arf-GAP with GTPase, ANK repeat and PH domain-containing protein 3 OS=Mus musculus OX=10090 GN=Agap3 PE=1 SV=1	Agap3	52	17	0	25.26	VGIVGNLSSGK	CP_ZHENYU_FRAC19	24646	820.005	2	0.3726	71.57	0.610451	869742	842560	873239	784139	874549	864879	898245	818472	885850	0.519272	0.90596	-0.0306221	-0.180787
273	SJPG0101372.001	sp|Q09M05|CBPC4_MOUSE	Cytosolic carboxypeptidase 4 OS=Mus musculus OX=10090 GN=Agbl1 PE=1 SV=3	Agbl1	1	1	0	0.62	FESGNLR	CP_ZHENYU_FRAC32	9761	563.813	2	1.3618	37.09	0.348611	94558.9	103180	87458.7	86177.7	93501.4	103957	90607.2	105509	89159	0.386221	0.884691	-0.0644611	-0.554167
274	SJPG0101375.001	sp|Q09LZ8|CBPC6_MOUSE	Cytosolic carboxypeptidase 6 OS=Mus musculus OX=10090 GN=Agbl4 PE=1 SV=1	Agbl4	11	8	0	10.18	EQLGQSVQQR	CP_ZHENYU_FRAC3	5051	738.908	2	0.4525	55.92	0.590308	137728	153262	135370	150256	157158	166873	153802	155699	134602	0.439403	0.891315	-0.0559487	-0.460241
275	SJPG0101378.001	sp|Q8K2K6|AGFG1_MOUSE	Arf-GAP domain and FG repeat-containing protein 1 OS=Mus musculus OX=10090 GN=Agfg1 PE=1 SV=2	Agfg1	33	17	0	31.02	SLLGESAPALHLNK	CP_ZHENYU_FRAC3	28429	686.744	3	-0.8737	76.57	1	2.81969e+06	2.78358e+06	3.14797e+06	2.86743e+06	3.02247e+06	2.65348e+06	2.80215e+06	2.61006e+06	3.01347e+06	0.172408	0.833938	0.0809962	1.05081
276	SJPG0101379.001	sp|Q80WC7|AGFG2_MOUSE	Arf-GAP domain and FG repeat-containing protein 2 OS=Mus musculus OX=10090 GN=Agfg2 PE=1 SV=1	Agfg2	30	12	0	27.14	GPGPGGGVGGSK	CP_ZHENYU_FRAC28	6849	767.946	2	0.8758	77.06	1	1.51509e+06	1.59351e+06	1.51731e+06	1.52574e+06	1.57247e+06	1.64408e+06	1.5198e+06	1.49991e+06	1.56538e+06	0.779748	0.960114	-0.011005	0.0356687
277	SJPG0101381.001	sp|Q9ESW4|AGK_MOUSE	Acylglycerol kinase, mitochondrial OS=Mus musculus OX=10090 GN=Agk PE=1 SV=1	Agk	87	21	12	48.93	AACQEAQVFGNQLIPPNAQVK	CP_ZHENYU_FRAC7	31701	1446.29	2	0.4198	75.59	1	3.10912e+06	2.88989e+06	3.24373e+06	3.21575e+06	3.07301e+06	2.91325e+06	2.82315e+06	2.82187e+06	2.83577e+06	0.0127791	0.654469	0.123914	1.52437
278	SJPG0101382.001	tr|F8VPN4|F8VPN4_MOUSE	4-alpha-glucanotransferase OS=Mus musculus OX=10090 GN=Agl PE=1 SV=1	Agl	147	63	0	37.99	SGSLAVDNADPILK	CP_ZHENYU_FRAC13	27106	1004.58	2	-0.2624	78.37	0.768151	823678	945989	868541	964888	896697	895664	868141	983254	854110	0.990527	0.998624	-0.000721851	0.149133
279	SJPG0101385.001	sp|Q8CJG1|AGO1_MOUSE	Protein argonaute-1 OS=Mus musculus OX=10090 GN=Ago1 PE=1 SV=2	Ago1	46	21	0	26.6	HTYLPLEVCNIVAGQR	CP_ZHENYU_FRAC24	30655	725.395	3	-0.7867	77.35	1	227258	258862	232165	241067	223754	258745	241961	254462	257090	0.0707725	0.725281	-0.0984053	-0.928709
280	SJPG0101386.001	sp|Q8CJG0|AGO2_MOUSE	Protein argonaute-2 OS=Mus musculus OX=10090 GN=Ago2 PE=1 SV=3	Ago2	75	36	1	41.74	HTYLPLEVCNIVAGQR	CP_ZHENYU_FRAC24	30655	725.395	3	-0.7867	77.35	1	289340	304202	295450	295935	278095	319406	298692	314017	318318	0.0333277	0.669486	-0.0955257	-0.896935
281	SJPG0101387.001	sp|Q8CJF9|AGO3_MOUSE	Protein argonaute-3 OS=Mus musculus OX=10090 GN=Ago3 PE=2 SV=2	Ago3	39	23	1	25.35	HTYLPLEVCNIVAGQR	CP_ZHENYU_FRAC24	30655	725.395	3	-0.7867	77.35	1	239104	259115	242097	247625	228567	260075	247094	266327	265297	0.0580821	0.722042	-0.0946833	-0.88764
282	SJPG0101390.001	sp|O35083|PLCA_MOUSE	1-acyl-sn-glycerol-3-phosphate acyltransferase alpha OS=Mus musculus OX=10090 GN=Agpat1 PE=1 SV=1	Agpat1	14	6	1	22.81	EISTDGLGGGDCLK	CP_ZHENYU_FRAC25	23183	1015.04	2	1.3898	67.81	0.707123	206631	204462	198017	203542	205947	182951	180524	194595	210666	0.103616	0.78977	0.086651	1.11321
283	SJPG0101392.001	sp|Q9D517|PLCC_MOUSE	1-acyl-sn-glycerol-3-phosphate acyltransferase gamma OS=Mus musculus OX=10090 GN=Agpat3 PE=1 SV=2	Agpat3	56	20	16	39.63	GSSYGNQELK	CP_ZHENYU_FRAC1	7534	845.967	2	0.0675	77.24	0.603055	1.1961e+06	1.29839e+06	1.15158e+06	1.3284e+06	1.17973e+06	1.15659e+06	1.13231e+06	1.22176e+06	1.18513e+06	0.222104	0.848915	0.0665725	0.89166
284	SJPG0101393.001	sp|Q8K4X7|PLCD_MOUSE	1-acyl-sn-glycerol-3-phosphate acyltransferase delta OS=Mus musculus OX=10090 GN=Agpat4 PE=1 SV=1	Agpat4	47	16	14	37.57	NNENPTLLGVLNGK	CP_ZHENYU_FRAC28	31469	1046.11	2	0.0052	77.97	1	1.70928e+06	1.72562e+06	1.70506e+06	1.79235e+06	1.65916e+06	1.55825e+06	1.67479e+06	1.70874e+06	1.74235e+06	0.352465	0.879463	0.0410581	0.610134
285	SJPG0101394.001	sp|Q9D1E8|PLCE_MOUSE	1-acyl-sn-glycerol-3-phosphate acyltransferase epsilon OS=Mus musculus OX=10090 GN=Agpat5 PE=1 SV=2	Agpat5	48	15	15	34.25	LLSASQAFAAQR	CP_ZHENYU_FRAC8	25674	783.949	2	-0.5374	70.63	0.486904	804757	793911	783434	944100	809117	766834	753869	799801	755885	0.105218	0.78977	0.101767	1.28
286	SJPG0101395.001	sp|Q8C0I1|ADAS_MOUSE	Alkyldihydroxyacetonephosphate synthase, peroxisomal OS=Mus musculus OX=10090 GN=Agps PE=1 SV=1	Agps	24	14	0	24.5	FGGLAAGEDNGQR	CP_ZHENYU_FRAC8	14746	798.408	2	-0.6084	59.16	0.767241	354626	332444	364308	371097	343267	333510	374420	358227	359089	0.79165	0.961927	-0.0127608	0.0162951
287	SJPG0101398.001	sp|A2ASQ1|AGRIN_MOUSE	Agrin OS=Mus musculus OX=10090 GN=Agrn PE=1 SV=1	Agrn	59	38	2	23.38	SVGDLETLAFDGR	CP_ZHENYU_FRAC30	31360	842.447	2	-0.2069	75.59	1	178991	179425	167211	173246	174886	171296	163019	173646	172578	0.316772	0.876665	0.0386033	0.583048
288	SJPG0101398.004	tr|M0QWP1|M0QWP1_MOUSE	Agrin OS=Mus musculus OX=10090 GN=Agrn PE=1 SV=1	Agrn	59	37	0	22.42	SVGDLETLAFDGR	CP_ZHENYU_FRAC30	31360	842.447	2	-0.2069	75.59	1	176459	177303	165795	171508	173507	168956	160573	170586	168755	0.206443	0.8465	0.0483162	0.69022
289	SJPG0101400.001	sp|P11859|ANGT_MOUSE	Angiotensinogen OS=Mus musculus OX=10090 GN=Agt PE=1 SV=1	Agt	10	5	0	9.64	SLDLSTDPVLATEK	CP_ZHENYU_FRAC16	30804	1049.1	2	0.8234	53.17	0.635133	76166.3	86374.8	79789.2	85543.7	91972.1	85071	106224	73706.9	78176.2	0.849234	0.974687	-0.0197946	-0.0613165
290	SJPG0101401.001	sp|Q641K1|CBPC1_MOUSE	Cytosolic carboxypeptidase 1 OS=Mus musculus OX=10090 GN=Agtpbp1 PE=1 SV=2	Agtpbp1	24	19	1	14.94	INTDSTESDTAR	CP_ZHENYU_FRAC24	4686	807.399	2	-1.1638	69.89	1	204908	210729	189511	187581	211990	205196	206588	199876	200902	0.715223	0.950522	-0.0175076	-0.036081
291	SJPG0101408.001	sp|Q8CJF7|ELYS_MOUSE	Protein ELYS OS=Mus musculus OX=10090 GN=Ahctf1 PE=1 SV=1	Ahctf1	4	3	0	0.94	NVSTLEK	CP_ZHENYU_FRAC24	14125	699.925	2	-0.1163	46.89	0.473235	350526	253677	319163	241523	231662	290356	318748	339994	300338	0.177797	0.833938	-0.178385	-1.8112
292	SJPG0101409.001	sp|P50247|SAHH_MOUSE	Adenosylhomocysteinase OS=Mus musculus OX=10090 GN=Ahcy PE=1 SV=3	Ahcy	104	29	22	55.55	GISEETTTGVHNLYK	CP_ZHENYU_FRAC14	18908	753.083	3	0.8119	80.77	1	2.69858e+06	2.81846e+06	2.91585e+06	2.93505e+06	3.05947e+06	2.84871e+06	2.97877e+06	2.8031e+06	2.67853e+06	0.547586	0.913295	0.0291656	0.478912
293	SJPG0101410.001	sp|Q80SW1|SAHH2_MOUSE	S-adenosylhomocysteine hydrolase-like protein 1 OS=Mus musculus OX=10090 GN=Ahcyl1 PE=1 SV=1	Ahcyl1	301	42	21	50.57	NSCIVCNMGHSNTEIDVTSLR	CP_ZHENYU_FRAC35	23375	904.434	3	-0.0261	90.07	0.806373	1.1196e+07	1.20917e+07	1.0765e+07	1.30827e+07	1.15556e+07	1.11771e+07	1.18598e+07	1.15857e+07	1.01892e+07	0.332812	0.877498	0.0664179	0.889954
294	SJPG0101411.001	sp|Q68FL4|SAHH3_MOUSE	Putative adenosylhomocysteinase 3 OS=Mus musculus OX=10090 GN=Ahcyl2 PE=1 SV=1	Ahcyl2	236	39	2	44.37	NSCIVCNMGHSNTEIDVASLR	CP_ZHENYU_FRAC32	23574	894.431	3	0.1236	100.94	0.835843	1.09151e+07	1.1935e+07	1.08224e+07	1.27305e+07	1.13297e+07	1.09728e+07	1.15543e+07	1.12393e+07	1.02211e+07	0.260053	0.853699	0.0691679	0.920298
295	SJPG0101411.002	sp|Q68FL4-2|SAHH3_MOUSE	Isoform 2 of Putative adenosylhomocysteinase 3 OS=Mus musculus OX=10090 GN=Ahcyl2	Ahcyl2	216	34	1	46.65	NSCIVCNMGHSNTEIDVASLR	CP_ZHENYU_FRAC32	23574	894.431	3	0.1236	100.94	0.835843	1.08301e+07	1.18556e+07	1.07287e+07	1.27022e+07	1.1317e+07	1.09411e+07	1.15044e+07	1.12029e+07	1.01662e+07	0.281208	0.862579	0.0672326	0.898944
296	SJPG0101411.004	tr|Q3TMT7|Q3TMT7_MOUSE	Uncharacterized protein (Fragment) OS=Mus musculus OX=10090 GN=Ahcyl2 PE=2 SV=1	Ahcyl2	29	7	3	28.5	HRDGGEALVSPDGTVTEAPR	CP_ZHENYU_FRAC19	9865	790.078	3	0.5022	80.8	0.770792	2.96027e+06	3.21387e+06	2.94136e+06	3.24943e+06	2.9339e+06	2.8895e+06	3.00925e+06	2.89467e+06	2.64875e+06	0.0881152	0.77428	0.0971725	1.2293
297	SJPG0101413.001	sp|Q8K3E5|AHI1_MOUSE	Jouberin OS=Mus musculus OX=10090 GN=Ahi1 PE=1 SV=2	Ahi1	83	38	2	38.68	LLGANGNANINSK	CP_ZHENYU_FRAC7	20810	947.553	2	-0.4352	74.02	0.668738	800149	511360	695300	668748	743336	722900	635710	650188	496306	0.393898	0.884691	0.123981	1.52511
298	SJPG0101414.001	tr|E9Q616|E9Q616_MOUSE	AHNAK nucleoprotein (desmoyokin) OS=Mus musculus OX=10090 GN=Ahnak PE=1 SV=1	Ahnak	97	69	3	28.64	AEGPEVDVNLPK	CP_ZHENYU_FRAC23	25321	938.537	2	-0.1416	72.1	0.781137	549561	502902	518904	470118	514057	494810	480791	499510	620111	0.710827	0.949755	-0.0295357	-0.1688
299	SJPG0101415.001	tr|E9PYB0|E9PYB0_MOUSE	AHNAK nucleoprotein 2 (Fragment) OS=Mus musculus OX=10090 GN=Ahnak2 PE=1 SV=8	Ahnak2	17	6	0	18.01	LEGELALADK	CP_ZHENYU_FRAC4	28449	833.998	2	1.4321	66.25	0.599094	401847	375736	324700	326002	374598	352002	335488	379327	370012	0.979067	0.997011	0.00192424	0.17833
300	SJPG0101415.002	tr|F7DBB3|F7DBB3_MOUSE	AHNAK nucleoprotein 2 (Fragment) OS=Mus musculus OX=10090 GN=Ahnak2 PE=1 SV=1	Ahnak2	18	7	1	9.2	LEGELALADK	CP_ZHENYU_FRAC4	28449	833.998	2	1.4321	66.25	0.599094	404619	365057	331167	319353	376291	346217	340291	372604	379600	0.942874	0.9899	-0.00529258	0.0986994
301	SJPG0101418.001	sp|Q8BK64|AHSA1_MOUSE	Activator of 90 kDa heat shock protein ATPase homolog 1 OS=Mus musculus OX=10090 GN=Ahsa1 PE=1 SV=2	Ahsa1	86	26	24	67.16	ADATNVNNWHWTER	CP_ZHENYU_FRAC31	17580	673.332	3	0.2827	75.78	0.797176	4.19405e+06	4.66306e+06	4.25773e+06	4.36947e+06	4.72983e+06	4.32177e+06	4.09649e+06	4.41107e+06	4.4281e+06	0.407179	0.884691	0.0413333	0.613171
302	SJPG0101419.001	sp|Q8N9S3|AHSA2_MOUSE	Activator of 90 kDa heat shock protein ATPase homolog 2 OS=Mus musculus OX=10090 GN=Ahsa2 PE=1 SV=2	Ahsa2	10	7	0	17.22	AVATQELTLQR	CP_ZHENYU_FRAC2	16266	767.45	2	0.2955	58.75	0.544	204099	215743	210745	227058	229480	205649	211362	223770	215809	0.653569	0.935518	0.0211845	0.390848
303	SJPG0101420.001	sp|P29699|FETUA_MOUSE	Alpha-2-HS-glycoprotein OS=Mus musculus OX=10090 GN=Ahsg PE=1 SV=1	Ahsg	15	9	3	31.59	QLTEHAVEGDCDFHILK	CP_ZHENYU_FRAC14	24906	655.848	4	1.07	69.48	1	107027	95796.8	113169	109481	122595	100686	99793.6	93861.2	125203	0.478578	0.901484	0.0678756	0.906038
304	SJPG0101423.001	sp|Q8C4Q6|AIDA_MOUSE	Axin interactor, dorsalization-associated protein OS=Mus musculus OX=10090 GN=Aida PE=1 SV=1	Aida	26	15	3	40.65	SAALQSTQSQEEFKLEDLK	CP_ZHENYU_FRAC13	29054	1022.24	3	2.9583	72.18	0.735245	733694	698735	756677	791418	817009	779465	757604	738432	646387	0.396482	0.884691	0.057681	0.793552
305	SJPG0101424.001	sp|O70200|AIF1_MOUSE	Allograft inflammatory factor 1 OS=Mus musculus OX=10090 GN=Aif1 PE=1 SV=1	Aif1	2	2	1	10.2	MILMYEEK	CP_ZHENYU_FRAC32	29879	832.967	2	0.6941	51.01	0.603215	49217.3	52411.7	48461.4	42434.3	54273	37173.7	46964.8	54537.7	54840.6	0.733844	0.952662	0.0411806	0.611486
306	SJPG0101425.001	sp|Q9EQX4|AIF1L_MOUSE	Allograft inflammatory factor 1-like OS=Mus musculus OX=10090 GN=Aif1l PE=1 SV=1	Aif1l	3	3	3	15.33	YSDEENLPEK	CP_ZHENYU_FRAC27	15747	916.482	2	0.4652	54.6	1	69115.1	73834.6	66816.4	60903.3	58510.3	68452.5	66007.1	70468.4	64054.3	0.624195	0.930848	-0.0347566	-0.226407
307	SJPG0101426.001	sp|Q9Z0X1|AIFM1_MOUSE	Apoptosis-inducing factor 1, mitochondrial OS=Mus musculus OX=10090 GN=Aifm1 PE=1 SV=1	Aifm1	93	25	12	39.87	DGEQHEDLNEVAK	CP_ZHENYU_FRAC6	10338	1046.54	2	-1.2833	83.12	0.877045	3.30023e+06	2.95743e+06	3.31395e+06	3.48071e+06	3.0038e+06	2.99236e+06	3.55823e+06	3.40153e+06	3.21917e+06	0.593973	0.925376	-0.0360026	-0.240156
308	SJPG0101427.001	sp|Q8BUE4|FSP1_MOUSE	Ferroptosis suppressor protein 1 OS=Mus musculus OX=10090 GN=Aifm2 PE=1 SV=1	Aifm2	8	5	0	11.26	VSNLEELPR	CP_ZHENYU_FRAC19	20387	680.891	2	0.366	62.66	0.543568	114747	112529	108407	124282	114802	112752	112494	120038	113292	0.948907	0.9899	0.00295594	0.189714
309	SJPG0101428.001	sp|Q3TY86|AIFM3_MOUSE	Apoptosis-inducing factor 3 OS=Mus musculus OX=10090 GN=Aifm3 PE=1 SV=1	Aifm3	54	23	2	36.2	VNIPHWQMAHAQGR	CP_ZHENYU_FRAC20	17293	488.011	4	-0.3918	73.77	0.748136	582144	617634	542705	600074	566464	579300	584960	554663	556228	0.493103	0.901967	0.0315999	0.505772
310	SJPG0101428.002	sp|Q3TY86-2|AIFM3_MOUSE	Isoform 2 of Apoptosis-inducing factor 3 OS=Mus musculus OX=10090 GN=Aifm3	Aifm3	53	22	1	35.45	VNIPHWQMAHAQGR	CP_ZHENYU_FRAC20	17293	488.011	4	-0.3918	73.77	0.748136	579936	619933	546902	605212	568228	579784	582939	557408	554791	0.416973	0.884691	0.0372555	0.568177
311	SJPG0101429.001	sp|Q9D8B1|AIG1_MOUSE	Androgen-induced gene 1 protein OS=Mus musculus OX=10090 GN=Aig1 PE=2 SV=2	Aig1	6	3	2	6.72	SIEEEKEKPK	CP_ZHENYU_FRAC26	12404	811.826	3	-2.0855	67.39	0.626502	332898	246475	231573	289554	206866	270063	220714	373401	308279	0.369345	0.882108	-0.159005	-1.59736
312	SJPG0101431.001	sp|P31230|AIMP1_MOUSE	Aminoacyl tRNA synthase complex-interacting multifunctional protein 1 OS=Mus musculus OX=10090 GN=Aimp1 PE=1 SV=2	Aimp1	42	17	0	70.32	GAEADQIIEYLK	CP_ZHENYU_FRAC5	32433	979.557	2	0.0423	79.11	0.807104	749068	821536	776693	901947	800963	820520	726012	815200	826155	0.72116	0.950522	0.0225839	0.406289
313	SJPG0101431.003	tr|Q8C2U7|Q8C2U7_MOUSE	tRNA-binding domain-containing protein OS=Mus musculus OX=10090 GN=Aimp1 PE=2 SV=1	Aimp1	41	16	0	58.31	GAEADQIIEYLK	CP_ZHENYU_FRAC5	32433	979.557	2	0.0423	79.11	0.807104	638268	704835	665528	743554	666912	692973	623975	691035	703971	0.832406	0.970366	0.0119357	0.288797
314	SJPG0101432.001	sp|Q8R010|AIMP2_MOUSE	Aminoacyl tRNA synthase complex-interacting multifunctional protein 2 OS=Mus musculus OX=10090 GN=Aimp2 PE=1 SV=2	Aimp2	27	11	11	37.81	TTSPATDAGHVQETSEPSLQALESR	CP_ZHENYU_FRAC22	19721	972.819	3	-1.5828	72.2	1	748133	766781	731511	825226	755329	736000	765876	798600	860544	0.423036	0.884958	-0.0449081	-0.338419
315	SJPG0101433.001	sp|O08915|AIP_MOUSE	AH receptor-interacting protein OS=Mus musculus OX=10090 GN=Aip PE=1 SV=1	Aip	32	14	14	38.79	TLHSDNEGSVIDDSR	CP_ZHENYU_FRAC17	7465	650.323	3	-0.1075	81.12	1	826267	884847	763776	819580	839928	914941	860573	835500	852348	0.19267	0.84401	-0.0671975	-0.584361
316	SJPG0101437.001	sp|A2ALI5|AJAP1_MOUSE	Adherens junction-associated protein 1 OS=Mus musculus OX=10090 GN=Ajap1 PE=2 SV=1	Ajap1	2	1	1	2.67	HLIPVAFVSEK	CP_ZHENYU_FRAC31	30046	616.713	3	-0.0167	52.29	0.490534	47089.3	44742.3	58397.4	48847.3	47661	47576.3	53299.3	42056.2	49558.9	0.694205	0.944049	0.0353505	0.547156
317	SJPG0101438.001	sp|A2AJA9|AJM1_MOUSE	Apical junction component 1 homolog OS=Mus musculus OX=10090 GN=Ajm1 PE=1 SV=1	Ajm1	73	36	3	38.3	TAPQFHGLTVPGPR	CP_ZHENYU_FRAC9	20587	594.671	3	-0.2867	71.33	0.796299	364435	312594	346556	313623	322909	314595	326679	323762	338164	0.644551	0.933723	0.025132	0.434405
318	SJPG0101440.001	sp|Q9R0Y5|KAD1_MOUSE	Adenylate kinase isoenzyme 1 OS=Mus musculus OX=10090 GN=Ak1 PE=1 SV=1	Ak1	83	22	0	87.11	VDDNEETIKK	CP_ZHENYU_FRAC27	13927	1052.11	2	0.9343	75.91	0.765775	1.15338e+07	1.21644e+07	1.26528e+07	1.18552e+07	1.24206e+07	1.2435e+07	1.19196e+07	1.3343e+07	1.16145e+07	0.650999	0.93393	-0.0226913	-0.0932784
319	SJPG0101441.001	sp|Q9WTP6|KAD2_MOUSE	Adenylate kinase 2, mitochondrial OS=Mus musculus OX=10090 GN=Ak2 PE=1 SV=5	Ak2	36	17	0	62.34	LVSDEMVVELIEK	CP_ZHENYU_FRAC26	32528	1056.61	2	0.9008	89.66	1	1.29423e+06	1.34065e+06	1.30896e+06	1.3595e+06	1.25502e+06	1.3067e+06	1.22396e+06	1.29407e+06	1.32616e+06	0.508468	0.9039	0.0266781	0.451465
320	SJPG0101442.001	sp|Q9WTP7|KAD3_MOUSE	GTP:AMP phosphotransferase AK3, mitochondrial OS=Mus musculus OX=10090 GN=Ak3 PE=1 SV=3	Ak3	80	18	18	68.28	QNMLQGTEIGVLAK	CP_ZHENYU_FRAC25	31759	1055.61	2	-1.2415	98.99	1	2.18366e+06	2.31598e+06	2.22261e+06	2.88913e+06	2.32963e+06	2.34462e+06	2.37656e+06	2.55398e+06	2.42028e+06	0.724997	0.950522	-0.0282637	-0.154764
321	SJPG0101443.001	sp|Q9WUR9|KAD4_MOUSE	Adenylate kinase 4, mitochondrial OS=Mus musculus OX=10090 GN=Ak4 PE=1 SV=1	Ak4	27	9	0	57.4	DAAKPVIELYK	CP_ZHENYU_FRAC29	26807	720.447	3	-0.2216	70.77	1	1.17116e+06	1.05209e+06	1.18395e+06	1.60664e+06	1.22865e+06	1.18796e+06	1.35038e+06	1.32789e+06	1.23634e+06	0.68902	0.943485	-0.0440796	-0.329278
322	SJPG0101444.001	sp|Q920P5|KAD5_MOUSE	Adenylate kinase isoenzyme 5 OS=Mus musculus OX=10090 GN=Ak5 PE=1 SV=2	Ak5	36	18	9	26.51	EAMVASLGNTK	CP_ZHENYU_FRAC9	21959	864.996	2	2.3812	64.78	0.728311	517386	471848	558897	499568	558778	529805	531917	493408	543741	0.845946	0.974422	-0.0115709	0.0294247
323	SJPG0101447.001	sp|Q32M07|KAD8_MOUSE	Adenylate kinase 8 OS=Mus musculus OX=10090 GN=Ak8 PE=1 SV=1	Ak8	2	1	0	1.25	LLQNPK	CP_ZHENYU_FRAC15	17931	660.926	2	-2.2948	28.74	0.0848991	122296	105099	131220	103919	123508	110920	133467	112966	119019	0.7673	0.957497	-0.0254376	-0.123582
324	SJPG0101448.001	tr|G3UYQ4|G3UYQ4_MOUSE	Nucleoside-diphosphate kinase OS=Mus musculus OX=10090 GN=Ak9 PE=1 SV=2	Ak9	2	1	1	0.32	AEIDGK	CP_ZHENYU_FRAC22	9491	620.872	2	-0.7644	39.62	0.305906	103474	86422.2	106643	77099.2	95312.7	78915.4	112093	94434.9	104333	0.667817	0.938414	-0.0530017	-0.427724
325	SJPG0101450.001	sp|O08715|AKAP1_MOUSE	A-kinase anchor protein 1, mitochondrial OS=Mus musculus OX=10090 GN=Akap1 PE=1 SV=4	Akap1	35	21	0	28.24	SESSGNLPSVADTR	CP_ZHENYU_FRAC31	11286	862.941	2	-2.4451	66.44	0.778146	588443	566029	571613	581675	555885	568818	523655	552966	575251	0.264779	0.855349	0.0455715	0.659935
326	SJPG0101451.001	sp|O88845|AKA10_MOUSE	A-kinase anchor protein 10, mitochondrial OS=Mus musculus OX=10090 GN=Akap10 PE=1 SV=3	Akap10	38	23	6	38.37	QPSHMEAAHFGDLGR	CP_ZHENYU_FRAC22	11396	652.995	3	0.653	77.1	0.811543	235566	240791	236150	232904	233075	247344	256749	243389	238539	0.0859428	0.768491	-0.0642619	-0.551969
327	SJPG0101452.001	tr|E9Q777|E9Q777_MOUSE	A kinase (PRKA) anchor protein 11 OS=Mus musculus OX=10090 GN=Akap11 PE=1 SV=2	Akap11	10	9	4	4.01	SSVITGSVQK	CP_ZHENYU_FRAC21	16826	807.489	2	-0.727	59.33	0.648239	94692	86981	93454.5	93960.9	92447.1	87500.6	87284.1	88364	90583.9	0.12205	0.803373	0.0613481	0.834015
328	SJPG0101453.001	sp|Q9WTQ5|AKA12_MOUSE	A-kinase anchor protein 12 OS=Mus musculus OX=10090 GN=Akap12 PE=1 SV=1	Akap12	131	59	2	38	QTQAVLQAVADK	CP_ZHENYU_FRAC38	25305	940.559	2	0.3345	90.26	0.608908	1.18942e+06	1.1714e+06	1.04459e+06	1.07085e+06	1.14464e+06	1.18655e+06	1.09369e+06	1.0939e+06	988022	0.474297	0.900002	0.044997	0.653596
329	SJPG0101457.001	sp|O54931|AKAP2_MOUSE	A-kinase anchor protein 2 OS=Mus musculus OX=10090 GN=Akap2 PE=1 SV=3	Akap2	71	33	0	32.59	HLDGIEHTKEDVVTEQIDFSAAR	CP_ZHENYU_FRAC29	26665	805.427	4	-1.175	72.08	1	447543	490078	449506	565373	446295	415575	405886	498786	391445	0.0982589	0.78977	0.165262	1.9806
330	SJPG0101460.001	sp|D3YVF0|AKAP5_MOUSE	A-kinase anchor protein 5 OS=Mus musculus OX=10090 GN=Akap5 PE=1 SV=2	Akap5	254	48	0	73.42	EATVVGQAEEATVDRAEEATVGQAEEATVGHTEK	CP_ZHENYU_FRAC6	31884	1031.02	4	-0.3089	99.81	0.908226	4.96512e+06	4.38653e+06	4.74962e+06	3.47678e+06	4.90112e+06	4.64597e+06	4.61628e+06	3.89705e+06	5.53975e+06	0.652925	0.935197	-0.0570121	-0.471975
331	SJPG0101461.001	tr|Q2VEB4|Q2VEB4_MOUSE	A-kinase anchoring protein alpha OS=Mus musculus OX=10090 GN=Akap6 PE=2 SV=1	Akap6	35	28	0	12.43	QTDILQAFSEETTEGR	CP_ZHENYU_FRAC22	31500	1065.04	2	-1.1431	74.27	1	134947	133280	122097	120013	122676	124636	121159	134150	130949	0.797739	0.963269	-0.013283	0.0105331
332	SJPG0101462.001	sp|Q7TN79|AKA7G_MOUSE	A-kinase anchor protein 7 isoform gamma OS=Mus musculus OX=10090 GN=Akap7 PE=1 SV=2	Akap7	36	8	0	13.06	AVQQYLEETQNK	CP_ZHENYU_FRAC15	24069	1030.07	2	0.4812	74.29	1	1.59937e+06	1.50334e+06	1.45903e+06	1.51282e+06	1.27833e+06	1.49135e+06	1.4764e+06	1.58325e+06	1.6207e+06	0.285692	0.864506	-0.0721165	-0.638637
333	SJPG0101463.001	sp|Q9DBR0|AKAP8_MOUSE	A-kinase anchor protein 8 OS=Mus musculus OX=10090 GN=Akap8 PE=1 SV=1	Akap8	8	6	4	8.3	LLEEQTCEAASETR	CP_ZHENYU_FRAC32	17157	970.983	2	2.1603	63.65	0.774705	34106.2	35485.4	34874.5	33012.3	31287.6	35162.3	33358	40220.4	38909.6	0.0721273	0.727355	-0.126424	-1.23787
334	SJPG0101464.001	sp|Q9R0L7|AKP8L_MOUSE	A-kinase anchor protein 8-like OS=Mus musculus OX=10090 GN=Akap8l PE=1 SV=1	Akap8l	10	8	3	13.71	GALTAQDESSQAK	CP_ZHENYU_FRAC33	10155	957.526	2	0.8486	76.45	1	57710.9	63111.8	60715.6	55817.2	53492.8	64530.8	58311.7	65314.5	60368.8	0.12619	0.80691	-0.0959696	-0.901833
335	SJPG0101465.001	sp|Q70FJ1|AKAP9_MOUSE	A-kinase anchor protein 9 OS=Mus musculus OX=10090 GN=Akap9 PE=1 SV=2	Akap9	144	103	0	26.68	IQEQGIEYHTAMDCLQK	CP_ZHENYU_FRAC6	24129	891.462	3	1.2071	83.65	0.777764	472250	440231	416609	393957	386600	447365	395449	447206	496613	0.314394	0.875546	-0.081424	-0.741336
336	SJPG0101465.005	tr|A0A0G2JFW0|A0A0G2JFW0_MOUSE	A-kinase anchor protein 9 (Fragment) OS=Mus musculus OX=10090 GN=Akap9 PE=1 SV=1	Akap9	5	3	0	37.16	QVQELQSPVAAGQLQLTETEANHR	CP_ZHENYU_FRAC29	25386	984.522	3	1.0044	62.3	0.765971	188025	134863	130414	111117	103579	100278	163178	180539	169392	0.366494	0.881938	-0.195117	-1.99583
337	SJPG0101472.001	sp|Q9JII6|AK1A1_MOUSE	Aldo-keto reductase family 1 member A1 OS=Mus musculus OX=10090 GN=Akr1a1 PE=1 SV=3	Akr1a1	85	21	21	55.69	HPDEPVLLEEPVVLALAEK	CP_ZHENYU_FRAC6	32892	902.857	3	0.3154	70.27	0.813292	5.28008e+06	5.38137e+06	5.89654e+06	5.50366e+06	5.73591e+06	5.29701e+06	5.46196e+06	5.48777e+06	4.84952e+06	0.159431	0.822465	0.0765974	1.00228
338	SJPG0101473.001	sp|P45376|ALDR_MOUSE	Aldo-keto reductase family 1 member B1 OS=Mus musculus OX=10090 GN=Akr1b1 PE=1 SV=3	Akr1b1	101	20	9	60.12	HIDCAQVYQNEK	CP_ZHENYU_FRAC35_2	9880	1057.05	2	-2.2899	87.54	0.869774	2.68506e+06	2.94994e+06	3.02769e+06	2.88619e+06	3.06587e+06	2.94343e+06	2.78566e+06	3.04792e+06	2.66801e+06	0.572931	0.921426	0.0310866	0.500109
339	SJPG0101474.001	tr|Q8BIV6|Q8BIV6_MOUSE	Aldo_ket_red domain-containing protein OS=Mus musculus OX=10090 GN=Akr1b10 PE=2 SV=1	Akr1b10	40	13	0	50.31	ALGVSNFNHFQIER	CP_ZHENYU_FRAC14	25360	646.017	3	0.4248	80.51	1	987657	990252	974021	1.26308e+06	1.03853e+06	1.00086e+06	1.15896e+06	1.11246e+06	950664	0.916996	0.985492	-0.00941258	0.0532393
340	SJPG0101476.001	sp|P21300|ALD1_MOUSE	Aldo-keto reductase family 1 member B7 OS=Mus musculus OX=10090 GN=Akr1b7 PE=1 SV=4	Akr1b7	17	5	1	11.39	AFQNTLSDLK	CP_ZHENYU_FRAC20	28653	873.007	2	-0.5097	71.15	1	330185	301040	340260	380074	337210	308815	410526	323974	335391	0.789543	0.961908	-0.0245255	-0.113517
341	SJPG0101487.001	sp|Q9DCT1|AKCL2_MOUSE	1,5-anhydro-D-fructose reductase OS=Mus musculus OX=10090 GN=Akr1e2 PE=1 SV=1	Akr1e2	35	14	14	47.51	NLGVSNFNHEQLER	CP_ZHENYU_FRAC40	14356	654.344	3	0.6252	79.67	0.803063	232437	242053	246379	257427	263582	232263	245956	247866	236471	0.343473	0.877498	0.0447469	0.650836
342	SJPG0101488.001	sp|Q8CG76|ARK72_MOUSE	Aflatoxin B1 aldehyde reductase member 2 OS=Mus musculus OX=10090 GN=Akr7a2 PE=1 SV=3	Akr7a2	54	16	12	39.24	ACHQLHQEGK	CP_ZHENYU_FRAC5	2216	908.493	2	1.1151	73.6	1	1.22714e+06	1.29774e+06	1.32451e+06	1.40165e+06	1.35044e+06	1.35374e+06	1.2434e+06	1.30265e+06	1.24101e+06	0.43451	0.889856	0.0384121	0.580937
343	SJPG0101489.001	sp|P31750|AKT1_MOUSE	RAC-alpha serine/threonine-protein kinase OS=Mus musculus OX=10090 GN=Akt1 PE=1 SV=2	Akt1	34	20	0	36.04	VTMNEFEYLK	CP_ZHENYU_FRAC39	31441	941.518	2	0.7832	72.16	1	1.25951e+06	1.33789e+06	1.28109e+06	1.26491e+06	1.38936e+06	1.31105e+06	1.3735e+06	1.29991e+06	1.30235e+06	0.680631	0.941814	-0.0172989	-0.0337786
344	SJPG0101490.001	sp|Q9D1F4|AKTS1_MOUSE	Proline-rich AKT1 substrate 1 OS=Mus musculus OX=10090 GN=Akt1s1 PE=1 SV=1	Akt1s1	7	5	0	26.85	GALAEAAR	CP_ZHENYU_FRAC18	5918	531.814	2	-1.3215	61.12	0.505726	221139	248189	218009	215229	208042	218772	205551	234426	231575	0.952118	0.9899	-0.00367632	0.116533
345	SJPG0101491.001	sp|Q60823|AKT2_MOUSE	RAC-beta serine/threonine-protein kinase OS=Mus musculus OX=10090 GN=Akt2 PE=1 SV=1	Akt2	39	20	1	34.09	AIQMVANSLK	CP_ZHENYU_FRAC32	31372	842.01	2	0.8715	70.83	0.65509	1.06286e+06	1.12408e+06	1.15078e+06	1.11519e+06	1.18784e+06	1.06296e+06	1.1435e+06	1.0918e+06	1.17591e+06	0.787404	0.961815	0.0124783	0.294784
346	SJPG0101492.001	sp|Q9WUA6|AKT3_MOUSE	RAC-gamma serine/threonine-protein kinase OS=Mus musculus OX=10090 GN=Akt3 PE=1 SV=1	Akt3	36	19	0	32.78	SLLSGLLIK	CP_ZHENYU_FRAC7	32805	776.52	2	0.7821	67.31	0.494429	1.9124e+06	2.01223e+06	2.10881e+06	1.89265e+06	2.0498e+06	1.91019e+06	2.02297e+06	1.97103e+06	2.0478e+06	0.91928	0.985906	0.00449653	0.206713
347	SJPG0101493.001	sp|Q64362|AKTIP_MOUSE	AKT-interacting protein OS=Mus musculus OX=10090 GN=Aktip PE=1 SV=1	Aktip	14	7	7	20.2	HGLYQDGVFK	CP_ZHENYU_FRAC7	18175	591.003	3	-0.5514	48.46	0.600495	253122	257497	245770	250871	262352	266726	269785	264942	286533	0.024844	0.654469	-0.0988569	-0.933691
348	SJPG0101494.001	sp|P10518|HEM2_MOUSE	Delta-aminolevulinic acid dehydratase OS=Mus musculus OX=10090 GN=Alad PE=1 SV=1	Alad	33	13	13	43.33	DEQGSAADSEDSPTIEAVR	CP_ZHENYU_FRAC31	12531	1141.04	2	-1.0133	75.96	0.768694	1.21062e+06	1.27076e+06	1.26075e+06	1.2598e+06	1.35756e+06	1.26412e+06	1.30093e+06	1.29792e+06	1.26144e+06	0.778921	0.960114	-0.0112548	0.0329122
349	SJPG0101497.001	sp|P07724|ALBU_MOUSE	Albumin OS=Mus musculus OX=10090 GN=Alb PE=1 SV=3	Alb	318	49	40	69.08	ENPTTFMGHYLHEVAR	CP_ZHENYU_FRAC23	26359	736.039	3	0.8178	95.01	1	8.86655e+06	8.01802e+06	8.91747e+06	1.03867e+07	9.94486e+06	8.95563e+06	9.33076e+06	7.95428e+06	1.05743e+07	0.958446	0.99142	0.00502129	0.212503
350	SJPG0101499.001	sp|Q61490|CD166_MOUSE	CD166 antigen OS=Mus musculus OX=10090 GN=Alcam PE=1 SV=3	Alcam	119	29	13	31.56	VLQPVEGEVAILFK	CP_ZHENYU_FRAC40	32452	1075.66	2	0.551	86.74	0.697026	1.10019e+07	9.52018e+06	1.03009e+07	8.57529e+06	1.08633e+07	9.56211e+06	1.00234e+07	8.79278e+06	1.04648e+07	0.575632	0.921426	0.0467807	0.673277
351	SJPG0101500.001	sp|Q571I9|A16A1_MOUSE	Aldehyde dehydrogenase family 16 member A1 OS=Mus musculus OX=10090 GN=Aldh16a1 PE=1 SV=2	Aldh16a1	4	4	4	5.11	GLDGAVDMGAR	CP_ZHENYU_FRAC15	15302	683.358	2	-1.636	49.53	0.326267	26132.3	30362.9	33996	37354.3	32573.5	35796.9	37095.2	31544.8	32604.4	0.318942	0.876665	-0.101687	-0.964918
352	SJPG0101501.001	sp|Q9Z110|P5CS_MOUSE	Delta-1-pyrroline-5-carboxylate synthase OS=Mus musculus OX=10090 GN=Aldh18a1 PE=1 SV=2	Aldh18a1	75	30	0	36.85	QIAASSQESVGR	CP_ZHENYU_FRAC11	5962	768.918	2	-0.2547	71.96	1	515501	520806	518874	710280	520894	547774	640083	599800	521790	0.585204	0.924214	-0.058651	-0.490059
353	SJPG0101502.001	sp|P24549|AL1A1_MOUSE	Retinal dehydrogenase 1 OS=Mus musculus OX=10090 GN=Aldh1a1 PE=1 SV=5	Aldh1a1	94	26	14	48.9	LLLATMEALNGGK	CP_ZHENYU_FRAC9	33214	970.082	2	0.1087	85.85	1	9.04283e+06	9.06553e+06	9.52059e+06	9.44238e+06	8.44493e+06	1.05485e+07	8.22783e+06	9.40972e+06	1.04443e+07	0.310774	0.874835	-0.0794805	-0.719892
354	SJPG0101503.001	sp|Q62148|AL1A2_MOUSE	Retinal dehydrogenase 2 OS=Mus musculus OX=10090 GN=Aldh1a2 PE=1 SV=2	Aldh1a2	25	6	0	6.95	VTLELGGK	CP_ZHENYU_FRAC31	25209	712.953	2	0.2671	56.67	0.141168	4.99958e+06	4.82692e+06	5.45315e+06	5.68299e+06	5.22529e+06	5.52382e+06	5.08326e+06	4.69576e+06	5.49204e+06	0.862657	0.975364	0.0114019	0.282907
355	SJPG0101504.001	sp|Q9JHW9|AL1A3_MOUSE	Aldehyde dehydrogenase family 1 member A3 OS=Mus musculus OX=10090 GN=Aldh1a3 PE=1 SV=1	Aldh1a3	17	4	0	4.49	YFAGWADK	CP_ZHENYU_FRAC3	26997	783.434	2	0.1115	62.03	0.600677	5.24263e+06	4.57282e+06	5.6403e+06	5.43284e+06	5.35753e+06	5.4862e+06	5.08093e+06	4.53977e+06	5.71076e+06	0.860899	0.975364	0.0141833	0.313597
356	SJPG0101505.001	sp|O35945|AL1A7_MOUSE	Aldehyde dehydrogenase, cytosolic 1 OS=Mus musculus OX=10090 GN=Aldh1a7 PE=1 SV=1	Aldh1a7	47	14	2	23.15	ELGEHGLYEYTELK	CP_ZHENYU_FRAC30	26198	1145.12	2	-0.0699	73.96	0.750135	6.20995e+06	6.17131e+06	6.53094e+06	6.26618e+06	5.71545e+06	7.18758e+06	5.70846e+06	6.30257e+06	7.15371e+06	0.2558	0.852914	-0.08733	-0.806504
357	SJPG0101506.001	sp|Q9CZS1|AL1B1_MOUSE	Aldehyde dehydrogenase X, mitochondrial OS=Mus musculus OX=10090 GN=Aldh1b1 PE=1 SV=1	Aldh1b1	114	32	23	46.24	VAEQTPLSALYLASLIK	CP_ZHENYU_FRAC10	33331	1212.74	2	4.4855	90.64	1	5.79193e+06	5.37431e+06	6.41337e+06	6.17834e+06	6.0805e+06	5.85819e+06	5.5459e+06	5.17834e+06	5.75966e+06	0.139286	0.814764	0.0944362	1.19911
358	SJPG0101507.001	sp|Q8R0Y6|AL1L1_MOUSE	Cytosolic 10-formyltetrahydrofolate dehydrogenase OS=Mus musculus OX=10090 GN=Aldh1l1 PE=1 SV=1	Aldh1l1	181	54	37	52.44	ANATEFGLASGVFTR	CP_ZHENYU_FRAC3	30465	922.994	2	-0.7845	90.3	1	2.52289e+06	2.62462e+06	2.55138e+06	3.12479e+06	2.75118e+06	2.64571e+06	2.58995e+06	3.16085e+06	2.58649e+06	0.850345	0.974687	-0.0155161	-0.0141076
359	SJPG0101508.001	sp|Q8K009|AL1L2_MOUSE	Mitochondrial 10-formyltetrahydrofolate dehydrogenase OS=Mus musculus OX=10090 GN=Aldh1l2 PE=1 SV=2	Aldh1l2	38	21	14	20.58	GENCIAAGR	CP_ZHENYU_FRAC29	3311	626.325	2	-0.18	57.05	0.64645	1.65657e+06	1.60469e+06	1.71175e+06	1.8156e+06	1.64304e+06	1.6128e+06	1.54701e+06	1.79374e+06	1.63897e+06	0.536102	0.91228	0.0338516	0.530617
360	SJPG0101509.001	sp|P47738|ALDH2_MOUSE	Aldehyde dehydrogenase, mitochondrial OS=Mus musculus OX=10090 GN=Aldh2 PE=1 SV=1	Aldh2	133	27	15	51.64	ELGEYGLQAYTEVK	CP_ZHENYU_FRAC5	31083	1104.6	2	-0.0317	88.91	1	9.75077e+06	1.021e+07	1.02925e+07	1.19166e+07	1.03651e+07	1.11557e+07	1.03141e+07	9.4965e+06	1.11689e+07	0.956192	0.990567	-0.00386695	0.11443
361	SJPG0101510.001	sp|P47739|AL3A1_MOUSE	Aldehyde dehydrogenase, dimeric NADP-preferring OS=Mus musculus OX=10090 GN=Aldh3a1 PE=1 SV=2	Aldh3a1	12	6	0	11.48	DCDLDVACR	CP_ZHENYU_FRAC4	9613	714.331	2	-0.8591	59.2	0.747804	283972	284585	301859	289109	274005	274254	288923	277733	280525	0.414633	0.884691	0.0318532	0.508567
362	SJPG0101511.003	tr|Q99PH4|Q99PH4_MOUSE	Aldehyde dehydrogenase OS=Mus musculus OX=10090 GN=Aldh3a2 PE=3 SV=1	Aldh3a2	67	24	0	35.31	VMQEEIFGPILPIVSVK	CP_ZHENYU_FRAC34	32735	1254.24	2	-0.3943	78.21	1	1.71415e+06	1.6367e+06	1.68631e+06	1.90637e+06	1.68166e+06	1.64267e+06	1.65767e+06	1.67104e+06	1.63792e+06	0.224604	0.850219	0.0601219	0.820484
363	SJPG0101512.001	sp|Q80VQ0|AL3B1_MOUSE	Aldehyde dehydrogenase family 3 member B1 OS=Mus musculus OX=10090 GN=Aldh3b1 PE=1 SV=1	Aldh3b1	49	17	5	39.53	QQLQEALAQDLHK	CP_ZHENYU_FRAC35	27594	710.743	3	0.113	75.49	0.845675	571803	574810	571070	596384	567809	604052	638413	636636	532921	0.287446	0.864561	-0.0616046	-0.522648
364	SJPG0101515.001	sp|Q8CHT0|AL4A1_MOUSE	Delta-1-pyrroline-5-carboxylate dehydrogenase, mitochondrial OS=Mus musculus OX=10090 GN=Aldh4a1 PE=1 SV=3	Aldh4a1	73	21	10	35.94	VTNEPILAFSQGSPER	CP_ZHENYU_FRAC22	28205	1025.05	2	-0.724	77.58	1	834931	915536	966184	1.12209e+06	955279	994527	922727	929349	920284	0.79529	0.962803	0.0199682	0.377428
365	SJPG0101516.001	sp|Q8BWF0|SSDH_MOUSE	Succinate-semialdehyde dehydrogenase, mitochondrial OS=Mus musculus OX=10090 GN=Aldh5a1 PE=1 SV=1	Aldh5a1	164	29	28	55.07	DMLCITEETFGPLAPVIK	CP_ZHENYU_FRAC31	32650	1321.73	2	0.4197	84.75	1	1.39876e+07	1.43002e+07	1.51083e+07	1.76599e+07	1.56729e+07	1.56963e+07	1.48438e+07	1.36923e+07	1.39248e+07	0.3226	0.876665	0.0750291	0.98497
366	SJPG0101517.001	sp|Q9EQ20|MMSA_MOUSE	Methylmalonate-semialdehyde dehydrogenase [acylating], mitochondrial OS=Mus musculus OX=10090 GN=Aldh6a1 PE=1 SV=1	Aldh6a1	158	40	28	61.87	EEDATLSSPAVVMPTMGR	CP_ZHENYU_FRAC18	28409	1098.05	2	-1.7263	78.71	0.741964	5.7367e+06	6.60993e+06	6.17e+06	7.94176e+06	6.37758e+06	7.34982e+06	6.33508e+06	6.30122e+06	6.06152e+06	0.93765	0.989516	0.00742311	0.239005
367	SJPG0101518.001	sp|Q9DBF1|AL7A1_MOUSE	Alpha-aminoadipic semialdehyde dehydrogenase OS=Mus musculus OX=10090 GN=Aldh7a1 PE=1 SV=4	Aldh7a1	82	25	0	39.7	GAPTTSLVSVAVTK	CP_ZHENYU_FRAC2	28090	970.089	2	-0.3619	81.47	0.598993	2.2335e+06	2.36346e+06	2.41064e+06	2.81777e+06	2.35944e+06	2.55493e+06	2.49743e+06	2.63376e+06	2.36459e+06	0.48724	0.901967	-0.0475868	-0.367976
368	SJPG0101520.001	sp|Q9JLJ2|AL9A1_MOUSE	4-trimethylaminobutyraldehyde dehydrogenase OS=Mus musculus OX=10090 GN=Aldh9a1 PE=1 SV=1	Aldh9a1	99	25	0	49.8	EVNLAVENAK	CP_ZHENYU_FRAC6	20433	848	2	0.2057	77.52	0.71517	1.36309e+06	1.39641e+06	1.43784e+06	1.61576e+06	1.53405e+06	1.51685e+06	1.44009e+06	1.4329e+06	1.35556e+06	0.598581	0.925587	0.0311499	0.500807
369	SJPG0101521.001	sp|P05064|ALDOA_MOUSE	Fructose-bisphosphate aldolase A OS=Mus musculus OX=10090 GN=Aldoa PE=1 SV=2	Aldoa	570	35	0	89.83	GILAADESTGSIAK	CP_ZHENYU_FRAC29	23947	971.06	2	-0.5665	101.83	1	6.41402e+07	6.68211e+07	6.87597e+07	7.03447e+07	6.97963e+07	6.67927e+07	6.24322e+07	6.64019e+07	6.06506e+07	0.083242	0.762206	0.0857056	1.10278
370	SJPG0101521.002	tr|A6ZI44|A6ZI44_MOUSE	Fructose-bisphosphate aldolase OS=Mus musculus OX=10090 GN=Aldoa PE=1 SV=1	Aldoa	571	36	0	83.01	GILAADESTGSIAK	CP_ZHENYU_FRAC29	23947	971.06	2	-0.5665	101.83	1	6.41241e+07	6.68064e+07	6.87679e+07	7.03285e+07	6.98247e+07	6.67916e+07	6.24467e+07	6.63774e+07	6.06699e+07	0.0833932	0.762206	0.0855958	1.10156
371	SJPG0101524.001	sp|P05063|ALDOC_MOUSE	Fructose-bisphosphate aldolase C OS=Mus musculus OX=10090 GN=Aldoc PE=1 SV=4	Aldoc	264	28	15	71.07	DNAGAATEEFIK	CP_ZHENYU_FRAC5	21506	937.51	2	-0.976	93.32	1	3.55781e+07	3.6188e+07	3.68976e+07	4.15574e+07	3.89824e+07	3.71253e+07	3.66624e+07	4.02014e+07	3.3252e+07	0.538417	0.912794	0.0407437	0.606665
372	SJPG0101525.001	sp|Q921Q3|ALG1_MOUSE	Chitobiosyldiphosphodolichol beta-mannosyltransferase OS=Mus musculus OX=10090 GN=Alg1 PE=1 SV=3	Alg1	19	13	2	20.95	ETPLDLQHELFM@K	CP_ZHENYU_FRAC1	31659	742.408	3	-1.6686	56.18	0.780527	467148	499565	431477	468791	456133	471109	446539	459227	458047	0.710829	0.949755	0.0170598	0.345336
373	SJPG0101526.001	sp|Q3UGP8|AG10B_MOUSE	Putative Dol-P-Glc:Glc(2)Man(9)GlcNAc(2)-PP-Dol alpha-1,2-glucosyltransferase OS=Mus musculus OX=10090 GN=Alg10b PE=1 SV=1	Alg10b	8	6	2	9.92	EPYMDEIFHLPQAQR	CP_ZHENYU_FRAC9	31893	726.703	3	-0.7577	62.17	0.873412	496460	527683	487660	545312	539154	520565	510648	501134	520766	0.726825	0.950543	0.0154412	0.327476
374	SJPG0101527.001	sp|Q3TZM9|ALG11_MOUSE	GDP-Man:Man(3)GlcNAc(2)-PP-Dol alpha-1,2-mannosyltransferase OS=Mus musculus OX=10090 GN=Alg11 PE=2 SV=1	Alg11	18	9	1	18.09	SLSENLGVQENVEFK	CP_ZHENYU_FRAC5	29066	1151.13	2	-1.4694	67.37	0.735342	178556	191648	169140	184365	183096	175948	160020	180043	170788	0.134898	0.810623	0.0791569	1.03052
375	SJPG0101528.001	sp|Q8VDB2|ALG12_MOUSE	Dol-P-Man:Man(7)GlcNAc(2)-PP-Dol alpha-1,6-mannosyltransferase OS=Mus musculus OX=10090 GN=Alg12 PE=2 SV=2	Alg12	1	1	0	1.23	LVLLER	CP_ZHENYU_FRAC13	22029	523.848	2	-0.3511	46.05	0.138111	87235.6	77889	88070.3	79773.2	96421.5	68443	81428.4	77412.8	81712.9	0.0698163	0.725281	0.152158	1.83601
376	SJPG0101529.001	sp|Q9D8C3|ALG13_MOUSE	Putative bifunctional UDP-N-acetylglucosamine transferase and deubiquitinase ALG13 OS=Mus musculus OX=10090 GN=Alg13 PE=1 SV=2	Alg13	2	2	0	1.89	GKPLVVVVNEK	CP_ZHENYU_FRAC32	24665	698.788	3	0.1553	40.49	0.629538	70415.6	63712	62785.2	77049.4	67310.2	82707	66042.3	81996.5	70281	0.13287	0.810172	-0.138125	-1.36698
377	SJPG0101531.001	sp|Q9DBE8|ALG2_MOUSE	Alpha-1,3/1,6-mannosyltransferase ALG2 OS=Mus musculus OX=10090 GN=Alg2 PE=1 SV=2	Alg2	60	21	21	47.23	FSADAFADQLYQYVTK	CP_ZHENYU_FRAC3	33035	1237.66	2	2.075	86.39	0.774742	1.30641e+06	1.26263e+06	1.30325e+06	1.35979e+06	1.31497e+06	1.28971e+06	1.278e+06	1.27023e+06	1.26363e+06	0.278068	0.862579	0.037616	0.572154
378	SJPG0101532.001	sp|Q8K2A8|ALG3_MOUSE	Dol-P-Man:Man(5)GlcNAc(2)-PP-Dol alpha-1,3-mannosyltransferase OS=Mus musculus OX=10090 GN=Alg3 PE=1 SV=2	Alg3	1	1	0	3.2	GQPASVGQPAGIWK	CP_ZHENYU_FRAC24	23578	1002.58	2	0.917	55.57	0.745726	28801.7	31174.1	30610.4	46040.9	34772.8	28933.8	25193.3	29263.1	36994.6	0.246302	0.852816	0.180731	2.15129
379	SJPG0101533.001	sp|Q9DB25|ALG5_MOUSE	Dolichyl-phosphate beta-glucosyltransferase OS=Mus musculus OX=10090 GN=Alg5 PE=1 SV=1	Alg5	22	10	0	29.63	ILMADADGATK	CP_ZHENYU_FRAC9	24192	857.488	2	-0.1592	64.41	0.648036	297468	307259	298272	308680	298470	282980	278477	281011	306930	0.0894451	0.778157	0.072805	0.96043
380	SJPG0101534.001	sp|Q3TAE8|ALG6_MOUSE	Dolichyl pyrophosphate Man9GlcNAc2 alpha-1,3-glucosyltransferase OS=Mus musculus OX=10090 GN=Alg6 PE=2 SV=1	Alg6	3	2	1	3.16	HLPGFTFLPR	CP_ZHENYU_FRAC32	29381	496.96	3	0.6856	48.34	0.551924	30881.6	39851.2	42636	49394.9	32302.7	45781.4	35491.2	34997.8	40725.5	0.880314	0.976582	-0.021963	-0.0852426
381	SJPG0101535.001	sp|Q6P8H8|ALG8_MOUSE	Probable dolichyl pyrophosphate Glc1Man9GlcNAc2 alpha-1,3-glucosyltransferase OS=Mus musculus OX=10090 GN=Alg8 PE=2 SV=2	Alg8	3	2	0	2.85	LLDPSQIPR	CP_ZHENYU_FRAC11	25312	671.905	2	0.2558	47.24	0.597798	63573.3	64855.3	65181.2	67774.9	67884.3	64424.1	58695.2	57963	76858	0.62385	0.930848	0.0392429	0.590105
382	SJPG0101536.001	sp|Q8VDI9|ALG9_MOUSE	Alpha-1,2-mannosyltransferase ALG9 OS=Mus musculus OX=10090 GN=Alg9 PE=2 SV=1	Alg9	8	6	2	11.29	GGGGGGGGGGDAGPAAEK	CP_ZHENYU_FRAC1	3329	969.002	2	0.0502	87.68	1	95815.7	109662	91276.3	113917	99861.8	100854	91396.5	105583	97616.9	0.556646	0.916378	0.0436241	0.638447
383	SJPG0101537.001	sp|P97793|ALK_MOUSE	ALK tyrosine kinase receptor OS=Mus musculus OX=10090 GN=Alk PE=1 SV=2	Alk	8	7	5	4.44	VMEGHGEVNIK	CP_ZHENYU_FRAC14	16297	607.679	3	3.7376	58.93	0.736128	80593.6	69655.1	69178.9	70698.3	72744.3	67008.4	71123.3	67803.6	65999.8	0.0999897	0.78977	0.0925251	1.17802
384	SJPG0101540.001	sp|P0CB42|ALKB1_MOUSE	Nucleic acid dioxygenase ALKBH1 OS=Mus musculus OX=10090 GN=Alkbh1 PE=1 SV=1	Alkbh1	1	1	0	1.54	SKEVTK	CP_ZHENYU_FRAC23	7424	802.514	2	0.9193	44.78	0.202769	62670.7	52261	50203.9	49224.6	53443.3	54534.3	36391.8	43792.1	32590.5	0.0209889	0.654469	0.379268	4.34195
385	SJPG0101545.001	sp|Q3TSG4|ALKB5_MOUSE	RNA demethylase ALKBH5 OS=Mus musculus OX=10090 GN=Alkbh5 PE=1 SV=2	Alkbh5	2	2	2	5.06	VSEPVLSLPVR	CP_ZHENYU_FRAC3	30180	750.461	2	2.086	46.76	0.634303	31048.1	33263.2	27503.2	32738.4	31276.4	32856.6	36058.8	34363.1	36045.3	0.0211916	0.654469	-0.162483	-1.63574
386	SJPG0101546.001	sp|Q8K2U2|ALKB6_MOUSE	Alpha-ketoglutarate-dependent dioxygenase alkB homolog 6 OS=Mus musculus OX=10090 GN=Alkbh6 PE=2 SV=3	Alkbh6	2	1	1	2.94	ASLLLSK	CP_ZHENYU_FRAC26	23436	670.444	2	-0.3317	44.92	0.257346	82485.5	92333.7	107703	114550	103034	102315	97897.2	103833	101805	0.737313	0.952694	-0.0299466	-0.173334
387	SJPG0101547.001	sp|Q9D6Z0|ALKB7_MOUSE	Alpha-ketoglutarate-dependent dioxygenase alkB homolog 7, mitochondrial OS=Mus musculus OX=10090 GN=Alkbh7 PE=1 SV=1	Alkbh7	4	3	0	16.74	LRDEAVVHPGFLSQEEEDTLTR	CP_ZHENYU_FRAC17	25091	712.122	4	-0.2243	64	0.795937	45274.8	51787.5	53878.7	53540	53088.3	46026.9	50832.7	50879.6	58392.2	0.981948	0.997081	0.00173393	0.17623
388	SJPG0101548.001	sp|Q80Y20|ALKB8_MOUSE	Alkylated DNA repair protein alkB homolog 8 OS=Mus musculus OX=10090 GN=Alkbh8 PE=1 SV=1	Alkbh8	11	1	0	0.9	YLGINK	CP_ZHENYU_FRAC22	21237	658.415	2	0.5806	45.61	0.228239	5.93554e+06	6.08476e+06	6.24205e+06	6.95515e+06	5.9222e+06	5.77011e+06	6.82374e+06	5.75461e+06	5.35074e+06	0.336586	0.877498	0.0752591	0.987509
389	SJPG0101550.003	tr|A0A1D5RMI8|A0A1D5RMI8_MOUSE	Alstrom syndrome protein 1 homolog OS=Mus musculus OX=10090 GN=Alms1 PE=1 SV=1	Alms1	2	1	0	0.16	SSLSEK	CP_ZHENYU_FRAC14	7266	629.877	2	-0.6409	41.57	0.270628	119632	93688.1	110731	95473.3	135508	101565	115215	102154	126028	0.924431	0.987467	-0.0111788	0.0337506
390	SJPG0101552.001	sp|O70582|LX12B_MOUSE	Arachidonate 12-lipoxygenase, 12R-type OS=Mus musculus OX=10090 GN=Alox12b PE=1 SV=1	Alox12b	1	1	1	2.14	AMSLGLEGFAQVMVR	CP_ZHENYU_FRAC25	10180	478.764	4	3.4075	28.7	0.204181	146118	104081	126378	109129	142739	121533	145449	123070	148388	0.37581	0.8838	-0.106279	-1.01559
391	SJPG0101561.001	sp|Q9CXB8|ALPK1_MOUSE	Alpha-protein kinase 1 OS=Mus musculus OX=10090 GN=Alpk1 PE=2 SV=2	Alpk1	4	1	1	0.49	LLQVAK	CP_ZHENYU_FRAC30	21980	640.433	2	0.7321	42.02	0.1604	353170	412211	375536	487653	359337	419425	360041	397811	345398	0.581845	0.922598	0.0565488	0.781059
392	SJPG0101564.001	sp|P09242|PPBT_MOUSE	Alkaline phosphatase, tissue-nonspecific isozyme OS=Mus musculus OX=10090 GN=Alpl PE=1 SV=2	Alpl	13	9	9	18.32	ANEGTVGVSAATER	CP_ZHENYU_FRAC24	7810	833.438	2	-1.2088	79	1	272918	284867	282859	295740	267631	269101	260754	272534	433404	0.458227	0.898496	-0.104563	-0.996655
393	SJPG0101566.001	sp|Q920R0|ALS2_MOUSE	Alsin OS=Mus musculus OX=10090 GN=Als2 PE=1 SV=3	Als2	63	29	11	14.72	VAATYEAGALSLK	CP_ZHENYU_FRAC21	28951	951.561	2	-1.1365	84.38	1	1.25576e+07	1.16253e+07	1.23293e+07	1.14313e+07	1.24508e+07	1.17737e+07	1.26709e+07	1.16395e+07	1.18454e+07	0.801224	0.964393	0.0113188	0.28199
394	SJPG0101571.001	sp|O08583|THOC4_MOUSE	THO complex subunit 4 OS=Mus musculus OX=10090 GN=Alyref PE=1 SV=3	Alyref	14	7	2	36.47	QQLSAEELDAQLDAYNAR	CP_ZHENYU_FRAC33	27325	1170.09	2	-1.4257	70.72	0.801895	170805	147789	159905	152144	142849	161807	170395	175073	177146	0.0256993	0.654469	-0.147405	-1.46937
395	SJPG0101573.001	sp|O09174|AMACR_MOUSE	Alpha-methylacyl-CoA racemase OS=Mus musculus OX=10090 GN=Amacr PE=1 SV=4	Amacr	8	6	5	15.49	LSGFGQSGIFSK	CP_ZHENYU_FRAC1	31662	918.53	2	1.3021	76.82	0.68641	125666	131838	121352	157860	122859	140584	128211	131650	119817	0.849308	0.974687	0.0157672	0.331074
396	SJPG0101576.001	sp|A2AH22|AMRA1_MOUSE	Activating molecule in BECN1-regulated autophagy protein 1 OS=Mus musculus OX=10090 GN=Ambra1 PE=1 SV=1	Ambra1	1	1	0	0.62	MSAPSLGR	CP_ZHENYU_FRAC15	10668	561.817	2	-0.3692	31.35	0.368102	63203.9	63175.7	66224.2	64195.6	60876.3	55911.7	53727.6	58570.5	63689.3	0.0272311	0.654469	0.13451	1.64129
397	SJPG0101580.001	sp|Q8JZV7|NAGA_MOUSE	N-acetylglucosamine-6-phosphate deacetylase OS=Mus musculus OX=10090 GN=Amdhd2 PE=1 SV=1	Amdhd2	17	9	0	22.25	ATEDVGSGVALVAR	CP_ZHENYU_FRAC18	20450	824.963	2	0.5098	68.86	0.769678	166693	154255	166367	172794	187220	171643	177464	153176	161498	0.6453	0.933846	0.0297229	0.485061
398	SJPG0101583.001	sp|Q8CCJ4|AMER2_MOUSE	APC membrane recruitment protein 2 OS=Mus musculus OX=10090 GN=Amer2 PE=1 SV=2	Amer2	37	18	4	31.25	EEKPGAALESGAGEVQAAEDASK	CP_ZHENYU_FRAC1	22919	1052.9	3	0.3024	78.49	1	549443	529705	540118	533381	500368	591214	620013	578432	598695	0.00144391	0.654469	-0.170569	-1.72496
399	SJPG0101583.002	sp|Q8CCJ4-2|AMER2_MOUSE	Isoform 2 of APC membrane recruitment protein 2 OS=Mus musculus OX=10090 GN=Amer2	Amer2	31	15	1	31.68	HAAGCGDIIADPEEEAGPSCDK	CP_ZHENYU_FRAC15	16730	969.797	3	0.3656	70.04	1	550590	531700	538123	548129	489501	588985	617048	573941	608045	0.00371426	0.654469	-0.168102	-1.69774
400	SJPG0101585.001	sp|Q9R049|AMFR_MOUSE	E3 ubiquitin-protein ligase AMFR OS=Mus musculus OX=10090 GN=Amfr PE=1 SV=2	Amfr	18	10	0	21.31	SDSLRPALNSPVERPSPDLEEGEASVQTER	CP_ZHENYU_FRAC2	19855	893.206	4	0.1714	80.5	0.858261	198654	201412	196891	202137	187861	207076	175506	208368	212757	0.714986	0.950522	-0.0219444	-0.0850371
401	SJPG0101585.002	sp|Q9R049-2|AMFR_MOUSE	Isoform 2 of E3 ubiquitin-protein ligase AMFR OS=Mus musculus OX=10090 GN=Amfr	Amfr	19	11	1	25.2	SDSLRPALNSPVERPSPDLEEGEASVQTER	CP_ZHENYU_FRAC2	19855	893.206	4	0.1714	80.5	0.858261	198654	201412	196891	202137	187861	207076	175506	208368	212757	0.714986	0.950522	-0.0219444	-0.0850371
402	SJPG0101588.001	sp|Q80ZD8|AMGO1_MOUSE	Amphoterin-induced protein 1 OS=Mus musculus OX=10090 GN=Amigo1 PE=1 SV=1	Amigo1	12	8	1	17.28	NAFEDMAQLQK	CP_ZHENYU_FRAC24	27693	952.015	2	-0.564	71.28	0.699074	172886	158603	166657	170578	174124	162386	159419	158169	167900	0.175331	0.833938	0.0572059	0.788309
403	SJPG0101594.001	sp|B8JKV0|AMN1_MOUSE	Protein AMN1 homolog OS=Mus musculus OX=10090 GN=Amn1 PE=1 SV=1	Amn1	4	4	3	15.5	NSITSEGIK	CP_ZHENYU_FRAC17	15032	778.959	2	-0.3813	61.5	0.569268	56330.4	59425.9	49564	52869.2	51544.7	56507.2	49574.4	62633.6	57213.5	0.405634	0.884691	-0.0643204	-0.552614
404	SJPG0101595.001	sp|Q8VHG2|AMOT_MOUSE	Angiomotin OS=Mus musculus OX=10090 GN=Amot PE=1 SV=3	Amot	30	19	0	14.65	DQALSNAQAK	CP_ZHENYU_FRAC39	8068	827.474	2	0.0972	73.66	0.769346	1.74177e+06	1.89042e+06	1.68698e+06	1.86447e+06	1.76581e+06	1.75141e+06	1.68682e+06	1.74734e+06	1.73539e+06	0.28006	0.862579	0.0477491	0.683962
405	SJPG0101596.001	sp|Q9D4H4|AMOL1_MOUSE	Angiomotin-like protein 1 OS=Mus musculus OX=10090 GN=Amotl1 PE=1 SV=2	Amotl1	13	12	0	12.81	QTSLTSSQLTEEK	CP_ZHENYU_FRAC38	16508	1030.57	2	-3.4363	72.23	1	121305	128735	120140	145734	115893	121828	121152	126362	112845	0.362682	0.881602	0.0643878	0.867554
406	SJPG0101597.001	sp|Q8K371|AMOL2_MOUSE	Angiomotin-like protein 2 OS=Mus musculus OX=10090 GN=Amotl2 PE=1 SV=1	Amotl2	4	2	0	1.55	AEEELR	CP_ZHENYU_FRAC36	3471	525.791	2	-0.0356	44.72	0.0583631	93279.4	115273	87626.8	98803.5	88496.2	104660	89816.4	108690	95943.2	0.592369	0.925376	-0.0487158	-0.380434
407	SJPG0101599.001	sp|Q3V1D3|AMPD1_MOUSE	AMP deaminase 1 OS=Mus musculus OX=10090 GN=Ampd1 PE=1 SV=2	Ampd1	4	2	0	2.28	YNPVGASELR	CP_ZHENYU_FRAC36	13762	705.388	2	0.1781	50.74	0.629089	170391	171409	163063	157014	152803	178464	170858	192134	178119	0.0164271	0.654469	-0.142986	-1.42062
408	SJPG0101600.001	sp|Q9DBT5|AMPD2_MOUSE	AMP deaminase 2 OS=Mus musculus OX=10090 GN=Ampd2 PE=1 SV=1	Ampd2	97	38	0	37.59	EVMADLEESK	CP_ZHENYU_FRAC40	22440	879.976	2	0.635	72.09	1	1.05716e+06	1.01995e+06	1.03047e+06	1.00469e+06	1.07441e+06	1.03859e+06	1.05141e+06	1.01233e+06	987021	0.572216	0.921134	0.0210102	0.388925
409	SJPG0101600.002	tr|A2AE27|A2AE27_MOUSE	AMP deaminase OS=Mus musculus OX=10090 GN=Ampd2 PE=1 SV=1	Ampd2	101	39	0	37.98	EVMADLEESK	CP_ZHENYU_FRAC40	22440	879.976	2	0.635	72.09	1	1.05636e+06	1.02121e+06	1.03184e+06	1.00787e+06	1.07411e+06	1.03836e+06	1.05076e+06	1.01507e+06	986662	0.552449	0.914418	0.0218231	0.397895
410	SJPG0101601.001	sp|O08739|AMPD3_MOUSE	AMP deaminase 3 OS=Mus musculus OX=10090 GN=Ampd3 PE=1 SV=2	Ampd3	38	19	0	20.1	SEEITALTK	CP_ZHENYU_FRAC7	21566	800.476	2	0.2818	64.1	1	369194	365810	373763	364219	369550	375295	368247	378874	364254	0.694662	0.944049	-0.0122069	0.0224069
411	SJPG0101602.001	sp|Q7TQF7|AMPH_MOUSE	Amphiphysin OS=Mus musculus OX=10090 GN=Amph PE=1 SV=1	Amph	251	34	0	50.87	EAAEDVAAQGSAGEK	CP_ZHENYU_FRAC14	11655	1021.04	2	-0.0917	91.01	1	1.08052e+07	1.12893e+07	1.14889e+07	1.08206e+07	1.16189e+07	1.09345e+07	1.14054e+07	1.07137e+07	1.10568e+07	0.560221	0.917774	0.0226867	0.407424
412	SJPG0101603.001	sp|Q8CFA2|GCST_MOUSE	Aminomethyltransferase, mitochondrial OS=Mus musculus OX=10090 GN=Amt PE=1 SV=1	Amt	17	8	8	21.09	YSRPGTQLLVEVR	CP_ZHENYU_FRAC30	19720	608.021	3	-2.1355	73.88	0.443963	243342	233581	283776	316857	279827	261170	280036	267014	229220	0.530941	0.909346	0.0609443	0.829558
413	SJPG0101608.001	sp|Q400C8|AMZ2_MOUSE	Archaemetzincin-2 OS=Mus musculus OX=10090 GN=Amz2 PE=2 SV=1	Amz2	7	6	0	14.76	RPLNVCPICLR	CP_ZHENYU_FRAC19	20761	567.991	3	0.0974	64.73	0.687008	88762.6	73684.8	80269.7	77774.8	82814.6	74229.8	78043.7	72399.3	83439	0.310299	0.874835	0.0658281	0.883447
414	SJPG0101609.001	sp|P53995|APC1_MOUSE	Anaphase-promoting complex subunit 1 OS=Mus musculus OX=10090 GN=Anapc1 PE=1 SV=2	Anapc1	38	28	26	14.25	TQLIFGSVTNIHAK	CP_ZHENYU_FRAC5	30362	713.092	3	0.108	75.79	0.731891	214149	212390	214069	204809	213438	217854	218777	215610	220625	0.18899	0.838948	-0.0434103	-0.321893
415	SJPG0101610.001	sp|Q8K2H6|APC10_MOUSE	Anaphase-promoting complex subunit 10 OS=Mus musculus OX=10090 GN=Anapc10 PE=1 SV=1	Anapc10	2	1	1	6.49	VGNNFHNLQEIR	CP_ZHENYU_FRAC13	16299	581.986	3	3.6763	63.4	0.286593	50422.2	51835.6	51820.6	53728.8	58577.4	56331.4	53954.7	57318.2	57743.9	0.122893	0.804102	-0.0820737	-0.748505
416	SJPG0101615.001	sp|Q8BZQ7|ANC2_MOUSE	Anaphase-promoting complex subunit 2 OS=Mus musculus OX=10090 GN=Anapc2 PE=1 SV=2	Anapc2	30	17	0	19.24	QALEQFNQLSQVLHR	CP_ZHENYU_FRAC38	31463	705.724	3	-1.3239	58.02	0.496381	140447	141391	143488	135972	134955	142249	143136	141723	148543	0.196527	0.8465	-0.0476529	-0.368705
417	SJPG0101616.001	sp|Q91W96|APC4_MOUSE	Anaphase-promoting complex subunit 4 OS=Mus musculus OX=10090 GN=Anapc4 PE=1 SV=1	Anapc4	13	10	8	10.78	IFSEENSDEIIK	CP_ZHENYU_FRAC40	28159	1016.56	2	3.8772	67.56	1	110325	106255	117867	105714	114261	110209	119666	107922	116185	0.497297	0.902694	-0.0336269	-0.213942
418	SJPG0101617.001	sp|Q8BTZ4|APC5_MOUSE	Anaphase-promoting complex subunit 5 OS=Mus musculus OX=10090 GN=Anapc5 PE=1 SV=1	Anapc5	25	16	0	22.97	FGHYQQAELALQEAIR	CP_ZHENYU_FRAC24	31230	726.392	3	0.6841	59.85	0.767753	1.01462e+06	990939	1.01695e+06	988013	1.0018e+06	1.00015e+06	1.03613e+06	963409	990165	0.824079	0.969507	0.00760549	0.241017
419	SJPG0101618.001	sp|Q9WVM3|APC7_MOUSE	Anaphase-promoting complex subunit 7 OS=Mus musculus OX=10090 GN=Anapc7 PE=1 SV=3	Anapc7	13	9	9	17.7	VRPSTGNSASTPQSQCLPSEIEVK	CP_ZHENYU_FRAC9	21521	1060.9	3	-0.1926	66.39	0.775719	76709.6	72500.3	81502.2	89273	74252.5	79125	85307.7	82660.5	84382	0.250236	0.852897	-0.0752565	-0.673284
420	SJPG0101625.001	sp|Q8K1C0|ANGE2_MOUSE	Protein angel homolog 2 OS=Mus musculus OX=10090 GN=Angel2 PE=1 SV=1	Angel2	15	8	0	15.99	TDSDVTQAQQEK	CP_ZHENYU_FRAC29	7608	979.52	2	0.6035	79.99	0.80035	227589	213883	254361	230956	239765	227521	230168	237169	229541	0.820998	0.969303	0.011536	0.284387
421	SJPG0101636.001	sp|Q02357|ANK1_MOUSE	Ankyrin-1 OS=Mus musculus OX=10090 GN=Ank1 PE=1 SV=2	Ank1	165	69	0	36.79	RQEVSGTEQDTETEVSLVSGQQR	CP_ZHENYU_FRAC9	16225	956.477	3	-4.1014	85.8	0.834149	3.33796e+06	3.38656e+06	2.92873e+06	3.48824e+06	3.10288e+06	3.12667e+06	3.55873e+06	3.40485e+06	3.01543e+06	0.860986	0.975364	-0.0119528	0.0252106
422	SJPG0101636.005	sp|Q02357-5|ANK1_MOUSE	Isoform 5 of Ankyrin-1 OS=Mus musculus OX=10090 GN=Ank1	Ank1	160	68	0	37.61	EGHVDTALALLEK	CP_ZHENYU_FRAC25	29700	1002.58	2	-1.7661	82.56	1	3.34007e+06	3.39022e+06	2.91239e+06	3.48788e+06	3.09284e+06	3.11706e+06	3.57326e+06	3.41185e+06	2.99171e+06	0.862993	0.975364	-0.0122899	0.0214909
423	SJPG0101637.001	sp|Q8C8R3|ANK2_MOUSE	Ankyrin-2 OS=Mus musculus OX=10090 GN=Ank2 PE=1 SV=2	Ank2	1002	245	0	64.06	QHAPVEIDEHPCIEVR	CP_ZHENYU_FRAC29	15822	745.049	3	-0.4046	91.78	1	3.49323e+07	3.16827e+07	3.0472e+07	3.02054e+07	3.16297e+07	3.09395e+07	3.20681e+07	3.18869e+07	3.12109e+07	0.834225	0.970609	0.00996466	0.267048
424	SJPG0101637.002	sp|Q8C8R3-2|ANK2_MOUSE	Isoform 2 of Ankyrin-2 OS=Mus musculus OX=10090 GN=Ank2	Ank2	1013	246	6	64.39	QHAPVEIDEHPCIEVR	CP_ZHENYU_FRAC29	15822	745.049	3	-0.4046	91.78	1	3.49147e+07	3.16795e+07	3.05068e+07	3.02126e+07	3.16198e+07	3.09466e+07	3.2091e+07	3.18508e+07	3.12537e+07	0.838139	0.971505	0.00967243	0.263824
425	SJPG0101637.003	sp|Q8C8R3-3|ANK2_MOUSE	Isoform 3 of Ankyrin-2 OS=Mus musculus OX=10090 GN=Ank2	Ank2	283	66	0	67.14	ASSDVMLNGFGGDAPTLR	CP_ZHENYU_FRAC8	29342	1056.54	2	-3.4342	87.17	1	1.42701e+07	1.34192e+07	1.27914e+07	1.28783e+07	1.32769e+07	1.29469e+07	1.36722e+07	1.36474e+07	1.29823e+07	0.981367	0.997081	0.00100973	0.168239
426	SJPG0101637.007	sp|Q8C8R3-7|ANK2_MOUSE	Isoform 7 of Ankyrin-2 OS=Mus musculus OX=10090 GN=Ank2	Ank2	163	29	0	63.88	SAALLLQNDHNADVQSK	CP_ZHENYU_FRAC1	19086	811.451	3	0.1517	85.33	1	6.22916e+06	5.68065e+06	5.64064e+06	5.75897e+06	5.77148e+06	5.46917e+06	5.96366e+06	5.67066e+06	5.54369e+06	0.385569	0.884691	0.0386705	0.583789
427	SJPG0101637.010	tr|S4R1M4|S4R1M4_MOUSE	Ankyrin-2 (Fragment) OS=Mus musculus OX=10090 GN=Ank2 PE=1 SV=1	Ank2	59	14	0	74.86	TLEQQENFSEVAR	CP_ZHENYU_FRAC26	17000	927.979	2	0.0598	82.94	1	3.89484e+06	3.46955e+06	3.43505e+06	3.37066e+06	3.64235e+06	3.43798e+06	3.71918e+06	3.56904e+06	3.543e+06	0.946661	0.9899	-0.00335462	0.120083
428	SJPG0100886.001	tr|Q9WUD7|Q9WUD7_MOUSE	Brain-specific ankyrin-G (Fragment) OS=Mus musculus OX=10090 GN=ANK3 PE=4 SV=1	ANK3	5	2	0	34.2	DLEINAEEETEK	CP_ZHENYU_FRAC14	20638	1014.54	2	1.1221	70.16	0.72862	88056.2	98081.3	74973.1	91757.3	76734.3	87326.7	97083	98381.3	77184.7	0.505764	0.9039	-0.0677905	-0.590904
429	SJPG0101638.001	sp|G5E8K5|ANK3_MOUSE	Ankyrin-3 OS=Mus musculus OX=10090 GN=Ank3 PE=1 SV=1	Ank3	328	97	0	47.99	NATTDALTSVLTK	CP_ZHENYU_FRAC29	31464	972.068	2	0.432	93.37	1	1.14188e+07	1.13365e+07	9.7595e+06	1.11179e+07	1.02491e+07	1.01626e+07	1.12663e+07	1.15459e+07	1.05928e+07	0.791675	0.961927	-0.0163095	-0.0228619
430	SJPG0101638.007	tr|W6PPR4|W6PPR4_MOUSE	480-kDa ankyrinG OS=Mus musculus OX=10090 GN=Ank3 PE=4 SV=1	Ank3	521	191	0	43.4	NATTDALTSVLTK	CP_ZHENYU_FRAC29	31464	972.068	2	0.432	93.37	1	1.15708e+07	1.12232e+07	9.57812e+06	1.07355e+07	1.01018e+07	9.95425e+06	1.06383e+07	1.12818e+07	1.08199e+07	0.922176	0.987051	-0.00621914	0.0884759
431	SJPG0101638.008	tr|A0A087WNU5|A0A087WNU5_MOUSE	Ankyrin-3 (Fragment) OS=Mus musculus OX=10090 GN=Ank3 PE=1 SV=1	Ank3	246	112	1	38.77	NATTDALTSVLTK	CP_ZHENYU_FRAC29	31464	972.068	2	0.432	93.37	1	2.61294e+06	2.45384e+06	2.09102e+06	2.26433e+06	2.20511e+06	2.17278e+06	2.21398e+06	2.44835e+06	2.47785e+06	0.958691	0.99142	-0.00380083	0.11516
432	SJPG0101638.010	tr|W6PPA1|W6PPA1_MOUSE	270-kDa ankyrinG OS=Mus musculus OX=10090 GN=Ank3 PE=4 SV=1	Ank3	425	132	0	50.42	NATTDALTSVLTK	CP_ZHENYU_FRAC29	31464	972.068	2	0.432	93.37	1	1.14725e+07	1.13331e+07	9.65376e+06	1.09745e+07	1.01796e+07	1.00691e+07	1.09627e+07	1.14324e+07	1.07052e+07	0.860892	0.975364	-0.0109501	0.0362743
433	SJPG0101638.018	tr|A0A087WRU2|A0A087WRU2_MOUSE	Ankyrin-3 (Fragment) OS=Mus musculus OX=10090 GN=Ank3 PE=1 SV=1	Ank3	76	40	0	39.36	MLTNGSLSEIK	CP_ZHENYU_FRAC29	27588	901.023	2	-0.4142	71.45	0.626452	735017	668604	584838	582582	598667	585375	584406	661660	693825	0.962894	0.993101	0.00398794	0.201101
434	SJPG0101638.020	tr|S4R278|S4R278_MOUSE	Ankyrin-3 (Fragment) OS=Mus musculus OX=10090 GN=Ank3 PE=1 SV=1	Ank3	57	22	0	48.8	NATTDALTSVLTK	CP_ZHENYU_FRAC29	31464	972.068	2	0.432	93.37	1	1.74178e+06	1.73905e+06	1.42348e+06	1.63205e+06	1.48485e+06	1.53582e+06	1.71287e+06	1.81342e+06	1.64805e+06	0.38812	0.884691	-0.0666662	-0.578499
435	SJPG0101640.001	tr|A0A1L1ST07|A0A1L1ST07_MOUSE	Ankyrin repeat and death domain-containing 1A (Fragment) OS=Mus musculus OX=10090 GN=Ankdd1a PE=4 SV=1	Ankdd1a	6	4	0	9.84	GHVPVLAFVMEDLEDVALDHADK	CP_ZHENYU_FRAC11	33854	782.922	4	1.5686	66.67	0.772161	90765.9	96178	100141	85698.7	96688.9	97653.9	111601	87120.8	90942.2	0.60517	0.926275	-0.0400907	-0.285264
436	SJPG0101643.001	tr|A0A571BF63|A0A571BF63_MOUSE	Ankyrin-repeat and fibronectin type III domain-containing 1 OS=Mus musculus OX=10090 GN=Ankfn1 PE=4 SV=1	Ankfn1	1	1	0	0.93	EAISDSEVAAAK	CP_ZHENYU_FRAC1	15105	900.004	2	-1.7627	60.25	0.669212	17973.6	14652.8	16307.5	13958.2	18520.3	14804.6	16765.9	15214.4	14421.9	0.372052	0.88293	0.0832444	1.07562
437	SJPG0101644.001	sp|Q810B6|ANFY1_MOUSE	Rabankyrin-5 OS=Mus musculus OX=10090 GN=Ankfy1 PE=1 SV=2	Ankfy1	62	28	17	23.7	TQDGETALQLAIK	CP_ZHENYU_FRAC27	28653	998.582	2	0.1439	89.07	1	577792	578425	575698	579269	588354	580296	604012	577284	571415	0.803137	0.965177	-0.00801476	0.0686628
438	SJPG0101645.001	sp|Q9JHZ2|ANKH_MOUSE	Progressive ankylosis protein OS=Mus musculus OX=10090 GN=Ankh PE=2 SV=1	Ankh	19	8	8	14.84	NVGLVFVNSK	CP_ZHENYU_FRAC32	29007	843.015	2	0.4202	65.31	0.677691	382487	403490	343031	392677	346554	387855	386298	396485	384096	0.295859	0.870524	-0.0599493	-0.504384
439	SJPG0101646.001	tr|E9PUR0|E9PUR0_MOUSE	Ankyrin repeat and KH domain-containing 1 OS=Mus musculus OX=10090 GN=Ankhd1 PE=1 SV=1	Ankhd1	18	16	0	7.26	LEALLEAAGIGK	CP_ZHENYU_FRAC4	33144	897.055	2	0.1643	79.92	1	177726	206298	176301	184762	169042	198423	181550	212417	206651	0.0805103	0.762206	-0.128664	-1.26259
440	SJPG0101647.001	sp|Q6ZPS6|AKIB1_MOUSE	Ankyrin repeat and IBR domain-containing protein 1 OS=Mus musculus OX=10090 GN=Ankib1 PE=1 SV=2	Ankib1	35	21	0	24.52	AFVENNPAIK	CP_ZHENYU_FRAC6	21743	856.005	2	0.6402	73.64	0.688892	212245	205900	213995	204631	205499	211540	215043	219694	207644	0.328412	0.877498	-0.0343103	-0.221483
441	SJPG0101648.001	sp|Q8BZ25|ANKK1_MOUSE	Ankyrin repeat and protein kinase domain-containing protein 1 OS=Mus musculus OX=10090 GN=Ankk1 PE=2 SV=1	Ankk1	2	2	0	2.15	ISDFGLSK	CP_ZHENYU_FRAC36	25903	737.942	2	0.1068	47.79	0.340657	70667.1	83750.5	69187	78006.1	70493.4	74137.2	63234.8	96264.8	62805.3	0.845123	0.974198	0.0245401	0.427874
442	SJPG0101650.001	sp|Q6P1H6|ANKL2_MOUSE	Ankyrin repeat and LEM domain-containing protein 2 OS=Mus musculus OX=10090 GN=Ankle2 PE=1 SV=2	Ankle2	24	19	0	18.98	LFLSGEEPSK	CP_ZHENYU_FRAC27	26709	857.997	2	-0.139	66.33	0.640585	226054	229111	226539	232694	229706	223748	213522	217982	230111	0.182254	0.837761	0.0484387	0.691572
443	SJPG0101652.001	sp|Q3TPE9|ANKY2_MOUSE	Ankyrin repeat and MYND domain-containing protein 2 OS=Mus musculus OX=10090 GN=Ankmy2 PE=1 SV=1	Ankmy2	22	14	1	32.95	NVHVNCLDENGMTPLMHAAYK	CP_ZHENYU_FRAC5	26304	756.385	4	-0.6433	74.92	1	351372	368859	346845	354273	386264	354971	348681	343463	353699	0.287308	0.864561	0.0448901	0.652417
444	SJPG0101656.001	sp|E9Q4F7|ANR11_MOUSE	Ankyrin repeat domain-containing protein 11 OS=Mus musculus OX=10090 GN=Ankrd11 PE=1 SV=1	Ankrd11	1	1	0	0.26	DLEIEER	CP_ZHENYU_FRAC2	9503	604.327	2	-1.2486	30.99	0.144563	14095.4	19183.1	16734.3	18369.4	15249.7	15248.4	17237.9	18787.8	16772.3	0.763093	0.957497	-0.0297413	-0.171068
445	SJPG0101658.001	sp|Q80UP5|AN13A_MOUSE	Ankyrin repeat domain-containing protein 13A OS=Mus musculus OX=10090 GN=Ankrd13a PE=1 SV=2	Ankrd13a	19	10	10	18.54	VVTTEHFDLSQEMER	CP_ZHENYU_FRAC23	23499	709.023	3	0.6161	79.16	1	112888	133204	115313	122082	117768	123043	127371	132062	125754	0.146357	0.819278	-0.0814296	-0.741399
446	SJPG0101660.001	sp|Q3UX43|AN13C_MOUSE	Ankyrin repeat domain-containing protein 13C OS=Mus musculus OX=10090 GN=Ankrd13c PE=1 SV=2	Ankrd13c	4	4	2	6.28	ECAHLLLAHNAPVK	CP_ZHENYU_FRAC19	17951	546.067	4	-0.7281	55.19	0.786193	53383.1	48485.3	47884.7	50680.9	41675.1	52916.6	51017.8	52696.2	52272.9	0.108752	0.78977	-0.113797	-1.09854
447	SJPG0101661.001	sp|Q6PD24|AN13D_MOUSE	Ankyrin repeat domain-containing protein 13D OS=Mus musculus OX=10090 GN=Ankrd13d PE=1 SV=2	Ankrd13d	15	11	4	17.02	GQEAGALVMEVDHDR	CP_ZHENYU_FRAC26	19508	644.324	3	-2.0039	77.19	1	139511	138249	148682	137846	144539	145116	155374	146269	138349	0.325274	0.876665	-0.0445931	-0.334944
448	SJPG0101662.001	sp|A2AS55|ANR16_MOUSE	Ankyrin repeat domain-containing protein 16 OS=Mus musculus OX=10090 GN=Ankrd16 PE=1 SV=1	Ankrd16	2	2	1	4.99	LLLEQHK	CP_ZHENYU_FRAC8	18161	496.984	3	0.1934	30.8	0.317208	35623.7	32749.1	34729.6	36726.2	35696.5	36455.3	36878.7	40026.4	33971.6	0.229469	0.850786	-0.0679386	-0.592539
449	SJPG0101663.001	sp|Q99NH0|ANR17_MOUSE	Ankyrin repeat domain-containing protein 17 OS=Mus musculus OX=10090 GN=Ankrd17 PE=1 SV=2	Ankrd17	23	19	0	7.84	LEALLEAAGIGK	CP_ZHENYU_FRAC4	33144	897.055	2	0.1643	79.92	1	197002	208693	188501	187973	178687	209348	195300	223999	223159	0.0282005	0.658035	-0.147865	-1.47444
450	SJPG0101667.001	sp|Q80VM7|ANR24_MOUSE	Ankyrin repeat domain-containing protein 24 OS=Mus musculus OX=10090 GN=Ankrd24 PE=2 SV=4	Ankrd24	2	2	1	1.52	ELEALR	CP_ZHENYU_FRAC6	12683	517.811	2	-1.1321	37.79	0	77057.5	72951	59582.8	63041.8	58805.4	74324.1	66450.4	84388.3	73020.4	0.10498	0.78977	-0.17286	-1.75024
451	SJPG0101668.001	sp|Q811D2|ANR26_MOUSE	Ankyrin repeat domain-containing protein 26 OS=Mus musculus OX=10090 GN=Ankrd26 PE=1 SV=2	Ankrd26	1	1	0	0.38	APVLNK	CP_ZHENYU_FRAC27	12617	625.409	2	-0.6907	26.2	0.0919847	225323	227875	251678	309368	224451	282094	257596	272645	217832	0.591246	0.925376	-0.0603728	-0.509057
452	SJPG0101669.001	sp|Q3UMR0|ANR27_MOUSE	Ankyrin repeat domain-containing protein 27 OS=Mus musculus OX=10090 GN=Ankrd27 PE=1 SV=2	Ankrd27	11	10	0	8.78	VAQIHGIVLVPCR	CP_ZHENYU_FRAC10	25959	589.352	3	-0.6053	72.63	0.570563	81079.7	88530.1	83131.3	78050	82675.4	82630.3	79435.4	80434.6	86193.9	0.850486	0.974687	0.00858819	0.25186
453	SJPG0101670.001	sp|Q505D1|ANR28_MOUSE	Serine/threonine-protein phosphatase 6 regulatory ankyrin repeat subunit A OS=Mus musculus OX=10090 GN=Ankrd28 PE=1 SV=1	Ankrd28	21	14	0	16.81	GAVTGHEECVDALLQHGAK	CP_ZHENYU_FRAC4	21096	650.849	4	0.1449	78.4	1	215623	222714	214625	205204	219851	217112	213841	214692	214546	0.927597	0.987945	0.0031878	0.192272
454	SJPG0101671.001	tr|D3YVV3|D3YVV3_MOUSE	Ankyrin repeat domain 29 OS=Mus musculus OX=10090 GN=Ankrd29 PE=1 SV=1	Ankrd29	14	8	0	26.54	ESGTTALFFAAQQGHNDVVR	CP_ZHENYU_FRAC22	25708	818.089	3	-0.7358	68.61	0.711558	105016	116141	98103.6	119190	102974	114490	127591	127290	107790	0.0870971	0.771749	-0.139887	-1.38642
455	SJPG0101672.001	sp|A0A140LI88|ANR31_MOUSE	Ankyrin repeat domain-containing protein 31 OS=Mus musculus OX=10090 GN=Ankrd31 PE=1 SV=2	Ankrd31	1	1	0	0.32	VLIEAR	CP_ZHENYU_FRAC35	15888	502.825	2	-0.0996	27.52	0.121003	65110.5	80109.6	66105.8	82861.4	92723.9	86184	77161.3	56590.5	49452.2	0.221959	0.848915	0.223183	2.61971
456	SJPG0101674.001	sp|Q3U0L2|AN33B_MOUSE	Ankyrin repeat domain-containing protein 33B OS=Mus musculus OX=10090 GN=Ankrd33b PE=1 SV=1	Ankrd33b	1	1	0	1.23	STLTSR	CP_ZHENYU_FRAC24	2462	484.788	2	-0.0517	25.88	0.241499	59543.5	52350.4	64414.8	62118.4	57383.4	63985.3	74785.8	179649	255502	0.0174898	0.654469	-1.04468	-11.3699
457	SJPG0101675.001	tr|B2RW11|B2RW11_MOUSE	Ankyrin repeat domain 34A OS=Mus musculus OX=10090 GN=Ankrd34a PE=1 SV=1	Ankrd34a	27	16	12	40.81	LLGGFQSLGGPGEPGR	CP_ZHENYU_FRAC8	31606	923.513	2	2.0884	74.44	1	337862	336041	336291	312650	357675	337176	325458	339925	310139	0.481277	0.901967	0.0340692	0.533018
458	SJPG0101676.001	sp|Q3UUF8|AN34B_MOUSE	Ankyrin repeat domain-containing protein 34B OS=Mus musculus OX=10090 GN=Ankrd34b PE=1 SV=1	Ankrd34b	14	11	11	21.46	QSLQTEQIK	CP_ZHENYU_FRAC12	14398	842	2	-0.2733	65.46	0.50993	181410	173288	182655	160727	195001	174370	174124	168872	162317	0.238823	0.852465	0.0696749	0.925892
459	SJPG0101678.001	tr|A6H648|A6H648_MOUSE	Ankrd35 protein OS=Mus musculus OX=10090 GN=Ankrd35 PE=2 SV=1	Ankrd35	3	1	0	0.6	IKELLK	CP_ZHENYU_FRAC5	25513	828.565	2	-1.4928	42.33	0.199858	58694.3	54887.1	59997.3	72012.4	74521.6	59876.8	62888.2	56453.1	61945.3	0.418612	0.884691	0.07739	1.01102
460	SJPG0101682.001	sp|Q5SUE8|ANR40_MOUSE	Ankyrin repeat domain-containing protein 40 OS=Mus musculus OX=10090 GN=Ankrd40 PE=1 SV=1	Ankrd40	3	2	0	5.51	QELTYQELLR	CP_ZHENYU_FRAC35_2	24497	798.948	2	-0.3872	53	0.546792	52276.6	53350.8	55899.3	50426.9	53203.8	51069.3	48977.5	49408.1	56077.9	0.364488	0.881602	0.0468574	0.674124
461	SJPG0101684.001	sp|B2RXR6|ANR44_MOUSE	Serine/threonine-protein phosphatase 6 regulatory ankyrin repeat subunit B OS=Mus musculus OX=10090 GN=Ankrd44 PE=1 SV=1	Ankrd44	15	11	0	13.6	NSALQTPLHIAAR	CP_ZHENYU_FRAC5	18477	565.999	3	-0.0055	71.26	0.661802	147508	154806	148860	147016	154918	150458	142732	150880	149509	0.555716	0.915731	0.0214634	0.393926
462	SJPG0101685.001	sp|Q810N6|ANR45_MOUSE	Ankyrin repeat domain-containing protein 45 OS=Mus musculus OX=10090 GN=Ankrd45 PE=1 SV=1	Ankrd45	1	1	0	3.23	STILNACR	CP_ZHENYU_FRAC27	10717	619.846	2	0.9038	40.42	0.645225	42766.5	41647.9	37090.5	36688.3	34586.7	34726.9	38876.4	42974.2	42450.4	0.604997	0.926275	-0.0437869	-0.326048
463	SJPG0101686.001	sp|Q8BTZ5|ANR46_MOUSE	Ankyrin repeat domain-containing protein 46 OS=Mus musculus OX=10090 GN=Ankrd46 PE=1 SV=1	Ankrd46	10	5	5	25.44	GNVDICQLLHK	CP_ZHENYU_FRAC4	28691	635.701	3	0.9549	58.16	0.739168	175125	171523	171952	186826	180860	163285	162736	169141	188474	0.316454	0.876665	0.0544425	0.757817
464	SJPG0101688.001	tr|F7BE84|F7BE84_MOUSE	Ankyrin repeat domain 50 (Fragment) OS=Mus musculus OX=10090 GN=Ankrd50 PE=1 SV=1	Ankrd50	16	15	2	11.94	SSLSNNSLK	CP_ZHENYU_FRAC8	12741	779.459	2	0.2202	67.31	0.530976	121695	115916	127103	115056	120361	124107	120420	124039	121751	0.43524	0.889856	-0.0311837	-0.186984
465	SJPG0101689.001	sp|Q8BTI7|ANR52_MOUSE	Serine/threonine-protein phosphatase 6 regulatory ankyrin repeat subunit C OS=Mus musculus OX=10090 GN=Ankrd52 PE=1 SV=1	Ankrd52	1	1	1	0.65	GADLSCK	CP_ZHENYU_FRAC12	9187	679.882	2	-1.5419	37.98	0.30911	50580.3	51010.9	47428.9	45905.7	50002.6	46347.6	41218.9	48810	57079.2	0.749752	0.95483	0.02718	0.457003
466	SJPG0101691.001	sp|Q91WK7|ANR54_MOUSE	Ankyrin repeat domain-containing protein 54 OS=Mus musculus OX=10090 GN=Ankrd54 PE=1 SV=1	Ankrd54	2	2	0	4.01	VDALDR	CP_ZHENYU_FRAC1	6806	496.788	2	-1.1452	42.06	0.395625	38383	32635.5	36545.1	33718.3	35415.3	40109.7	38554	33136.7	37698.8	0.256054	0.852914	-0.0795466	-0.720621
467	SJPG0101695.001	sp|Q9CQM6|ANR61_MOUSE	Ankyrin repeat domain-containing protein 61 OS=Mus musculus OX=10090 GN=Ankrd61 PE=2 SV=1	Ankrd61	6	2	0	1.43	MGNITK	CP_ZHENYU_FRAC32	14347	636.386	2	0.587	42.14	0.471523	5.44906e+06	4.98128e+06	5.64734e+06	5.29027e+06	4.96019e+06	4.94136e+06	5.49995e+06	5.13536e+06	5.27516e+06	0.792693	0.962316	0.0137649	0.30898
468	SJPG0101696.001	sp|A2ARS0|ANR63_MOUSE	Ankyrin repeat domain-containing protein 63 OS=Mus musculus OX=10090 GN=Ankrd63 PE=1 SV=1	Ankrd63	49	15	15	37.69	SMSLALGTMTEEETAR	CP_ZHENYU_FRAC13	28337	1016.01	2	-0.832	70.92	0.72758	1.77367e+06	1.47955e+06	1.61896e+06	1.23988e+06	1.5089e+06	1.67064e+06	1.77307e+06	1.49925e+06	2.01887e+06	0.109226	0.790279	-0.192978	-1.97223
469	SJPG0101701.001	tr|Q3UHP6|Q3UHP6_MOUSE	Ankyrin repeat and SAM domain containing 1 OS=Mus musculus OX=10090 GN=Anks1 PE=1 SV=1	Anks1	11	8	0	8.33	GTESTQDACAK	CP_ZHENYU_FRAC3	4078	888.457	2	-0.2143	77.91	1	510483	503722	529981	541099	486777	533048	509269	559039	496233	0.578791	0.921716	-0.0272484	-0.143561
470	SJPG0101703.001	sp|Q8BIZ1|ANS1B_MOUSE	Ankyrin repeat and sterile alpha motif domain-containing protein 1B OS=Mus musculus OX=10090 GN=Anks1b PE=1 SV=3	Anks1b	79	26	1	18.51	GTESTQDACAK	CP_ZHENYU_FRAC3	4078	888.457	2	-0.2143	77.91	1	9.56781e+06	7.86075e+06	9.22105e+06	7.77145e+06	8.83147e+06	8.20759e+06	8.94015e+06	7.75491e+06	9.23546e+06	0.822899	0.969507	0.0178375	0.353917
471	SJPG0101703.003	sp|Q8BIZ1-3|ANS1B_MOUSE	Isoform 3 of Ankyrin repeat and sterile alpha motif domain-containing protein 1B OS=Mus musculus OX=10090 GN=Anks1b	Anks1b	62	16	2	32.18	GTESTQDACAK	CP_ZHENYU_FRAC3	4078	888.457	2	-0.2143	77.91	1	9.62274e+06	7.93913e+06	9.32038e+06	7.67354e+06	8.96184e+06	8.13739e+06	8.95124e+06	7.65211e+06	9.44167e+06	0.769881	0.958491	0.025512	0.438598
472	SJPG0101703.009	tr|S4R2Q2|S4R2Q2_MOUSE	Ankyrin repeat and sterile alpha motif domain-containing protein 1B OS=Mus musculus OX=10090 GN=Anks1b PE=1 SV=1	Anks1b	81	19	1	32.42	GTESTQDACAK	CP_ZHENYU_FRAC3	4078	888.457	2	-0.2143	77.91	1	9.88625e+06	8.26791e+06	9.86662e+06	7.96964e+06	9.19802e+06	8.42598e+06	9.40912e+06	7.91512e+06	9.89619e+06	0.821897	0.969451	0.0201707	0.379662
473	SJPG0101703.010	tr|S4R2H8|S4R2H8_MOUSE	Ankyrin repeat and sterile alpha motif domain-containing protein 1B OS=Mus musculus OX=10090 GN=Anks1b PE=1 SV=1	Anks1b	60	14	0	30.41	GTESTQDACAK	CP_ZHENYU_FRAC3	4078	888.457	2	-0.2143	77.91	1	9.64303e+06	7.90677e+06	9.35791e+06	7.70185e+06	9.00629e+06	8.15124e+06	8.98368e+06	7.66228e+06	9.42545e+06	0.75979	0.956581	0.0268143	0.452967
474	SJPG0101703.014	tr|S4R2K2|S4R2K2_MOUSE	Ankyrin repeat and sterile alpha motif domain-containing protein 1B OS=Mus musculus OX=10090 GN=Anks1b PE=1 SV=1	Anks1b	16	3	0	28.94	YYPVDGYSLLK	CP_ZHENYU_FRAC35_2	31551	963.542	2	-3.4676	67.25	0.721784	2.49502e+06	2.38977e+06	2.56505e+06	2.15321e+06	2.29162e+06	2.21375e+06	2.47831e+06	2.20362e+06	2.54203e+06	0.856243	0.974964	0.0121252	0.290888
475	SJPG0101709.001	sp|Q8K298|ANLN_MOUSE	Anillin OS=Mus musculus OX=10090 GN=Anln PE=1 SV=2	Anln	66	23	21	23.1	INLANCISHQIEPANR	CP_ZHENYU_FRAC7	25021	718.718	3	-0.5738	93.06	0.809155	399243	431710	410847	402073	339672	443663	461033	516469	385272	0.0701433	0.725281	-0.183717	-1.87004
476	SJPG0101711.001	sp|Q8BH79|ANO10_MOUSE	Anoctamin-10 OS=Mus musculus OX=10090 GN=Ano10 PE=1 SV=1	Ano10	18	14	0	19.73	ETLENQNLYLVGASNVR	CP_ZHENYU_FRAC36	25472	1112.6	2	1.9824	67.8	0.742625	348770	369933	358310	376209	362200	354575	339682	369449	357449	0.429116	0.888159	0.0314669	0.504304
477	SJPG0101712.001	sp|Q8CFW1|ANO2_MOUSE	Anoctamin-2 OS=Mus musculus OX=10090 GN=Ano2 PE=1 SV=2	Ano2	5	5	1	4.39	KVDYVLAYHYR	CP_ZHENYU_FRAC11	21064	509.296	4	1.1147	57.12	0.639356	71277.2	72319.7	61061.2	62482.8	68140.8	75061.8	66582.5	69066.2	68852	0.340926	0.877498	-0.0616622	-0.523284
478	SJPG0101713.001	sp|A2AHL1|ANO3_MOUSE	Anoctamin-3 OS=Mus musculus OX=10090 GN=Ano3 PE=1 SV=1	Ano3	34	20	3	16.31	AEGLMLEK	CP_ZHENYU_FRAC25	23918	749.943	2	-0.6598	62.2	0.498232	473638	506639	461885	440283	458297	430314	483339	447878	493187	0.797133	0.963269	0.0144831	0.316905
479	SJPG0101714.001	sp|Q8C5H1|ANO4_MOUSE	Anoctamin-4 OS=Mus musculus OX=10090 GN=Ano4 PE=1 SV=2	Ano4	6	5	1	4.08	LHAPWEVLGR	CP_ZHENYU_FRAC6	26585	494.623	3	-0.4288	57.11	0.525652	102480	115086	86729.1	111558	99245	111206	101211	116997	99651.8	0.483072	0.901967	-0.0621131	-0.528259
480	SJPG0101716.001	sp|Q6P9J9|ANO6_MOUSE	Anoctamin-6 OS=Mus musculus OX=10090 GN=Ano6 PE=1 SV=1	Ano6	5	5	0	4.5	LVSSGIYK	CP_ZHENYU_FRAC20	22544	737.96	2	-0.3216	57.08	0.578486	96988.7	92704.9	89741	100680	93610.6	96885	92405.3	96035.9	111294	0.308248	0.874835	-0.0631093	-0.539251
481	SJPG0101718.001	sp|Q6PB70|ANO8_MOUSE	Anoctamin-8 OS=Mus musculus OX=10090 GN=Ano8 PE=1 SV=3	Ano8	27	17	0	19.53	RPPPEGEPAAPASGVLDK	CP_ZHENYU_FRAC37	16896	799.121	3	3.1309	65.53	0.63635	185041	183071	168396	181433	173349	176263	180407	184078	172000	0.997752	0.999573	0.00011737	0.158393
482	SJPG0101720.001	sp|O35381|AN32A_MOUSE	Acidic leucine-rich nuclear phosphoprotein 32 family member A OS=Mus musculus OX=10090 GN=Anp32a PE=1 SV=1	Anp32a	55	14	3	42.51	IKDLSTIEPLK	CP_ZHENYU_FRAC15	30557	723.794	3	0.0015	67.74	0.709477	1.79937e+06	1.78758e+06	1.61922e+06	1.63555e+06	1.73484e+06	1.89403e+06	1.75994e+06	1.52703e+06	2.30458e+06	0.298604	0.872095	-0.110977	-1.06743
483	SJPG0101721.001	sp|Q9EST5|AN32B_MOUSE	Acidic leucine-rich nuclear phosphoprotein 32 family member B OS=Mus musculus OX=10090 GN=Anp32b PE=1 SV=1	Anp32b	36	9	0	20.96	DISTLEPLK	CP_ZHENYU_FRAC27	27203	812.495	2	1.3769	63.23	0.586905	1.73026e+06	1.83499e+06	1.68262e+06	1.62394e+06	1.67168e+06	1.91141e+06	1.72775e+06	1.64851e+06	2.38087e+06	0.146574	0.819278	-0.152393	-1.52441
484	SJPG0101723.001	sp|P97822|AN32E_MOUSE	Acidic leucine-rich nuclear phosphoprotein 32 family member E OS=Mus musculus OX=10090 GN=Anp32e PE=1 SV=2	Anp32e	5	3	0	14.61	KLELSDNIISGGLEVLAEK	CP_ZHENYU_FRAC36	32286	980.586	3	0.8999	53.35	0.706467	175478	154911	172510	140234	168863	163606	181528	159318	202236	0.198743	0.8465	-0.119972	-1.16668
485	SJPG0101724.001	sp|P97449|AMPN_MOUSE	Aminopeptidase N OS=Mus musculus OX=10090 GN=Anpep PE=1 SV=4	Anpep	9	6	5	7.35	AVNQQTAVQPPATVR	CP_ZHENYU_FRAC32	13271	942.534	2	0.4504	68.24	0.665885	31666.9	35221.1	35306.6	38908.6	33099.7	33678	30869	33451.9	52955.9	0.570972	0.920681	-0.083958	-0.769296
486	SJPG0101725.001	sp|Q501J2|ANKMT_MOUSE	Adenine nucleotide translocase lysine N-methyltransferase OS=Mus musculus OX=10090 GN=Antkmt PE=1 SV=1	Antkmt	4	2	2	9.61	AIPESSSTLVPR	CP_ZHENYU_FRAC6	20060	780.949	2	-0.2672	50.84	0.618214	91995.7	83328.1	95454.8	96851.7	92129.2	94404.3	98671.5	93093.8	82122.7	0.992984	0.998624	-0.00056357	0.150879
487	SJPG0101726.001	sp|Q9CZ52|ANTR1_MOUSE	Anthrax toxin receptor 1 OS=Mus musculus OX=10090 GN=Antxr1 PE=1 SV=2	Antxr1	8	7	0	12.1	ASEQIYYENSQGYR	CP_ZHENYU_FRAC29	12956	1006.49	2	0.1603	61.79	0.674057	164733	173951	158483	180113	162521	158189	165085	166561	164218	0.421181	0.884691	0.0374047	0.569823
488	SJPG0101729.001	sp|P10107|ANXA1_MOUSE	Annexin A1 OS=Mus musculus OX=10090 GN=Anxa1 PE=1 SV=2	Anxa1	14	6	0	17.63	SEIDMNEIK	CP_ZHENYU_FRAC17	21792	843.963	2	-1.6279	54.89	0.583531	256975	215676	243652	218355	214808	236122	232412	224226	277098	0.348507	0.879254	-0.0758865	-0.680235
489	SJPG0101731.001	sp|P97384|ANX11_MOUSE	Annexin A11 OS=Mus musculus OX=10090 GN=Anxa11 PE=1 SV=2	Anxa11	39	15	3	29.03	GFGTDEQAIIDCLGSR	CP_ZHENYU_FRAC27	31608	1022.01	2	-0.792	83.12	1	1.42779e+06	1.47145e+06	1.42937e+06	1.43988e+06	1.39937e+06	1.47424e+06	1.52025e+06	1.48267e+06	1.68331e+06	0.0476363	0.702758	-0.101517	-0.963039
490	SJPG0101734.001	sp|P07356|ANXA2_MOUSE	Annexin A2 OS=Mus musculus OX=10090 GN=Anxa2 PE=1 SV=2	Anxa2	32	17	4	34.51	RAEDGSVIDYELIDQDAR	CP_ZHENYU_FRAC11	23052	790.402	3	0.6985	82.8	0.775	328230	225905	255782	280186	213130	252456	228703	401480	248600	0.592451	0.925376	-0.0974753	-0.918446
491	SJPG0101735.001	sp|O35639|ANXA3_MOUSE	Annexin A3 OS=Mus musculus OX=10090 GN=Anxa3 PE=1 SV=4	Anxa3	51	21	20	50.15	SLGDDISSETSGDFR	CP_ZHENYU_FRAC17	20771	945.456	2	0.2141	72.8	0.776099	1.4727e+06	1.77761e+06	1.68867e+06	1.68994e+06	1.60412e+06	1.57736e+06	1.34681e+06	1.6765e+06	1.40759e+06	0.104009	0.78977	0.135176	1.64864
492	SJPG0101736.001	sp|P97429|ANXA4_MOUSE	Annexin A4 OS=Mus musculus OX=10090 GN=Anxa4 PE=1 SV=4	Anxa4	24	11	0	33.54	AASGFNATEDAQTLR	CP_ZHENYU_FRAC6	16332	928.477	2	0.0424	71.67	0.808428	1.55553e+06	1.72719e+06	1.68146e+06	1.6742e+06	1.42165e+06	1.54648e+06	1.61695e+06	1.7684e+06	1.81855e+06	0.362417	0.881602	-0.066557	-0.577293
493	SJPG0101737.001	sp|P48036|ANXA5_MOUSE	Annexin A5 OS=Mus musculus OX=10090 GN=Anxa5 PE=1 SV=1	Anxa5	127	29	20	70.53	GLGTDEDSILNLLTSR	CP_ZHENYU_FRAC4	32907	1004.55	2	0.1801	76.46	0.750981	1.02391e+07	1.33519e+07	1.17285e+07	1.33383e+07	1.20094e+07	1.22018e+07	1.30378e+07	1.18403e+07	1.06511e+07	0.812608	0.967874	0.0210511	0.389377
494	SJPG0101738.001	sp|P14824|ANXA6_MOUSE	Annexin A6 OS=Mus musculus OX=10090 GN=Anxa6 PE=1 SV=3	Anxa6	259	68	62	72.96	GTVCAANDFNPDADAK	CP_ZHENYU_FRAC12	18907	1137.57	2	-0.488	79.81	1	1.87581e+07	1.91047e+07	1.90874e+07	1.97146e+07	1.93044e+07	1.76666e+07	1.90825e+07	1.85379e+07	1.97287e+07	0.401572	0.884691	0.0344397	0.537106
495	SJPG0101739.001	sp|Q07076|ANXA7_MOUSE	Annexin A7 OS=Mus musculus OX=10090 GN=Anxa7 PE=1 SV=2	Anxa7	85	31	0	46.44	GFGTDEQAIVDVVSNR	CP_ZHENYU_FRAC26	31655	1006.03	2	0.8199	89.97	0.812826	3.09219e+06	3.24178e+06	3.4033e+06	3.50278e+06	3.3824e+06	3.09842e+06	3.2728e+06	3.14491e+06	3.25955e+06	0.22237	0.848915	0.0568399	0.784271
496	SJPG0101747.001	sp|O54754|AOXA_MOUSE	Aldehyde oxidase 1 OS=Mus musculus OX=10090 GN=Aox1 PE=1 SV=2	Aox1	6	6	5	3.45	RIPLSEEFLR	CP_ZHENYU_FRAC12	24798	521.977	3	0.1097	55.53	0.601297	65664	73402.3	74193.9	70219.2	73920.1	82421.7	73609.9	83490.4	76685.7	0.0223324	0.654469	-0.144861	-1.4413
497	SJPG0101751.001	tr|E9PYF7|E9PYF7_MOUSE	AP1AR OS=Mus musculus OX=10090 GN=Ap1ar PE=1 SV=1	Ap1ar	2	2	0	5.37	SQYEVFR	CP_ZHENYU_FRAC30	13033	616.833	2	-0.072	40.47	0.67235	201706	219570	212868	206629	203737	224995	219430	233048	223055	0.0173407	0.654469	-0.108295	-1.03783
498	SJPG0101752.001	sp|O35643|AP1B1_MOUSE	AP-1 complex subunit beta-1 OS=Mus musculus OX=10090 GN=Ap1b1 PE=1 SV=2	Ap1b1	340	65	0	60.76	LASQANIAQVLAELK	CP_ZHENYU_FRAC26	32569	1089.16	2	-0.3658	90	1	1.90846e+07	2.02182e+07	2.01639e+07	1.99513e+07	2.0455e+07	2.01875e+07	1.96604e+07	1.89321e+07	1.91094e+07	0.332781	0.877498	0.0367861	0.562997
499	SJPG0101752.002	tr|Q8CC13|Q8CC13_MOUSE	AP complex subunit beta OS=Mus musculus OX=10090 GN=Ap1b1 PE=2 SV=1	Ap1b1	340	65	1	60.44	LASQANIAQVLAELK	CP_ZHENYU_FRAC26	32569	1089.16	2	-0.3658	90	1	1.90759e+07	2.02293e+07	2.01495e+07	1.9953e+07	2.04519e+07	2.01893e+07	1.96454e+07	1.89362e+07	1.9095e+07	0.330541	0.877498	0.037024	0.565621
500	SJPG0101753.001	sp|P22892|AP1G1_MOUSE	AP-1 complex subunit gamma-1 OS=Mus musculus OX=10090 GN=Ap1g1 PE=1 SV=3	Ap1g1	105	32	0	28.83	ADCASGIFLAAEK	CP_ZHENYU_FRAC35	28817	981.037	2	0.3897	91.66	1	1.89064e+06	1.88325e+06	1.89335e+06	1.84632e+06	1.81444e+06	2.02121e+06	1.90513e+06	1.86947e+06	1.89881e+06	0.245159	0.852816	-0.0437637	-0.325792
501	SJPG0101755.001	sp|P35585|AP1M1_MOUSE	AP-1 complex subunit mu-1 OS=Mus musculus OX=10090 GN=Ap1m1 PE=1 SV=3	Ap1m1	80	23	16	55.55	GDVDMSEVEHFMPILMEK	CP_ZHENYU_FRAC30	32366	905.794	3	0.3303	67.96	0.84947	2.36024e+06	2.42296e+06	2.50889e+06	2.39424e+06	2.48175e+06	2.38871e+06	2.3782e+06	2.31615e+06	2.38401e+06	0.25408	0.852897	0.039931	0.597698
502	SJPG0101757.001	sp|P61967|AP1S1_MOUSE	AP-1 complex subunit sigma-1A OS=Mus musculus OX=10090 GN=Ap1s1 PE=1 SV=1	Ap1s1	17	6	1	31.64	AIEQADLLQEEDESPR	CP_ZHENYU_FRAC10	22613	1074.04	2	-0.1303	70.02	0.713653	399966	397921	438987	394903	412193	419627	410149	405563	431140	0.514277	0.904369	-0.0280622	-0.152541
503	SJPG0101758.001	sp|Q9DB50|AP1S2_MOUSE	AP-1 complex subunit sigma-2 OS=Mus musculus OX=10090 GN=Ap1s2 PE=1 SV=1	Ap1s2	15	6	4	29.37	AIEQADLLQEDAK	CP_ZHENYU_FRAC11	25752	1026.58	2	-0.3245	82.28	1	223546	237122	239025	229598	229800	243198	221093	234016	232138	0.909584	0.983724	-0.00452458	0.107174
504	SJPG0101760.001	sp|P17426|AP2A1_MOUSE	AP-2 complex subunit alpha-1 OS=Mus musculus OX=10090 GN=Ap2a1 PE=1 SV=1	Ap2a1	448	71	0	64.28	TSVQFQNFLPTVVHPGDLQTQLAVQTK	CP_ZHENYU_FRAC22	32247	1202.34	3	-0.491	97.4	0.849795	3.7489e+07	3.8601e+07	3.86297e+07	3.96292e+07	4.05678e+07	3.80325e+07	3.93602e+07	3.70149e+07	3.64669e+07	0.239767	0.852465	0.0476764	0.683161
505	SJPG0101761.001	sp|P17427|AP2A2_MOUSE	AP-2 complex subunit alpha-2 OS=Mus musculus OX=10090 GN=Ap2a2 PE=1 SV=2	Ap2a2	399	65	0	60.34	NPTFMGLALHCIANVGSR	CP_ZHENYU_FRAC39	31827	754.731	3	-0.5523	93.24	1	3.15797e+07	3.22662e+07	3.32658e+07	3.26151e+07	3.4032e+07	3.32512e+07	3.252e+07	3.08626e+07	3.1027e+07	0.352126	0.879463	0.0375691	0.571636
506	SJPG0101762.001	sp|Q9DBG3|AP2B1_MOUSE	AP-2 complex subunit beta OS=Mus musculus OX=10090 GN=Ap2b1 PE=1 SV=1	Ap2b1	478	71	0	59.66	LASQANIAQVLAELK	CP_ZHENYU_FRAC26	32569	1089.16	2	-0.3658	90	1	5.64567e+07	5.85785e+07	5.94693e+07	5.83324e+07	6.03746e+07	5.89163e+07	5.83472e+07	5.5153e+07	5.62662e+07	0.331702	0.877498	0.0368203	0.563374
507	SJPG0101763.001	sp|P84091|AP2M1_MOUSE	AP-2 complex subunit mu OS=Mus musculus OX=10090 GN=Ap2m1 PE=1 SV=1	Ap2m1	234	35	0	63.45	ESQISAEIELLPTNDK	CP_ZHENYU_FRAC31	31848	1197.66	2	-0.1819	82.96	1	2.21834e+07	2.21163e+07	2.30648e+07	2.28332e+07	2.37588e+07	2.30998e+07	2.2979e+07	2.13507e+07	2.1971e+07	0.48374	0.901967	0.0284561	0.471084
508	SJPG0101764.001	sp|P62743|AP2S1_MOUSE	AP-2 complex subunit sigma OS=Mus musculus OX=10090 GN=Ap2s1 PE=1 SV=1	Ap2s1	99	8	3	42.25	LIEEVHAVVTVR	CP_ZHENYU_FRAC1	29580	557.003	3	-0.8082	76.85	0.56838	1.15792e+07	1.19065e+07	1.18082e+07	1.14936e+07	1.16477e+07	1.23318e+07	1.21814e+07	1.18177e+07	1.20526e+07	0.140694	0.816481	-0.0495475	-0.38961
509	SJPG0101765.001	sp|Q9Z1T1|AP3B1_MOUSE	AP-3 complex subunit beta-1 OS=Mus musculus OX=10090 GN=Ap3b1 PE=1 SV=2	Ap3b1	74	36	25	29.23	SFTSEDDLVK	CP_ZHENYU_FRAC27	22393	874.477	2	-1.974	74.31	0.584174	861964	876212	836118	805739	858660	878286	854565	858886	842851	0.609076	0.926297	-0.0189035	-0.0514837
510	SJPG0101766.001	sp|Q9JME5|AP3B2_MOUSE	AP-3 complex subunit beta-2 OS=Mus musculus OX=10090 GN=Ap3b2 PE=1 SV=2	Ap3b2	236	67	1	50.83	AAGAAQLTVNSEK	CP_ZHENYU_FRAC23	16369	934.54	2	0.8887	85.16	1	3.81208e+06	3.84114e+06	3.8058e+06	3.57314e+06	3.88035e+06	3.89698e+06	3.65587e+06	3.70317e+06	3.60969e+06	0.528449	0.908573	0.0254361	0.437761
511	SJPG0101767.001	sp|O54774|AP3D1_MOUSE	AP-3 complex subunit delta-1 OS=Mus musculus OX=10090 GN=Ap3d1 PE=1 SV=1	Ap3d1	193	58	58	44.2	RQPEEDEEELAR	CP_ZHENYU_FRAC32	4138	902.954	2	0.6102	79.56	0.823278	8.87822e+06	8.77257e+06	8.52142e+06	8.10267e+06	8.75086e+06	8.57459e+06	8.31343e+06	8.3024e+06	8.33286e+06	0.334816	0.877498	0.0374742	0.570589
512	SJPG0101768.001	sp|Q9JKC8|AP3M1_MOUSE	AP-3 complex subunit mu-1 OS=Mus musculus OX=10090 GN=Ap3m1 PE=1 SV=1	Ap3m1	25	10	0	22.01	IQQLAISGLK	CP_ZHENYU_FRAC37	31157	840.039	2	0.404	69.74	0.415113	1.70151e+06	1.6299e+06	1.74772e+06	1.61672e+06	1.7227e+06	1.67163e+06	1.84979e+06	1.65027e+06	1.66029e+06	0.675173	0.939606	-0.0197253	-0.0605517
513	SJPG0101769.001	sp|Q8R2R9|AP3M2_MOUSE	AP-3 complex subunit mu-2 OS=Mus musculus OX=10090 GN=Ap3m2 PE=1 SV=1	Ap3m2	51	18	14	46.17	TIEGVIVTSQMPK	CP_ZHENYU_FRAC24	30593	1006.09	2	0.0252	77.46	0.783501	2.34704e+06	2.19774e+06	2.39767e+06	2.27877e+06	2.38406e+06	2.28407e+06	2.43783e+06	2.36675e+06	2.26461e+06	0.793672	0.962554	-0.0108081	0.0378407
514	SJPG0101770.001	sp|Q9DCR2|AP3S1_MOUSE	AP-3 complex subunit sigma-1 OS=Mus musculus OX=10090 GN=Ap3s1 PE=1 SV=2	Ap3s1	27	8	2	40.93	NINIGDISIK	CP_ZHENYU_FRAC31	31503	848.017	2	-0.1887	66.98	0.559271	643985	641248	641021	630134	647272	675650	625201	653420	607965	0.969105	0.994717	0.00151396	0.173803
515	SJPG0101771.001	sp|Q8BSZ2|AP3S2_MOUSE	AP-3 complex subunit sigma-2 OS=Mus musculus OX=10090 GN=Ap3s2 PE=1 SV=1	Ap3s2	17	6	0	28.5	NINIGDLNIK	CP_ZHENYU_FRAC31	31384	861.523	2	0.3168	69.88	0.63609	680594	757251	640183	667621	679522	803545	658458	769355	639093	0.438655	0.891315	-0.0623665	-0.531055
516	SJPG0101772.001	sp|Q9WV76|AP4B1_MOUSE	AP-4 complex subunit beta-1 OS=Mus musculus OX=10090 GN=Ap4b1 PE=1 SV=2	Ap4b1	5	4	0	4.61	KFPHVQTDVLVR	CP_ZHENYU_FRAC12	21318	512.313	4	0.0639	56.82	0.619852	61774.7	64938.4	64552.2	60805.7	62557.5	64334	72309.8	68053.9	60721.2	0.186696	0.837761	-0.0739732	-0.659124
517	SJPG0101773.001	sp|Q80V94|AP4E1_MOUSE	AP-4 complex subunit epsilon-1 OS=Mus musculus OX=10090 GN=Ap4e1 PE=1 SV=3	Ap4e1	8	7	5	5.08	ATVSAPTTTLK	CP_ZHENYU_FRAC18	19228	849.517	2	-0.2006	60.95	0.653486	81225.1	78740.4	77463	76012	78272.4	82820	79556.4	78982.9	80800.3	0.263448	0.855349	-0.0400109	-0.284383
518	SJPG0101774.001	sp|Q9JKC7|AP4M1_MOUSE	AP-4 complex subunit mu-1 OS=Mus musculus OX=10090 GN=Ap4m1 PE=1 SV=1	Ap4m1	2	2	2	3.56	NEVFLDVVER	CP_ZHENYU_FRAC16	28798	762.423	2	-0.1167	43.75	0.565714	43808.2	49703.3	37439.1	38568.3	36063.7	42344.9	42626	51903.8	43982.6	0.189421	0.838948	-0.142263	-1.41263
519	SJPG0101775.001	sp|Q9WVL1|AP4S1_MOUSE	AP-4 complex subunit sigma-1 OS=Mus musculus OX=10090 GN=Ap4s1 PE=2 SV=1	Ap4s1	1	1	0	6.25	ALLETEVSK	CP_ZHENYU_FRAC30	23812	798.986	2	1.3402	63.35	1	53089.7	67978.7	54782.4	57722	58329.4	62385.5	60621.9	63489	62546.9	0.17066	0.833938	-0.0980091	-0.924336
520	SJPG0101776.001	sp|Q3TAP4|AP5B1_MOUSE	AP-5 complex subunit beta-1 OS=Mus musculus OX=10090 GN=Ap5b1 PE=1 SV=1	Ap5b1	3	3	1	2.97	LSEQTK	CP_ZHENYU_FRAC21	8608	657.4	2	1.1884	41.63	0.0898391	58346.4	66948.3	57453.7	63273.7	57625.6	58035.4	63815.8	64660.5	63486.6	0.4719	0.899369	-0.0428641	-0.315866
521	SJPG0101778.001	sp|Q9D742|AP5S1_MOUSE	AP-5 complex subunit sigma-1 OS=Mus musculus OX=10090 GN=Ap5s1 PE=1 SV=1	Ap5s1	1	1	0	4.71	EQILAVAR	CP_ZHENYU_FRAC17	18244	602.373	2	0.8849	51.76	0.133887	44722.2	58369.5	48776.4	47838.3	46380.4	50981.8	47314.4	50281.2	48427.3	0.927908	0.987945	-0.006711	0.0830487
522	SJPG0101778.003	tr|A2ANC6|A2ANC6_MOUSE	AP-5 complex subunit sigma-1 OS=Mus musculus OX=10090 GN=Ap5s1 PE=1 SV=1	Ap5s1	2	2	1	7.5	EQILAVAR	CP_ZHENYU_FRAC17	18244	602.373	2	0.8849	51.76	0.133887	44722.2	58369.5	48776.4	47838.3	46380.4	50981.8	47314.4	50281.2	48427.3	0.927908	0.987945	-0.006711	0.0830487
523	SJPG0101779.001	sp|Q3U829|AP5Z1_MOUSE	AP-5 complex subunit zeta-1 OS=Mus musculus OX=10090 GN=Ap5z1 PE=2 SV=1	Ap5z1	1	1	1	1.36	LKPSLVVELSR	CP_ZHENYU_FRAC2	28936	617.063	3	-0.3345	47.94	0.709637	53751.5	52464.1	46848.5	57937	55911.3	62349	51253.9	62369.1	52623.2	0.264383	0.855349	-0.0959875	-0.902031
524	SJPG0101780.001	sp|O88879|APAF_MOUSE	Apoptotic protease-activating factor 1 OS=Mus musculus OX=10090 GN=Apaf1 PE=1 SV=3	Apaf1	2	2	0	1.68	GSPLVVSLIGALLR	CP_ZHENYU_FRAC27	33084	850.045	2	1.2468	48.48	0.686262	39849.1	35979	33879	43090.4	40353.1	37030.2	36913.6	40591.8	40968.9	0.86468	0.975364	-0.012716	0.0167894
525	SJPG0101781.001	sp|B2RUJ5|APBA1_MOUSE	Amyloid-beta A4 precursor protein-binding family A member 1 OS=Mus musculus OX=10090 GN=Apba1 PE=1 SV=2	Apba1	54	22	0	27.67	AQDADDESAYAVQYRPEAEEYTEQAEAEHVEAAQR	CP_ZHENYU_FRAC32	21870	1069.24	4	0.198	77.64	1	486206	485278	494535	447543	472437	483283	524786	495756	505531	0.104338	0.78977	-0.0742875	-0.662593
526	SJPG0101782.001	sp|P98084|APBA2_MOUSE	Amyloid-beta A4 precursor protein-binding family A member 2 OS=Mus musculus OX=10090 GN=Apba2 PE=1 SV=2	Apba2	30	13	7	15.47	VLNADTQETMMDHALR	CP_ZHENYU_FRAC35_2	21918	717.028	3	0.0126	76.29	1	270944	285684	268024	270927	263380	289489	295239	295777	285934	0.0155509	0.654469	-0.101929	-0.96759
527	SJPG0101784.001	sp|Q9QXJ1|APBB1_MOUSE	Amyloid-beta A4 precursor protein-binding family B member 1 OS=Mus musculus OX=10090 GN=Apbb1 PE=1 SV=3	Apbb1	47	19	0	32.39	LVEPQNQTLLHAQPIVSIR	CP_ZHENYU_FRAC21	30976	820.814	3	-0.5923	77.5	0.789032	8.57743e+06	8.92874e+06	8.94335e+06	7.90389e+06	8.01604e+06	9.01242e+06	8.82711e+06	9.11787e+06	8.67938e+06	0.150047	0.819278	-0.0739821	-0.659222
528	SJPG0101785.001	sp|Q8R5A3|AB1IP_MOUSE	Amyloid beta A4 precursor protein-binding family B member 1-interacting protein OS=Mus musculus OX=10090 GN=Apbb1ip PE=1 SV=2	Apbb1ip	8	6	2	7.46	TLYDNYQR	CP_ZHENYU_FRAC30	9034	688.859	2	-0.1014	56.85	0.648373	261227	258704	277557	256080	268913	230430	228644	259058	251225	0.0247741	0.654469	0.127705	1.56619
529	SJPG0101786.001	sp|Q9DBR4|APBB2_MOUSE	Amyloid-beta A4 precursor protein-binding family B member 2 OS=Mus musculus OX=10090 GN=Apbb2 PE=1 SV=2	Apbb2	7	6	1	7.89	SSVAVNNCIR	CP_ZHENYU_FRAC29	8189	712.386	2	0.3711	56.02	0.634773	136716	147234	154740	135428	143771	148900	141571	149698	147579	0.46888	0.898719	-0.0347629	-0.226477
530	SJPG0101788.001	sp|Q61315|APC_MOUSE	Adenomatous polyposis coli protein OS=Mus musculus OX=10090 GN=Apc PE=1 SV=1	Apc	95	63	0	23.48	GLQITTTAAQIAK	CP_ZHENYU_FRAC2	27676	962.588	2	-1.2249	81.39	0.702666	423444	398713	379781	374397	386941	393714	382979	401641	385672	0.91028	0.983724	0.00495017	0.211718
531	SJPG0101789.001	sp|Q9Z1K7|APCL_MOUSE	Adenomatous polyposis coli protein 2 OS=Mus musculus OX=10090 GN=Apc2 PE=1 SV=1	Apc2	31	26	0	10.55	EAGGEAAVAAK	CP_ZHENYU_FRAC10	10061	790.955	2	-1.4184	70.37	1	4.14465e+06	3.9631e+06	3.58414e+06	3.91318e+06	3.70337e+06	3.96865e+06	3.70357e+06	3.86257e+06	3.77839e+06	0.821714	0.969381	0.0111116	0.279703
532	SJPG0101792.001	sp|Q8R146|APEH_MOUSE	Acylamino-acid-releasing enzyme OS=Mus musculus OX=10090 GN=Apeh PE=1 SV=3	Apeh	53	22	0	33.88	ALDVSASDEEMARPK	CP_ZHENYU_FRAC28	18354	743.067	3	0.0296	73.2	0.760792	731684	724513	775599	790037	788675	761655	767924	723561	736691	0.519356	0.90596	0.0274102	0.459543
533	SJPG0101794.001	sp|P28352|APEX1_MOUSE	DNA-(apurinic or apyrimidinic site) endonuclease OS=Mus musculus OX=10090 GN=Apex1 PE=1 SV=2	Apex1	34	13	1	40.69	KPLVLCGDLNVAHEEIDLR	CP_ZHENYU_FRAC27	31219	700.399	4	2.8301	81.5	0.813988	332541	320349	319438	315997	319413	346867	327500	294896	381983	0.345864	0.878816	-0.0650898	-0.561104
534	SJPG0101796.001	sp|Q8BVF7|APH1A_MOUSE	Gamma-secretase subunit APH-1A OS=Mus musculus OX=10090 GN=Aph1a PE=1 SV=2	Aph1a	2	2	0	5.28	ADEGLASLSEDGR	CP_ZHENYU_FRAC9	16234	812.411	2	0.5858	64.94	0.674161	83046.8	92055.6	86641	87459.4	87184.6	76631.1	82836	86111.5	89730	0.268821	0.856092	0.0598373	0.817344
535	SJPG0101797.001	sp|Q8C7N7|APH1B_MOUSE	Gamma-secretase subunit APH-1B OS=Mus musculus OX=10090 GN=Aph1b PE=2 SV=1	Aph1b	3	2	0	7	SINPEETAPSMR	CP_ZHENYU_FRAC1	11584	818.421	2	0.2273	46.27	0.610115	56222.2	61512.5	48859.4	59639.8	52338.9	56454.2	50083.4	57913.3	52906.6	0.66219	0.937839	0.0332733	0.524236
536	SJPG0101799.001	sp|O35841|API5_MOUSE	Apoptosis inhibitor 5 OS=Mus musculus OX=10090 GN=Api5 PE=1 SV=2	Api5	50	23	1	43.05	ELPQFATGENLPR	CP_ZHENYU_FRAC4	26357	888.484	2	-0.3204	73.83	1	384225	378154	368834	366668	355610	396663	381962	389059	392142	0.0604107	0.725281	-0.0734418	-0.65326
537	SJPG0101800.001	sp|Q9WVQ5|MTNB_MOUSE	Methylthioribulose-1-phosphate dehydratase OS=Mus musculus OX=10090 GN=Apip PE=1 SV=1	Apip	6	5	5	21.16	MAHAMNEYPDSCAVLVR	CP_ZHENYU_FRAC1	19493	756.702	3	0.6488	59.95	0.769141	83582.6	87664.6	91288.6	91295.4	92155.1	92358.1	86646	95441.4	90611	0.464768	0.898719	-0.0331206	-0.208356
538	SJPG0101804.001	sp|Q03157|APLP1_MOUSE	Amyloid-like protein 1 OS=Mus musculus OX=10090 GN=Aplp1 PE=1 SV=1	Aplp1	57	23	0	33.84	QALNEHFQSILQTLEEQVSGER	CP_ZHENYU_FRAC35	32531	954.164	3	0.6473	70.7	0.793777	532640	542086	535646	518919	496914	539033	570705	536315	553362	0.116158	0.800775	-0.066312	-0.57459
539	SJPG0101805.001	sp|Q06335|APLP2_MOUSE	Amyloid-like protein 2 OS=Mus musculus OX=10090 GN=Aplp2 PE=1 SV=4	Aplp2	70	27	0	35.22	GSGMAEQDGGLIGAEEK	CP_ZHENYU_FRAC38	18894	1129.08	2	-1.2934	86.07	1	1.60204e+06	1.71847e+06	1.58879e+06	1.66716e+06	1.62539e+06	1.6304e+06	1.59232e+06	1.59555e+06	1.57333e+06	0.313864	0.875546	0.0373723	0.569464
540	SJPG0101805.003	tr|Q60709|Q60709_MOUSE	Amyloid-like protein 2 OS=Mus musculus OX=10090 GN=Aplp2 PE=1 SV=1	Aplp2	75	28	0	35.82	SQVMTHLHVIEER	CP_ZHENYU_FRAC11	16253	628.341	3	-1.0575	78.91	0.782917	1.60511e+06	1.73526e+06	1.57782e+06	1.68304e+06	1.62166e+06	1.64952e+06	1.59418e+06	1.61485e+06	1.55931e+06	0.388788	0.884691	0.0350706	0.544068
541	SJPG0101806.001	sp|Q9D7N9|APMAP_MOUSE	Adipocyte plasma membrane-associated protein OS=Mus musculus OX=10090 GN=Apmap PE=1 SV=1	Apmap	58	20	18	47.95	MSFVNDLTVTR	CP_ZHENYU_FRAC17	29855	793.93	2	0.2043	70.9	0.700846	927600	916686	883190	975930	919991	868449	875561	904111	883401	0.104155	0.78977	0.0661563	0.887069
542	SJPG0101808.001	sp|Q00623|APOA1_MOUSE	Apolipoprotein A-I OS=Mus musculus OX=10090 GN=Apoa1 PE=1 SV=2	Apoa1	42	18	14	50	DFANVYVDAVK	CP_ZHENYU_FRAC30	29859	925.021	2	-0.3787	69.76	0.702552	553103	599773	481607	445072	462584	538922	519988	475570	589525	0.497021	0.902694	-0.0677265	-0.590198
543	SJPG0101810.001	sp|P06728|APOA4_MOUSE	Apolipoprotein A-IV OS=Mus musculus OX=10090 GN=Apoa4 PE=1 SV=3	Apoa4	6	5	3	13.16	SLAPLTVGVQEK	CP_ZHENYU_FRAC38	27537	925.566	2	1.3392	66.08	0.700061	40806.4	41389	39983.8	38942.5	37640.4	40259.5	40977.8	38591.7	46752.9	0.292036	0.867735	-0.0641634	-0.550882
544	SJPG0101815.006	tr|H3BKS5|H3BKS5_MOUSE	DNA dC->dU-editing enzyme APOBEC-3 OS=Mus musculus OX=10090 GN=Apobec3 PE=1 SV=1	Apobec3	1	1	0	13.04	TTSTLK	CP_ZHENYU_FRAC9	8706	629.897	2	-0.5177	43	0.277674	232275	163967	185388	170116	151791	157070	213895	175974	212265	0.586297	0.924245	-0.0747047	-0.667196
545	SJPG0101822.001	sp|P51910|APOD_MOUSE	Apolipoprotein D OS=Mus musculus OX=10090 GN=Apod PE=1 SV=1	Apod	19	8	4	44.97	DILTSNGIDIEK	CP_ZHENYU_FRAC20	30481	963.555	2	-0.0976	79.62	0.687767	559094	642749	563054	647493	609788	545908	653990	575644	556264	0.452487	0.896506	0.0530393	0.742335
546	SJPG0101823.001	sp|P08226|APOE_MOUSE	Apolipoprotein E OS=Mus musculus OX=10090 GN=Apoe PE=1 SV=2	Apoe	95	29	22	58.2	TANLGAGAAQPLR	CP_ZHENYU_FRAC10	14357	772.447	2	-0.1371	73.01	1	2.86287e+06	2.92454e+06	2.77712e+06	2.78877e+06	2.83679e+06	2.7337e+06	2.98787e+06	2.66026e+06	3.05113e+06	0.867697	0.975447	-0.0080905	0.0678272
547	SJPG0101825.001	sp|Q01339|APOH_MOUSE	Beta-2-glycoprotein 1 OS=Mus musculus OX=10090 GN=Apoh PE=1 SV=1	Apoh	4	4	4	11.01	YTSFEYPK	CP_ZHENYU_FRAC6	22051	821.953	2	0.6154	54.03	0.593929	56718	59200.8	50886.1	56321.1	51748.6	54260.3	50407.2	58098.1	60082.9	0.781226	0.960236	-0.0183651	-0.0455429
548	SJPG0101842.001	sp|Q9DCZ4|MIC26_MOUSE	MICOS complex subunit Mic26 OS=Mus musculus OX=10090 GN=Apoo PE=1 SV=2	Apoo	33	8	0	45.45	TQLEENISQLR	CP_ZHENYU_FRAC17	21147	817.955	2	-0.4495	77.16	1	3.86222e+06	3.3477e+06	3.71723e+06	3.48278e+06	3.28907e+06	3.50749e+06	3.88226e+06	3.72398e+06	3.73179e+06	0.237283	0.851662	-0.0700627	-0.615976
549	SJPG0101843.001	sp|Q78IK4|MIC27_MOUSE	MICOS complex subunit Mic27 OS=Mus musculus OX=10090 GN=Apool PE=1 SV=1	Apool	42	15	1	70.94	NGVMDTVQFGK	CP_ZHENYU_FRAC12	24774	902.499	2	0.4179	75.04	0.626333	969348	902091	984022	1.03942e+06	951507	998076	1.00103e+06	939253	952659	0.896456	0.980056	-0.00613039	0.089455
550	SJPG0101844.001	sp|P12023|A4_MOUSE	Amyloid-beta A4 protein OS=Mus musculus OX=10090 GN=App PE=1 SV=3	App	102	33	0	40.13	EQNYSDDVLANMISEPR	CP_ZHENYU_FRAC1	30238	1143.05	2	0.0903	81.97	1	1.83247e+06	1.90471e+06	1.85825e+06	1.88174e+06	1.80117e+06	1.82926e+06	1.83402e+06	1.83992e+06	1.86071e+06	0.727972	0.950944	0.0112193	0.280892
551	SJPG0101844.002	sp|P12023-2|A4_MOUSE	Isoform APP695 of Amyloid-beta A4 protein OS=Mus musculus OX=10090 GN=App	App	104	33	1	44.6	EQNYSDDVLANMISEPR	CP_ZHENYU_FRAC1	30238	1143.05	2	0.0903	81.97	1	1.83977e+06	1.9115e+06	1.8626e+06	1.88422e+06	1.81196e+06	1.83522e+06	1.83812e+06	1.84049e+06	1.87087e+06	0.705372	0.947731	0.0121205	0.290836
552	SJPG0101845.001	sp|Q9DAX9|APBP2_MOUSE	Amyloid protein-binding protein 2 OS=Mus musculus OX=10090 GN=Appbp2 PE=2 SV=1	Appbp2	7	6	6	8.03	FDNALFHAER	CP_ZHENYU_FRAC29	20248	508.603	3	-0.246	59.5	0.632773	60873.6	65764.4	66858.4	64785.6	68961.9	68617.4	67914.3	65581.5	68015	0.292064	0.867735	-0.0462163	-0.352853
553	SJPG0101847.001	sp|Q8K3H0|DP13A_MOUSE	DCC-interacting protein 13-alpha OS=Mus musculus OX=10090 GN=Appl1 PE=1 SV=1	Appl1	91	35	33	52.47	EVFQIASNDHDAAINR	CP_ZHENYU_FRAC32	20004	702.03	3	-0.0357	81.72	1	1.76689e+06	1.86458e+06	1.83998e+06	1.81362e+06	1.93531e+06	1.7947e+06	1.84272e+06	1.75352e+06	1.86174e+06	0.538482	0.912794	0.0241162	0.423196
554	SJPG0101848.001	sp|Q8K3G9|DP13B_MOUSE	DCC-interacting protein 13-beta OS=Mus musculus OX=10090 GN=Appl2 PE=1 SV=1	Appl2	56	27	18	37.01	KQESSCSSQNIK	CP_ZHENYU_FRAC10	6659	770.097	3	0.0499	78.2	0.776982	343021	341119	338598	341042	339941	328835	360377	353635	330762	0.794701	0.962778	-0.0100545	0.0461569
555	SJPG0100888.001	tr|Q61320|Q61320_MOUSE	APRT protein (Fragment) OS=Mus musculus OX=10090 GN=APRT PE=4 SV=1	APRT	2	2	0	20.83	AELEIQK	CP_ZHENYU_FRAC5	19710	719.942	2	0.7307	53.26	0.220616	181898	170545	201855	144662	170712	171828	201433	159075	196267	0.511563	0.9039	-0.0682759	-0.59626
556	SJPG0101849.001	sp|P08030|APT_MOUSE	Adenine phosphoribosyltransferase OS=Mus musculus OX=10090 GN=Aprt PE=1 SV=2	Aprt	8	5	1	25	AELEIQK	CP_ZHENYU_FRAC5	19710	719.942	2	0.7307	53.26	0.220616	111664	125054	123147	126765	113428	133159	116139	142973	113624	0.365768	0.88193	-0.0710486	-0.626854
557	SJPG0101851.001	sp|Q02013|AQP1_MOUSE	Aquaporin-1 OS=Mus musculus OX=10090 GN=Aqp1 PE=1 SV=3	Aqp1	4	3	3	9.67	NQTLVQDNVK	CP_ZHENYU_FRAC11	14916	884.016	2	-0.2972	63.19	0.451495	127133	181969	97693	213704	121278	126963	100845	151311	694341	0.423066	0.884958	-0.427367	-4.55848
558	SJPG0101856.001	sp|P55088|AQP4_MOUSE	Aquaporin-4 OS=Mus musculus OX=10090 GN=Aqp4 PE=1 SV=2	Aqp4	40	10	0	25.08	GSYMEVEDNR	CP_ZHENYU_FRAC19	9135	752.356	2	-0.411	66.95	0.665422	3.06502e+07	3.52054e+07	2.71993e+07	3.17927e+07	2.90812e+07	2.69645e+07	2.97558e+07	2.82515e+07	2.60709e+07	0.075622	0.743274	0.145559	1.7632
559	SJPG0101862.001	sp|Q8CFQ3|AQR_MOUSE	RNA helicase aquarius OS=Mus musculus OX=10090 GN=Aqr PE=1 SV=2	Aqr	9	9	6	5.94	VIEEIYEK	CP_ZHENYU_FRAC3	28205	815.981	2	0.4845	61.13	0.512351	86350.1	85300.3	83269.2	84833.9	78818.3	91742.6	86357.6	94425.9	90794.4	0.0170372	0.654469	-0.117684	-1.14143
560	SJPG0101864.001	sp|P04627|ARAF_MOUSE	Serine/threonine-protein kinase A-Raf OS=Mus musculus OX=10090 GN=Araf PE=1 SV=2	Araf	57	19	0	27.81	EGMSVYDSLDK	CP_ZHENYU_FRAC28	23416	926.485	2	-1.8454	78.92	0.690319	1.65543e+06	1.62912e+06	1.65807e+06	1.68807e+06	1.66945e+06	1.6263e+06	1.62775e+06	1.60714e+06	1.60624e+06	0.225717	0.850219	0.0379475	0.575812
561	SJPG0101864.002	tr|E9Q0P8|E9Q0P8_MOUSE	Non-specific serine/threonine protein kinase OS=Mus musculus OX=10090 GN=Araf PE=1 SV=1	Araf	41	14	1	29.83	EGMSVYDSLDK	CP_ZHENYU_FRAC28	23416	926.485	2	-1.8454	78.92	0.690319	890710	850681	881125	905578	891943	854168	849197	841298	851663	0.0988582	0.78977	0.0578629	0.795558
562	SJPG0101865.001	sp|Q4LDD4|ARAP1_MOUSE	Arf-GAP with Rho-GAP domain, ANK repeat and PH domain-containing protein 1 OS=Mus musculus OX=10090 GN=Arap1 PE=1 SV=2	Arap1	18	12	0	7.85	ELLVHLPPVNR	CP_ZHENYU_FRAC28	26274	530.994	3	0.7924	58.2	0.616151	112774	117460	104809	112717	104166	113282	113746	118160	108893	0.393362	0.884691	-0.0413531	-0.299194
563	SJPG0101866.001	sp|Q8BZ05|ARAP2_MOUSE	Arf-GAP with Rho-GAP domain, ANK repeat and PH domain-containing protein 2 OS=Mus musculus OX=10090 GN=Arap2 PE=1 SV=2	Arap2	18	14	12	8.75	DSLFGGVNVK	CP_ZHENYU_FRAC28	27778	822.482	2	-1.7314	64.58	0.761536	180751	165810	169410	161624	155265	151990	181378	175256	176600	0.544608	0.912999	-0.0389452	-0.272624
564	SJPG0101867.001	sp|Q8R5G7|ARAP3_MOUSE	Arf-GAP with Rho-GAP domain, ANK repeat and PH domain-containing protein 3 OS=Mus musculus OX=10090 GN=Arap3 PE=1 SV=3	Arap3	1	1	0	0.39	LEGVYR	CP_ZHENYU_FRAC4	12039	520.807	2	-0.0509	32.01	0.269916	348093	371722	351030	400681	402340	387069	357197	384940	374240	0.911988	0.983724	-0.00624467	0.0881941
565	SJPG0101868.001	sp|Q9WV31|ARC_MOUSE	Activity-regulated cytoskeleton-associated protein OS=Mus musculus OX=10090 GN=Arc PE=1 SV=1	Arc	17	10	10	25	EFLQYSEGTLSR	CP_ZHENYU_FRAC6	24991	867.455	2	0.7103	62.4	0.584776	205904	166605	203622	149146	195026	158763	192659	160416	209702	0.816618	0.967932	0.0281689	0.467915
566	SJPG0101869.001	sp|Q5XJY5|COPD_MOUSE	Coatomer subunit delta OS=Mus musculus OX=10090 GN=Arcn1 PE=1 SV=2	Arcn1	50	27	26	42.86	SEGETIMSSNMGK	CP_ZHENYU_FRAC37	16666	990.007	2	0.186	88.57	1	735205	720305	671149	740050	720793	693424	771099	782191	759680	0.190374	0.839684	-0.0662729	-0.574159
567	SJPG0101871.001	sp|Q8CHG5|AREL1_MOUSE	Apoptosis-resistant E3 ubiquitin protein ligase 1 OS=Mus musculus OX=10090 GN=Arel1 PE=1 SV=2	Arel1	6	6	6	6.2	NIGGSETFQDK	CP_ZHENYU_FRAC40	14904	902.488	2	-1.6396	75.17	1	86476	89839.9	91629.6	91487.7	94832.4	92620.7	85856.1	83655.8	88611.5	0.249298	0.852897	0.0515814	0.726249
568	SJPG0101872.001	sp|P84078|ARF1_MOUSE	ADP-ribosylation factor 1 OS=Mus musculus OX=10090 GN=Arf1 PE=1 SV=2	Arf1	186	15	0	61.88	HYFQNTQGLIFVVDSNDR	CP_ZHENYU_FRAC12	30448	1229.12	2	-3.1586	80.6	0.729529	1.86533e+07	1.96034e+07	1.9504e+07	1.86202e+07	1.97016e+07	1.98267e+07	1.99469e+07	1.97799e+07	2.07016e+07	0.103931	0.78977	-0.0624478	-0.531952
569	SJPG0101873.001	sp|Q8BSL7|ARF2_MOUSE	ADP-ribosylation factor 2 OS=Mus musculus OX=10090 GN=Arf2 PE=1 SV=2	Arf2	179	13	0	61.88	HYFQNTQGLIFVVDSNDR	CP_ZHENYU_FRAC12	30448	1229.12	2	-3.1586	80.6	0.729529	1.87029e+07	1.96118e+07	1.9569e+07	1.8563e+07	1.9745e+07	1.98167e+07	2.00097e+07	1.97326e+07	2.0753e+07	0.113126	0.79396	-0.0618355	-0.525196
570	SJPG0101874.001	sp|P61205|ARF3_MOUSE	ADP-ribosylation factor 3 OS=Mus musculus OX=10090 GN=Arf3 PE=2 SV=2	Arf3	187	16	0	65.19	HYFQNTQGLIFVVDSNDR	CP_ZHENYU_FRAC12	30448	1229.12	2	-3.1586	80.6	0.729529	1.86533e+07	1.96034e+07	1.9504e+07	1.86202e+07	1.97016e+07	1.98267e+07	1.99469e+07	1.97799e+07	2.07016e+07	0.103931	0.78977	-0.0624478	-0.531952
571	SJPG0101875.001	sp|P61750|ARF4_MOUSE	ADP-ribosylation factor 4 OS=Mus musculus OX=10090 GN=Arf4 PE=1 SV=2	Arf4	96	10	0	50	HYFQNTQGLIFVVDSNDR	CP_ZHENYU_FRAC12	30448	1229.12	2	-3.1586	80.6	0.729529	1.81805e+07	1.90299e+07	1.90632e+07	1.91556e+07	1.9674e+07	1.9935e+07	1.97283e+07	1.94479e+07	1.99525e+07	0.129078	0.810172	-0.0558393	-0.459034
572	SJPG0101877.001	sp|P84084|ARF5_MOUSE	ADP-ribosylation factor 5 OS=Mus musculus OX=10090 GN=Arf5 PE=1 SV=2	Arf5	118	15	8	60	HYFQNTQGLIFVVDSNDR	CP_ZHENYU_FRAC12	30448	1229.12	2	-3.1586	80.6	0.729529	1.83817e+07	1.92847e+07	1.91635e+07	1.89544e+07	1.9854e+07	1.99527e+07	1.98457e+07	1.96007e+07	2.02511e+07	0.114642	0.796788	-0.058368	-0.486936
573	SJPG0101878.001	sp|P62331|ARF6_MOUSE	ADP-ribosylation factor 6 OS=Mus musculus OX=10090 GN=Arf6 PE=1 SV=2	Arf6	40	8	7	48	FNVWDVGGQDK	CP_ZHENYU_FRAC26	29802	937.01	2	2.442	70.23	1	1.33541e+07	1.3904e+07	1.31568e+07	1.3447e+07	1.3599e+07	1.43517e+07	1.41791e+07	1.41808e+07	1.4267e+07	0.0299441	0.664147	-0.0785271	-0.709372
574	SJPG0101879.001	sp|Q9EPJ9|ARFG1_MOUSE	ADP-ribosylation factor GTPase-activating protein 1 OS=Mus musculus OX=10090 GN=Arfgap1 PE=1 SV=2	Arfgap1	108	21	0	49.27	ASGQPQSAAASGDK	CP_ZHENYU_FRAC22	4286	942.009	2	-0.7149	76.34	0.75203	4.89469e+06	4.59407e+06	5.32159e+06	4.52968e+06	5.00829e+06	4.83517e+06	5.34952e+06	4.58625e+06	4.52937e+06	0.832616	0.970366	0.013915	0.310636
575	SJPG0101879.003	tr|V9GXM1|V9GXM1_MOUSE	ADP-ribosylation factor GTPase-activating protein 1 OS=Mus musculus OX=10090 GN=Arfgap1 PE=1 SV=1	Arfgap1	111	22	1	53.77	QQSEPASELGHSLNENVLKPAQEK	CP_ZHENYU_FRAC13	23798	887.24	4	0.1409	77	0.864545	4.85813e+06	4.60226e+06	5.30873e+06	4.57186e+06	4.98339e+06	4.83207e+06	5.31927e+06	4.58158e+06	4.49931e+06	0.780289	0.960114	0.0178488	0.354042
576	SJPG0101880.001	sp|Q99K28|ARFG2_MOUSE	ADP-ribosylation factor GTPase-activating protein 2 OS=Mus musculus OX=10090 GN=Arfgap2 PE=1 SV=1	Arfgap2	50	21	0	34.42	VSNQSFTEIER	CP_ZHENYU_FRAC13	16670	807.426	2	0.9035	68.97	1	390265	394179	381630	366312	399082	383564	367520	374334	403872	0.720981	0.950522	0.0151698	0.324482
577	SJPG0101881.001	sp|Q9D8S3|ARFG3_MOUSE	ADP-ribosylation factor GTPase-activating protein 3 OS=Mus musculus OX=10090 GN=Arfgap3 PE=1 SV=2	Arfgap3	24	15	0	27.15	LTNTSFTEIEK	CP_ZHENYU_FRAC40	26140	946.038	2	1.3353	78.26	1	381688	399632	372523	365593	378345	384744	362025	389361	365717	0.701987	0.946043	0.0157109	0.330453
578	SJPG0101882.001	sp|G3X9K3|BIG1_MOUSE	Brefeldin A-inhibited guanine nucleotide-exchange protein 1 OS=Mus musculus OX=10090 GN=Arfgef1 PE=1 SV=1	Arfgef1	98	52	31	27.41	GSQELGMSNVQELSLR	CP_ZHENYU_FRAC29	26181	1026.54	2	1.7778	82.57	1	1.95646e+06	2.01643e+06	1.86655e+06	1.84578e+06	1.92959e+06	2.01535e+06	1.8876e+06	1.92911e+06	2.00651e+06	0.503538	0.9039	-0.0274633	-0.145933
579	SJPG0101883.001	sp|A2A5R2|BIG2_MOUSE	Brefeldin A-inhibited guanine nucleotide-exchange protein 2 OS=Mus musculus OX=10090 GN=Arfgef2 PE=1 SV=1	Arfgef2	122	57	31	31.81	GHSLAGEEFM@GLGLGNLVSGGVDKR	CP_ZHENYU_FRAC40	31197	781.923	4	-1.1171	74.65	0.798526	2.06038e+06	2.14125e+06	1.93707e+06	1.97051e+06	1.97443e+06	2.11933e+06	2.00226e+06	2.02663e+06	2.08507e+06	0.472528	0.899369	-0.0300545	-0.174524
580	SJPG0101884.001	sp|Q3UGY8|BIG3_MOUSE	Brefeldin A-inhibited guanine nucleotide-exchange protein 3 OS=Mus musculus OX=10090 GN=Arfgef3 PE=1 SV=1	Arfgef3	104	54	50	27.14	GGSLSGNSAAK	CP_ZHENYU_FRAC29	6391	778.947	2	0.4254	86.16	1	661864	642163	634890	601613	626808	645629	630632	643268	616006	0.970782	0.995182	-0.00139915	0.14166
581	SJPG0101885.001	tr|G5E8V9|G5E8V9_MOUSE	ADP-ribosylation factor-interacting protein 1 OS=Mus musculus OX=10090 GN=Arfip1 PE=1 SV=1	Arfip1	32	16	0	37.53	TIEDTLMTVK	CP_ZHENYU_FRAC35	31082	880.012	2	0.0902	67.85	1	733229	664622	746874	748268	746195	696592	736586	706627	689385	0.391991	0.884691	0.0402979	0.601746
582	SJPG0101885.003	tr|A2RSX9|A2RSX9_MOUSE	ADP-ribosylation factor interacting protein 1 OS=Mus musculus OX=10090 GN=Arfip1 PE=1 SV=1	Arfip1	33	17	1	45.16	TIEDTLMTVK	CP_ZHENYU_FRAC35	31082	880.012	2	0.0902	67.85	1	732494	666541	746438	747106	744711	696170	737227	705990	684759	0.366682	0.882019	0.0423078	0.623923
583	SJPG0101886.001	sp|Q8K221|ARFP2_MOUSE	Arfaptin-2 OS=Mus musculus OX=10090 GN=Arfip2 PE=1 SV=2	Arfip2	43	15	3	34.6	TDLEELSLGPR	CP_ZHENYU_FRAC18	25270	767.425	2	-0.1317	69.66	1	1.98527e+06	1.94212e+06	2.14276e+06	2.16727e+06	2.08807e+06	2.10424e+06	2.03412e+06	1.98509e+06	1.89066e+06	0.381571	0.884691	0.0434491	0.636516
584	SJPG0101887.001	sp|Q8BXL7|ARFRP_MOUSE	ADP-ribosylation factor-related protein 1 OS=Mus musculus OX=10090 GN=Arfrp1 PE=1 SV=2	Arfrp1	2	2	2	8.46	TTFLEQSK	CP_ZHENYU_FRAC12	19522	781.459	2	1.7432	58.97	0.617772	28117.5	34311.4	34518.2	32670.5	25094.1	37315	32564.8	38005.8	32524.2	0.0942816	0.787982	-0.18913	-1.92977
585	SJPG0101888.001	sp|Q61176|ARGI1_MOUSE	Arginase-1 OS=Mus musculus OX=10090 GN=Arg1 PE=1 SV=1	Arg1	3	2	2	5.88	EGLYITEEIYK	CP_ZHENYU_FRAC4	31725	983.556	2	1.0478	58.77	0.214395	176016	74476.6	84091.5	112105	54335.3	96271.2	64825.1	231364	130361	0.412018	0.884691	-0.343035	-3.62796
586	SJPG0101889.001	sp|O08691|ARGI2_MOUSE	Arginase-2, mitochondrial OS=Mus musculus OX=10090 GN=Arg2 PE=1 SV=1	Arg2	5	4	4	14.97	SVGLANQELAEVVSR	CP_ZHENYU_FRAC39	27995	938.528	2	2.2159	65.67	0.773413	52130.4	50030.2	50917.7	55407.5	55325.8	46028.6	49021	53052.4	46920	0.055465	0.713313	0.114837	1.42421
587	SJPG0101890.001	sp|Q3UL36|ARGL1_MOUSE	Arginine and glutamate-rich protein 1 OS=Mus musculus OX=10090 GN=Arglu1 PE=1 SV=2	Arglu1	29	13	2	33.21	QAELAAQK	CP_ZHENYU_FRAC7	10804	733.944	2	0.4162	58.8	0.430952	129422	137563	121159	150085	109597	145600	119796	122782	143833	0.685903	0.942255	-0.0403524	-0.288151
588	SJPG0100889.001	tr|A0A2X0SSA9|A0A2X0SSA9_MOUSE	ARHGAP1 (Fragment) OS=Mus musculus OX=10090 GN=ARHGAP1 PE=4 SV=1	ARHGAP1	92	20	0	42.18	ETVAYLQAHALTTEGIFR	CP_ZHENYU_FRAC12	32102	775.423	3	-0.8324	79.58	1	3.02174e+06	3.03001e+06	3.13748e+06	3.16835e+06	3.35377e+06	3.02251e+06	2.95338e+06	2.944e+06	2.81108e+06	0.0396219	0.68318	0.0990112	1.24959
589	SJPG0101891.001	sp|Q5FWK3|RHG01_MOUSE	Rho GTPase-activating protein 1 OS=Mus musculus OX=10090 GN=Arhgap1 PE=1 SV=1	Arhgap1	97	21	0	45.1	ETVAYLQAHALTTEGIFR	CP_ZHENYU_FRAC12	32102	775.423	3	-0.8324	79.58	1	3.02376e+06	3.02713e+06	3.14359e+06	3.16412e+06	3.35311e+06	3.0189e+06	2.94976e+06	2.94674e+06	2.81481e+06	0.038507	0.674614	0.0991095	1.25067
590	SJPG0101891.002	tr|Q8BQW4|Q8BQW4_MOUSE	Uncharacterized protein OS=Mus musculus OX=10090 GN=Arhgap1 PE=2 SV=1	Arhgap1	98	22	0	44.05	ETVAYLQAHALTTEGIFR	CP_ZHENYU_FRAC12	32102	775.423	3	-0.8324	79.58	1	3.02207e+06	3.0314e+06	3.14312e+06	3.16283e+06	3.35156e+06	3.0177e+06	2.95136e+06	2.9478e+06	2.81822e+06	0.0385229	0.674614	0.0984407	1.24329
591	SJPG0101892.001	sp|Q6Y5D8|RHG10_MOUSE	Rho GTPase-activating protein 10 OS=Mus musculus OX=10090 GN=Arhgap10 PE=1 SV=2	Arhgap10	11	8	0	8.4	SEVEELMNK	CP_ZHENYU_FRAC32	25054	843.965	2	-0.5169	57.08	0.629292	258568	269126	263831	238583	260883	263780	265929	260989	281057	0.246305	0.852816	-0.0540419	-0.439201
592	SJPG0101894.001	sp|Q8C0D4|RHG12_MOUSE	Rho GTPase-activating protein 12 OS=Mus musculus OX=10090 GN=Arhgap12 PE=1 SV=2	Arhgap12	20	13	0	13.36	DQVFGSNLANLCQR	CP_ZHENYU_FRAC28	24985	963.495	2	0.1098	67.59	0.781033	181968	174399	172557	167516	162030	173976	194775	190640	184985	0.033914	0.669486	-0.115996	-1.12281
593	SJPG0101896.001	sp|Q3UIA2|RHG17_MOUSE	Rho GTPase-activating protein 17 OS=Mus musculus OX=10090 GN=Arhgap17 PE=1 SV=1	Arhgap17	16	9	0	10.17	LAQTSDVNK	CP_ZHENYU_FRAC30	12824	792.466	2	0.6716	63.29	0.715753	331300	371654	332107	349817	336641	355028	335663	373744	322058	0.874153	0.976582	-0.00876697	0.0603629
594	SJPG0100891.001	tr|A0A2X0SYS9|A0A2X0SYS9_MOUSE	ARHGAP18 (Fragment) OS=Mus musculus OX=10090 GN=ARHGAP18 PE=4 SV=1	ARHGAP18	1	1	0	1.2	TQAAAVQK	CP_ZHENYU_FRAC29	7337	712.94	2	0.2067	44.97	0.421837	33566.2	30345.9	35971	34096.6	32713.8	30432.3	35316	32350.8	37176.9	0.789695	0.961908	-0.0185573	-0.0476635
595	SJPG0101899.001	sp|Q6IFT4|RHG20_MOUSE	Rho GTPase-activating protein 20 OS=Mus musculus OX=10090 GN=Arhgap20 PE=1 SV=1	Arhgap20	8	6	5	4.82	QSSVTGTDVSK	CP_ZHENYU_FRAC40	8666	858.983	2	-1.5046	65.17	0.693571	75056.7	67551.5	72875.3	58185.1	65455.7	75173	78921.4	72804	87155.9	0.0244049	0.654469	-0.213449	-2.1981
596	SJPG0101901.001	sp|Q6DFV3|RHG21_MOUSE	Rho GTPase-activating protein 21 OS=Mus musculus OX=10090 GN=Arhgap21 PE=1 SV=1	Arhgap21	108	53	0	25.87	ACGAASACEVSK	CP_ZHENYU_FRAC35	9285	909.968	2	-1.252	92.73	1	712545	685317	620346	628347	659293	679204	641435	657991	633930	0.746015	0.954226	0.0161758	0.335582
597	SJPG0101901.002	tr|B7ZCJ1|B7ZCJ1_MOUSE	Rho GTPase-activating protein 21 OS=Mus musculus OX=10090 GN=Arhgap21 PE=1 SV=1	Arhgap21	111	55	0	27.06	ACGAASACEVSK	CP_ZHENYU_FRAC35	9285	909.968	2	-1.252	92.73	1	713690	685016	619955	627902	658122	677193	641649	657715	634038	0.739432	0.952857	0.016653	0.340848
598	SJPG0101902.001	sp|Q8BL80|RHG22_MOUSE	Rho GTPase-activating protein 22 OS=Mus musculus OX=10090 GN=Arhgap22 PE=1 SV=2	Arhgap22	3	3	1	4.84	ALQGQVAELR	CP_ZHENYU_FRAC1	15084	694.411	2	-0.5388	44.23	0.505765	33561.7	34561.4	37217.4	33295.7	30683.1	29167.3	31396.9	34882.1	31922.8	0.201485	0.8465	0.0889346	1.1384
599	SJPG0101903.001	sp|Q69ZH9|RHG23_MOUSE	Rho GTPase-activating protein 23 OS=Mus musculus OX=10090 GN=Arhgap23 PE=1 SV=2	Arhgap23	66	35	0	22.93	SAEALGPGALVSPR	CP_ZHENYU_FRAC18	21988	814.968	2	-0.5825	72.9	0.752538	579428	588893	582804	558736	561287	590062	591851	580536	556593	0.703499	0.947153	-0.0137162	0.00575324
600	SJPG0101904.001	sp|Q8C4V1|RHG24_MOUSE	Rho GTPase-activating protein 24 OS=Mus musculus OX=10090 GN=Arhgap24 PE=1 SV=2	Arhgap24	1	1	0	0.94	EEEAGVK	CP_ZHENYU_FRAC21	6440	685.395	2	1.4126	41.53	0.153142	29321.1	23876	30356.6	30964.6	30315	33217.7	30088.8	27458	26663.4	0.82609	0.969846	-0.0202851	-0.066728
601	SJPG0101905.001	sp|Q8BYW1|RHG25_MOUSE	Rho GTPase-activating protein 25 OS=Mus musculus OX=10090 GN=Arhgap25 PE=1 SV=2	Arhgap25	50	24	1	40.43	LDETVAYEQK	CP_ZHENYU_FRAC21	19783	902.503	2	0.3006	63.88	0.749217	452600	538114	501835	607148	496809	472126	454808	536301	482368	0.300827	0.872095	0.0902185	1.15257
602	SJPG0101906.001	sp|Q6ZQ82|RHG26_MOUSE	Rho GTPase-activating protein 26 OS=Mus musculus OX=10090 GN=Arhgap26 PE=1 SV=3	Arhgap26	61	27	15	25.43	GGEDESVTLK	CP_ZHENYU_FRAC6	14631	821.962	2	1.8463	69.08	1	938814	868338	899616	842503	926093	903701	926259	844127	943414	0.761097	0.957033	-0.0148039	-0.00624894
603	SJPG0101906.002	tr|Q8BIY6|Q8BIY6_MOUSE	Rho GTPase-activating protein 26 OS=Mus musculus OX=10090 GN=Arhgap26 PE=2 SV=1	Arhgap26	12	8	0	15.44	LENQETR	CP_ZHENYU_FRAC26	3127	597.326	2	0.3857	57.64	0.487509	778614	748706	731703	697030	811082	785374	755828	748800	810627	0.415306	0.884691	-0.0422375	-0.308952
604	SJPG0101907.001	sp|A2AB59|RHG27_MOUSE	Rho GTPase-activating protein 27 OS=Mus musculus OX=10090 GN=Arhgap27 PE=1 SV=1	Arhgap27	7	7	0	9.55	LSTPEYTVELK	CP_ZHENYU_FRAC33	28795	944.551	2	1.1234	61.57	0.529154	74577.9	79018.6	70222.9	74338.9	70039.8	79076.7	87410.7	80096.1	76614.8	0.0276279	0.654469	-0.13357	-1.31672
605	SJPG0101908.001	sp|Q8BN58|RHG28_MOUSE	Rho GTPase-activating protein 28 OS=Mus musculus OX=10090 GN=Arhgap28 PE=1 SV=1	Arhgap28	7	1	0	0.82	EVSILK	CP_ZHENYU_FRAC16	23052	648.923	2	-0.0443	44.37	0.0802344	486053	358285	455216	375998	467398	383292	480268	364501	481043	0.965978	0.993957	0.00523746	0.214888
606	SJPG0101910.001	sp|Q640N3|RHG30_MOUSE	Rho GTPase-activating protein 30 OS=Mus musculus OX=10090 GN=Arhgap30 PE=1 SV=3	Arhgap30	6	1	0	0.64	TLEFLMR	CP_ZHENYU_FRAC33	30098	607.35	2	0.1136	43.95	0.450284	86517.5	86543.3	89727	75078.8	79712.1	79321.6	86491.7	82768.8	89858	0.74542	0.954226	-0.02022	-0.0660102
607	SJPG0101911.001	sp|A6X8Z5|RHG31_MOUSE	Rho GTPase-activating protein 31 OS=Mus musculus OX=10090 GN=Arhgap31 PE=1 SV=1	Arhgap31	4	2	1	1.54	TLEYLIR	CP_ZHENYU_FRAC22	28651	606.369	2	0.4775	45.59	0.271989	74265.8	63613	74607.7	60023.1	70188.5	60324.9	70175.8	64799.5	75727.1	0.849674	0.974687	0.0164891	0.33904
608	SJPG0101912.001	sp|Q811P8|RHG32_MOUSE	Rho GTPase-activating protein 32 OS=Mus musculus OX=10090 GN=Arhgap32 PE=1 SV=2	Arhgap32	125	57	9	33.65	ERPDWEETLSAMAR	CP_ZHENYU_FRAC24	26449	665.669	3	-0.0217	73.56	0.783986	499676	484699	461471	435825	456388	458202	456404	465141	488078	0.984979	0.99773	0.000896632	0.166991
609	SJPG0100892.001	tr|A0A2X0SFM8|A0A2X0SFM8_MOUSE	ARHGAP33 (Fragment) OS=Mus musculus OX=10090 GN=ARHGAP33 PE=3 SV=1	ARHGAP33	23	15	0	14.46	SMELESVGLGGAAAFR	CP_ZHENYU_FRAC22	31502	950	2	-2.1563	89.88	1	253512	226479	236231	196852	224947	220215	221123	224684	261985	0.721475	0.950522	-0.0286195	-0.158691
610	SJPG0101915.001	sp|Q91YM2|RHG35_MOUSE	Rho GTPase-activating protein 35 OS=Mus musculus OX=10090 GN=Arhgap35 PE=1 SV=3	Arhgap35	106	49	48	33.76	TSFSVGSDDELGPIR	CP_ZHENYU_FRAC21	25966	942.483	2	-2.9115	75.72	1	1.06297e+06	1.01951e+06	1.02108e+06	981337	995483	1.04453e+06	1.05746e+06	1.08331e+06	977957	0.425353	0.886769	-0.0342131	-0.220411
611	SJPG0101917.001	sp|P59281|RHG39_MOUSE	Rho GTPase-activating protein 39 OS=Mus musculus OX=10090 GN=Arhgap39 PE=1 SV=2	Arhgap39	50	32	0	32.52	RAELSGNCSPLLIQPR	CP_ZHENYU_FRAC32	20472	705.727	3	0.793	88.59	0.76284	898184	839675	843606	807209	835697	864952	834186	867449	834011	0.809234	0.967676	-0.00959146	0.0512656
612	SJPG0101917.002	sp|P59281-2|RHG39_MOUSE	Isoform 2 of Rho GTPase-activating protein 39 OS=Mus musculus OX=10090 GN=Arhgap39	Arhgap39	51	33	0	34.29	RAELSGNCSPLLIQPR	CP_ZHENYU_FRAC32	20472	705.727	3	0.793	88.59	0.76284	896913	844271	839925	809938	835606	866920	831683	871543	830902	0.824629	0.969507	-0.0088321	0.0596443
613	SJPG0101921.001	sp|Q5SSM3|RHG44_MOUSE	Rho GTPase-activating protein 44 OS=Mus musculus OX=10090 GN=Arhgap44 PE=1 SV=1	Arhgap44	75	29	0	33.91	SSGLSSSLQPAGAK	CP_ZHENYU_FRAC8	17197	949.544	2	-1.2981	77.05	0.63011	727644	767315	766170	764728	798216	769577	750502	769049	716537	0.528799	0.908573	0.025479	0.438234
614	SJPG0101921.002	sp|Q5SSM3-2|RHG44_MOUSE	Isoform 2 of Rho GTPase-activating protein 44 OS=Mus musculus OX=10090 GN=Arhgap44	Arhgap44	77	30	1	36.91	SSGLSSSLQPAGAK	CP_ZHENYU_FRAC8	17197	949.544	2	-1.2981	77.05	0.63011	728517	765653	766002	764295	798416	770571	750416	768678	718733	0.553204	0.914418	0.0236921	0.418517
615	SJPG0101922.001	sp|Q3TBD2|HMHA1_MOUSE	Rho GTPase-activating protein 45 OS=Mus musculus OX=10090 GN=Arhgap45 PE=1 SV=2	Arhgap45	3	2	0	1.61	AEAEAK	CP_ZHENYU_FRAC4	4133	613.866	2	0.688	45.07	0.157755	179864	124737	136957	102587	148903	117387	117674	115812	173439	0.655221	0.936008	0.0780792	1.01863
616	SJPG0101923.001	sp|P97393|RHG05_MOUSE	Rho GTPase-activating protein 5 OS=Mus musculus OX=10090 GN=Arhgap5 PE=1 SV=2	Arhgap5	79	44	0	28.85	TQSTDDEYALDGK	CP_ZHENYU_FRAC27	15599	1026.02	2	-0.4465	72.49	1	428729	426961	398087	395046	400847	423986	424566	439065	408960	0.249239	0.852897	-0.0496345	-0.390571
617	SJPG0101923.002	tr|E9PYT0|E9PYT0_MOUSE	Rho GTPase-activating protein 5 OS=Mus musculus OX=10090 GN=Arhgap5 PE=1 SV=1	Arhgap5	80	45	0	29.81	TQSTDDEYALDGK	CP_ZHENYU_FRAC27	15599	1026.02	2	-0.4465	72.49	1	428998	428011	398793	395601	401236	424368	425128	439047	409495	0.255681	0.852914	-0.0488071	-0.381441
618	SJPG0100893.001	tr|A0A2X0U4H9|A0A2X0U4H9_MOUSE	ARHGAP6 (Fragment) OS=Mus musculus OX=10090 GN=ARHGAP6 PE=4 SV=1	ARHGAP6	9	7	0	7.89	DGQEVTGNK	CP_ZHENYU_FRAC2	3876	778.433	2	1.6358	62.62	0.554615	85901.6	73962.4	86393.8	80711.1	83626.9	97252.8	85552.2	87262.3	81880.5	0.144448	0.818561	-0.0989275	-0.93447
619	SJPG0101924.001	sp|O54834|RHG06_MOUSE	Rho GTPase-activating protein 6 OS=Mus musculus OX=10090 GN=Arhgap6 PE=1 SV=3	Arhgap6	10	8	0	9.12	DGQEVTGNK	CP_ZHENYU_FRAC2	3876	778.433	2	1.6358	62.62	0.554615	94046.8	77555.3	91594	86754.3	91204.9	104555	92197.8	91790.7	86371.8	0.243399	0.852816	-0.0869775	-0.802614
620	SJPG0101927.001	sp|Q99PT1|GDIR1_MOUSE	Rho GDP-dissociation inhibitor 1 OS=Mus musculus OX=10090 GN=Arhgdia PE=1 SV=3	Arhgdia	162	23	23	65.19	VAVSADPNVPNVIVTR	CP_ZHENYU_FRAC28	27855	978.065	2	0.2202	77.27	1	1.04182e+07	1.09495e+07	1.11011e+07	1.02841e+07	1.11111e+07	1.08114e+07	1.036e+07	1.12195e+07	9.97608e+06	0.592318	0.925376	0.0250883	0.433923
621	SJPG0101928.001	sp|Q61599|GDIR2_MOUSE	Rho GDP-dissociation inhibitor 2 OS=Mus musculus OX=10090 GN=Arhgdib PE=1 SV=3	Arhgdib	26	12	12	55.5	DAQPQLEEADDDLDSK	CP_ZHENYU_FRAC39	19407	1199.1	2	-0.2611	65.99	1	642889	686327	685103	568105	711989	614181	666650	647645	706404	0.974671	0.995457	-0.00226256	0.132133
622	SJPG0101930.001	sp|Q61210|ARHG1_MOUSE	Rho guanine nucleotide exchange factor 1 OS=Mus musculus OX=10090 GN=Arhgef1 PE=1 SV=2	Arhgef1	15	13	0	16.41	RQEVISELLVTEAAHVR	CP_ZHENYU_FRAC12	29133	564.327	4	-0.212	65.43	0.774874	92583.2	95435.9	96771.5	96881.3	91481.7	96129.1	95613.3	100633	92004.1	0.577823	0.921518	-0.0218149	-0.0836081
623	SJPG0101930.005	sp|Q61210-5|ARHG1_MOUSE	Isoform 5 of Rho guanine nucleotide exchange factor 1 OS=Mus musculus OX=10090 GN=Arhgef1	Arhgef1	16	14	0	16.04	RQEVISELLVTEAAHVR	CP_ZHENYU_FRAC12	29133	564.327	4	-0.212	65.43	0.774874	157398	163728	162751	165948	153343	163790	163655	171914	157337	0.446811	0.894474	-0.0313363	-0.188668
624	SJPG0101931.001	sp|Q8C033|ARHGA_MOUSE	Rho guanine nucleotide exchange factor 10 OS=Mus musculus OX=10090 GN=Arhgef10 PE=1 SV=2	Arhgef10	22	14	0	11.67	SVDSSLCDLLR	CP_ZHENYU_FRAC15	30269	784.917	2	0.3303	65.57	0.55803	218194	232997	214296	229784	199877	225154	245112	237815	229165	0.084716	0.763831	-0.0986618	-0.931539
625	SJPG0101932.001	sp|A2AWP8|ARGAL_MOUSE	Rho guanine nucleotide exchange factor 10-like protein OS=Mus musculus OX=10090 GN=Arhgef10l PE=1 SV=1	Arhgef10l	12	11	0	8.91	LFHTETLEHLQEINIATR	CP_ZHENYU_FRAC16	30874	618.091	4	-0.1299	59.61	1	77799.3	88249.8	81038.7	85566.3	85194.2	84656.4	84134.1	83706	81373.2	0.99085	0.998624	0.000503191	0.16265
626	SJPG0101933.001	tr|Q68FM7|Q68FM7_MOUSE	Rho guanine nucleotide exchange factor (GEF) 11 OS=Mus musculus OX=10090 GN=Arhgef11 PE=1 SV=1	Arhgef11	51	34	1	20.43	ASNPLAAEFK	CP_ZHENYU_FRAC7	25716	828.486	2	1.0607	68.69	0.747562	5.57276e+06	5.34365e+06	5.28754e+06	5.20502e+06	5.32562e+06	5.32154e+06	5.42211e+06	5.37246e+06	5.12006e+06	0.775218	0.959199	0.0102226	0.269895
627	SJPG0101934.001	sp|Q8R4H2|ARHGC_MOUSE	Rho guanine nucleotide exchange factor 12 OS=Mus musculus OX=10090 GN=Arhgef12 PE=1 SV=2	Arhgef12	99	50	1	33.05	YGPASEEVQADSGIR	CP_ZHENYU_FRAC24	16011	941.978	2	1.5274	70.55	1	853263	852719	826432	821985	844396	826581	870082	842875	819557	0.995776	0.99925	0.000180372	0.159088
628	SJPG0101934.002	tr|F8VQN6|F8VQN6_MOUSE	Rho guanine nucleotide exchange factor 12 OS=Mus musculus OX=10090 GN=Arhgef12 PE=1 SV=1	Arhgef12	98	50	1	33.1	YGPASEEVQADSGIR	CP_ZHENYU_FRAC24	16011	941.978	2	1.5274	70.55	1	852164	851557	826021	822208	844309	822729	867907	842357	817109	0.925148	0.987607	0.00320712	0.192485
629	SJPG0101937.001	sp|Q80U35|ARHGH_MOUSE	Rho guanine nucleotide exchange factor 17 OS=Mus musculus OX=10090 GN=Arhgef17 PE=1 SV=2	Arhgef17	13	12	0	5.54	LSSGGGGSSETVGR	CP_ZHENYU_FRAC19	4956	777.906	2	0.6179	74.84	1	110282	101491	107179	91842	108054	100481	119378	100646	128033	0.238529	0.852465	-0.106759	-1.02089
630	SJPG0101938.001	sp|Q6P9R4|ARHGI_MOUSE	Rho guanine nucleotide exchange factor 18 OS=Mus musculus OX=10090 GN=Arhgef18 PE=1 SV=3	Arhgef18	27	20	0	12.24	QQQELELAGAR	CP_ZHENYU_FRAC30	12084	773.927	2	-2.2996	62.39	0.65924	222169	224593	208333	213737	216190	230159	213006	228555	237892	0.142377	0.818561	-0.0668951	-0.581024
631	SJPG0101939.001	sp|Q8BWA8|ARHGJ_MOUSE	Rho guanine nucleotide exchange factor 19 OS=Mus musculus OX=10090 GN=Arhgef19 PE=1 SV=1	Arhgef19	1	1	1	0.87	LLLENPK	CP_ZHENYU_FRAC35	24055	717.963	2	0.8194	45.07	0.542933	77347.5	82050.6	95422.2	96094	80655.2	92164.5	99924.6	91984.1	92722.5	0.0988231	0.78977	-0.131157	-1.29009
632	SJPG0100895.001	tr|A0A2X0SFE2|A0A2X0SFE2_MOUSE	Guanine nucleotide exchange factor H1 (Fragment) OS=Mus musculus OX=10090 GN=ARHGEF2 PE=4 SV=1	ARHGEF2	127	48	0	47.21	ELLSNVDQDVHELEK	CP_ZHENYU_FRAC22	31785	792.767	3	-0.1855	77.67	1	2.10859e+06	2.01369e+06	2.03547e+06	1.84447e+06	1.84126e+06	2.01117e+06	2.14035e+06	2.12519e+06	2.38305e+06	0.0490999	0.706327	-0.136497	-1.34901
633	SJPG0101940.001	sp|Q60875|ARHG2_MOUSE	Rho guanine nucleotide exchange factor 2 OS=Mus musculus OX=10090 GN=Arhgef2 PE=1 SV=4	Arhgef2	128	49	0	48.83	ELLSNVDQDVHELEK	CP_ZHENYU_FRAC22	31785	792.767	3	-0.1855	77.67	1	2.10898e+06	2.01515e+06	2.03831e+06	1.84635e+06	1.84162e+06	2.01175e+06	2.13992e+06	2.12611e+06	2.38203e+06	0.0501311	0.706327	-0.13551	-1.33813
634	SJPG0101941.001	sp|Q9CWR0|ARHGP_MOUSE	Rho guanine nucleotide exchange factor 25 OS=Mus musculus OX=10090 GN=Arhgef25 PE=1 SV=1	Arhgef25	2	2	0	3.24	AQPAEEETLSQAPK	CP_ZHENYU_FRAC40	14382	1054.08	2	2.0321	54.32	0.740979	134704	162476	133034	126893	111654	164277	123226	160524	121056	0.512784	0.9039	-0.0850824	-0.781704
635	SJPG0101941.003	tr|A0A1Y7VNM7|A0A1Y7VNM7_MOUSE	Rho guanine nucleotide exchange factor 25 OS=Mus musculus OX=10090 GN=Arhgef25 PE=1 SV=1	Arhgef25	5	2	0	3.42	AQPAEEETLSQAPK	CP_ZHENYU_FRAC40	14382	1054.08	2	2.0321	54.32	0.740979	616304	517741	615381	500767	599217	587378	621271	530382	650023	0.423843	0.885545	-0.0693444	-0.60805
636	SJPG0101942.001	tr|D3YYY8|D3YYY8_MOUSE	Rho guanine nucleotide exchange factor (GEF) 26 OS=Mus musculus OX=10090 GN=Arhgef26 PE=1 SV=1	Arhgef26	7	6	4	6.79	SPLVSYAASGGSPK	CP_ZHENYU_FRAC38	20461	965.048	2	-1.0444	54.14	0.632804	75886.3	78335.1	76030.8	75919.2	72071.5	82151	80144.6	85764	74217.4	0.0860447	0.768518	-0.0894583	-0.829987
637	SJPG0101943.001	sp|P97433|ARG28_MOUSE	Rho guanine nucleotide exchange factor 28 OS=Mus musculus OX=10090 GN=Arhgef28 PE=1 SV=1	Arhgef28	5	4	0	1.59	ALEQEAK	CP_ZHENYU_FRAC27	10529	698.918	2	-0.9012	46.9	0.388486	77057.7	68150.4	73463.5	68155.5	77392.5	67735.8	79985.5	70841.3	83256.3	0.516404	0.905293	-0.0479084	-0.371525
638	SJPG0101944.001	sp|Q91X46|ARHG3_MOUSE	Rho guanine nucleotide exchange factor 3 OS=Mus musculus OX=10090 GN=Arhgef3 PE=1 SV=1	Arhgef3	1	1	0	1.15	YPLLLR	CP_ZHENYU_FRAC12	24847	539.851	2	1.3223	33.67	0.404217	36829.8	39468	40709.4	32872.4	42090.3	40303.8	39162.8	43184	38093.3	0.362869	0.881602	-0.0696514	-0.611438
639	SJPG0101949.001	sp|Q7TNR9|ARHG4_MOUSE	Rho guanine nucleotide exchange factor 4 OS=Mus musculus OX=10090 GN=Arhgef4 PE=2 SV=2	Arhgef4	9	7	0	11.36	YPLQLAELLK	CP_ZHENYU_FRAC39	32385	898.563	2	0.7685	62.36	0.683291	650167	639715	646725	623073	618521	644956	717894	639148	712620	0.0717956	0.727355	-0.0926408	-0.865103
640	SJPG0101950.001	sp|Q3UPH7|ARH40_MOUSE	Rho guanine nucleotide exchange factor 40 OS=Mus musculus OX=10090 GN=Arhgef40 PE=1 SV=1	Arhgef40	2	2	0	0.99	DLLAVEAVR	CP_ZHENYU_FRAC5	25030	645.39	2	-1.1359	44.25	0.483164	101060	103374	104447	97487.2	88230.1	96089.6	106906	105666	89434.4	0.913318	0.983724	-0.00760491	0.0731852
641	SJPG0101952.001	sp|Q8K4I3|ARHG6_MOUSE	Rho guanine nucleotide exchange factor 6 OS=Mus musculus OX=10090 GN=Arhgef6 PE=1 SV=1	Arhgef6	29	17	0	19.33	STAALEEDAQILK	CP_ZHENYU_FRAC26	28878	999.074	2	0.0192	92.69	1	292620	274193	283218	278985	293700	274010	279126	269433	269368	0.118625	0.80311	0.0594702	0.813294
642	SJPG0101953.001	sp|Q9ES28|ARHG7_MOUSE	Rho guanine nucleotide exchange factor 7 OS=Mus musculus OX=10090 GN=Arhgef7 PE=1 SV=2	Arhgef7	87	33	0	37.82	STAALEEDAQILK	CP_ZHENYU_FRAC26	28878	999.074	2	0.0192	92.69	1	2.55462e+06	2.4317e+06	2.57997e+06	2.34391e+06	2.59488e+06	2.29754e+06	2.37618e+06	2.35833e+06	2.38849e+06	0.0594434	0.723756	0.0857521	1.10329
643	SJPG0101953.002	sp|Q9ES28-2|ARHG7_MOUSE	Isoform A of Rho guanine nucleotide exchange factor 7 OS=Mus musculus OX=10090 GN=Arhgef7	Arhgef7	87	33	0	38.85	STAALEEDAQILK	CP_ZHENYU_FRAC26	28878	999.074	2	0.0192	92.69	1	2.54961e+06	2.43419e+06	2.57235e+06	2.34451e+06	2.59224e+06	2.29555e+06	2.36328e+06	2.35998e+06	2.38354e+06	0.0528693	0.710837	0.0871798	1.11904
644	SJPG0101953.005	sp|Q9ES28-5|ARHG7_MOUSE	Isoform E of Rho guanine nucleotide exchange factor 7 OS=Mus musculus OX=10090 GN=Arhgef7	Arhgef7	77	28	1	36.06	STAALEEDAQILK	CP_ZHENYU_FRAC26	28878	999.074	2	0.0192	92.69	1	2.53812e+06	2.42059e+06	2.5723e+06	2.34198e+06	2.59864e+06	2.28897e+06	2.36331e+06	2.35383e+06	2.36852e+06	0.0515233	0.708882	0.0889054	1.13808
645	SJPG0101954.001	sp|Q3UTH8|ARHG9_MOUSE	Rho guanine nucleotide exchange factor 9 OS=Mus musculus OX=10090 GN=Arhgef9 PE=1 SV=1	Arhgef9	54	22	0	30.43	ANVINEIMSTER	CP_ZHENYU_FRAC31	31114	840.948	2	-0.4673	73.76	1	934611	933327	924546	846327	872870	951009	984257	883005	980552	0.156665	0.822244	-0.0736322	-0.655362
646	SJPG0101955.001	sp|A2BH40|ARI1A_MOUSE	AT-rich interactive domain-containing protein 1A OS=Mus musculus OX=10090 GN=Arid1a PE=1 SV=1	Arid1a	20	14	0	7.05	SSTLTDEGAK	CP_ZHENYU_FRAC22	10370	808.955	2	1.7234	69.33	1	59274.4	58771.4	58775.2	58011.4	53971.8	57112.8	58424.6	61489.8	60645.1	0.341158	0.877498	-0.0410269	-0.295594
647	SJPG0101956.001	sp|E9Q4N7|ARI1B_MOUSE	AT-rich interactive domain-containing protein 1B OS=Mus musculus OX=10090 GN=Arid1b PE=1 SV=1	Arid1b	14	12	0	5.21	SEFLLHEGR	CP_ZHENYU_FRAC39	11992	464.591	3	-0.2731	59.35	0.64246	38673.5	42425.5	38678.2	39998.6	39543.2	37661.4	38613.7	39221	41124.3	0.550149	0.913736	0.0257816	0.441573
648	SJPG0101957.001	sp|E9Q7E2|ARID2_MOUSE	AT-rich interactive domain-containing protein 2 OS=Mus musculus OX=10090 GN=Arid2 PE=1 SV=1	Arid2	2	2	2	1.04	VTTLGGFAK	CP_ZHENYU_FRAC26	25702	751.466	2	0.2566	47.32	0.622147	36210.6	35178.7	36662.2	39064.9	33725.1	34657	38247.4	32892.2	38847.3	0.974575	0.995457	0.00200283	0.179197
649	SJPG0101961.001	sp|F8VPQ2|ARI4A_MOUSE	AT-rich interactive domain-containing protein 4A OS=Mus musculus OX=10090 GN=Arid4a PE=1 SV=1	Arid4a	2	1	0	0.48	TSLCLK	CP_ZHENYU_FRAC40	17592	665.407	2	1.5482	42.41	0.25843	195055	165088	189467	164769	183441	187395	196769	179280	195292	0.209236	0.8465	-0.081644	-0.743763
650	SJPG0101962.001	sp|A2CG63|ARI4B_MOUSE	AT-rich interactive domain-containing protein 4B OS=Mus musculus OX=10090 GN=Arid4b PE=1 SV=1	Arid4b	1	1	0	0.53	ATVVNNK	CP_ZHENYU_FRAC7	8595	677.422	2	0.7283	40.38	0.495047	37321.1	40651.8	29244.7	36125	33969	38343.9	26175.8	33362.1	36409.2	0.500731	0.903454	0.0853065	1.09837
651	SJPG0101965.001	sp|Q9Z1K5|ARI1_MOUSE	E3 ubiquitin-protein ligase ARIH1 OS=Mus musculus OX=10090 GN=Arih1 PE=1 SV=3	Arih1	37	17	9	29.37	VLLQHVHEGYEK	CP_ZHENYU_FRAC26	17250	687.398	3	0.9684	65.82	0.686114	342337	353357	350164	343393	376503	336374	340173	332666	343614	0.13246	0.810172	0.0616206	0.837021
652	SJPG0101966.001	sp|Q9Z1K6|ARI2_MOUSE	E3 ubiquitin-protein ligase ARIH2 OS=Mus musculus OX=10090 GN=Arih2 PE=1 SV=1	Arih2	12	6	6	12.6	YKENPDIVNQSQQAQAR	CP_ZHENYU_FRAC19	12184	866.469	3	-0.074	74.9	1	129714	123902	123417	111516	125835	127951	125592	123019	122524	0.62064	0.930253	-0.0236964	-0.104368
653	SJPG0101968.001	sp|P61211|ARL1_MOUSE	ADP-ribosylation factor-like protein 1 OS=Mus musculus OX=10090 GN=Arl1 PE=1 SV=1	Arl1	4	3	1	12.71	ILILGLDGAGK	CP_ZHENYU_FRAC14	32305	839.541	2	0.2882	49.29	0.45283	110593	158224	104453	147545	136057	202434	127287	144898	152541	0.138535	0.814764	-0.252356	-2.62741
654	SJPG0101972.001	sp|Q640N2|AR13B_MOUSE	ADP-ribosylation factor-like protein 13B OS=Mus musculus OX=10090 GN=Arl13b PE=1 SV=2	Arl13b	1	1	0	4.22	GIQGEHPEDVAPTVGFSK	CP_ZHENYU_FRAC9	22620	826.116	3	0.7347	57.59	0.708456	65641.8	68340.4	61710.5	66707.9	65881.9	66223.8	67892.9	68702.9	68406.6	0.238323	0.852465	-0.0471578	-0.363242
655	SJPG0101974.001	sp|Q8BIX3|AL14E_MOUSE	ARL14 effector protein OS=Mus musculus OX=10090 GN=Arl14ep PE=1 SV=1	Arl14ep	1	1	1	3.26	SLQFTNPGK	CP_ZHENYU_FRAC38	18843	800.472	2	0.4932	49.52	0.614095	64529.9	63826.5	60966.1	60517.6	59922	65369.3	60081.5	59800.4	61093.2	0.834783	0.970908	0.00883864	0.254624
656	SJPG0101976.001	sp|Q8BGR6|ARL15_MOUSE	ADP-ribosylation factor-like protein 15 OS=Mus musculus OX=10090 GN=Arl15 PE=1 SV=1	Arl15	13	6	1	28.92	KYFELEPLAR	CP_ZHENYU_FRAC35_2	25909	625.373	3	0.2175	62.62	0.586394	446075	461093	407975	370157	403300	420876	420711	428506	403193	0.924377	0.987467	-0.00608931	0.0899084
657	SJPG0101978.001	sp|Q9D0J4|ARL2_MOUSE	ADP-ribosylation factor-like protein 2 OS=Mus musculus OX=10090 GN=Arl2 PE=1 SV=1	Arl2	7	2	2	10.87	ELQSLLVEER	CP_ZHENYU_FRAC32	27200	760.437	2	0.4671	62.79	1	170710	165230	154115	171104	159619	171770	189157	182310	168991	0.0372367	0.674614	-0.116948	-1.1333
658	SJPG0101979.001	sp|Q9D385|AR2BP_MOUSE	ADP-ribosylation factor-like protein 2-binding protein OS=Mus musculus OX=10090 GN=Arl2bp PE=1 SV=1	Arl2bp	2	2	0	12.88	SSSTPASQNNLR	CP_ZHENYU_FRAC38	2443	783.413	2	2e-04	47.75	0.60712	76192	75623.5	73309.3	77923	85947.7	84209.6	78583.5	74839.4	82674.3	0.459639	0.898685	-0.0422666	-0.309272
659	SJPG0101980.001	sp|Q9WUL7|ARL3_MOUSE	ADP-ribosylation factor-like protein 3 OS=Mus musculus OX=10090 GN=Arl3 PE=1 SV=1	Arl3	12	5	5	41.76	QLASEDISHITPTQGFNIK	CP_ZHENYU_FRAC7	30591	902.831	3	-1.7188	66.61	0.727969	483800	486705	472033	555961	493562	494459	594394	520604	541506	0.121902	0.803373	-0.108696	-1.04226
660	SJPG0101982.001	sp|P61208|ARL4C_MOUSE	ADP-ribosylation factor-like protein 4C OS=Mus musculus OX=10090 GN=Arl4c PE=2 SV=1	Arl4c	1	1	0	4.69	SLPVAEIEK	CP_ZHENYU_FRAC32	25908	797.489	2	0.2349	62.38	0.545848	139693	137748	127118	141365	136449	127423	122345	133142	107429	0.0305571	0.664147	0.158419	1.9051
661	SJPG0101984.001	sp|Q80ZU0|ARL5A_MOUSE	ADP-ribosylation factor-like protein 5A OS=Mus musculus OX=10090 GN=Arl5a PE=1 SV=1	Arl5a	4	3	1	16.2	VIIVGLDNAGK	CP_ZHENYU_FRAC18	31391	854.036	2	0.7935	65.3	0.630475	59218.7	61919	66794.4	64313.8	60321.9	70065.9	61861.8	66158.2	68050.8	0.104596	0.78977	-0.0897795	-0.833531
662	SJPG0101985.001	sp|Q9D4P0|ARL5B_MOUSE	ADP-ribosylation factor-like protein 5B OS=Mus musculus OX=10090 GN=Arl5b PE=2 SV=3	Arl5b	4	3	0	15.08	VIIVGLDNAGK	CP_ZHENYU_FRAC18	31391	854.036	2	0.7935	65.3	0.630475	55040.6	67370.3	64952.5	66598.4	63857.8	69418.1	68400.5	64171.9	59738.1	0.54571	0.913179	-0.0430092	-0.317467
663	SJPG0101987.001	sp|O88848|ARL6_MOUSE	ADP-ribosylation factor-like protein 6 OS=Mus musculus OX=10090 GN=Arl6 PE=1 SV=1	Arl6	8	4	0	21.5	EELDTLLNHPDIK	CP_ZHENYU_FRAC5	30203	715.74	3	0.3441	52.31	0.681705	298696	267129	296941	319588	276520	298526	340765	288361	326199	0.15276	0.821557	-0.103067	-0.98015
664	SJPG0101988.001	sp|Q9JKW0|AR6P1_MOUSE	ADP-ribosylation factor-like protein 6-interacting protein 1 OS=Mus musculus OX=10090 GN=Arl6ip1 PE=1 SV=1	Arl6ip1	27	5	3	17.73	FHEICSNLVK	CP_ZHENYU_FRAC33	22066	928.023	2	-0.8268	73.86	0.71094	1.78549e+06	2.00643e+06	1.81482e+06	1.93279e+06	2.01671e+06	1.80078e+06	1.69126e+06	1.7475e+06	1.75356e+06	0.022318	0.654469	0.12712	1.55974
665	SJPG0101989.001	tr|Q9WUG7|Q9WUG7_MOUSE	ARL-6 interacting protein-3 (Fragment) OS=Mus musculus OX=10090 GN=Arl6ip3 PE=2 SV=1	Arl6ip3	4	2	0	12.5	TTSAGTGGMWR	CP_ZHENYU_FRAC7	10385	714.865	2	0.1764	51.41	0.746936	470421	428722	403990	442365	361860	442454	407094	507788	552167	0.111089	0.79396	-0.175258	-1.7767
666	SJPG0101990.001	sp|Q9JM93|AR6P4_MOUSE	ADP-ribosylation factor-like protein 6-interacting protein 4 OS=Mus musculus OX=10090 GN=Arl6ip4 PE=1 SV=1	Arl6ip4	2	1	1	4.37	AGSASGVEER	CP_ZHENYU_FRAC13	2371	633.833	2	-0.212	55.94	0.639435	45428.2	38558	32489.2	39035.9	31730.5	32852	33706.5	40620.5	60022.8	0.491853	0.901967	-0.126931	-1.24346
667	SJPG0101991.001	sp|Q8R5J9|PRAF3_MOUSE	PRA1 family protein 3 OS=Mus musculus OX=10090 GN=Arl6ip5 PE=1 SV=2	Arl6ip5	28	7	7	27.13	KTPMGIILDALEQQEDNINK	CP_ZHENYU_FRAC13	32669	1061.27	3	4.1746	60.54	0.828378	1.84413e+06	1.64475e+06	1.62455e+06	1.61463e+06	1.70948e+06	1.61507e+06	1.52647e+06	1.52517e+06	1.79641e+06	0.314571	0.875546	0.064153	0.864963
668	SJPG0101992.001	sp|Q8BH07|AR6P6_MOUSE	ADP-ribosylation factor-like protein 6-interacting protein 6 OS=Mus musculus OX=10090 GN=Arl6ip6 PE=1 SV=1	Arl6ip6	2	1	0	2.65	ASSETK	CP_ZHENYU_FRAC31	2779	615.863	2	0.0637	44.77	0.142953	956870	828318	844677	740596	999310	719163	913655	684720	1.08099e+06	0.689954	0.943632	0.057365	0.790065
669	SJPG0101993.001	sp|Q8VEH3|ARL8A_MOUSE	ADP-ribosylation factor-like protein 8A OS=Mus musculus OX=10090 GN=Arl8a PE=1 SV=1	Arl8a	53	11	3	56.45	GVSAIVYMVDAADQEK	CP_ZHENYU_FRAC39	32199	1152.12	2	-1.6569	77.62	0.703556	8.11999e+06	7.83441e+06	7.86321e+06	8.47096e+06	8.2118e+06	7.95104e+06	7.68074e+06	7.88291e+06	8.07114e+06	0.339348	0.877498	0.0363565	0.558256
670	SJPG0101994.001	sp|Q9CQW2|ARL8B_MOUSE	ADP-ribosylation factor-like protein 8B OS=Mus musculus OX=10090 GN=Arl8b PE=1 SV=1	Arl8b	59	13	5	63.98	NELHNLLDKPQLQGIPVLVLGNK	CP_ZHENYU_FRAC14	32200	866.776	4	1.1629	77	1	1.00564e+07	9.98864e+06	9.56698e+06	1.05909e+07	1.00581e+07	9.79893e+06	9.4697e+06	9.96147e+06	1.01863e+07	0.487413	0.901967	0.0284703	0.47124
671	SJPG0101996.001	sp|Q9D7A8|ARMC1_MOUSE	Armadillo repeat-containing protein 1 OS=Mus musculus OX=10090 GN=Armc1 PE=1 SV=1	Armc1	42	11	11	38.3	AEALASAIASTK	CP_ZHENYU_FRAC38	28453	871.021	2	0.3442	82.72	0.705392	775066	724611	744729	751446	704695	755393	776784	766308	719274	0.504562	0.9039	-0.0278199	-0.149867
672	SJPG0101997.001	sp|Q9D0L7|ARM10_MOUSE	Armadillo repeat-containing protein 10 OS=Mus musculus OX=10090 GN=Armc10 PE=1 SV=1	Armc10	33	9	1	39.21	ALVTLGNNAAFSTNQAIIR	CP_ZHENYU_FRAC10	32230	1139.64	2	-1.1781	78.13	1	1.68795e+06	1.48019e+06	1.68875e+06	1.74475e+06	1.68115e+06	1.50285e+06	1.5417e+06	1.47706e+06	1.58667e+06	0.048571	0.704974	0.115658	1.43328
673	SJPG0102002.001	sp|Q5EBP3|ARMC5_MOUSE	Armadillo repeat-containing protein 5 OS=Mus musculus OX=10090 GN=Armc5 PE=2 SV=1	Armc5	2	1	0	0.65	ALLALR	CP_ZHENYU_FRAC13	22435	480.83	2	-0.5846	41.46	0.167631	28553.7	32145.4	34468.4	31111	32527.5	35740.9	30400.7	26544	40506.5	0.648902	0.93393	-0.0525252	-0.422466
674	SJPG0102003.001	sp|Q8BNU0|ARMC6_MOUSE	Armadillo repeat-containing protein 6 OS=Mus musculus OX=10090 GN=Armc6 PE=1 SV=1	Armc6	48	22	9	46.58	ENIEEFEMGTEEAIR	CP_ZHENYU_FRAC40	27228	1051.01	2	-0.0269	71.71	1	512931	516831	532155	509147	539098	499262	507162	514632	491326	0.145789	0.819278	0.0531709	0.743787
675	SJPG0102005.001	sp|Q9DBR3|ARMC8_MOUSE	Armadillo repeat-containing protein 8 OS=Mus musculus OX=10090 GN=Armc8 PE=1 SV=2	Armc8	35	18	6	25.41	LSQSADSNLCDK	CP_ZHENYU_FRAC3	15829	973.51	2	0.6999	81.9	1	657158	665893	718698	649957	699448	674061	679775	644684	672696	0.608554	0.926297	0.0215749	0.395156
676	SJPG0102005.002	sp|Q9DBR3-2|ARMC8_MOUSE	Isoform 2 of Armadillo repeat-containing protein 8 OS=Mus musculus OX=10090 GN=Armc8	Armc8	26	13	0	34.84	VSLGEGRPPVLTASR	CP_ZHENYU_FRAC2	18198	615.029	3	-0.2322	69.25	0.672058	504187	507233	551386	512466	545177	522595	524599	502819	521677	0.692347	0.944049	0.016244	0.336334
677	SJPG0102006.001	sp|Q9D2I5|ARMC9_MOUSE	LisH domain-containing protein ARMC9 OS=Mus musculus OX=10090 GN=Armc9 PE=1 SV=1	Armc9	9	6	0	5.26	ENVLGALQK	CP_ZHENYU_FRAC25	26328	790.486	2	-1.8607	50.97	0.469492	419657	449565	437031	416738	431932	414477	466513	436082	424625	0.756411	0.956146	-0.0139161	0.00354723
678	SJPG0102007.001	sp|Q9CX83|ARMX1_MOUSE	Armadillo repeat-containing X-linked protein 1 OS=Mus musculus OX=10090 GN=Armcx1 PE=1 SV=1	Armcx1	2	2	2	5.7	SKVEVNVGPENGPGVK	CP_ZHENYU_FRAC8	19925	841.495	3	-0.942	62.53	0.689909	52556.3	49735.2	50723.5	58350	47251.6	61947.4	53594.8	55213.4	45408.7	0.529237	0.908573	-0.058104	-0.484023
679	SJPG0102008.001	sp|Q6A058|ARMX2_MOUSE	Armadillo repeat-containing X-linked protein 2 OS=Mus musculus OX=10090 GN=Armcx2 PE=2 SV=2	Armcx2	8	7	7	8.55	TASTEVMQVPR	CP_ZHENYU_FRAC24	15254	761.913	2	-1.3369	60.28	0.73142	110983	107809	110726	111219	111945	108286	110855	112176	99469.6	0.368926	0.882108	0.0389988	0.587411
680	SJPG0102009.001	sp|Q8BHS6|ARMX3_MOUSE	Armadillo repeat-containing X-linked protein 3 OS=Mus musculus OX=10090 GN=Armcx3 PE=1 SV=1	Armcx3	16	8	8	25.33	LFSAGNEETK	CP_ZHENYU_FRAC9	20362	852.476	2	0.3552	73.92	1	204022	197837	201265	198156	189681	217503	212506	197704	200779	0.155206	0.822244	-0.0629023	-0.536967
681	SJPG0102010.001	tr|E9PWM3|E9PWM3_MOUSE	Armadillo repeat-containing, X-linked 4 OS=Mus musculus OX=10090 GN=Armcx4 PE=1 SV=1	Armcx4	12	11	0	4.41	TQAEALSDSK	CP_ZHENYU_FRAC18	11348	829.466	2	-0.8387	70.59	0.571186	93079.7	85133.6	82031.4	99050.4	83092	88151.8	75161.3	90035.5	84826.3	0.388264	0.884691	0.065202	0.876539
682	SJPG0102015.001	sp|Q6PD19|ARMD3_MOUSE	Armadillo-like helical domain-containing protein 3 OS=Mus musculus OX=10090 GN=Armh3 PE=1 SV=2	Armh3	23	15	0	19.01	NLAFHTLSQEALLK	CP_ZHENYU_FRAC8	31598	731.768	3	0.5402	67.61	1	168871	170085	184843	162771	178226	169477	169825	169759	163913	0.386842	0.884691	0.0386162	0.58319
683	SJPG0102017.001	sp|A6H630|ARMT1_MOUSE	Damage-control phosphatase ARMT1 OS=Mus musculus OX=10090 GN=Armt1 PE=1 SV=1	Armt1	53	19	2	34.85	CDLSLSGGESSSQK	CP_ZHENYU_FRAC36	14094	1032.03	2	0.5213	80.14	0.72573	453481	453473	445548	438463	483457	465809	489836	458047	451600	0.400938	0.884691	-0.0359489	-0.239563
684	SJPG0102019.001	sp|Q61324|ARNT2_MOUSE	Aryl hydrocarbon receptor nuclear translocator 2 OS=Mus musculus OX=10090 GN=Arnt2 PE=1 SV=2	Arnt2	6	4	0	6.46	QLQQQQAELEVHQR	CP_ZHENYU_FRAC39	7793	680.371	3	1.1778	71.35	0.515907	46529.1	47215.7	46918.5	40861.6	44916.2	48951	48236.1	43024.6	48302.2	0.334443	0.877498	-0.057568	-0.478108
685	SJPG0102020.001	sp|Q9WTL8|BMAL1_MOUSE	Aryl hydrocarbon receptor nuclear translocator-like protein 1 OS=Mus musculus OX=10090 GN=Arntl PE=1 SV=2	Arntl	2	2	0	5.22	GATNPYTEANYKPTFLSDDELK	CP_ZHENYU_FRAC29	31161	1129.6	3	0.6879	56.75	0.750308	15365.5	16243.8	15464.9	10558.2	13683	14247.3	13242.9	13784.2	14848.2	0.941846	0.989516	0.00856318	0.251584
686	SJPG0102022.001	sp|Q9R0Q6|ARC1A_MOUSE	Actin-related protein 2/3 complex subunit 1A OS=Mus musculus OX=10090 GN=Arpc1a PE=1 SV=1	Arpc1a	93	21	14	50.54	NTALETLHQNSITQVSIYEVDKQDCR	CP_ZHENYU_FRAC28	28109	918.478	4	-1.3263	88.44	1	7.65415e+06	7.65568e+06	7.81968e+06	7.44319e+06	8.09863e+06	7.41534e+06	7.69672e+06	7.3098e+06	7.39733e+06	0.175061	0.833938	0.0527976	0.739668
687	SJPG0102023.001	sp|Q9WV32|ARC1B_MOUSE	Actin-related protein 2/3 complex subunit 1B OS=Mus musculus OX=10090 GN=Arpc1b PE=1 SV=4	Arpc1b	15	10	0	29.57	NSVSQISVLSGGK	CP_ZHENYU_FRAC32	24021	942.554	2	-0.9691	59.73	0.705006	279263	296995	277673	299549	280492	286153	270101	297811	279397	0.68789	0.942997	0.0174905	0.350088
688	SJPG0102024.001	sp|Q9CVB6|ARPC2_MOUSE	Actin-related protein 2/3 complex subunit 2 OS=Mus musculus OX=10090 GN=Arpc2 PE=1 SV=3	Arpc2	147	29	2	78	ELQAHGADELLK	CP_ZHENYU_FRAC33	20558	966.555	2	-0.8377	96.88	1	2.63386e+06	2.4838e+06	2.60432e+06	2.58179e+06	2.60879e+06	2.60097e+06	2.86503e+06	2.68132e+06	2.55764e+06	0.251395	0.852897	-0.0503625	-0.398603
689	SJPG0102025.001	sp|Q9JM76|ARPC3_MOUSE	Actin-related protein 2/3 complex subunit 3 OS=Mus musculus OX=10090 GN=Arpc3 PE=1 SV=3	Arpc3	36	10	2	34.27	DTDIVDEAIYYFK	CP_ZHENYU_FRAC5	33024	1100.08	2	-2.1933	66.51	0.676139	7.98378e+06	8.03724e+06	8.0204e+06	7.54633e+06	8.0252e+06	7.73311e+06	7.82866e+06	7.77033e+06	7.88743e+06	0.534655	0.911861	0.0212152	0.391187
690	SJPG0102026.001	sp|P59999|ARPC4_MOUSE	Actin-related protein 2/3 complex subunit 4 OS=Mus musculus OX=10090 GN=Arpc4 PE=1 SV=3	Arpc4	53	11	11	55.95	VLIEGSINSVR	CP_ZHENYU_FRAC4	24593	745.946	2	0.1044	71.49	0.58148	7.52244e+06	6.68665e+06	7.16006e+06	7.29537e+06	6.92008e+06	7.46182e+06	8.20779e+06	7.73645e+06	7.85339e+06	0.0138391	0.654469	-0.135332	-1.33615
691	SJPG0102027.001	sp|Q9CPW4|ARPC5_MOUSE	Actin-related protein 2/3 complex subunit 5 OS=Mus musculus OX=10090 GN=Arpc5 PE=1 SV=3	Arpc5	61	16	7	84.1	QGNMTAALQAALK	CP_ZHENYU_FRAC40	29886	962.559	2	0.5638	84.82	0.838953	1.70564e+06	1.58904e+06	1.62918e+06	1.63265e+06	1.58606e+06	1.53503e+06	1.76261e+06	1.81588e+06	1.74591e+06	0.197322	0.8465	-0.0720993	-0.638447
692	SJPG0102028.001	sp|Q9D898|ARP5L_MOUSE	Actin-related protein 2/3 complex subunit 5-like protein OS=Mus musculus OX=10090 GN=Arpc5l PE=1 SV=1	Arpc5l	61	14	11	84.31	FVDEHEEAAAAAGEPGPDPCEVDGLLR	CP_ZHENYU_FRAC15	29720	1052.5	3	-0.2427	74.53	0.870522	6.65824e+06	6.21408e+06	6.17762e+06	6.21476e+06	6.18728e+06	5.55188e+06	7.23329e+06	7.23956e+06	6.59341e+06	0.353046	0.879463	-0.0735915	-0.654912
693	SJPG0102029.001	sp|Q9D0A3|ARPIN_MOUSE	Arpin OS=Mus musculus OX=10090 GN=Arpin PE=1 SV=1	Arpin	31	11	7	42.48	TGASWTDNIMAQK	CP_ZHENYU_FRAC10	26015	1016.04	2	-1.8648	79.99	1	511070	583516	530325	546578	553306	568204	549668	569343	545966	0.423552	0.885354	-0.036035	-0.240513
694	SJPG0102030.001	sp|P56212|ARP19_MOUSE	cAMP-regulated phosphoprotein 19 OS=Mus musculus OX=10090 GN=Arpp19 PE=1 SV=2	Arpp19	17	8	0	58.92	YFDSGDYNMAK	CP_ZHENYU_FRAC21	23079	959.978	2	0.0393	71.8	1	807856	667671	667119	642544	671403	838921	739389	762537	968799	0.0185266	0.654469	-0.256038	-2.66803
695	SJPG0102031.001	sp|Q9DCB4|ARP21_MOUSE	cAMP-regulated phosphoprotein 21 OS=Mus musculus OX=10090 GN=Arpp21 PE=1 SV=2	Arpp21	18	6	0	6.82	SESLDEEEKLELQR	CP_ZHENYU_FRAC19	19354	771.752	3	0.4025	75.52	0.728284	385327	319105	311926	278553	352646	406613	346417	352622	422633	0.0516969	0.708882	-0.216925	-2.23646
696	SJPG0102031.002	sp|Q9DCB4-2|ARP21_MOUSE	Isoform 2 of cAMP-regulated phosphoprotein 21 OS=Mus musculus OX=10090 GN=Arpp21	Arpp21	18	5	1	49.99	SESLDEEEKLELQR	CP_ZHENYU_FRAC19	19354	771.752	3	0.4025	75.52	0.728284	387946	350543	345381	303004	359173	432459	376465	383789	456840	0.0138192	0.654469	-0.239739	-2.48819
697	SJPG0102034.001	sp|Q8BWG8|ARRB1_MOUSE	Beta-arrestin-1 OS=Mus musculus OX=10090 GN=Arrb1 PE=1 SV=1	Arrb1	49	14	0	33.97	DFVDHIDLVDPVDGVVLVDPEYLK	CP_ZHENYU_FRAC9	33125	1107.27	3	-0.9027	75.94	1	641040	663852	698363	708524	749290	680938	718079	692039	701061	0.779358	0.960114	-0.013896	0.00376924
698	SJPG0102035.001	sp|Q91YI4|ARRB2_MOUSE	Beta-arrestin-2 OS=Mus musculus OX=10090 GN=Arrb2 PE=1 SV=1	Arrb2	12	6	0	16.58	GLALDGQLK	CP_ZHENYU_FRAC19	24418	761.976	2	-0.938	61.47	0.492761	248978	252741	240333	255474	262055	262749	259625	266818	255126	0.178183	0.833956	-0.0519447	-0.416061
699	SJPG0102036.001	sp|Q99KN1|ARRD1_MOUSE	Arrestin domain-containing protein 1 OS=Mus musculus OX=10090 GN=Arrdc1 PE=1 SV=2	Arrdc1	1	1	0	1.84	LGAPLPFR	CP_ZHENYU_FRAC11	28060	587.867	2	0.0639	32.12	0.319116	31320.5	29674.2	29785	37281.8	30467.3	29633.5	36494	35883	33269	0.285174	0.864332	-0.0937653	-0.877511
700	SJPG0102041.001	sp|P50428|ARSA_MOUSE	Arylsulfatase A OS=Mus musculus OX=10090 GN=Arsa PE=1 SV=2	Arsa	14	8	6	11.46	GYLTGMAGK	CP_ZHENYU_FRAC10	20807	753.435	2	0.2084	56.77	0.746697	252985	279918	277985	354059	310069	283428	276491	266975	273218	0.307227	0.874835	0.0918841	1.17095
701	SJPG0102042.001	sp|P50429|ARSB_MOUSE	Arylsulfatase B OS=Mus musculus OX=10090 GN=Arsb PE=1 SV=3	Arsb	33	13	1	18.54	GTGFVASPLLK	CP_ZHENYU_FRAC27	30528	849.526	2	0.4184	77.4	1	1.62775e+06	1.72934e+06	1.67375e+06	1.8549e+06	1.73022e+06	1.84816e+06	1.79824e+06	1.65659e+06	1.76317e+06	0.472218	0.899369	-0.0360697	-0.240895
702	SJPG0102043.001	sp|Q3TYD4|ARSG_MOUSE	Arylsulfatase G OS=Mus musculus OX=10090 GN=Arsg PE=2 SV=1	Arsg	12	8	3	17.14	QEGYVTAMIGK	CP_ZHENYU_FRAC8	26267	903.008	2	-1.7322	72.48	1	155629	174055	165637	187495	154296	157821	183529	168943	159716	0.977981	0.997011	-0.00194095	0.135681
703	SJPG0102044.001	sp|Q32KI9|ARSI_MOUSE	Arylsulfatase I OS=Mus musculus OX=10090 GN=Arsi PE=2 SV=1	Arsi	4	3	0	3.49	SQLLTGR	CP_ZHENYU_FRAC34	10046	539.831	2	0.0041	47.66	0.233319	527497	487007	573574	491639	491677	492582	567209	443759	568140	0.949313	0.9899	-0.00538765	0.0976505
704	SJPG0102055.001	sp|P98203|ARVC_MOUSE	Armadillo repeat protein deleted in velo-cardio-facial syndrome homolog OS=Mus musculus OX=10090 GN=Arvcf PE=1 SV=2	Arvcf	40	27	0	31.39	GVPALVALVASSQSVR	CP_ZHENYU_FRAC24	32554	929.557	2	0.3357	77.75	1	296518	272529	305542	281902	287092	271724	288182	279293	293654	0.543549	0.912999	0.0272675	0.457968
705	SJPG0102057.001	sp|C0HK79|ARXS1_MOUSE	Adipocyte-related X-chromosome expressed sequence 1 OS=Mus musculus OX=10090 GN=Arxes1 PE=1 SV=1	Arxes1	10	6	0	25.55	YFFFDDGHGLK	CP_ZHENYU_FRAC10	31526	652.017	3	0.2973	55.25	0.689231	202142	204978	207783	218053	204530	208677	180675	209896	192956	0.202759	0.8465	0.0694282	0.92317
706	SJPG0102059.001	sp|Q91WU5|AS3MT_MOUSE	Arsenite methyltransferase OS=Mus musculus OX=10090 GN=As3mt PE=1 SV=2	As3mt	27	17	14	46.81	ESLQNVHEDVSSR	CP_ZHENYU_FRAC18	7547	601.976	3	-0.0964	73.38	1	149741	147676	162008	164882	158794	153686	146866	168026	148381	0.674682	0.939606	0.0227903	0.408566
707	SJPG0102060.001	sp|Q9WV54|ASAH1_MOUSE	Acid ceramidase OS=Mus musculus OX=10090 GN=Asah1 PE=1 SV=1	Asah1	39	16	14	33.76	NLSFATIYDVLSTKPVLNK	CP_ZHENYU_FRAC4	33016	1012.6	3	1.1274	76.24	0.775839	1.22161e+06	1.30448e+06	1.19224e+06	1.53644e+06	1.26408e+06	1.41181e+06	1.16496e+06	1.30907e+06	1.22623e+06	0.751323	0.95483	0.026574	0.450316
708	SJPG0102061.001	sp|Q9JHE3|ASAH2_MOUSE	Neutral ceramidase OS=Mus musculus OX=10090 GN=Asah2 PE=1 SV=1	Asah2	8	5	4	7.41	GNVANVQINR	CP_ZHENYU_FRAC36	8952	694.901	2	1.0988	68.2	0.685777	109109	129440	109488	131358	109098	116155	123512	121688	102027	0.797951	0.963269	0.0213808	0.393014
709	SJPG0102062.001	sp|Q9QWY8|ASAP1_MOUSE	Arf-GAP with SH3 domain, ANK repeat and PH domain-containing protein 1 OS=Mus musculus OX=10090 GN=Asap1 PE=1 SV=2	Asap1	136	46	0	41.06	ATQCEDLLSQAK	CP_ZHENYU_FRAC40	19355	986.537	2	0.0755	80.63	0.816942	2.69204e+06	2.9182e+06	2.76135e+06	2.7207e+06	2.78925e+06	2.67163e+06	2.60489e+06	2.83418e+06	2.90484e+06	0.779818	0.960114	0.012517	0.295211
710	SJPG0102063.001	sp|Q7SIG6|ASAP2_MOUSE	Arf-GAP with SH3 domain, ANK repeat and PH domain-containing protein 2 OS=Mus musculus OX=10090 GN=Asap2 PE=1 SV=3	Asap2	70	29	0	31.42	EDRPVSFYQLGSSQFQSNAVSLAR	CP_ZHENYU_FRAC20	30184	997.514	3	0.253	77.88	0.867745	970082	1.03897e+06	1.01199e+06	1.02634e+06	1.00198e+06	999293	956603	1.00548e+06	980708	0.333809	0.877498	0.0350896	0.544277
711	SJPG0102063.003	tr|E9PX52|E9PX52_MOUSE	Arf-GAP with SH3 domain, ANK repeat and PH domain-containing protein 2 OS=Mus musculus OX=10090 GN=Asap2 PE=1 SV=1	Asap2	76	31	0	34	EDRPVSFYQLGSSQFQSNAVSLAR	CP_ZHENYU_FRAC20	30184	997.514	3	0.253	77.88	0.867745	965052	1.03774e+06	1.01522e+06	1.03433e+06	1.00435e+06	1.00344e+06	970488	1.01218e+06	984167	0.461269	0.898685	0.0267339	0.452081
712	SJPG0102065.001	sp|Q9WV74|ASB1_MOUSE	Ankyrin repeat and SOCS box protein 1 OS=Mus musculus OX=10090 GN=Asb1 PE=2 SV=1	Asb1	1	1	0	3.27	AGPGPAGPNLK	CP_ZHENYU_FRAC7	14887	793.982	2	4.5344	49.34	0.58107	36320.4	30976.6	36100.7	30390.2	32051.2	28931.2	39147.8	27622.7	36869.5	0.908026	0.98363	0.0131318	0.301995
713	SJPG0102069.001	sp|Q8VBX0|ASB13_MOUSE	Ankyrin repeat and SOCS box protein 13 OS=Mus musculus OX=10090 GN=Asb13 PE=2 SV=1	Asb13	1	1	1	2.88	LLLSYGAK	CP_ZHENYU_FRAC22	28847	736.971	2	0.9419	41.8	0.399282	63077.6	61072	57156.7	58997.8	69108.3	67689.8	72632.9	63596.6	61850.6	0.148968	0.819278	-0.102908	-0.978392
714	SJPG0102071.001	sp|Q8VHS6|ASB15_MOUSE	Ankyrin repeat and SOCS box protein 15 OS=Mus musculus OX=10090 GN=Asb15 PE=2 SV=2	Asb15	7	1	0	1.03	LVEAIR	CP_ZHENYU_FRAC27	17078	502.825	2	-0.4651	49.19	0.134783	397192	346920	378412	411394	336533	391845	469440	404513	445938	0.0279621	0.657629	-0.19443	-1.98825
715	SJPG0102076.001	sp|Q9WV72|ASB3_MOUSE	Ankyrin repeat and SOCS box protein 3 OS=Mus musculus OX=10090 GN=Asb3 PE=1 SV=2	Asb3	2	2	0	4.95	ATPLFIAAQEGHTK	CP_ZHENYU_FRAC1	22667	698.072	3	-1.8441	46.08	0.755425	54429.4	58052.2	59121.5	57829.3	62902.6	58283.1	53541.9	68575	48439.7	0.653279	0.935387	0.0416636	0.616815
716	SJPG0102079.001	sp|Q91ZU1|ASB6_MOUSE	Ankyrin repeat and SOCS box protein 6 OS=Mus musculus OX=10090 GN=Asb6 PE=1 SV=1	Asb6	2	2	2	5.02	QEPLDDSASSEESR	CP_ZHENYU_FRAC32	5224	927.438	2	0.1242	44.28	0.648374	27570.6	27565	27350.8	28695.7	26858.1	30320.6	28055.3	25515.3	28489	0.656541	0.936368	-0.022835	-0.0948643
717	SJPG0102083.001	sp|Q9D8Z1|ASCC1_MOUSE	Activating signal cointegrator 1 complex subunit 1 OS=Mus musculus OX=10090 GN=Ascc1 PE=1 SV=1	Ascc1	6	6	6	12.92	YNLYTADGK	CP_ZHENYU_FRAC4	18517	826.961	2	1.6266	53.53	0.560994	85033.3	85147.6	77349.5	83885.5	75274.6	93521.3	83808.6	96348.7	86407.7	0.0304188	0.664147	-0.14596	-1.45343
718	SJPG0102084.001	sp|Q91WR3|ASCC2_MOUSE	Activating signal cointegrator 1 complex subunit 2 OS=Mus musculus OX=10090 GN=Ascc2 PE=1 SV=1	Ascc2	4	3	0	3.2	RPFTIPQVLR	CP_ZHENYU_FRAC6	25835	510.985	3	-0.6223	51.44	0.546656	44736.2	49740.4	46658.9	44594	42642.5	48217.5	44523.7	53020	50812.3	0.117875	0.802445	-0.104531	-0.996299
719	SJPG0102085.001	sp|E9PZJ8|ASCC3_MOUSE	Activating signal cointegrator 1 complex subunit 3 OS=Mus musculus OX=10090 GN=Ascc3 PE=1 SV=1	Ascc3	27	23	17	10.69	SVGDVALSQIVK	CP_ZHENYU_FRAC19	31101	912.557	2	-0.6552	67.66	0.666273	89606.4	89187.7	90285.8	89162.5	87041	92801.3	94481.4	98993.2	95396.9	0.0129081	0.654469	-0.0992463	-0.937988
720	SJPG0102096.001	sp|Q91X20|ASH2L_MOUSE	Set1/Ash2 histone methyltransferase complex subunit ASH2 OS=Mus musculus OX=10090 GN=Ash2l PE=1 SV=1	Ash2l	2	2	2	3.21	SDPLFSAQR	CP_ZHENYU_FRAC1	12591	662.861	2	-1.7927	42.47	0.627973	68792.3	72619.3	64837	72085.7	65410.3	69420.9	61296.3	75839.1	67500.2	0.90918	0.983724	0.00747824	0.239613
721	SJPG0102097.001	sp|Q6NXK8|ASIC1_MOUSE	Acid-sensing ion channel 1 OS=Mus musculus OX=10090 GN=Asic1 PE=1 SV=1	Asic1	18	10	6	18.06	NDLYHAGELLALLNNR	CP_ZHENYU_FRAC30	32152	710.725	3	0.2851	75.3	0.805976	604557	511729	546954	466939	558226	537304	545158	481178	541708	0.719732	0.950522	0.0272272	0.457524
722	SJPG0102098.001	sp|Q925H0|ASIC2_MOUSE	Acid-sensing ion channel 2 OS=Mus musculus OX=10090 GN=Asic2 PE=1 SV=1	Asic2	12	7	4	11.13	GQECGHQDFTTVFTK	CP_ZHENYU_FRAC29	21249	788.402	3	-1.5011	56.07	0.783663	250454	241946	220694	207003	227230	248910	224085	220162	216871	0.86406	0.975364	0.0112446	0.281171
723	SJPG0102098.002	sp|Q925H0-2|ASIC2_MOUSE	Isoform 2 of Acid-sensing ion channel 2 OS=Mus musculus OX=10090 GN=Asic2	Asic2	8	4	1	6.22	EQPAPAAVAAAR	CP_ZHENYU_FRAC37	7180	728.415	2	-0.3767	51.74	0.604175	250321	244076	225919	220705	221121	248358	226724	221934	219546	0.720386	0.950522	0.0202732	0.380793
724	SJPG0102100.001	sp|Q7TNS7|ASIC4_MOUSE	Acid-sensing ion channel 4 OS=Mus musculus OX=10090 GN=Asic4 PE=2 SV=1	Asic4	14	8	7	17.44	TSTGGISTLGLQELK	CP_ZHENYU_FRAC17	31587	1057.12	2	0.1259	82	0.736585	270070	240750	260436	215579	249069	241379	245827	227476	282285	0.884437	0.976912	-0.0116392	0.0286703
725	SJPG0102103.001	sp|Q91YI0|ARLY_MOUSE	Argininosuccinate lyase OS=Mus musculus OX=10090 GN=Asl PE=1 SV=1	Asl	52	22	17	39.01	VAEEWAQGTFK	CP_ZHENYU_FRAC30	27575	937.52	2	0.7455	76.3	1	560264	569054	610238	616716	624560	615724	559877	598407	501781	0.299307	0.872095	0.0704042	0.933939
726	SJPG0102105.001	sp|Q61024|ASNS_MOUSE	Asparagine synthetase [glutamine-hydrolyzing] OS=Mus musculus OX=10090 GN=Asns PE=1 SV=3	Asns	27	16	15	29.77	ASVGMYLISK	CP_ZHENYU_FRAC32	30734	839	2	1.3805	69.19	0.59286	1.65124e+06	1.64335e+06	1.58911e+06	1.72044e+06	1.98773e+06	1.71499e+06	1.87834e+06	1.54995e+06	1.86389e+06	0.726379	0.950543	-0.0280881	-0.152827
727	SJPG0102107.001	sp|Q8R3P0|ACY2_MOUSE	Aspartoacylase OS=Mus musculus OX=10090 GN=Aspa PE=1 SV=2	Aspa	58	14	12	39.74	YPVGIEVGPQPHGVLR	CP_ZHENYU_FRAC40	23578	674.72	3	0.7191	73.12	0.733589	1.67902e+06	1.94595e+06	1.70059e+06	1.79257e+06	1.77215e+06	1.77494e+06	2.06617e+06	1.80016e+06	1.60741e+06	0.749935	0.95483	-0.0235643	-0.102911
728	SJPG0102110.001	sp|Q8BSY0|ASPH_MOUSE	Aspartyl/asparaginyl beta-hydroxylase OS=Mus musculus OX=10090 GN=Asph PE=1 SV=1	Asph	11	11	11	13.23	ETGYTELVK	CP_ZHENYU_FRAC36	19084	824.476	2	0.1052	62.52	0.570697	119154	132571	114296	139812	119628	127823	111183	129370	126233	0.832978	0.970366	0.0152145	0.324975
729	SJPG0102110.011	tr|A2AL79|A2AL79_MOUSE	Aspartyl/asparaginyl beta-hydroxylase OS=Mus musculus OX=10090 GN=Asph PE=1 SV=1	Asph	1	1	0	5.08	TCVILDLHNQ	CP_ZHENYU_FRAC22	23151	758.91	2	1.3312	58.34	0.790367	105200	106447	101508	118600	96793.2	104984	86308.7	116761	105265	0.672296	0.939606	0.0379576	0.575923
730	SJPG0102111.001	sp|Q2TA57|ASPH1_MOUSE	Aspartate beta-hydroxylase domain-containing protein 1 OS=Mus musculus OX=10090 GN=Asphd1 PE=2 SV=2	Asphd1	4	3	2	11.39	GLGDSGEGPR	CP_ZHENYU_FRAC31	4080	624.83	2	1.1585	59.22	0.584262	60205	59767.1	55135.7	65246.7	55346.7	61216.4	51945	59519.9	61538.9	0.82873	0.969846	0.0148817	0.321303
731	SJPG0102112.001	sp|Q80VP9|ASPH2_MOUSE	Aspartate beta-hydroxylase domain-containing protein 2 OS=Mus musculus OX=10090 GN=Asphd2 PE=1 SV=1	Asphd2	12	7	7	18.95	DAQKHDVELLER	CP_ZHENYU_FRAC16	13289	516.045	4	-0.76	67.18	0.613427	233249	224064	209470	219934	229983	222356	206895	226653	211982	0.371252	0.88228	0.041674	0.61693
732	SJPG0102113.001	sp|Q8CJ27|ASPM_MOUSE	Abnormal spindle-like microcephaly-associated protein homolog OS=Mus musculus OX=10090 GN=Aspm PE=1 SV=2	Aspm	6	3	1	0.61	LQAHIR	CP_ZHENYU_FRAC32	5338	521.328	2	-0.1224	44.21	0.231848	283138	236958	269095	250607	244222	252749	252710	249387	280758	0.833559	0.970366	-0.0131521	0.0119778
733	SJPG0102116.001	sp|Q8VBT9|ASPC1_MOUSE	Tether containing UBX domain for GLUT4 OS=Mus musculus OX=10090 GN=Aspscr1 PE=1 SV=1	Aspscr1	42	20	4	42.73	AALQNTTLQSLGLTGGSATIR	CP_ZHENYU_FRAC38	31626	1189.17	2	0.697	84.69	1	268299	267610	279004	296384	285687	273977	294583	289563	266719	0.845178	0.974198	-0.00924988	0.0550345
734	SJPG0102117.001	sp|Q8C0M9|ASGL1_MOUSE	Isoaspartyl peptidase/L-asparaginase OS=Mus musculus OX=10090 GN=Asrgl1 PE=1 SV=1	Asrgl1	98	18	13	58.89	GNLAYATSTGGIVNK	CP_ZHENYU_FRAC26	22906	1037.59	2	0.2595	90.51	1	8.80143e+06	8.61913e+06	9.06009e+06	9.28662e+06	8.81627e+06	8.92897e+06	9.13433e+06	1.00591e+07	8.49946e+06	0.494199	0.90229	-0.0358731	-0.238726
735	SJPG0102118.001	sp|P16460|ASSY_MOUSE	Argininosuccinate synthase OS=Mus musculus OX=10090 GN=Ass1 PE=1 SV=1	Ass1	75	24	24	44.9	YVSHGATGK	CP_ZHENYU_FRAC8	4143	764.445	2	3.8521	62.89	1	3.57391e+06	3.50549e+06	3.66895e+06	3.5823e+06	4.04435e+06	4.00705e+06	3.73252e+06	3.44354e+06	3.41782e+06	0.859942	0.975364	0.0109413	0.277824
736	SJPG0102119.001	sp|Q8BIR2|ASTE1_MOUSE	Protein asteroid homolog 1 OS=Mus musculus OX=10090 GN=Aste1 PE=2 SV=1	Aste1	3	1	0	0.89	KLTTLK	CP_ZHENYU_FRAC20	18027	539.035	3	0.2223	37.54	0.386255	332559	397878	263651	320522	309520	359396	282002	374072	291473	0.937032	0.989516	-0.00998441	0.0469298
737	SJPG0102121.001	sp|Q61137|ASTN1_MOUSE	Astrotactin-1 OS=Mus musculus OX=10090 GN=Astn1 PE=1 SV=4	Astn1	68	29	0	22.5	VETETVLSFVDDIISGAK	CP_ZHENYU_FRAC33	33125	1266.2	2	-3.1574	77.5	0.765548	1.13668e+06	1.07802e+06	1.09301e+06	1.06684e+06	1.08978e+06	1.03057e+06	1.04216e+06	1.00521e+06	1.04391e+06	0.0288827	0.661021	0.0846501	1.09113
738	SJPG0102122.001	sp|Q80Z10|ASTN2_MOUSE	Astrotactin-2 OS=Mus musculus OX=10090 GN=Astn2 PE=1 SV=2	Astn2	29	20	0	14.87	TACPLVDDNKAEEIADK	CP_ZHENYU_FRAC32	24708	934.51	3	-0.5162	65.43	0.803148	314810	314216	308039	324806	304745	296416	298258	320383	307766	0.357382	0.881186	0.0358525	0.552695
739	SJPG0102125.001	sp|Q8C4A5|ASXL3_MOUSE	Putative Polycomb group protein ASXL3 OS=Mus musculus OX=10090 GN=Asxl3 PE=2 SV=3	Asxl3	2	1	0	0.27	NSSTFK	CP_ZHENYU_FRAC3	8128	646.379	2	0.7109	42.46	0.479746	676184	621230	564883	397765	545862	630652	581617	653485	548511	0.38191	0.884691	-0.123958	-1.21065
740	SJPG0102127.001	sp|Q9D5T0|ATAD1_MOUSE	ATPase family AAA domain-containing protein 1 OS=Mus musculus OX=10090 GN=Atad1 PE=1 SV=1	Atad1	42	12	12	30.75	HVDLLEVAQETDGFSGSDLK	CP_ZHENYU_FRAC38	31771	923.159	3	2.6694	67.66	0.842448	2.07024e+06	2.15525e+06	2.22452e+06	2.34813e+06	2.01406e+06	1.97387e+06	2.03767e+06	2.10113e+06	2.03334e+06	0.113023	0.79396	0.08481	1.09289
741	SJPG0102130.001	sp|Q925I1|ATAD3_MOUSE	ATPase family AAA domain-containing protein 3 OS=Mus musculus OX=10090 GN=Atad3 PE=1 SV=1	Atad3	122	39	1	57.19	LALHSGMDYAIMTGGDVAPMGR	CP_ZHENYU_FRAC17	31729	856.429	3	-0.802	80.45	0.89161	1.80031e+06	1.54734e+06	1.77948e+06	1.93648e+06	1.63872e+06	1.67867e+06	1.80787e+06	1.77865e+06	1.66989e+06	0.975197	0.995605	0.00206321	0.179864
742	SJPG0102134.001	sp|Q8K341|ATAT_MOUSE	Alpha-tubulin N-acetyltransferase 1 OS=Mus musculus OX=10090 GN=Atat1 PE=1 SV=1	Atat1	40	14	0	32.54	GPLRPFVPEQELLR	CP_ZHENYU_FRAC18	29494	652.384	3	-0.215	71.14	0.391341	531737	512196	545068	550095	543012	529198	552087	550288	557924	0.426286	0.887756	-0.0293383	-0.166621
743	SJPG0102134.004	sp|Q8K341-4|ATAT_MOUSE	Isoform 4 of Alpha-tubulin N-acetyltransferase 1 OS=Mus musculus OX=10090 GN=Atat1	Atat1	41	15	0	42.94	GPLRPFVPEQELLR	CP_ZHENYU_FRAC18	29494	652.384	3	-0.215	71.14	0.391341	566460	545751	578309	583408	577635	560884	585534	584775	592879	0.459943	0.898685	-0.0269246	-0.139989
744	SJPG0102135.001	sp|Q8BHE3|ATCAY_MOUSE	Caytaxin OS=Mus musculus OX=10090 GN=Atcay PE=1 SV=1	Atcay	54	12	11	37.1	SEEKPETVEEEDR	CP_ZHENYU_FRAC3	7034	1093.06	2	0.7653	80.07	0.740602	1.12359e+06	1.23187e+06	1.19408e+06	1.15128e+06	1.20989e+06	1.18367e+06	1.11824e+06	1.17877e+06	1.02396e+06	0.194303	0.846448	0.071611	0.947256
745	SJPG0102136.001	sp|Q9Z2A5|ATE1_MOUSE	Arginyl-tRNA--protein transferase 1 OS=Mus musculus OX=10090 GN=Ate1 PE=1 SV=2	Ate1	20	13	0	30.43	NHQEDPSEEAGVLEYANLVGQK	CP_ZHENYU_FRAC28	30045	1012.52	3	1.5272	74.17	1	149123	152181	146744	145712	160209	161745	153919	159100	146827	0.340925	0.877498	-0.0432507	-0.320131
746	SJPG0102136.002	sp|Q9Z2A5-2|ATE1_MOUSE	Isoform ATE1-2 of Arginyl-tRNA--protein transferase 1 OS=Mus musculus OX=10090 GN=Ate1	Ate1	19	12	0	29.46	NHQEDPSEEAGVLEYANLVGQK	CP_ZHENYU_FRAC28	30045	1012.52	3	1.5272	74.17	1	153828	151443	149246	149372	163691	157376	156379	161217	148397	0.606931	0.926275	-0.021896	-0.0845029
747	SJPG0102137.001	sp|P81269|ATF1_MOUSE	Cyclic AMP-dependent transcription factor ATF-1 OS=Mus musculus OX=10090 GN=Atf1 PE=1 SV=1	Atf1	3	2	0	5.95	VAVLENQNK	CP_ZHENYU_FRAC6	18638	811.99	2	0.5443	59.6	0.727349	22906.7	31594.5	31300.9	27902.1	27147.8	24764.3	28889.2	26705.7	27880.1	0.597114	0.925376	0.0507757	0.717358
748	SJPG0102138.001	sp|P16951|ATF2_MOUSE	Cyclic AMP-dependent transcription factor ATF-2 OS=Mus musculus OX=10090 GN=Atf2 PE=1 SV=2	Atf2	4	4	0	7.8	DCPVTAMQK	CP_ZHENYU_FRAC14	14929	829.448	2	0.5778	48.49	0.658074	34561.7	37473.1	32081.7	31681.5	35032.6	38107.8	37976.2	42541.2	37988.7	0.0079076	0.654469	-0.19758	-2.02301
749	SJPG0102149.001	sp|Q9CQY1|ATG12_MOUSE	Ubiquitin-like protein ATG12 OS=Mus musculus OX=10090 GN=Atg12 PE=1 SV=1	Atg12	11	3	3	16.31	AVGDTPIMK	CP_ZHENYU_FRAC35_2	19303	770.457	2	0.4409	57.24	0.617226	156934	169441	159734	172929	173774	164042	161952	161046	154975	0.244984	0.852816	0.0525149	0.736549
750	SJPG0102150.001	sp|Q91YI1|ATG13_MOUSE	Autophagy-related protein 13 OS=Mus musculus OX=10090 GN=Atg13 PE=1 SV=2	Atg13	5	4	0	9.5	VGTVGTPVGTLTLSCAYR	CP_ZHENYU_FRAC34	31404	1078.59	2	0.3822	57.11	0.681142	62130.5	61356	62180.1	64072	66682.3	66809.4	69935.6	59980.2	65434.5	0.342978	0.877498	-0.0489625	-0.383156
751	SJPG0102151.001	sp|Q8CDJ3|BAKOR_MOUSE	Beclin 1-associated autophagy-related key regulator OS=Mus musculus OX=10090 GN=Atg14 PE=1 SV=1	Atg14	1	1	1	1.42	NSEGLLK	CP_ZHENYU_FRAC27	15771	684.922	2	1.1096	47.19	0.503073	90478.4	101500	74968.2	89335.3	79394.8	123724	82637.6	121635	85713.4	0.135949	0.811151	-0.229859	-2.37917
752	SJPG0102152.001	sp|Q8C0J2|A16L1_MOUSE	Autophagy-related protein 16-1 OS=Mus musculus OX=10090 GN=Atg16l1 PE=1 SV=1	Atg16l1	41	21	0	29.82	VPTTASYVFDAHDGEVNAVQFSPGSR	CP_ZHENYU_FRAC14	30580	1019.17	3	0.8298	73.05	1	263730	283834	284262	272828	286362	269246	270107	264359	276307	0.273902	0.860969	0.0426256	0.627429
753	SJPG0102154.001	sp|Q6P4T0|ATG2A_MOUSE	Autophagy-related protein 2 homolog A OS=Mus musculus OX=10090 GN=Atg2a PE=1 SV=2	Atg2a	26	20	19	9.67	EGILDTAQTICDVASR	CP_ZHENYU_FRAC36	30443	1027.03	2	-0.3319	59.35	0.778265	106708	103553	103108	97786.3	102291	100884	105921	104944	108566	0.400753	0.884691	-0.0332508	-0.209792
754	SJPG0102155.001	sp|Q80XK6|ATG2B_MOUSE	Autophagy-related protein 2 homolog B OS=Mus musculus OX=10090 GN=Atg2b PE=1 SV=3	Atg2b	92	53	35	24.82	ELSGSFQEEK	CP_ZHENYU_FRAC21	17593	881.48	2	0.8067	73.71	0.774522	399394	381401	382093	364362	387917	392781	399218	388910	396986	0.251722	0.852897	-0.0430229	-0.317618
755	SJPG0102156.001	sp|Q9CPX6|ATG3_MOUSE	Ubiquitin-like-conjugating enzyme ATG3 OS=Mus musculus OX=10090 GN=Atg3 PE=1 SV=1	Atg3	34	12	12	31.53	ALEVAEYLTPVLK	CP_ZHENYU_FRAC5	33058	1027.62	2	0.8273	74.46	0.72455	875017	907781	878051	951775	903616	906232	891085	873908	860149	0.40008	0.884691	0.0325797	0.516583
756	SJPG0102157.001	sp|Q8C9S8|ATG4A_MOUSE	Cysteine protease ATG4A OS=Mus musculus OX=10090 GN=Atg4a PE=2 SV=2	Atg4a	2	1	0	1.52	LWFTYR	CP_ZHENYU_FRAC2	28285	595.339	2	0.4965	37.21	0.581564	19938.3	23930.5	20741.1	17820.8	21312.3	22865.6	21179.6	17865	23193.5	0.723112	0.950522	-0.0352501	-0.231853
757	SJPG0102158.001	sp|Q8BGE6|ATG4B_MOUSE	Cysteine protease ATG4B OS=Mus musculus OX=10090 GN=Atg4b PE=1 SV=2	Atg4b	7	5	0	12.47	CGQMIFAQALVCR	CP_ZHENYU_FRAC38	29867	929.476	2	0.1204	63.6	0.726258	58721.5	71258.4	68337.6	55348.3	57627.5	66955.6	61658.4	67230.5	70364.7	0.235053	0.851662	-0.101883	-0.96708
758	SJPG0102159.001	sp|Q811C2|ATG4C_MOUSE	Cysteine protease ATG4C OS=Mus musculus OX=10090 GN=Atg4c PE=1 SV=2	Atg4c	11	10	10	19.87	QTDSVTAGDAR	CP_ZHENYU_FRAC11	2797	712.868	2	0.3254	58.06	0.704099	147500	151140	154414	147748	155354	149797	158715	149204	148192	0.954026	0.990057	-0.00212853	0.133612
759	SJPG0102161.001	sp|Q99J83|ATG5_MOUSE	Autophagy protein 5 OS=Mus musculus OX=10090 GN=Atg5 PE=1 SV=1	Atg5	17	9	9	30.54	IYQTTTERPFIQK	CP_ZHENYU_FRAC35	22500	745.1	3	0.422	61.75	0.742996	323854	315739	318557	332222	349301	321218	316892	304277	316459	0.170414	0.833938	0.0587124	0.804932
760	SJPG0102162.001	sp|Q9D906|ATG7_MOUSE	Ubiquitin-like modifier-activating enzyme ATG7 OS=Mus musculus OX=10090 GN=Atg7 PE=1 SV=1	Atg7	55	22	0	33.09	SGAALENPMLLNK	CP_ZHENYU_FRAC17	28451	983.569	2	-0.1294	84.6	1	401705	412102	410899	417601	431197	404718	392918	401526	376698	0.071116	0.725281	0.0741671	0.97546
761	SJPG0102163.001	sp|Q68FE2|ATG9A_MOUSE	Autophagy-related protein 9A OS=Mus musculus OX=10090 GN=Atg9a PE=1 SV=1	Atg9a	21	8	0	11.62	HFNELEHELQSR	CP_ZHENYU_FRAC7	16307	614.985	3	-0.4037	69.05	0.736857	473842	450361	445342	438522	425216	420618	427363	416044	443756	0.140277	0.815573	0.0646291	0.870217
762	SJPG0102163.002	tr|A0A087WP33|A0A087WP33_MOUSE	Autophagy-related protein 9 (Fragment) OS=Mus musculus OX=10090 GN=Atg9a PE=1 SV=1	Atg9a	35	16	0	19.36	HFNELEHELQSR	CP_ZHENYU_FRAC7	16307	614.985	3	-0.4037	69.05	0.736857	801161	787806	765025	774867	729214	720593	754978	739385	755505	0.177214	0.833938	0.0547998	0.76176
763	SJPG0102165.001	sp|Q9CWJ9|PUR9_MOUSE	Bifunctional purine biosynthesis protein ATIC OS=Mus musculus OX=10090 GN=Atic PE=1 SV=2	Atic	85	26	22	53.21	LSGVSVSSDAFFPFR	CP_ZHENYU_FRAC14	32288	960.512	2	0.0179	75.58	1	908330	840912	953125	1.00105e+06	951234	918716	1.01531e+06	1.02126e+06	865710	0.593847	0.925376	-0.0361888	-0.24221
764	SJPG0102166.001	sp|Q8BH66|ATLA1_MOUSE	Atlastin-1 OS=Mus musculus OX=10090 GN=Atl1 PE=1 SV=1	Atl1	142	34	14	52.33	SMLQATAEANNLAAVATAK	CP_ZHENYU_FRAC25	31977	1242.19	2	-2.2227	88.57	1	4.80333e+06	4.77775e+06	4.53117e+06	4.59382e+06	4.88235e+06	4.54035e+06	4.4313e+06	4.39938e+06	4.48531e+06	0.0474771	0.702758	0.0792441	1.03148
765	SJPG0102167.001	sp|Q6PA06|ATLA2_MOUSE	Atlastin-2 OS=Mus musculus OX=10090 GN=Atl2 PE=1 SV=1	Atl2	53	16	0	27.79	SMLQATAEANNLAAVAGAR	CP_ZHENYU_FRAC39	29494	1082.08	2	0.9096	83.31	1	1.79221e+06	1.79717e+06	1.69027e+06	1.70943e+06	1.78174e+06	1.73322e+06	1.62205e+06	1.68512e+06	1.76308e+06	0.273355	0.860969	0.0447502	0.650873
766	SJPG0102168.001	sp|Q91YH5|ATLA3_MOUSE	Atlastin-3 OS=Mus musculus OX=10090 GN=Atl3 PE=1 SV=1	Atl3	54	19	0	30.31	SMLQATAEANNLAAAASAK	CP_ZHENYU_FRAC16	31525	1221.17	2	0.0715	97.25	1	1.88955e+06	2.01897e+06	1.85969e+06	1.95652e+06	1.83361e+06	1.88932e+06	1.81897e+06	1.93908e+06	1.89783e+06	0.64711	0.93393	0.0187629	0.364128
767	SJPG0102169.001	sp|Q62388|ATM_MOUSE	Serine-protein kinase ATM OS=Mus musculus OX=10090 GN=Atm PE=1 SV=2	Atm	1	1	0	0.2	TMEVMR	CP_ZHENYU_FRAC31	9410	535.787	2	0.468	43.52	0.508272	100901	102469	97896.5	101697	102571	106946	110720	113785	94225.8	0.223529	0.850219	-0.0704052	-0.619755
768	SJPG0102171.001	sp|O35126|ATN1_MOUSE	Atrophin-1 OS=Mus musculus OX=10090 GN=Atn1 PE=1 SV=1	Atn1	1	1	1	0.68	IEEPSAPK	CP_ZHENYU_FRAC27	14783	739.939	2	0.0426	47.41	0.542713	41455.9	39232.8	31793.7	36868	35363.1	39638.4	38061.1	35576.7	42615.5	0.342011	0.877498	-0.0799828	-0.725434
769	SJPG0102177.001	tr|B1AWN4|B1AWN4_MOUSE	Phospholipid-transporting ATPase OS=Mus musculus OX=10090 GN=Atp10b PE=3 SV=1	Atp10b	3	1	0	0.41	MSVVVR	CP_ZHENYU_FRAC1	10576	497.806	2	0.4769	45.26	0.293858	187894	180291	163504	163557	174521	195503	185448	177147	166848	0.345522	0.878816	-0.0588711	-0.492487
770	SJPG0102179.001	sp|P98197|AT11A_MOUSE	Probable phospholipid-transporting ATPase IH OS=Mus musculus OX=10090 GN=Atp11a PE=1 SV=1	Atp11a	23	19	0	13.4	AADTIEALQK	CP_ZHENYU_FRAC9	22603	834.493	2	-1.4104	69.93	0.638925	274752	271277	253783	268748	259558	272101	256995	263927	319093	0.352063	0.879463	-0.0612383	-0.518607
771	SJPG0102180.001	tr|Q6ZQ17|Q6ZQ17_MOUSE	Phospholipid-transporting ATPase (Fragment) OS=Mus musculus OX=10090 GN=Atp11b PE=2 SV=1	Atp11b	12	11	0	7.44	SDSGCAEQLR	CP_ZHENYU_FRAC6	3253	713.849	2	-0.442	62.47	0.737794	279821	253902	267110	249425	259529	249006	256790	249238	302065	0.888525	0.978526	-0.00914613	0.0561793
772	SJPG0102181.001	sp|Q9QZW0|AT11C_MOUSE	Phospholipid-transporting ATPase 11C OS=Mus musculus OX=10090 GN=Atp11c PE=1 SV=2	Atp11c	20	16	0	12.13	ISIYSNSIEAVAR	CP_ZHENYU_FRAC6	28489	863.985	2	-0.3916	62.83	0.713513	225532	237377	213132	224761	215347	221815	211882	213155	296098	0.505613	0.9039	-0.065186	-0.562165
773	SJPG0102182.001	sp|Q9Z1W8|AT12A_MOUSE	Potassium-transporting ATPase alpha chain 2 OS=Mus musculus OX=10090 GN=Atp12a PE=1 SV=3	Atp12a	270	11	2	7.25	VIMVTGDHPITAK	CP_ZHENYU_FRAC4	23592	995.586	2	0.1729	83.72	0.729933	1.70729e+08	1.68162e+08	1.54061e+08	1.73911e+08	1.65455e+08	1.61911e+08	1.65003e+08	1.52127e+08	1.50813e+08	0.119435	0.80311	0.0800375	1.04023
774	SJPG0102183.001	sp|Q9EPE9|AT131_MOUSE	Manganese-transporting ATPase 13A1 OS=Mus musculus OX=10090 GN=Atp13a1 PE=1 SV=2	Atp13a1	64	30	4	25.25	DLEEESTPIVK	CP_ZHENYU_FRAC37	21224	934.528	2	-1.1411	72.69	1	253205	256537	243630	265690	248175	249571	229711	244913	250087	0.188952	0.838948	0.0575593	0.792209
775	SJPG0102184.001	sp|Q9CTG6|AT132_MOUSE	Polyamine-transporting ATPase 13A2 OS=Mus musculus OX=10090 GN=Atp13a2 PE=2 SV=3	Atp13a2	6	4	0	3.42	NLLKPQTAPVIQTLR	CP_ZHENYU_FRAC7	29062	767.483	3	0.891	49.11	0.496029	92371.4	94094.3	85719.8	98844.6	83739.4	96537	83279.2	100547	91918.7	0.639782	0.932891	-0.0323504	-0.199857
776	SJPG0102185.001	sp|Q5XF89|AT133_MOUSE	Probable cation-transporting ATPase 13A3 OS=Mus musculus OX=10090 GN=Atp13a3 PE=1 SV=1	Atp13a3	1	1	0	0.57	VLEDYTK	CP_ZHENYU_FRAC17	20363	738.433	2	-1.2132	36.95	0.532882	36841.2	45591.8	40649.8	43590.8	40880.5	50755.6	36581.3	37924.4	35336.9	0.584617	0.923867	0.0600133	0.819286
777	SJPG0102188.001	sp|Q8VDN2|AT1A1_MOUSE	Sodium/potassium-transporting ATPase subunit alpha-1 OS=Mus musculus OX=10090 GN=Atp1a1 PE=1 SV=1	Atp1a1	1366	79	50	54.35	AVAGDASESALLK	CP_ZHENYU_FRAC13	23170	920.536	2	-0.5686	98.25	1	1.77623e+08	1.76524e+08	1.59544e+08	1.66419e+08	1.66253e+08	1.67128e+08	1.6797e+08	1.64315e+08	1.68107e+08	0.638399	0.932705	0.0194172	0.371348
778	SJPG0102189.001	sp|Q6PIE5|AT1A2_MOUSE	Sodium/potassium-transporting ATPase subunit alpha-2 OS=Mus musculus OX=10090 GN=Atp1a2 PE=1 SV=1	Atp1a2	1696	89	0	59.12	MQINAEEVVVGDLVEVK	CP_ZHENYU_FRAC11	32923	1240.7	2	0.336	102.77	1	1.8064e+08	1.91951e+08	1.59821e+08	1.82394e+08	1.69683e+08	1.73115e+08	1.74913e+08	1.7123e+08	1.61357e+08	0.355905	0.879463	0.0539003	0.751835
779	SJPG0102190.001	sp|Q6PIC6|AT1A3_MOUSE	Sodium/potassium-transporting ATPase subunit alpha-3 OS=Mus musculus OX=10090 GN=Atp1a3 PE=1 SV=1	Atp1a3	2335	76	0	57.55	DVAGDASESALLK	CP_ZHENYU_FRAC21	23142	942.531	2	0.034	96.98	1	2.1075e+08	2.08459e+08	1.91429e+08	2.02607e+08	1.994e+08	1.9758e+08	1.99766e+08	1.9323e+08	1.93994e+08	0.254588	0.852897	0.0455218	0.659387
780	SJPG0102190.003	tr|A0A0G2JGX4|A0A0G2JGX4_MOUSE	Sodium/potassium-transporting ATPase subunit alpha OS=Mus musculus OX=10090 GN=Atp1a3 PE=1 SV=1	Atp1a3	2341	78	2	57.6	DVAGDASESALLK	CP_ZHENYU_FRAC21	23142	942.531	2	0.034	96.98	1	2.10825e+08	2.08401e+08	1.91492e+08	2.02575e+08	1.99464e+08	1.97601e+08	1.99805e+08	1.93193e+08	1.94012e+08	0.253369	0.852897	0.0456139	0.660403
781	SJPG0102191.001	sp|Q9WV27|AT1A4_MOUSE	Sodium/potassium-transporting ATPase subunit alpha-4 OS=Mus musculus OX=10090 GN=Atp1a4 PE=1 SV=3	Atp1a4	595	20	2	15.31	QAADMILLDDNFASIVTGVEEGR	CP_ZHENYU_FRAC6	33968	1384.71	2	1.7542	89.7	1	1.69352e+08	1.69652e+08	1.48463e+08	1.64224e+08	1.57263e+08	1.61768e+08	1.59206e+08	1.55426e+08	1.52107e+08	0.407715	0.884691	0.0407777	0.60704
782	SJPG0102192.001	sp|P14094|AT1B1_MOUSE	Sodium/potassium-transporting ATPase subunit beta-1 OS=Mus musculus OX=10090 GN=Atp1b1 PE=1 SV=1	Atp1b1	317	29	26	55.59	AYGENIGYSEK	CP_ZHENYU_FRAC34	16027	919.992	2	-0.1784	80.75	0.836285	1.2204e+08	1.07176e+08	1.07859e+08	1.10514e+08	1.1772e+08	1.06023e+08	1.13551e+08	9.88907e+07	1.10056e+08	0.191227	0.841244	0.0777484	1.01498
783	SJPG0102193.001	sp|P14231|AT1B2_MOUSE	Sodium/potassium-transporting ATPase subunit beta-2 OS=Mus musculus OX=10090 GN=Atp1b2 PE=1 SV=2	Atp1b2	111	18	12	50	INAANIATDDERDK	CP_ZHENYU_FRAC36	14882	1077.58	2	-0.1833	81.59	1	1.47654e+07	1.69416e+07	1.31612e+07	1.80834e+07	1.61952e+07	1.49234e+07	1.53577e+07	1.40234e+07	1.19728e+07	0.130036	0.810172	0.167829	2.00893
784	SJPG0102194.001	sp|P97370|AT1B3_MOUSE	Sodium/potassium-transporting ATPase subunit beta-3 OS=Mus musculus OX=10090 GN=Atp1b3 PE=1 SV=1	Atp1b3	36	10	9	39.57	QPLVAVQVK	CP_ZHENYU_FRAC11	24537	795.516	2	0.0832	65.06	0.618199	4.69356e+06	4.97527e+06	4.99584e+06	4.96876e+06	4.69675e+06	4.75577e+06	5.29614e+06	5.05762e+06	4.54551e+06	0.811505	0.967874	-0.0122325	0.0221239
785	SJPG0102195.001	sp|Q99ME6|AT1B4_MOUSE	Protein ATP1B4 OS=Mus musculus OX=10090 GN=Atp1b4 PE=1 SV=1	Atp1b4	1	1	0	1.97	YYPYYGK	CP_ZHENYU_FRAC38	17230	781.43	2	-0.4684	43.91	0.571168	121956	93638.8	109241	91960.1	79268.2	103104	92441.9	85717.7	91921.8	0.523388	0.906655	0.0758761	0.994317
786	SJPG0102196.001	sp|Q9CWQ3|ATP23_MOUSE	Mitochondrial inner membrane protease ATP23 homolog OS=Mus musculus OX=10090 GN=Atp23 PE=1 SV=1	Atp23	3	2	0	8.46	TLDTNPYVK	CP_ZHENYU_FRAC35	19309	829.984	2	0.5366	60.74	0.599934	123663	105020	131193	137923	108391	103267	110846	108351	114846	0.115737	0.799428	0.142187	1.72599
787	SJPG0102197.001	sp|Q8R429|AT2A1_MOUSE	Sarcoplasmic/endoplasmic reticulum calcium ATPase 1 OS=Mus musculus OX=10090 GN=Atp2a1 PE=1 SV=1	Atp2a1	139	29	2	17.91	VDQSILTGESVSVIK	CP_ZHENYU_FRAC3	32021	1092.14	2	-0.8354	89.03	0.727508	1.3891e+07	1.45698e+07	1.16652e+07	1.26577e+07	1.19901e+07	1.29612e+07	1.15381e+07	1.30626e+07	1.41979e+07	0.996965	0.999531	0.000311367	0.160534
788	SJPG0102198.001	sp|O55143|AT2A2_MOUSE	Sarcoplasmic/endoplasmic reticulum calcium ATPase 2 OS=Mus musculus OX=10090 GN=Atp2a2 PE=1 SV=2	Atp2a2	465	77	0	52.11	SEIGIAMGSGTAVAK	CP_ZHENYU_FRAC9	25590	1000.57	2	-0.4973	96.25	1	1.5417e+07	1.59797e+07	1.31871e+07	1.4495e+07	1.39331e+07	1.41078e+07	1.27912e+07	1.42088e+07	1.55354e+07	0.54104	0.912794	0.0442974	0.645876
789	SJPG0102199.001	sp|Q64518|AT2A3_MOUSE	Sarcoplasmic/endoplasmic reticulum calcium ATPase 3 OS=Mus musculus OX=10090 GN=Atp2a3 PE=1 SV=3	Atp2a3	63	14	0	8.19	SLPSVETLGCTSVICSDK	CP_ZHENYU_FRAC7	31782	1281.18	2	0.953	86.75	0.831354	4.46256e+06	4.52866e+06	3.68182e+06	4.00769e+06	3.94152e+06	3.95377e+06	3.5645e+06	3.97927e+06	4.44583e+06	0.542188	0.912794	0.0493093	0.701178
790	SJPG0102200.001	sp|G5E829|AT2B1_MOUSE	Plasma membrane calcium-transporting ATPase 1 OS=Mus musculus OX=10090 GN=Atp2b1 PE=1 SV=1	Atp2b1	727	95	51	53.77	ADVGFAMGIAGTDVAK	CP_ZHENYU_FRAC9	32081	1066.09	2	0.242	93.75	0.834453	3.64058e+07	3.52455e+07	3.25125e+07	3.24582e+07	3.39089e+07	3.20092e+07	3.34295e+07	3.12245e+07	3.66403e+07	0.553554	0.914418	0.0346403	0.53932
791	SJPG0102200.002	tr|A0A1W2P772|A0A1W2P772_MOUSE	Plasma membrane calcium-transporting ATPase 1 (Fragment) OS=Mus musculus OX=10090 GN=Atp2b1 PE=1 SV=1	Atp2b1	67	14	1	41.64	IQTQMDVVNAFQSGSSIQGALR	CP_ZHENYU_FRAC20	32058	1327.69	2	-1.0858	74.48	0.777121	7.54315e+06	7.12514e+06	7.28776e+06	6.62774e+06	7.2098e+06	6.65987e+06	7.34838e+06	6.70695e+06	8.18152e+06	0.890294	0.978647	-0.00932819	0.0541705
792	SJPG0102201.001	sp|Q9R0K7|AT2B2_MOUSE	Plasma membrane calcium-transporting ATPase 2 OS=Mus musculus OX=10090 GN=Atp2b2 PE=1 SV=2	Atp2b2	643	87	0	51.59	ADVGFAMGIAGTDVAK	CP_ZHENYU_FRAC9	32081	1066.09	2	0.242	93.75	0.834453	3.17575e+07	3.12886e+07	2.85909e+07	2.94544e+07	2.97547e+07	2.83293e+07	2.96313e+07	2.8102e+07	3.17601e+07	0.492022	0.901967	0.0351518	0.544963
793	SJPG0102201.002	tr|D5L240|D5L240_MOUSE	Calcium-transporting ATPase OS=Mus musculus OX=10090 GN=Atp2b2 PE=2 SV=1	Atp2b2	628	86	0	51.81	ADVGFAMGIAGTDVAK	CP_ZHENYU_FRAC9	32081	1066.09	2	0.242	93.75	0.834453	2.79968e+07	2.76972e+07	2.52928e+07	2.61038e+07	2.6263e+07	2.50595e+07	2.61864e+07	2.4913e+07	2.80657e+07	0.497348	0.902694	0.034235	0.534848
794	SJPG0102202.001	tr|Q0VF55|Q0VF55_MOUSE	Calcium-transporting ATPase OS=Mus musculus OX=10090 GN=Atp2b3 PE=1 SV=1	Atp2b3	502	79	1	45.82	ADVGFAMGIAGTDVAK	CP_ZHENYU_FRAC9	32081	1066.09	2	0.242	93.75	0.834453	3.37978e+07	3.32696e+07	3.05602e+07	3.24609e+07	3.22269e+07	3.08953e+07	3.15155e+07	3.02698e+07	3.34061e+07	0.349004	0.879254	0.0425903	0.62704
795	SJPG0102202.002	tr|A2ALL9|A2ALL9_MOUSE	Calcium-transporting ATPase OS=Mus musculus OX=10090 GN=Atp2b3 PE=1 SV=1	Atp2b3	505	81	0	48.34	ADVGFAMGIAGTDVAK	CP_ZHENYU_FRAC9	32081	1066.09	2	0.242	93.75	0.834453	3.38261e+07	3.32606e+07	3.05744e+07	3.24601e+07	3.22497e+07	3.09445e+07	3.15389e+07	3.02844e+07	3.34397e+07	0.358755	0.881349	0.0417073	0.617297
796	SJPG0102203.001	sp|Q6Q477|AT2B4_MOUSE	Plasma membrane calcium-transporting ATPase 4 OS=Mus musculus OX=10090 GN=Atp2b4 PE=1 SV=1	Atp2b4	387	66	0	40.25	ADVGFAMGIAGTDVAK	CP_ZHENYU_FRAC9	32081	1066.09	2	0.242	93.75	0.834453	3.71515e+07	3.37935e+07	3.37755e+07	3.42942e+07	3.46909e+07	3.37054e+07	3.3228e+07	3.19532e+07	3.5124e+07	0.249485	0.852897	0.0522837	0.733998
797	SJPG0102203.003	tr|Q6Q476|Q6Q476_MOUSE	Plasma membrane Ca++ transporting ATPase 4 splice variant a (Fragment) OS=Mus musculus OX=10090 GN=Atp2b4 PE=2 SV=1	Atp2b4	37	11	7	85.57	DTEGMDEIDLAEMELR	CP_ZHENYU_FRAC3	32256	1086.01	2	-0.3717	82.67	0.857022	1.0472e+06	874306	1.01168e+06	1.06222e+06	1.06707e+06	1.00163e+06	914532	902314	896766	0.0905921	0.782734	0.122059	1.5039
798	SJPG0102204.001	sp|Q80XR2|AT2C1_MOUSE	Calcium-transporting ATPase type 2C member 1 OS=Mus musculus OX=10090 GN=Atp2c1 PE=1 SV=2	Atp2c1	44	24	0	26.47	IVEAGCVCNDAVIR	CP_ZHENYU_FRAC33	22551	939.988	2	2.0314	63.96	0.5394	573370	583306	548865	580845	556270	552344	514186	551717	576073	0.234371	0.851662	0.0523117	0.734307
799	SJPG0102206.001	sp|Q64436|ATP4A_MOUSE	Potassium-transporting ATPase alpha chain 1 OS=Mus musculus OX=10090 GN=Atp4a PE=1 SV=3	Atp4a	256	10	0	6.2	VIMVTGDHPITAK	CP_ZHENYU_FRAC4	23592	995.586	2	0.1729	83.72	0.729933	1.72237e+08	1.6894e+08	1.55745e+08	1.72924e+08	1.65321e+08	1.63285e+08	1.66532e+08	1.5334e+08	1.52397e+08	0.143422	0.818561	0.0721607	0.953321
800	SJPG0102208.001	tr|D6RJ16|D6RJ16_MOUSE	ATP synthase, H+-transporting, mitochondrial F1 complex, alpha subunit 1 OS=Mus musculus OX=10090 GN=Atp5a1 PE=1 SV=1	Atp5a1	152	4	0	38.2	TGTAEMSSILEER	CP_ZHENYU_FRAC5	23382	864.442	2	-1.4437	94.34	1	1.57697e+07	1.46208e+07	1.42541e+07	1.67492e+07	1.4013e+07	1.46872e+07	1.62428e+07	1.66322e+07	1.45987e+07	0.515666	0.905293	-0.044063	-0.329094
801	SJPG0102210.001	sp|Q03265|ATPA_MOUSE	ATP synthase subunit alpha, mitochondrial OS=Mus musculus OX=10090 GN=Atp5f1a PE=1 SV=1	Atp5f1a	1164	50	38	67.45	QGQYSPMAIEEQVAVIYAGVR	CP_ZHENYU_FRAC30	32362	1307.18	2	-1.1056	97.63	1	9.66917e+07	8.93751e+07	9.06703e+07	1.10117e+08	9.07432e+07	9.29798e+07	1.05482e+08	1.02928e+08	9.15734e+07	0.569268	0.920117	-0.0422544	-0.309138
802	SJPG0102211.001	sp|P56480|ATPB_MOUSE	ATP synthase subunit beta, mitochondrial OS=Mus musculus OX=10090 GN=Atp5f1b PE=1 SV=2	Atp5f1b	897	42	42	74.86	GFQQILAGEYDHLPEQAFYMVGPIEEAVAK	CP_ZHENYU_FRAC16	32726	1320.36	3	-0.1952	88.57	1	1.3593e+08	1.35029e+08	1.45098e+08	1.58238e+08	1.39403e+08	1.37464e+08	1.35578e+08	1.33139e+08	1.28836e+08	0.105241	0.78977	0.0917445	1.16941
803	SJPG0102212.001	sp|Q91VR2|ATPG_MOUSE	ATP synthase subunit gamma, mitochondrial OS=Mus musculus OX=10090 GN=Atp5f1c PE=1 SV=1	Atp5f1c	203	21	19	45.97	VYGTGSLALYEK	CP_ZHENYU_FRAC31	28130	955.05	2	0.7063	80.07	0.818908	1.0623e+07	9.67687e+06	9.28699e+06	1.36645e+07	9.39783e+06	1.04779e+07	1.24651e+07	1.24214e+07	1.03479e+07	0.301973	0.872171	-0.128066	-1.25598
804	SJPG0102213.001	sp|Q9D3D9|ATPD_MOUSE	ATP synthase subunit delta, mitochondrial OS=Mus musculus OX=10090 GN=Atp5f1d PE=1 SV=1	Atp5f1d	34	2	2	13.69	AQSELSGAADEAAR	CP_ZHENYU_FRAC9	10591	840.43	2	0.2339	84.94	1	1.92779e+07	1.76446e+07	1.87052e+07	1.83631e+07	1.66114e+07	1.70881e+07	1.69049e+07	1.75944e+07	1.88294e+07	0.451256	0.896184	0.0410866	0.610448
805	SJPG0102214.001	sp|P56382|ATP5E_MOUSE	ATP synthase subunit epsilon, mitochondrial OS=Mus musculus OX=10090 GN=Atp5f1e PE=1 SV=2	Atp5f1e	30	4	4	57.68	FSQICAK	CP_ZHENYU_FRAC3	19026	731.421	2	-1.0078	53.7	0.515642	1.98318e+07	1.58996e+07	1.77153e+07	1.79884e+07	1.5049e+07	1.7887e+07	1.81997e+07	1.8853e+07	1.97492e+07	0.161742	0.824031	-0.116148	-1.12448
806	SJPG0102215.001	sp|O35143|ATIF1_MOUSE	ATPase inhibitor, mitochondrial OS=Mus musculus OX=10090 GN=Atp5if1 PE=1 SV=2	Atp5if1	45	9	2	42.45	TKEQLAALR	CP_ZHENYU_FRAC19	14930	819.512	2	-0.547	61.81	0.529364	2.91732e+07	2.16524e+07	2.12437e+07	2.27282e+07	1.9065e+07	2.38516e+07	1.87687e+07	2.39787e+07	2.41041e+07	0.993361	0.998624	-0.00103656	0.145661
807	SJPG0102217.001	tr|Q8BTB6|Q8BTB6_MOUSE	ATP synthase subunit e, mitochondrial OS=Mus musculus OX=10090 GN=Atp5k PE=1 SV=1	Atp5k	7	3	0	65.77	YSALIIGM@AYGAK	CP_ZHENYU_FRAC20	31434	991.567	2	0.1003	54.46	0.77231	1.35593e+06	1.37845e+06	1.34056e+06	1.43646e+06	1.22852e+06	1.30129e+06	1.19768e+06	1.34605e+06	1.42673e+06	0.589094	0.925376	0.0335134	0.526886
808	SJPG0102218.001	tr|Q9CQY3|Q9CQY3_MOUSE	Uncharacterized protein OS=Mus musculus OX=10090 GN=Atp5l PE=2 SV=1	Atp5l	83	6	0	38.76	APSMVAAAVTYSKPR	CP_ZHENYU_FRAC33	25651	1079.12	2	-0.4599	72.19	1	1.35065e+07	1.1856e+07	1.2036e+07	1.36818e+07	1.18788e+07	1.23894e+07	1.17147e+07	1.27346e+07	1.37936e+07	0.902303	0.982039	-0.00809413	0.0677872
809	SJPG0102219.001	sp|Q9CR84|AT5G1_MOUSE	ATP synthase F(0) complex subunit C1, mitochondrial OS=Mus musculus OX=10090 GN=Atp5mc1 PE=1 SV=1	Atp5mc1	12	1	0	5.15	DIDTAAK	CP_ZHENYU_FRAC21	10633	671.397	2	0.4412	52.49	0.268813	4.25562e+07	2.93828e+07	5.12672e+07	3.82556e+07	4.3036e+07	2.94936e+07	4.4846e+07	2.95324e+07	4.81535e+07	0.547817	0.913295	0.119888	1.47994
810	SJPG0102222.001	sp|Q78IK2|ATPMD_MOUSE	ATP synthase membrane subunit DAPIT, mitochondrial OS=Mus musculus OX=10090 GN=Atp5md PE=1 SV=1	Atp5md	25	3	3	29.31	KYFNSYTLTGR	CP_ZHENYU_FRAC35_2	18604	653.37	3	-1.3406	61.17	0.65882	4.7694e+06	4.45492e+06	4.72239e+06	4.76764e+06	4.15931e+06	4.48092e+06	4.32621e+06	4.71832e+06	5.12399e+06	0.673847	0.939606	-0.0264401	-0.134642
811	SJPG0102223.001	sp|Q06185|ATP5I_MOUSE	ATP synthase subunit e, mitochondrial OS=Mus musculus OX=10090 GN=Atp5me PE=1 SV=2	Atp5me	58	9	5	81.68	ELAEAQDDSILK	CP_ZHENYU_FRAC40	23763	970.545	2	-0.4133	87.78	1	9.83989e+06	8.13872e+06	8.97586e+06	8.98695e+06	8.46343e+06	7.78255e+06	8.13904e+06	8.37598e+06	9.51427e+06	0.327514	0.877179	0.0723501	0.95541
812	SJPG0102224.001	sp|P56135|ATPK_MOUSE	ATP synthase subunit f, mitochondrial OS=Mus musculus OX=10090 GN=Atp5mf PE=1 SV=3	Atp5mf	27	5	5	32.95	DFTPSGIAGAFR	CP_ZHENYU_FRAC3	29259	771.915	2	-0.9127	58.55	0.650726	1.92967e+07	1.86585e+07	1.80858e+07	2.1181e+07	1.68621e+07	1.81895e+07	1.73026e+07	1.94193e+07	1.89652e+07	0.718564	0.950522	0.0241861	0.423968
813	SJPG0102226.001	sp|P56379|ATP68_MOUSE	ATP synthase subunit ATP5MPL, mitochondrial OS=Mus musculus OX=10090 GN=Atp5mpl PE=1 SV=1	Atp5mpl	13	3	3	29.31	MFQTLIQK	CP_ZHENYU_FRAC17	31787	808.987	2	-0.3829	57.17	0.616757	1.22271e+07	1.00817e+07	1.09109e+07	1.13207e+07	9.7203e+06	9.58222e+06	1.095e+07	1.11982e+07	1.28811e+07	0.697855	0.944593	-0.0363461	-0.243946
814	SJPG0102227.001	tr|F7D3P8|F7D3P8_MOUSE	ATP synthase subunit O, mitochondrial (Fragment) OS=Mus musculus OX=10090 GN=Atp5o PE=1 SV=8	Atp5o	17	5	0	21.59	EKFSPLTANLMNLLAENGR	CP_ZHENYU_FRAC11	32940	909.51	3	0.5717	80.77	1	1.40311e+07	1.19215e+07	1.07128e+07	3.03187e+07	1.75143e+07	1.15943e+07	1.53357e+07	1.45773e+07	1.32317e+07	0.457842	0.898442	0.205546	2.4251
815	SJPG0102227.002	tr|A0A338P776|A0A338P776_MOUSE	ATP synthase subunit O, mitochondrial (Fragment) OS=Mus musculus OX=10090 GN=Atp5o PE=1 SV=1	Atp5o	72	10	1	63.3	YATALYSAASK	CP_ZHENYU_FRAC3	23907	877.503	2	0.0833	78.68	1	1.39166e+07	1.15847e+07	1.18181e+07	2.55383e+07	1.6326e+07	1.14987e+07	1.51937e+07	1.48273e+07	1.39298e+07	0.542329	0.912794	0.135129	1.64811
816	SJPG0102228.001	sp|Q9CQQ7|AT5F1_MOUSE	ATP synthase F(0) complex subunit B1, mitochondrial OS=Mus musculus OX=10090 GN=Atp5pb PE=1 SV=1	Atp5pb	292	27	12	57.03	YGASFGEFIDK	CP_ZHENYU_FRAC1	30924	921.499	2	-0.5328	79.37	1	4.67529e+07	4.58635e+07	4.58545e+07	4.78524e+07	4.3317e+07	4.56755e+07	4.4561e+07	4.59444e+07	4.47763e+07	0.580565	0.921716	0.0211412	0.39037
817	SJPG0102229.001	sp|Q9DCX2|ATP5H_MOUSE	ATP synthase subunit d, mitochondrial OS=Mus musculus OX=10090 GN=Atp5pd PE=1 SV=3	Atp5pd	152	18	18	88.19	YTALVDQEEK	CP_ZHENYU_FRAC2	19124	902.502	2	0.6253	72.67	0.827164	5.1248e+07	4.53168e+07	4.40544e+07	5.03569e+07	4.33058e+07	4.6259e+07	4.20413e+07	4.56382e+07	4.27579e+07	0.208492	0.8465	0.0827217	1.06985
818	SJPG0102230.001	sp|P97450|ATP5J_MOUSE	ATP synthase-coupling factor 6, mitochondrial OS=Mus musculus OX=10090 GN=Atp5pf PE=1 SV=1	Atp5pf	11	4	4	38.89	QASGGPVDIGPEYQQDLDR	CP_ZHENYU_FRAC19	20951	1175.08	2	-1.4566	72.06	0.798779	607030	470391	431082	641433	430358	771973	426907	725464	538687	0.246361	0.852816	-0.23662	-2.45378
819	SJPG0102231.001	sp|Q9DB20|ATPO_MOUSE	ATP synthase subunit O, mitochondrial OS=Mus musculus OX=10090 GN=Atp5po PE=1 SV=1	Atp5po	101	18	7	61.03	EKFSPLTANLMNLLAENGR	CP_ZHENYU_FRAC11	32940	909.51	3	0.5717	80.77	1	2.34235e+07	1.99781e+07	1.9778e+07	4.37862e+07	2.76116e+07	1.95838e+07	2.60423e+07	2.56421e+07	2.40526e+07	0.601077	0.926104	0.117398	1.45247
820	SJPG0102232.001	sp|Q9R1Q9|VAS1_MOUSE	V-type proton ATPase subunit S1 OS=Mus musculus OX=10090 GN=Atp6ap1 PE=1 SV=1	Atp6ap1	15	6	0	9.5	DITMVAGGLGR	CP_ZHENYU_FRAC2	22690	697.393	2	-0.0394	64.25	1	2.57927e+06	2.44354e+06	2.88294e+06	2.51905e+06	2.54105e+06	2.7609e+06	2.83766e+06	2.44687e+06	2.68519e+06	0.428083	0.887914	-0.0490933	-0.384598
821	SJPG0102234.001	sp|Q9CYN9|RENR_MOUSE	Renin receptor OS=Mus musculus OX=10090 GN=Atp6ap2 PE=1 SV=2	Atp6ap2	16	7	7	19.43	QENTQSPYNLAYK	CP_ZHENYU_FRAC17	19473	1082.58	2	0.3748	82.34	1	693598	674616	646403	693198	707731	677521	638523	713638	708767	0.957335	0.991288	-0.00246341	0.129917
822	SJPG0102235.001	sp|Q9Z1G4|VPP1_MOUSE	V-type proton ATPase 116 kDa subunit a1 OS=Mus musculus OX=10090 GN=Atp6v0a1 PE=1 SV=3	Atp6v0a1	335	47	0	40.17	EINTNQEALK	CP_ZHENYU_FRAC27	15695	884.507	2	-0.3828	77.6	1	2.68186e+07	2.51943e+07	2.6294e+07	2.48468e+07	2.66675e+07	2.56092e+07	2.56421e+07	2.47193e+07	2.54636e+07	0.379322	0.884691	0.0335272	0.527038
823	SJPG0102236.001	sp|P15920|VPP2_MOUSE	V-type proton ATPase 116 kDa subunit a2 OS=Mus musculus OX=10090 GN=Atp6v0a2 PE=1 SV=2	Atp6v0a2	18	12	7	13.43	DLNQNVSSFQR	CP_ZHENYU_FRAC25	13589	806.424	2	-0.6398	63.98	0.703814	9.74981e+06	9.92148e+06	9.82172e+06	1.0289e+07	1.00028e+07	1.05145e+07	9.73934e+06	1.03181e+07	1.03225e+07	0.314245	0.875546	-0.0377871	-0.259846
824	SJPG0102239.001	sp|P63082|VATL_MOUSE	V-type proton ATPase 16 kDa proteolipid subunit OS=Mus musculus OX=10090 GN=Atp6v0c PE=1 SV=1	Atp6v0c	46	8	0	16.13	SGTGIAAMSVMRPELIMK	CP_ZHENYU_FRAC24	32022	834.136	3	0.5116	81.21	0.826253	7.76527e+06	6.71583e+06	6.91791e+06	7.21089e+06	7.89643e+06	7.45394e+06	7.14796e+06	7.9415e+06	8.55219e+06	0.208822	0.8465	-0.0900463	-0.836475
825	SJPG0102240.001	sp|P51863|VA0D1_MOUSE	V-type proton ATPase subunit d 1 OS=Mus musculus OX=10090 GN=Atp6v0d1 PE=1 SV=2	Atp6v0d1	125	20	20	55.84	AGVLSQADYLNLVQCETLEDLK	CP_ZHENYU_FRAC32	32379	1544.33	2	-1.2748	87.08	1	2.47855e+07	2.29091e+07	2.54798e+07	2.2849e+07	2.53731e+07	2.30705e+07	2.48031e+07	2.19132e+07	2.36673e+07	0.312286	0.874835	0.0552247	0.766449
826	SJPG0102245.001	sp|P50516|VATA_MOUSE	V-type proton ATPase catalytic subunit A OS=Mus musculus OX=10090 GN=Atp6v1a PE=1 SV=2	Atp6v1a	484	56	17	74.07	ASLAETDKITLEVAK	CP_ZHENYU_FRAC9	30337	834.171	3	0.1772	85.37	1	2.59794e+07	2.61063e+07	2.75316e+07	2.65694e+07	2.82867e+07	2.71103e+07	2.68121e+07	2.44296e+07	2.48787e+07	0.217634	0.847916	0.0602305	0.821683
827	SJPG0102246.001	tr|Q91YH6|Q91YH6_MOUSE	Vacuolar proton pump subunit B OS=Mus musculus OX=10090 GN=Atp6v1b1 PE=1 SV=1	Atp6v1b1	109	18	0	26.12	LALTTAEFLAYQCEK	CP_ZHENYU_FRAC5	32749	1183.65	2	0.4618	87.97	1	1.64222e+07	1.59157e+07	1.69417e+07	1.57643e+07	1.74443e+07	1.65254e+07	1.65155e+07	1.50127e+07	1.54439e+07	0.257789	0.852951	0.0557869	0.772651
828	SJPG0102247.001	sp|P62814|VATB2_MOUSE	V-type proton ATPase subunit B, brain isoform OS=Mus musculus OX=10090 GN=Atp6v1b2 PE=1 SV=1	Atp6v1b2	307	42	0	83.76	AVVQVFEGTSGIDAK	CP_ZHENYU_FRAC9	31947	1065.11	2	-0.0601	88.94	1	2.04034e+07	2.00582e+07	2.13762e+07	2.08238e+07	2.219e+07	2.11522e+07	2.08234e+07	1.91364e+07	1.92137e+07	0.208406	0.8465	0.063062	0.852925
829	SJPG0102248.001	sp|Q9Z1G3|VATC1_MOUSE	V-type proton ATPase subunit C 1 OS=Mus musculus OX=10090 GN=Atp6v1c1 PE=1 SV=4	Atp6v1c1	219	47	46	69.11	VGTLDVLVGLSDELAK	CP_ZHENYU_FRAC32	32694	1119.17	2	0.9237	90.56	1	1.5501e+07	1.48835e+07	1.44531e+07	1.45695e+07	1.55037e+07	1.56345e+07	1.49446e+07	1.43137e+07	1.41699e+07	0.623765	0.930848	0.0214575	0.39386
830	SJPG0102250.001	sp|P57746|VATD_MOUSE	V-type proton ATPase subunit D OS=Mus musculus OX=10090 GN=Atp6v1d PE=1 SV=1	Atp6v1d	49	15	15	55.87	AAGEVMEPANLLAEEK	CP_ZHENYU_FRAC29	31721	1140.62	2	0.639	88.27	1	2.73031e+06	2.44355e+06	2.6295e+06	4.46937e+06	3.11262e+06	2.60967e+06	2.7113e+06	2.62311e+06	2.84345e+06	0.331975	0.877498	0.155764	1.8758
831	SJPG0102251.001	sp|P50518|VATE1_MOUSE	V-type proton ATPase subunit E 1 OS=Mus musculus OX=10090 GN=Atp6v1e1 PE=1 SV=2	Atp6v1e1	177	32	8	53.09	DDLITDLLNEAK	CP_ZHENYU_FRAC14	32478	984.561	2	0.5205	80.41	1	3.63425e+07	3.04763e+07	3.51961e+07	3.80645e+07	3.45879e+07	3.67647e+07	4.34541e+07	3.64153e+07	3.52916e+07	0.153645	0.821911	-0.119726	-1.16396
832	SJPG0102253.001	sp|Q9D1K2|VATF_MOUSE	V-type proton ATPase subunit F OS=Mus musculus OX=10090 GN=Atp6v1f PE=1 SV=2	Atp6v1f	45	11	4	77.3	DTTINEIEDTFR	CP_ZHENYU_FRAC25	30524	879.447	2	-0.156	80.8	1	1.14034e+07	1.02512e+07	1.00463e+07	9.43711e+06	1.01122e+07	1.06014e+07	9.17652e+06	1.05254e+07	1.04404e+07	0.891475	0.978647	0.00880779	0.254283
833	SJPG0102254.001	sp|Q9CR51|VATG1_MOUSE	V-type proton ATPase subunit G 1 OS=Mus musculus OX=10090 GN=Atp6v1g1 PE=1 SV=3	Atp6v1g1	6	2	2	23.73	EEAQAEIEQYR	CP_ZHENYU_FRAC35	13390	835.42	2	-0.7968	75.7	0.672787	257327	244830	220782	201606	214137	269738	198961	237041	264399	0.413691	0.884691	-0.0863582	-0.795781
834	SJPG0102255.001	sp|Q9WTT4|VATG2_MOUSE	V-type proton ATPase subunit G 2 OS=Mus musculus OX=10090 GN=Atp6v1g2 PE=1 SV=1	Atp6v1g2	75	11	11	61.86	QQAAMGSQGNLSAEVEQATR	CP_ZHENYU_FRAC35	19875	1190.6	2	-0.0868	101.1	1	4.0922e+06	3.60251e+06	3.81436e+06	3.35005e+06	3.2822e+06	3.90148e+06	3.85177e+06	3.8965e+06	4.07851e+06	0.0928898	0.785046	-0.120509	-1.1726
835	SJPG0102257.001	sp|Q8BVE3|VATH_MOUSE	V-type proton ATPase subunit H OS=Mus musculus OX=10090 GN=Atp6v1h PE=1 SV=1	Atp6v1h	211	35	3	57.56	QLVMNHMHHEDQQVR	CP_ZHENYU_FRAC10	5347	736.034	3	-1.9675	97.3	0.843782	8.83867e+06	8.6243e+06	9.08655e+06	8.57358e+06	9.48298e+06	8.74741e+06	8.93343e+06	8.08529e+06	8.61068e+06	0.254363	0.852897	0.0538668	0.751465
836	SJPG0102258.001	sp|Q64430|ATP7A_MOUSE	Copper-transporting ATPase 1 OS=Mus musculus OX=10090 GN=Atp7a PE=1 SV=3	Atp7a	12	10	0	5.97	SIASQVGITK	CP_ZHENYU_FRAC35_2	20649	806.5	2	0.1839	71.58	0.562448	89370.1	89072.5	88805.5	97872.4	91361.7	94643.6	90156.5	88813.9	102741	0.434729	0.889856	-0.0420825	-0.307241
837	SJPG0102259.001	sp|Q64446|ATP7B_MOUSE	Copper-transporting ATPase 2 OS=Mus musculus OX=10090 GN=Atp7b PE=1 SV=2	Atp7b	2	2	0	1.09	VFAEVLPSHK	CP_ZHENYU_FRAC14	26332	579.018	3	-0.3491	39.66	0.570096	57742.7	74302.4	62029.6	70006.7	63094.2	80379	58134.3	74076.9	59191.8	0.68717	0.942635	-0.0459563	-0.349985
838	SJPG0100898.001	tr|A0A6M8U8I5|A0A6M8U8I5_MOUSE	ATP synthase F0 subunit 8 OS=Mus musculus OX=10090 GN=ATP8 PE=4 SV=1	ATP8	26	5	0	39.7	VSSQTFPLAPSPK	CP_ZHENYU_FRAC11	27183	984.076	2	-0.6599	55.62	0.728155	9.65088e+06	9.0364e+06	9.60733e+06	9.47932e+06	8.43814e+06	9.16321e+06	9.12082e+06	9.89e+06	1.08637e+07	0.251983	0.852897	-0.0766567	-0.688734
839	SJPG0102260.001	sp|P70704|AT8A1_MOUSE	Phospholipid-transporting ATPase IA OS=Mus musculus OX=10090 GN=Atp8a1 PE=1 SV=2	Atp8a1	213	63	0	44.16	TSNLNEELGQVK	CP_ZHENYU_FRAC39	20957	970.551	2	0.5204	78.37	0.787546	4.56974e+06	4.28051e+06	4.23216e+06	3.91151e+06	4.43042e+06	4.50618e+06	4.46136e+06	4.21461e+06	4.005e+06	0.937917	0.989516	-0.00435534	0.109041
840	SJPG0102260.002	sp|P70704-2|AT8A1_MOUSE	Isoform 2 of Phospholipid-transporting ATPase IA OS=Mus musculus OX=10090 GN=Atp8a1	Atp8a1	206	62	1	42.04	TSNLNEELGQVK	CP_ZHENYU_FRAC39	20957	970.551	2	0.5204	78.37	0.787546	4.57482e+06	4.26114e+06	4.2425e+06	3.89369e+06	4.43123e+06	4.49971e+06	4.46311e+06	4.20261e+06	4.01923e+06	0.918369	0.985906	-0.00577716	0.0933526
841	SJPG0102261.001	sp|P98200|AT8A2_MOUSE	Phospholipid-transporting ATPase IB OS=Mus musculus OX=10090 GN=Atp8a2 PE=1 SV=1	Atp8a2	60	27	19	21.08	CSIAGVTYGHFPELAR	CP_ZHENYU_FRAC1	26125	694.696	3	-1.0871	81.77	0.645591	1.94114e+06	1.84246e+06	1.74526e+06	1.79572e+06	1.85507e+06	1.88117e+06	1.79204e+06	1.78698e+06	1.70918e+06	0.438049	0.891315	0.0345895	0.538759
842	SJPG0102261.002	tr|E9Q8X4|E9Q8X4_MOUSE	Phospholipid-transporting ATPase IB OS=Mus musculus OX=10090 GN=Atp8a2 PE=1 SV=1	Atp8a2	16	8	0	30	ATSVGDQLEAPAR	CP_ZHENYU_FRAC36	12147	809.436	2	-1.825	66.73	1	443879	425603	392340	429774	445754	433236	412621	398815	386373	0.204647	0.8465	0.0679003	0.906311
843	SJPG0102261.004	tr|D3Z2Z6|D3Z2Z6_MOUSE	Phospholipid-transporting ATPase IB (Fragment) OS=Mus musculus OX=10090 GN=Atp8a2 PE=1 SV=1	Atp8a2	9	5	0	64.37	ATSVGDQLEAPAR	CP_ZHENYU_FRAC36	12147	809.436	2	-1.825	66.73	1	217544	199893	220075	216125	214018	202436	213848	191238	208530	0.170869	0.833938	0.0662075	0.887634
844	SJPG0102265.001	tr|A2ANX3|A2ANX3_MOUSE	Phospholipid-transporting ATPase OS=Mus musculus OX=10090 GN=Atp8b4 PE=1 SV=1	Atp8b4	7	4	0	2.18	IWILTGDK	CP_ZHENYU_FRAC15	32028	777.48	2	0.1057	46.39	0.377883	434277	457811	460048	422379	375317	462303	452087	453986	449828	0.18461	0.837761	-0.0840043	-0.769807
845	SJPG0102266.001	sp|A3FIN4|AT8B5_MOUSE	Phospholipid-transporting ATPase FetA OS=Mus musculus OX=10090 GN=Atp8b5 PE=2 SV=1	Atp8b5	4	3	0	1.01	MSVIVR	CP_ZHENYU_FRAC13	16163	504.813	2	-0.4034	40.5	0.278272	142581	132985	147670	153652	141756	138871	142673	126161	139622	0.207114	0.8465	0.0708885	0.939283
846	SJPG0102267.001	sp|O70228|ATP9A_MOUSE	Probable phospholipid-transporting ATPase IIA OS=Mus musculus OX=10090 GN=Atp9a PE=1 SV=3	Atp9a	73	32	0	29.04	AIALCHNVTPVYESNGVTDQAEAEK	CP_ZHENYU_FRAC17	24619	1109.24	3	-0.723	79.89	0.791088	769223	760050	710116	750406	722536	781905	702247	769569	718541	0.99366	0.998724	-0.000365725	0.153063
847	SJPG0102268.001	sp|P98195|ATP9B_MOUSE	Probable phospholipid-transporting ATPase IIB OS=Mus musculus OX=10090 GN=Atp9b PE=1 SV=4	Atp9b	37	19	0	17.71	TGTLTQNEMVFK	CP_ZHENYU_FRAC3	26148	989.052	2	-0.0454	72.77	1	222324	206849	200381	200664	201485	224481	204689	210628	201667	0.565383	0.919607	-0.0277864	-0.149498
848	SJPG0102268.004	tr|A0A286YDZ3|A0A286YDZ3_MOUSE	Probable phospholipid-transporting ATPase IIB (Fragment) OS=Mus musculus OX=10090 GN=Atp9b PE=1 SV=1	Atp9b	2	2	1	12.27	TDQLDGETDWK	CP_ZHENYU_FRAC38	18986	958.497	2	-0.8319	64.5	0.70124	313564	316891	276819	304333	281297	331128	304769	295307	255608	0.865508	0.975364	0.013073	0.301345
849	SJPG0102269.001	sp|Q811I0|ATPF1_MOUSE	ATP synthase mitochondrial F1 complex assembly factor 1 OS=Mus musculus OX=10090 GN=Atpaf1 PE=1 SV=1	Atpaf1	41	17	0	35.8	TLSSVFNVEMVK	CP_ZHENYU_FRAC19	32173	981.565	2	0.6238	84.29	0.726777	1.67846e+06	1.93399e+06	1.62423e+06	1.89215e+06	1.77923e+06	1.80635e+06	1.82648e+06	1.69102e+06	1.79285e+06	0.991599	0.998624	-0.000619419	0.150263
850	SJPG0102270.001	sp|Q91YY4|ATPF2_MOUSE	ATP synthase mitochondrial F1 complex assembly factor 2 OS=Mus musculus OX=10090 GN=Atpaf2 PE=1 SV=1	Atpaf2	8	4	0	13.49	VEEPETLVELQK	CP_ZHENYU_FRAC18	29705	1011.58	2	0.4044	65.05	0.613528	117231	111055	121819	119104	122700	128928	122115	108194	115173	0.99273	0.998624	-0.000515271	0.151412
851	SJPG0102271.001	sp|Q9D1Z3|ACKMT_MOUSE	ATP synthase subunit C lysine N-methyltransferase OS=Mus musculus OX=10090 GN=Atpsckmt PE=1 SV=1	Atpsckmt	2	2	2	7.29	QVENVVR	CP_ZHENYU_FRAC7	7368	574.34	2	-1.7268	49.73	0.281118	55781.4	61630.5	56623.2	64898.7	54102.1	58813.4	60027.3	57836	77491.3	0.264632	0.855349	-0.109202	-1.04784
852	SJPG0102273.001	sp|Q6PGD0|ARAID_MOUSE	All-trans retinoic acid-induced differentiation factor OS=Mus musculus OX=10090 GN=Atraid PE=2 SV=2	Atraid	4	2	0	7.17	VAAYCEDTSK	CP_ZHENYU_FRAC40	11252	876.459	2	-1.1505	69.66	1	114342	139589	98605.8	132058	104284	134522	93842.1	132097	106100	0.899904	0.981599	0.0174051	0.349146
853	SJPG0102275.001	sp|Q9WU60|ATRN_MOUSE	Attractin OS=Mus musculus OX=10090 GN=Atrn PE=1 SV=3	Atrn	51	25	24	15.76	GDECQLCEVENR	CP_ZHENYU_FRAC35_2	7680	906.911	2	-1.1917	77.8	1	523828	508277	465828	495343	493324	486033	451095	482572	481155	0.162032	0.824031	0.0651615	0.876091
854	SJPG0102276.001	sp|Q6A051|ATRN1_MOUSE	Attractin-like protein 1 OS=Mus musculus OX=10090 GN=Atrnl1 PE=1 SV=2	Atrnl1	14	12	0	7.69	QQECQALPAHLCGEGWNHVGDACLR	CP_ZHENYU_FRAC20	21999	803.378	4	-0.868	57.68	0.786234	165807	186788	143339	179351	156434	165522	145166	169639	148978	0.372688	0.88293	0.0771632	1.00852
855	SJPG0102277.001	sp|Q61687|ATRX_MOUSE	Transcriptional regulator ATRX OS=Mus musculus OX=10090 GN=Atrx PE=1 SV=3	Atrx	13	13	10	5.61	STETSIISK	CP_ZHENYU_FRAC27	17064	786.965	2	-1.758	64.13	0.418057	57185	55555.9	52930.6	50055.3	51717.7	56169.3	54022.8	55681	58926.9	0.160864	0.824031	-0.0722935	-0.64059
856	SJPG0102278.001	sp|P54254|ATX1_MOUSE	Ataxin-1 OS=Mus musculus OX=10090 GN=Atxn1 PE=1 SV=2	Atxn1	6	6	0	9.23	GSIIQLANGELK	CP_ZHENYU_FRAC37	30932	926.064	2	1.7895	71.81	1	38847.6	39782.4	39243.4	36250.3	37002	35325.1	38452.6	36126.8	40486.3	0.628021	0.931636	0.0250301	0.433281
857	SJPG0102279.001	sp|P28658|ATX10_MOUSE	Ataxin-10 OS=Mus musculus OX=10090 GN=Atxn10 PE=1 SV=2	Atxn10	69	26	22	49.68	MEEQGLADASLLK	CP_ZHENYU_FRAC1	29916	1007.06	2	-0.1565	81.81	1	1.70421e+06	1.6773e+06	1.57719e+06	1.70646e+06	1.89214e+06	1.76678e+06	1.77954e+06	1.54087e+06	1.77297e+06	0.963634	0.993365	-0.00290754	0.125016
858	SJPG0102280.001	sp|P0C7T6|ATX1L_MOUSE	Ataxin-1-like OS=Mus musculus OX=10090 GN=Atxn1l PE=1 SV=1	Atxn1l	4	4	4	5.97	ESEALDSASSK	CP_ZHENYU_FRAC29	10917	866.467	2	1.3652	55.96	0.699964	35981.6	40909.5	37708.9	36444.4	36754.5	36581.4	31252.4	39479.5	37394.9	0.419133	0.884691	0.0578883	0.795839
859	SJPG0102281.001	sp|O70305|ATX2_MOUSE	Ataxin-2 OS=Mus musculus OX=10090 GN=Atxn2 PE=1 SV=1	Atxn2	60	29	0	19.61	TSPAGGTWSSVVSGVPR	CP_ZHENYU_FRAC36	24093	975.024	2	-0.3755	79.29	1	710325	808537	670822	809345	673048	749822	705935	796940	762048	0.571179	0.920781	-0.0411716	-0.29719
860	SJPG0102281.004	tr|E9QM77|E9QM77_MOUSE	Ataxin-2 OS=Mus musculus OX=10090 GN=Atxn2 PE=1 SV=1	Atxn2	62	30	1	21.31	TSPAGGTWSSVVSGVPR	CP_ZHENYU_FRAC36	24093	975.024	2	-0.3755	79.29	1	711456	806697	674020	808987	674058	750670	709374	796548	765282	0.543813	0.912999	-0.0432035	-0.31961
861	SJPG0102281.005	tr|F6V8M6|F6V8M6_MOUSE	Ataxin-2 (Fragment) OS=Mus musculus OX=10090 GN=Atxn2 PE=1 SV=2	Atxn2	34	16	1	20.69	TSPAGGTWSSVVSGVPR	CP_ZHENYU_FRAC36	24093	975.024	2	-0.3755	79.29	1	617541	699585	573649	735262	589401	655778	619547	691949	663640	0.630717	0.932434	-0.0382303	-0.264736
862	SJPG0102282.001	sp|Q7TQH0|ATX2L_MOUSE	Ataxin-2-like protein OS=Mus musculus OX=10090 GN=Atxn2l PE=1 SV=1	Atxn2l	71	34	0	29.17	GDEKEEGPVTEQVK	CP_ZHENYU_FRAC1	11122	819.459	3	-0.0462	73.48	0.848258	560571	577510	530611	571665	526788	572317	554540	574819	623626	0.164269	0.824031	-0.0706148	-0.622067
863	SJPG0102282.002	sp|Q7TQH0-2|ATX2L_MOUSE	Isoform 2 of Ataxin-2-like protein OS=Mus musculus OX=10090 GN=Atxn2l	Atxn2l	80	37	2	32.77	GDEKEEGPVTEQVK	CP_ZHENYU_FRAC1	11122	819.459	3	-0.0462	73.48	0.848258	556291	579540	530771	573331	528552	569456	547908	576444	625107	0.207962	0.8465	-0.0656498	-0.567283
864	SJPG0102283.001	sp|Q9CVD2|ATX3_MOUSE	Ataxin-3 OS=Mus musculus OX=10090 GN=Atxn3 PE=1 SV=2	Atxn3	9	7	2	21.97	LIGEELAHLK	CP_ZHENYU_FRAC25	31508	577.695	3	1.2929	61.86	0.689945	115371	115142	118545	109283	127518	117057	120706	109227	103765	0.348942	0.879254	0.0569382	0.785355
865	SJPG0102289.001	sp|Q9JLZ3|AUHM_MOUSE	Methylglutaconyl-CoA hydratase, mitochondrial OS=Mus musculus OX=10090 GN=Auh PE=1 SV=1	Auh	63	19	14	46.18	AVGLISHVLEQNQEGDAAYRK	CP_ZHENYU_FRAC35	30788	727.405	4	0.7531	77.24	0.754661	1.81163e+06	1.55972e+06	1.6488e+06	3.25633e+06	1.79066e+06	2.00072e+06	2.10499e+06	1.87202e+06	1.80184e+06	0.982209	0.997081	-0.00435505	0.109044
866	SJPG0102291.001	sp|P70295|AUP1_MOUSE	Lipid droplet-regulating VLDL assembly factor AUP1 OS=Mus musculus OX=10090 GN=Aup1 PE=1 SV=1	Aup1	22	13	0	26.1	EVLPHVPLNVIQR	CP_ZHENYU_FRAC20	29340	606.702	3	-0.4476	63.98	0.603782	310099	300780	291976	321892	304824	292217	286043	300180	311284	0.345448	0.878816	0.0405369	0.604383
867	SJPG0102297.001	sp|Q9D9K3|AVEN_MOUSE	Cell death regulator Aven OS=Mus musculus OX=10090 GN=Aven PE=1 SV=2	Aven	6	5	3	14.33	YQDTEK	CP_ZHENYU_FRAC20	5258	696.388	2	0.9797	39.12	0.395194	53080.5	58464.2	46015.5	60824.3	49070.5	57213.3	55939.4	60779.6	50277.8	0.435788	0.890386	-0.0719597	-0.636907
868	SJPG0102298.001	sp|O88398|AVIL_MOUSE	Advillin OS=Mus musculus OX=10090 GN=Avil PE=1 SV=2	Avil	2	1	0	0.73	SYEQLK	CP_ZHENYU_FRAC16	13749	688.407	2	-0.5446	42.99	0.319144	106307	83033.6	101943	83890.5	103491	78867.7	99738.8	84523.8	99493.6	0.465031	0.898719	0.0778103	1.01566
869	SJPG0102299.001	sp|Q80U56|AVL9_MOUSE	Late secretory pathway protein AVL9 homolog OS=Mus musculus OX=10090 GN=Avl9 PE=1 SV=2	Avl9	37	21	20	37.13	AVGQSVGGAFSSAK	CP_ZHENYU_FRAC22	19987	937.535	2	0.147	94.15	1	3.105e+06	3.07136e+06	3.14714e+06	2.972e+06	3.16001e+06	3.12355e+06	3.11241e+06	2.94451e+06	2.71935e+06	0.254433	0.852897	0.0571478	0.787669
870	SJPG0100913.001	tr|Q8C1D4|Q8C1D4_MOUSE	Uncharacterized protein OS=Mus musculus OX=10090 GN=AW551984 PE=2 SV=1	AW551984	35	21	0	29.73	TSAQVSLAEGHK	CP_ZHENYU_FRAC19	11494	612.688	3	0.2005	66.83	0.777944	259485	210015	236730	242781	257753	268355	238911	245321	203328	0.846113	0.974498	0.0172307	0.347222
871	SJPG0102309.001	sp|O88566|AXIN2_MOUSE	Axin-2 OS=Mus musculus OX=10090 GN=Axin2 PE=1 SV=2	Axin2	1	1	1	0.71	GGTLPK	CP_ZHENYU_FRAC9	10195	590.88	2	-0.8491	33.16	0.0624246	62748.7	74836.2	49924.3	56486.6	48426.9	80726	49025	85116.9	50542.6	0.449798	0.89573	-0.154018	-1.54234
872	SJPG0102313.001	sp|Q9QYP6|AZI2_MOUSE	5-azacytidine-induced protein 2 OS=Mus musculus OX=10090 GN=Azi2 PE=1 SV=1	Azi2	12	11	3	25.68	SSETAFGENK	CP_ZHENYU_FRAC23	11417	839.452	2	0.8689	66.46	1	132251	129996	129505	121653	122303	132017	125253	126755	126447	0.881301	0.976582	-0.00593713	0.0915875
873	SJPG0102340.001	sp|P01887|B2MG_MOUSE	Beta-2-microglobulin OS=Mus musculus OX=10090 GN=B2m PE=1 SV=2	B2m	7	3	0	21.01	TPQIQVYSR	CP_ZHENYU_FRAC15	14578	698.398	2	-1.5923	54.98	0.629865	69988.2	72495.2	69814.4	69756.2	70338.4	70128.7	71268.9	67973.5	80860.9	0.460724	0.898685	-0.0388919	-0.272036
874	SJPG0102349.001	sp|Q91Z92|B3GT6_MOUSE	Beta-1,3-galactosyltransferase 6 OS=Mus musculus OX=10090 GN=B3galt6 PE=2 SV=1	B3galt6	6	5	5	14.46	GCNNQYLVTHK	CP_ZHENYU_FRAC3	10981	648.021	3	0.939	60.91	0.761615	128936	110397	121339	111427	116083	109196	109893	110428	128968	0.56649	0.919607	0.0386469	0.583529
875	SJPG0102350.001	sp|Q9CW73|B3GA1_MOUSE	Galactosylgalactosylxylosylprotein 3-beta-glucuronosyltransferase 1 OS=Mus musculus OX=10090 GN=B3gat1 PE=2 SV=3	B3gat1	3	3	0	8.38	GGYQESSLLR	CP_ZHENYU_FRAC24	13849	707.385	2	-1.0387	62.77	0.605703	64413.7	64727.9	69123.5	77974.6	64683	64633.5	63670.9	70021.9	65281.5	0.476865	0.901068	0.0461156	0.665938
876	SJPG0102352.001	sp|P58158|B3GA3_MOUSE	Galactosylgalactosylxylosylprotein 3-beta-glucuronosyltransferase 3 OS=Mus musculus OX=10090 GN=B3gat3 PE=1 SV=1	B3gat3	14	11	6	36.12	ISQLQADLR	CP_ZHENYU_FRAC21	22810	674.399	2	0.4414	52.58	0.554393	275863	274154	277048	321530	275400	283374	263351	298458	272150	0.659785	0.937153	0.026704	0.45175
877	SJPG0102353.001	sp|Q8BHT6|B3GLT_MOUSE	Beta-1,3-glucosyltransferase OS=Mus musculus OX=10090 GN=B3glct PE=1 SV=3	B3glct	9	8	6	15.54	HLLSCYDSSDPVFLGER	CP_ZHENYU_FRAC14	27488	767.05	3	0.2729	55.48	0.746395	91355.9	93053.9	93330	116457	97854.7	91352.8	82407.8	94519.5	88894.2	0.0997894	0.78977	0.136121	1.65906
878	SJPG0102342.001	sp|Q9Z222|B3GN2_MOUSE	N-acetyllactosaminide beta-1,3-N-acetylglucosaminyltransferase 2 OS=Mus musculus OX=10090 GN=B3GNT2 PE=1 SV=3	B3GNT2	4	3	3	6.8	EVLFLR	CP_ZHENYU_FRAC13	25335	540.84	2	-0.748	42.97	0.107051	26388	30499	31953.5	26163.1	27948.9	31904.7	24921.7	28546	32008.7	0.703207	0.947121	-0.034743	-0.226257
879	SJPG0102370.001	sp|Q09200|B4GN1_MOUSE	Beta-1,4 N-acetylgalactosaminyltransferase 1 OS=Mus musculus OX=10090 GN=B4galnt1 PE=1 SV=1	B4galnt1	12	9	0	15.2	NLAVSQVTTK	CP_ZHENYU_FRAC25	19278	835.009	2	-1.8158	61.49	0.666775	142072	133188	129848	154831	139016	145195	124914	156321	134623	0.973022	0.995457	-0.0025177	0.129318
880	SJPG0102372.001	sp|Q6L8S8|B4GN3_MOUSE	Beta-1,4-N-acetylgalactosaminyltransferase 3 OS=Mus musculus OX=10090 GN=B4galnt3 PE=2 SV=1	B4galnt3	1	1	0	0.61	LAVSPK	CP_ZHENYU_FRAC7	16097	611.905	2	1.4286	41.64	0.154659	109477	121267	133863	119381	118338	126998	122258	127684	128156	0.220324	0.848814	-0.0706899	-0.622896
881	SJPG0102376.001	sp|Q91YY2|B4GT3_MOUSE	Beta-1,4-galactosyltransferase 3 OS=Mus musculus OX=10090 GN=B4galt3 PE=1 SV=1	B4galt3	4	3	2	5.32	FDLLVR	CP_ZHENYU_FRAC1	27958	533.833	2	0.04	38.12	0.310073	46330.1	41993.6	45915.9	47022.2	41904.7	44407.1	46906.5	44188.5	46540.7	0.552018	0.914418	-0.0293724	-0.166997
882	SJPG0102381.001	sp|Q8BWP8|B4GA1_MOUSE	Beta-1,4-glucuronyltransferase 1 OS=Mus musculus OX=10090 GN=B4gat1 PE=1 SV=1	B4gat1	8	6	0	13.98	SCQEVFDK	CP_ZHENYU_FRAC30	15337	810.934	2	3.7588	52.96	0.588935	207389	216695	213861	227480	202080	217387	210583	226324	236382	0.23557	0.851662	-0.0604727	-0.51016
883	SJPG0102385.001	tr|Q8C8L2|Q8C8L2_MOUSE	Uncharacterized protein OS=Mus musculus OX=10090 GN=B630019K06Rik PE=2 SV=1	B630019K06Rik	9	4	0	19.22	FLLSSAAAAAASSASSPATR	CP_ZHENYU_FRAC38	30491	1071.08	2	-0.3216	79.62	0.779201	68502.5	60165.9	69011.4	65163.6	72426.9	61923.5	67227.4	59271.1	52273.4	0.0652501	0.725281	0.15927	1.91448
884	SJPG0102393.001	sp|Q9R1S0|B9D1_MOUSE	B9 domain-containing protein 1 OS=Mus musculus OX=10090 GN=B9d1 PE=1 SV=1	B9d1	1	1	1	6.37	GYGAVHVPLSPGR	CP_ZHENYU_FRAC40	16219	538.641	3	0.045	41.5	0.556627	36216.7	31762.7	40971	34770.5	30129.4	41566.9	42515.7	33071.8	42782.2	0.080243	0.762206	-0.201986	-2.07162
885	SJPG0102450.001	sp|Q8VHV1|BAALC_MOUSE	Brain and acute leukemia cytoplasmic protein OS=Mus musculus OX=10090 GN=Baalc PE=1 SV=3	Baalc	7	3	0	19.31	QNGLWATEAK	CP_ZHENYU_FRAC3	19564	863.493	2	0.7476	68.4	1	139917	147800	136860	143808	142792	128619	133696	132039	133967	0.0122581	0.654469	0.106571	1.333
886	SJPG0102452.001	sp|Q3UI43|BABA1_MOUSE	BRISC and BRCA1-A complex member 1 OS=Mus musculus OX=10090 GN=Babam1 PE=1 SV=1	Babam1	17	7	4	27.03	YEVALAGPALELHNCMAK	CP_ZHENYU_FRAC17	31753	865.802	3	-0.2541	71.17	0.810454	257357	256304	268282	258492	282285	262786	273389	264495	269033	0.682309	0.941894	-0.0164367	-0.0242653
887	SJPG0102453.001	sp|Q8K3W0|BABA2_MOUSE	BRISC and BRCA1-A complex member 2 OS=Mus musculus OX=10090 GN=Babam2 PE=1 SV=2	Babam2	19	10	0	26.89	NNWTGEFSAR	CP_ZHENYU_FRAC37	14437	743.374	2	0.7582	58.28	1	253285	247257	255345	236417	250202	259828	259051	244994	254546	0.361123	0.881349	-0.0351368	-0.230602
888	SJPG0102454.001	sp|P56818|BACE1_MOUSE	Beta-secretase 1 OS=Mus musculus OX=10090 GN=Bace1 PE=1 SV=2	Bace1	12	7	0	12.57	VEINGQDLK	CP_ZHENYU_FRAC10	21287	812.482	2	-0.1106	58.16	0.52132	243055	212735	244611	231420	234227	229961	240473	229635	227317	0.883186	0.976582	0.00702199	0.234579
889	SJPG0102459.001	sp|Q61337|BAD_MOUSE	Bcl2-associated agonist of cell death OS=Mus musculus OX=10090 GN=Bad PE=1 SV=1	Bad	1	1	1	3.92	IIQSWWDR	CP_ZHENYU_FRAC5	31365	704.388	2	-0.4531	51.71	0.387739	76909.7	66879	69075.8	74947.1	67729.8	81556.6	64637.3	74198.4	70117.4	0.706597	0.948124	-0.0276193	-0.147654
890	SJPG0102460.001	sp|Q60739|BAG1_MOUSE	BAG family molecular chaperone regulator 1 OS=Mus musculus OX=10090 GN=Bag1 PE=1 SV=3	Bag1	12	8	0	21.41	TEEMVQTEEMETPR	CP_ZHENYU_FRAC37	15364	1007.47	2	-0.6161	67.32	1	153729	142113	140999	137260	154281	148469	137975	144945	147813	0.873831	0.976582	0.00765666	0.241582
891	SJPG0102461.001	sp|Q91YN9|BAG2_MOUSE	BAG family molecular chaperone regulator 2 OS=Mus musculus OX=10090 GN=Bag2 PE=1 SV=1	Bag2	15	8	8	27.62	QISDGEREELNLTANR	CP_ZHENYU_FRAC27	15193	717.045	3	0.9687	78.52	0.773688	154419	146233	148779	141611	147343	154283	141247	151294	162477	0.36884	0.882108	-0.0434672	-0.32252
892	SJPG0102462.001	sp|Q9JLV1|BAG3_MOUSE	BAG family molecular chaperone regulator 3 OS=Mus musculus OX=10090 GN=Bag3 PE=1 SV=2	Bag3	11	9	8	18.37	ELLALDSVDPEGR	CP_ZHENYU_FRAC20	30189	859.468	2	0.1412	54.55	0.736205	219312	215509	197264	219616	197768	212353	212565	230013	209125	0.417084	0.884691	-0.042183	-0.308351
893	SJPG0102463.001	sp|Q8CI61|BAG4_MOUSE	BAG family molecular chaperone regulator 4 OS=Mus musculus OX=10090 GN=Bag4 PE=1 SV=2	Bag4	8	5	5	10.94	ELLELDSVETGGQDSVR	CP_ZHENYU_FRAC30	28879	1076.06	2	0.0376	63.66	0.698869	166470	162521	177256	170801	185062	206999	189822	176501	184907	0.0355239	0.674082	-0.135781	-1.34111
894	SJPG0102464.001	sp|Q8CI32|BAG5_MOUSE	BAG family molecular chaperone regulator 5 OS=Mus musculus OX=10090 GN=Bag5 PE=1 SV=1	Bag5	40	16	14	38.7	QLLALDAVDPQGEEK	CP_ZHENYU_FRAC18	31720	1117.63	2	0.7299	75.28	0.702311	2.53533e+06	2.21367e+06	2.11843e+06	2.3175e+06	2.34668e+06	2.44443e+06	2.41047e+06	2.34163e+06	2.45454e+06	0.221108	0.848814	-0.0674841	-0.587523
895	SJPG0102465.001	sp|Q9Z1R2|BAG6_MOUSE	Large proline-rich protein BAG6 OS=Mus musculus OX=10090 GN=Bag6 PE=1 SV=1	Bag6	71	29	2	27.04	AGSSESIAAFIQR	CP_ZHENYU_FRAC23	25528	820.95	2	1.1361	77.06	0.739035	1.15433e+06	1.15265e+06	1.13926e+06	1.16245e+06	1.18132e+06	1.14461e+06	1.17021e+06	1.13131e+06	1.14987e+06	0.716194	0.950522	0.0112646	0.281392
896	SJPG0102468.001	sp|Q8BKX1|BAIP2_MOUSE	Brain-specific angiogenesis inhibitor 1-associated protein 2 OS=Mus musculus OX=10090 GN=Baiap2 PE=1 SV=2	Baiap2	230	53	0	87.85	SSSTGNLLDKDDLALPPPDYGTSSR	CP_ZHENYU_FRAC18	30044	1072.23	3	-0.6222	89.88	1	1.62251e+07	1.45782e+07	1.6229e+07	1.37717e+07	1.58623e+07	1.48092e+07	1.56664e+07	1.46262e+07	1.53177e+07	0.740816	0.953323	0.0191064	0.367918
897	SJPG0102468.002	sp|Q8BKX1-2|BAIP2_MOUSE	Isoform 2 of Brain-specific angiogenesis inhibitor 1-associated protein 2 OS=Mus musculus OX=10090 GN=Baiap2	Baiap2	234	54	0	92.53	SSSTGNLLDKDDLALPPPDYGTSSR	CP_ZHENYU_FRAC18	30044	1072.23	3	-0.6222	89.88	1	1.62407e+07	1.45871e+07	1.62318e+07	1.37794e+07	1.58574e+07	1.48235e+07	1.56575e+07	1.4639e+07	1.5315e+07	0.737747	0.952694	0.0192825	0.369862
898	SJPG0102468.004	sp|Q8BKX1-4|BAIP2_MOUSE	Isoform 4 of Brain-specific angiogenesis inhibitor 1-associated protein 2 OS=Mus musculus OX=10090 GN=Baiap2	Baiap2	224	50	1	91.91	SSSTGNLLDKDDLALPPPDYGTSSR	CP_ZHENYU_FRAC18	30044	1072.23	3	-0.6222	89.88	1	1.62407e+07	1.46013e+07	1.62371e+07	1.37835e+07	1.58615e+07	1.48301e+07	1.57057e+07	1.46527e+07	1.53274e+07	0.755797	0.955983	0.0179229	0.35486
899	SJPG0102471.001	sp|Q80TT2|BAIP3_MOUSE	BAI1-associated protein 3 OS=Mus musculus OX=10090 GN=Baiap3 PE=1 SV=3	Baiap3	33	21	0	17.81	LQGAVDVDTLEPVDAASK	CP_ZHENYU_FRAC32	31411	1218.68	2	-0.2935	64.92	0.764171	557632	351841	492612	521599	583462	547854	414489	464476	310218	0.261746	0.855349	0.215949	2.53989
900	SJPG0102472.001	sp|O08734|BAK_MOUSE	Bcl-2 homologous antagonist/killer OS=Mus musculus OX=10090 GN=Bak1 PE=1 SV=3	Bak1	3	2	1	8.61	QLALIGDDINR	CP_ZHENYU_FRAC19	25509	766.441	2	-0.0721	65.06	0.599139	132635	139630	144525	145966	121587	127542	139648	139843	127910	0.615556	0.928051	0.031673	0.506578
901	SJPG0102474.001	sp|O54962|BAF_MOUSE	Barrier-to-autointegration factor OS=Mus musculus OX=10090 GN=Banf1 PE=1 SV=1	Banf1	4	2	2	16.85	DTCGANAK	CP_ZHENYU_FRAC25	3257	722.887	2	-1.1647	58.77	1	285154	213427	254393	207863	213061	244410	206646	288702	288809	0.326816	0.877178	-0.12915	-1.26794
902	SJPG0102481.001	sp|P63157|BARH1_MOUSE	BarH-like 1 homeobox protein OS=Mus musculus OX=10090 GN=Barhl1 PE=2 SV=1	Barhl1	2	1	0	1.83	AGEDFR	CP_ZHENYU_FRAC17	3847	499.765	2	0.0132	31.89	0.126058	116421	111344	120593	121127	130771	99272.2	123302	101881	124570	0.22804	0.850219	0.102744	1.29078
903	SJPG0102485.001	sp|Q91XV3|BASP1_MOUSE	Brain acid soluble protein 1 OS=Mus musculus OX=10090 GN=Basp1 PE=1 SV=3	Basp1	367	24	24	93.8	KAEGAGTEEEGTPK	CP_ZHENYU_FRAC35_2	5860	1158.64	2	-0.7246	105.99	1	3.86381e+07	2.26875e+07	2.8713e+07	3.51152e+07	3.95226e+07	4.16747e+07	3.42729e+07	3.2616e+07	3.50972e+07	0.371177	0.88228	-0.148614	-1.48272
904	SJPG0102489.001	sp|Q07813|BAX_MOUSE	Apoptosis regulator BAX OS=Mus musculus OX=10090 GN=Bax PE=1 SV=1	Bax	6	5	1	26.04	MIADVDTDSPR	CP_ZHENYU_FRAC5	16548	762.387	2	-0.5751	49.44	0.567354	65656.6	64528.8	64879.4	67146.2	65662.3	66006.5	69562.6	70528.6	74974.4	0.0372391	0.674614	-0.0983784	-0.928412
905	SJPG0102491.001	sp|Q9Z277|BAZ1B_MOUSE	Tyrosine-protein kinase BAZ1B OS=Mus musculus OX=10090 GN=Baz1b PE=1 SV=2	Baz1b	2	2	0	1.08	SDLIEVATR	CP_ZHENYU_FRAC32	20500	654.381	2	3.4	39.35	0.519441	34509.3	41829.2	40516.1	45062.6	45382.7	36244.1	46223.3	43129.5	44546.1	0.6973	0.944098	-0.0377726	-0.259686
906	SJPG0102492.001	sp|Q91YE5|BAZ2A_MOUSE	Bromodomain adjacent to zinc finger domain protein 2A OS=Mus musculus OX=10090 GN=Baz2a PE=1 SV=2	Baz2a	2	2	0	0.37	RLEEQQR	CP_ZHENYU_FRAC30	1808	631.86	2	-0.4621	47.2	0.100847	125471	107553	111507	94373.2	106814	98857.5	101002	94589.3	112614	0.24897	0.852897	0.0979805	1.23822
907	SJPG0102497.001	sp|Q924Y0|BODG_MOUSE	Gamma-butyrobetaine dioxygenase OS=Mus musculus OX=10090 GN=Bbox1 PE=1 SV=1	Bbox1	1	1	1	2.58	DTVFDVPIER	CP_ZHENYU_FRAC16	27089	747.909	2	-1.1592	43.73	0.605534	38676	34253.9	33215.2	37673.5	32545.8	33074	39175.7	42727	24863	0.786523	0.961592	0.0389133	0.586469
908	SJPG0102498.001	sp|Q3V3N7|BBS1_MOUSE	Bardet-Biedl syndrome 1 protein homolog OS=Mus musculus OX=10090 GN=Bbs1 PE=1 SV=1	Bbs1	10	8	0	15.18	EDQIDPLTLK	CP_ZHENYU_FRAC29	28824	890.521	2	-0.0092	53.4	0.570225	72302.9	67351.8	70548.9	71580.9	69038.3	73470.4	72453.1	78180.4	72082.9	0.0744766	0.737215	-0.077396	-0.696892
909	SJPG0102501.001	sp|Q9CWF6|BBS2_MOUSE	Bardet-Biedl syndrome 2 protein homolog OS=Mus musculus OX=10090 GN=Bbs2 PE=1 SV=1	Bbs2	11	8	8	10.82	VFIHNPHTR	CP_ZHENYU_FRAC26	4847	475.608	3	-0.1579	57.16	0.663401	74732	72040.6	67652.2	67302.5	67924.6	70173.3	81590.4	81107.7	70014.7	0.0984305	0.78977	-0.112051	-1.07928
910	SJPG0102502.001	sp|Q8C1Z7|BBS4_MOUSE	Bardet-Biedl syndrome 4 protein homolog OS=Mus musculus OX=10090 GN=Bbs4 PE=1 SV=1	Bbs4	8	6	6	14.04	AATEVYNEAAK	CP_ZHENYU_FRAC24	16349	887.995	2	0.2148	61.45	0.668023	73770.4	74743.4	72382.7	75270.2	77491.1	80337.1	72742.3	82040.1	73483.5	0.358185	0.881186	-0.0443041	-0.331755
911	SJPG0102503.001	sp|Q9CZQ9|BBS5_MOUSE	Bardet-Biedl syndrome 5 protein homolog OS=Mus musculus OX=10090 GN=Bbs5 PE=1 SV=1	Bbs5	8	6	0	12.32	LFTSVIAVHR	CP_ZHENYU_FRAC6	27159	482.964	3	1.2008	58.07	0.59876	164882	179215	168272	175138	166473	198228	166827	177728	179256	0.169049	0.832421	-0.0777639	-0.700951
912	SJPG0102504.001	sp|Q8K2G4|BBS7_MOUSE	Bardet-Biedl syndrome 7 protein homolog OS=Mus musculus OX=10090 GN=Bbs7 PE=1 SV=1	Bbs7	15	11	0	17.2	SDNISTISILK	CP_ZHENYU_FRAC23	30305	900.041	2	-0.6628	69.36	0.468137	93742.2	92839.3	98509.1	92145.2	96277.9	95080.6	93210.9	98006.8	98822.6	0.521369	0.906655	-0.0238817	-0.106413
913	SJPG0102505.001	sp|Q811G0|PTHB1_MOUSE	Protein PTHB1 OS=Mus musculus OX=10090 GN=Bbs9 PE=1 SV=2	Bbs9	9	7	0	8.14	AGGGPQAEDLLLEVHLR	CP_ZHENYU_FRAC37	30189	693.721	3	-0.3035	72.92	1	81741.8	79520.8	80698.7	78713.4	74248.4	84194.5	77944.5	83621.4	78772	0.380714	0.884691	-0.0386477	-0.269342
914	SJPG0102410.001	tr|Q8R5A7|Q8R5A7_MOUSE	cDNA sequence BC023105 OS=Mus musculus OX=10090 GN=BC023105 PE=2 SV=1	BC023105	1	1	0	1.71	SIELCLK	CP_ZHENYU_FRAC38	26693	735.944	2	-1.5967	30.54	0.0288147	117587	127221	136254	128161	107457	128345	130730	129593	152947	0.112161	0.79396	-0.135594	-1.33905
915	SJPG0102412.001	tr|Q8BVJ3|Q8BVJ3_MOUSE	cDNA sequence BC024139 OS=Mus musculus OX=10090 GN=BC024139 PE=2 SV=1	BC024139	1	1	0	0.78	GAMMVR	CP_ZHENYU_FRAC13	6160	484.77	2	-0.0807	37.44	0.1039	249378	274905	228356	305672	219535	251708	205913	285300	201354	0.368434	0.882108	0.118997	1.47011
916	SJPG0102413.001	tr|J3QPC3|J3QPC3_MOUSE	cDNA sequence BC024978 OS=Mus musculus OX=10090 GN=BC024978 PE=1 SV=1	BC024978	4	3	0	4.99	LVQVAK	CP_ZHENYU_FRAC20	19742	633.425	2	0.0425	41.62	0.182364	138075	141796	151888	155681	160164	154180	147557	149201	142448	0.853344	0.974687	0.00969198	0.264039
917	SJPG0102443.001	tr|Q0VGN5|Q0VGN5_MOUSE	Integrase (Fragment) OS=Mus musculus OX=10090 GN=BC094435 PE=2 SV=1	BC094435	9	7	0	8.46	TLTLAANQALQK	CP_ZHENYU_FRAC13	27045	940.577	2	-0.2082	65.16	0.674647	122990	109880	96242.2	133441	129896	108776	122260	142847	129872	0.416708	0.884691	-0.0911646	-0.848815
918	SJPG0102507.001	sp|Q9R069|BCAM_MOUSE	Basal cell adhesion molecule OS=Mus musculus OX=10090 GN=Bcam PE=1 SV=1	Bcam	11	9	0	17.04	QQGTQEEQLNVNLK	CP_ZHENYU_FRAC35_2	19495	1119.12	2	-0.1758	63.1	0.726149	65190.7	68528.2	67797	71268.3	75144.8	67985.3	64891	62172.5	65769	0.0823188	0.762206	0.092872	1.18185
919	SJPG0102508.001	sp|Q61361|PGCB_MOUSE	Brevican core protein OS=Mus musculus OX=10090 GN=Bcan PE=1 SV=2	Bcan	170	39	39	41.11	CQENGLWEAPQISCVPR	CP_ZHENYU_FRAC34	27617	1174.57	2	-1.2564	81.16	0.812962	4.609e+06	5.04788e+06	4.38813e+06	4.83565e+06	4.36191e+06	4.86903e+06	4.95641e+06	4.82734e+06	4.36321e+06	0.577282	0.921426	-0.0329056	-0.205983
920	SJPG0102509.001	sp|Q61334|BAP29_MOUSE	B-cell receptor-associated protein 29 OS=Mus musculus OX=10090 GN=Bcap29 PE=1 SV=1	Bcap29	35	10	5	27.5	NDNAEEHLLEAENKK	CP_ZHENYU_FRAC14	17704	889.156	3	0.212	69.12	0.823495	592468	622282	512090	593174	578637	609059	503286	595204	548803	0.58065	0.921716	0.040456	0.60349
921	SJPG0102510.001	sp|Q61335|BAP31_MOUSE	B-cell receptor-associated protein 31 OS=Mus musculus OX=10090 GN=Bcap31 PE=1 SV=4	Bcap31	87	24	19	41.63	AENEALAMQK	CP_ZHENYU_FRAC30	16523	856.473	2	-3.2145	74.45	1	1.81044e+06	1.79096e+06	1.68538e+06	1.77487e+06	1.76773e+06	1.63884e+06	1.64414e+06	1.67949e+06	1.80535e+06	0.157642	0.822244	0.062375	0.845345
922	SJPG0102511.001	sp|Q61140|BCAR1_MOUSE	Breast cancer anti-estrogen resistance protein 1 OS=Mus musculus OX=10090 GN=Bcar1 PE=1 SV=2	Bcar1	31	18	0	23.8	RPGPGTLYDVPR	CP_ZHENYU_FRAC5	13473	544.644	3	-0.522	68.26	0.644594	248822	260420	252633	240974	255600	264120	272940	253296	260082	0.132767	0.810172	-0.0612411	-0.518637
923	SJPG0102512.001	sp|Q9QZK2|BCAR3_MOUSE	Breast cancer anti-estrogen resistance protein 3 homolog OS=Mus musculus OX=10090 GN=Bcar3 PE=1 SV=1	Bcar3	5	5	0	7.93	QVSENLVQR	CP_ZHENYU_FRAC15	10378	688.894	2	-0.4123	64.71	0.521867	58466.2	59215.3	56870.6	55786	57582.1	57506.6	56130.6	62743.9	64895.8	0.214653	0.847688	-0.0646737	-0.556513
924	SJPG0102513.001	sp|Q80YN3|BCAS1_MOUSE	Breast carcinoma-amplified sequence 1 homolog OS=Mus musculus OX=10090 GN=Bcas1 PE=1 SV=3	Bcas1	137	32	0	48.5	DSSCQTSNSVEK	CP_ZHENYU_FRAC38	3917	975.49	2	0.8713	91.79	1	5.07952e+06	3.80464e+06	4.75054e+06	4.24214e+06	3.29306e+06	4.40176e+06	5.46819e+06	5.79324e+06	4.21607e+06	0.124528	0.805499	-0.234899	-2.43479
925	SJPG0102513.006	tr|Q8C0B4|Q8C0B4_MOUSE	Uncharacterized protein (Fragment) OS=Mus musculus OX=10090 GN=Bcas1 PE=2 SV=1	Bcas1	125	26	0	64.38	ADSVCDGHAAGQK	CP_ZHENYU_FRAC12	4171	962.496	2	0.8047	80.04	1	5.0312e+06	3.78237e+06	4.75189e+06	4.24888e+06	3.29262e+06	4.4094e+06	5.48877e+06	5.73431e+06	4.21424e+06	0.117535	0.802445	-0.236987	-2.45782
926	SJPG0102514.001	sp|Q9D287|SPF27_MOUSE	Pre-mRNA-splicing factor SPF27 OS=Mus musculus OX=10090 GN=Bcas2 PE=1 SV=1	Bcas2	8	7	5	25.78	VYNENLVHMIEHAQK	CP_ZHENYU_FRAC13	27906	609.086	4	0.6321	72.74	1	44829.9	39180.2	45093.3	41550.1	42387.5	48659.8	45677.5	47690.8	48813.1	0.00711285	0.654469	-0.164601	-1.65911
927	SJPG0102515.001	sp|Q8CCN5|BCAS3_MOUSE	Breast carcinoma-amplified sequence 3 homolog OS=Mus musculus OX=10090 GN=Bcas3 PE=1 SV=2	Bcas3	67	28	1	32.43	GVSTVTDAASGTFDR	CP_ZHENYU_FRAC18	19816	894.457	2	-0.6799	82.52	1	807498	846795	849089	801065	843120	855242	843492	860344	775572	0.881677	0.976582	-0.00641217	0.0863459
928	SJPG0102515.003	tr|B1AR74|B1AR74_MOUSE	Breast carcinoma-amplified sequence 3 homolog OS=Mus musculus OX=10090 GN=Bcas3 PE=1 SV=1	Bcas3	67	30	0	34.15	DVVGSGTDTALDVAVK	CP_ZHENYU_FRAC33	28191	1078.11	2	1.1383	83.62	1	809924	846188	848574	803154	845792	851440	845451	855836	773445	0.988622	0.998624	-0.000607752	0.150392
929	SJPG0102515.007	tr|F6VJ09|F6VJ09_MOUSE	Breast carcinoma-amplified sequence 3 homolog (Fragment) OS=Mus musculus OX=10090 GN=Bcas3 PE=1 SV=1	Bcas3	7	4	1	41.86	LADAMAESPSR	CP_ZHENYU_FRAC21	14813	726.377	2	-0.7402	68.24	0.722011	343034	357254	355962	319974	337061	334832	341216	346625	308119	0.399169	0.884691	0.0428504	0.62991
930	SJPG0102516.001	sp|P24288|BCAT1_MOUSE	Branched-chain-amino-acid aminotransferase, cytosolic OS=Mus musculus OX=10090 GN=Bcat1 PE=1 SV=2	Bcat1	36	13	0	26.42	GSEEVAETFR	CP_ZHENYU_FRAC14	12346	714.868	2	0.319	70.64	1	2.43233e+06	2.59436e+06	2.68489e+06	2.86502e+06	2.66657e+06	2.53526e+06	2.58591e+06	2.4924e+06	2.52044e+06	0.215586	0.847688	0.0622178	0.84361
931	SJPG0102516.002	tr|Q8CBC8|Q8CBC8_MOUSE	Branched-chain-amino-acid aminotransferase OS=Mus musculus OX=10090 GN=Bcat1 PE=1 SV=1	Bcat1	37	14	0	25.83	GSEEVAETFR	CP_ZHENYU_FRAC14	12346	714.868	2	0.319	70.64	1	2.43233e+06	2.59436e+06	2.68489e+06	2.86502e+06	2.66657e+06	2.53526e+06	2.58591e+06	2.4924e+06	2.52044e+06	0.215586	0.847688	0.0622178	0.84361
932	SJPG0102517.001	sp|O35855|BCAT2_MOUSE	Branched-chain-amino-acid aminotransferase, mitochondrial OS=Mus musculus OX=10090 GN=Bcat2 PE=1 SV=2	Bcat2	23	11	8	30.28	EVFGSGTACQVCPVHQILYEGK	CP_ZHENYU_FRAC8	30549	1029.87	3	-0.1946	88.31	0.857434	448199	449849	479868	560850	474893	478101	480238	474770	504148	0.889452	0.978647	-0.00924758	0.0550599
933	SJPG0102518.001	sp|Q9CWI3|BCCIP_MOUSE	BRCA2 and CDKN1A-interacting protein OS=Mus musculus OX=10090 GN=Bccip PE=1 SV=1	Bccip	3	3	3	11.71	TVMVIPDDR	CP_ZHENYU_FRAC4	19932	675.372	2	-2.427	44.15	0.560136	34446.2	36362	32352.5	33798.8	30068.7	35003.3	40611.5	32988.8	36775.5	0.119882	0.803373	-0.120347	-1.17081
934	SJPG0102520.001	sp|Q03311|CHLE_MOUSE	Cholinesterase OS=Mus musculus OX=10090 GN=Bche PE=1 SV=2	Bche	6	4	3	6.8	NIAAFGGNPK	CP_ZHENYU_FRAC1	18448	798.973	2	2.5892	57.51	0.711702	87675.7	87502.8	78670	93642.3	88868.2	93474.4	94146.5	102425	88526.6	0.0720816	0.727355	-0.11729	-1.13709
935	SJPG0102521.001	sp|P50136|ODBA_MOUSE	2-oxoisovalerate dehydrogenase subunit alpha, mitochondrial OS=Mus musculus OX=10090 GN=Bckdha PE=1 SV=1	Bckdha	29	14	0	29.86	VDGNDVFAVYNATK	CP_ZHENYU_FRAC36	28897	1061.08	2	-0.0522	73.57	1	1.04286e+06	1.04308e+06	1.03296e+06	1.17306e+06	1.04074e+06	1.07406e+06	1.02142e+06	1.0311e+06	997212	0.331449	0.877498	0.0477596	0.684078
936	SJPG0102521.002	tr|Q3U3J1|Q3U3J1_MOUSE	2-oxoisovalerate dehydrogenase subunit alpha OS=Mus musculus OX=10090 GN=Bckdha PE=1 SV=1	Bckdha	32	15	0	31.84	VDGNDVFAVYNATK	CP_ZHENYU_FRAC36	28897	1061.08	2	-0.0522	73.57	1	1.03498e+06	1.04073e+06	1.02865e+06	1.16877e+06	1.04041e+06	1.07523e+06	1.01887e+06	1.032e+06	993179	0.371191	0.88228	0.0442212	0.645035
937	SJPG0102522.001	sp|Q6P3A8|ODBB_MOUSE	2-oxoisovalerate dehydrogenase subunit beta, mitochondrial OS=Mus musculus OX=10090 GN=Bckdhb PE=1 SV=2	Bckdhb	20	8	1	17.44	EVASMAQEK	CP_ZHENYU_FRAC32	14374	800.947	2	0.0059	66.99	0.763845	233467	232610	247532	250388	227723	230007	234928	229950	241920	0.554734	0.915184	0.0246009	0.428545
938	SJPG0102523.001	sp|O55028|BCKD_MOUSE	[3-methyl-2-oxobutanoate dehydrogenase [lipoamide]] kinase, mitochondrial OS=Mus musculus OX=10090 GN=Bckdk PE=1 SV=1	Bckdk	19	11	0	24.51	QLLDDHKDVVTLLAEGLR	CP_ZHENYU_FRAC35_2	31978	661.386	4	-1.3889	71.18	1	408494	380927	391342	466640	379041	417338	425317	431314	387421	0.569435	0.920117	-0.0385142	-0.267868
939	SJPG0102525.001	sp|Q9QYE3|BC11A_MOUSE	B-cell lymphoma/leukemia 11A OS=Mus musculus OX=10090 GN=Bcl11a PE=1 SV=1	Bcl11a	1	1	0	0.91	SCEFCGK	CP_ZHENYU_FRAC8	10413	748.38	2	0.6343	36.87	0.517765	19209.6	18812.9	31241.5	17145	20186.8	21092.9	18765.4	20307.6	28867.4	0.680102	0.941341	-0.0764319	-0.686253
940	SJPG0102526.001	sp|Q99PV8|BC11B_MOUSE	B-cell lymphoma/leukemia 11B OS=Mus musculus OX=10090 GN=Bcl11b PE=1 SV=1	Bcl11b	6	6	0	7.24	IYLEPGPASTSLTPR	CP_ZHENYU_FRAC6	28092	953.534	2	-0.1232	49.8	0.633133	30991.4	32471.1	36171.4	29401.4	31295.9	33799.6	32488.9	35811.6	38716.3	0.0797977	0.760394	-0.135034	-1.33287
941	SJPG0102526.002	sp|Q99PV8-2|BC11B_MOUSE	Isoform 2 of B-cell lymphoma/leukemia 11B OS=Mus musculus OX=10090 GN=Bcl11b	Bcl11b	7	7	1	8.74	IYLEPGPASTSLTPR	CP_ZHENYU_FRAC6	28092	953.534	2	-0.1232	49.8	0.633133	30991.4	32471.1	36171.4	29401.4	31295.9	33799.6	32488.9	35811.6	38716.3	0.0797977	0.760394	-0.135034	-1.33287
942	SJPG0102526.003	sp|Q99PV8-3|BC11B_MOUSE	Isoform 3 of B-cell lymphoma/leukemia 11B OS=Mus musculus OX=10090 GN=Bcl11b	Bcl11b	8	7	0	10.14	IYLEPGPASTSLTPR	CP_ZHENYU_FRAC6	28092	953.534	2	-0.1232	49.8	0.633133	71671.2	75093.2	83650.4	67994.1	72375.3	78165.4	75134.4	82818.5	89535.8	0.0797977	0.760394	-0.135034	-1.33287
943	SJPG0102530.001	sp|Q64373|B2CL1_MOUSE	Bcl-2-like protein 1 OS=Mus musculus OX=10090 GN=Bcl2l1 PE=1 SV=1	Bcl2l1	11	5	0	18.45	EAGDEFELR	CP_ZHENYU_FRAC1	13367	685.348	2	-2.3705	65.54	0.574916	315678	309166	283468	316107	285173	286274	293292	297922	282686	0.245366	0.852816	0.0564861	0.780367
944	SJPG0102534.001	sp|P59017|B2L13_MOUSE	Bcl-2-like protein 13 OS=Mus musculus OX=10090 GN=Bcl2l13 PE=1 SV=2	Bcl2l13	38	13	12	32.03	TSPTPSVFVELGEEELEAVTARPEAVER	CP_ZHENYU_FRAC18	32593	1116.25	3	-0.1807	85.74	0.842314	1.62399e+06	1.4647e+06	1.61285e+06	1.54945e+06	1.48158e+06	1.34073e+06	1.45205e+06	1.40942e+06	1.4985e+06	0.0342471	0.669486	0.117799	1.45689
945	SJPG0102537.001	sp|P70345|B2CL2_MOUSE	Bcl-2-like protein 2 OS=Mus musculus OX=10090 GN=Bcl2l2 PE=1 SV=1	Bcl2l2	2	2	1	15.54	GYVCGAGPGEGPAADPLHQAMR	CP_ZHENYU_FRAC30	19786	839.076	3	-0.1138	95.21	1	49494.6	56630.2	41274.2	52888.6	47555.2	49278.9	53077.7	54838.9	53491.2	0.281969	0.862579	-0.0945658	-0.886343
946	SJPG0102541.001	sp|Q9CXE2|BCL7A_MOUSE	B-cell CLL/lymphoma 7 protein family member A OS=Mus musculus OX=10090 GN=Bcl7a PE=2 SV=1	Bcl7a	3	2	1	7.62	ADEAQADGK	CP_ZHENYU_FRAC22	4293	756.911	2	-0.0557	59.48	0.609449	58193.6	55599.4	54589.3	43955.1	51509.8	53303.9	56954.4	49701.7	64868.2	0.364151	0.881602	-0.0906282	-0.842896
947	SJPG0102545.001	sp|Q67FY2|BCL9L_MOUSE	B-cell CLL/lymphoma 9-like protein OS=Mus musculus OX=10090 GN=Bcl9l PE=1 SV=1	Bcl9l	1	1	0	0.67	NLVGSEGLSK	CP_ZHENYU_FRAC4	19841	806.986	2	3.0508	38.12	0.505771	39995.1	35881.8	33051.6	39049.9	37290.2	37831	33624.1	38088.1	35305.9	0.625861	0.931194	0.0318038	0.508021
948	SJPG0102546.001	sp|Q8K019|BCLF1_MOUSE	Bcl-2-associated transcription factor 1 OS=Mus musculus OX=10090 GN=Bclaf1 PE=1 SV=2	Bclaf1	36	22	0	18.82	ETAYIVERPSTAK	CP_ZHENYU_FRAC10	15422	691.734	3	0.8747	66.38	0.684544	127254	120457	130382	99641.4	129123	126487	122164	133903	117165	0.575036	0.921426	-0.0468796	-0.360173
949	SJPG0102553.001	sp|Q6PAJ1|BCR_MOUSE	Breakpoint cluster region protein OS=Mus musculus OX=10090 GN=Bcr PE=1 SV=3	Bcr	138	43	30	38.19	RLEQEVNQER	CP_ZHENYU_FRAC25	4636	802.937	2	0.6879	83.73	0.708468	1.21948e+06	1.11514e+06	1.14535e+06	972280	1.15299e+06	1.09006e+06	1.1677e+06	1.10759e+06	1.17631e+06	0.738201	0.952694	-0.0216254	-0.0815171
950	SJPG0102554.001	sp|Q9CZP5|BCS1_MOUSE	Mitochondrial chaperone BCS1 OS=Mus musculus OX=10090 GN=Bcs1l PE=1 SV=1	Bcs1l	50	18	18	40.67	RPLDSVVLQQGLADR	CP_ZHENYU_FRAC30	22489	986.071	2	2.3167	76.96	0.700364	1.37719e+06	1.2364e+06	1.41707e+06	1.40852e+06	1.34264e+06	1.37149e+06	1.40404e+06	1.30388e+06	1.30976e+06	0.861665	0.975364	0.00864767	0.252517
951	SJPG0102555.001	sp|Q80XN0|BDH_MOUSE	D-beta-hydroxybutyrate dehydrogenase, mitochondrial OS=Mus musculus OX=10090 GN=Bdh1 PE=1 SV=2	Bdh1	95	27	14	49.85	TIQLNVCNSEEVEK	CP_ZHENYU_FRAC15	24450	1136.11	2	-0.2173	76.21	0.746359	1.44468e+07	1.23749e+07	1.49959e+07	1.47386e+07	1.26103e+07	1.16993e+07	1.45521e+07	1.42403e+07	1.2913e+07	0.547303	0.913295	0.051772	0.728351
952	SJPG0102556.001	sp|Q8JZV9|BDH2_MOUSE	3-hydroxybutyrate dehydrogenase type 2 OS=Mus musculus OX=10090 GN=Bdh2 PE=1 SV=1	Bdh2	3	3	0	11.02	VIATDINESK	CP_ZHENYU_FRAC24	20818	849.503	2	2.7478	56.76	0.545983	43734.6	42094.9	47223.1	50521.9	43949.4	51311.6	50746.8	50254.7	45593.3	0.0722509	0.727355	-0.122238	-1.19168
953	SJPG0102560.001	sp|Q571C7|BDP1_MOUSE	Transcription factor TFIIIB component B'' homolog OS=Mus musculus OX=10090 GN=Bdp1 PE=2 SV=2	Bdp1	9	1	0	0.24	DAEEAK	CP_ZHENYU_FRAC15	4014	635.86	2	-0.8673	42.95	1	3.18175e+06	3.15753e+06	3.27748e+06	3.0564e+06	3.29033e+06	3.19366e+06	2.88029e+06	2.70619e+06	3.25408e+06	0.153747	0.821911	0.0892683	1.14209
954	SJPG0102562.001	sp|O88597|BECN1_MOUSE	Beclin-1 OS=Mus musculus OX=10090 GN=Becn1 PE=1 SV=3	Becn1	30	16	0	31.92	QQLELDDELK	CP_ZHENYU_FRAC6	24565	920.022	2	0.4412	70.31	0.361115	219565	242553	224186	220702	226859	236899	225493	221120	220812	0.923881	0.987467	0.00405823	0.201877
955	SJPG0102564.001	sp|Q68EF6|BEGIN_MOUSE	Brain-enriched guanylate kinase-associated protein OS=Mus musculus OX=10090 GN=Begain PE=1 SV=2	Begain	42	25	0	52.5	GQWRPVSVEDVGAYSYQAGAAAGR	CP_ZHENYU_FRAC23	25197	933.808	3	-1.016	86.75	1	387385	332132	396762	328767	372193	353136	359285	330903	344842	0.348442	0.879254	0.0629581	0.851779
956	SJPG0102564.003	tr|F8WIG2|F8WIG2_MOUSE	Brain-enriched guanylate kinase-associated protein OS=Mus musculus OX=10090 GN=Begain PE=1 SV=2	Begain	44	26	1	52.34	GQWRPVSVEDVGAYSYQAGAAAGR	CP_ZHENYU_FRAC23	25197	933.808	3	-1.016	86.75	1	390160	332098	399716	327553	375306	351754	360853	329026	347154	0.335751	0.877498	0.0679494	0.906854
957	SJPG0102574.001	sp|O35153|BET1L_MOUSE	BET1-like protein OS=Mus musculus OX=10090 GN=Bet1l PE=3 SV=1	Bet1l	4	3	2	25.22	AQSSGAVEDILDR	CP_ZHENYU_FRAC27	21280	832.942	2	0.0429	70.27	0.66586	62572.3	64851.9	59247	53472.1	49258.5	56172.4	56211.8	66476.7	62071.7	0.502625	0.9039	-0.0611648	-0.517796
958	SJPG0102580.001	sp|Q8R079|BFAR_MOUSE	Bifunctional apoptosis regulator OS=Mus musculus OX=10090 GN=Bfar PE=1 SV=1	Bfar	4	4	2	8	YGNDQNPLAPSTGR	CP_ZHENYU_FRAC29	12749	897.459	2	0.3811	77.88	1	46574.7	50911.7	48395.2	49598.3	50254	43529.8	45924	45251.1	49408.1	0.0632062	0.725281	0.0953991	1.20973
959	SJPG0102587.001	sp|Q9QYC3|BHA15_MOUSE	Class A basic helix-loop-helix protein 15 OS=Mus musculus OX=10090 GN=Bhlha15 PE=1 SV=1	Bhlha15	1	1	1	3.05	LESNER	CP_ZHENYU_FRAC22	2701	526.288	2	-0.9747	46.46	0.387645	98499.6	170169	87843.9	132278	98992.3	132011	102109	161462	88752.9	0.833463	0.970366	-0.048029	-0.372855
960	SJPG0102597.001	sp|Q8BR07|BICD1_MOUSE	Protein bicaudal D homolog 1 OS=Mus musculus OX=10090 GN=Bicd1 PE=1 SV=2	Bicd1	17	14	0	13.29	QLAAAEDEKK	CP_ZHENYU_FRAC14	13376	672.404	3	0.7659	68.25	0.641026	138497	130271	126361	134094	132377	129063	141174	141131	141592	0.173149	0.833938	-0.0627187	-0.534941
961	SJPG0102598.001	sp|Q921C5|BICD2_MOUSE	Protein bicaudal D homolog 2 OS=Mus musculus OX=10090 GN=Bicd2 PE=1 SV=1	Bicd2	25	18	0	21.34	QLAAAEDEKK	CP_ZHENYU_FRAC14	13376	672.404	3	0.7659	68.25	0.641026	145107	153714	133945	146907	139473	153460	141271	154722	142104	0.439518	0.891315	-0.0404614	-0.289354
962	SJPG0102600.001	sp|Q8CHW5|BICL2_MOUSE	BICD family-like cargo adapter 2 OS=Mus musculus OX=10090 GN=Bicdl2 PE=1 SV=1	Bicdl2	3	1	0	1.18	DEAVNK	CP_ZHENYU_FRAC2	4143	642.375	2	-0.6331	43.57	0.363782	260942	149281	170016	174213	160302	157327	171190	205286	150737	0.633867	0.932434	0.0770556	1.00733
963	SJPG0102603.001	sp|P70444|BID_MOUSE	BH3-interacting domain death agonist OS=Mus musculus OX=10090 GN=Bid PE=1 SV=2	Bid	2	2	1	17.44	QLAAQFMNGSLSEEDKR	CP_ZHENYU_FRAC14	26606	844.784	3	0.7169	68.3	0.750659	41553.3	43040.1	41610.7	51779.5	38622.8	40075.4	41815.8	42396.9	44392.8	0.681486	0.941894	0.0326243	0.517075
964	SJPG0102605.001	sp|O08539|BIN1_MOUSE	Myc box-dependent-interacting protein 1 OS=Mus musculus OX=10090 GN=Bin1 PE=1 SV=1	Bin1	244	37	4	62.24	KLSECLQEVYEPEWPGRDEANK	CP_ZHENYU_FRAC25	30087	897.973	4	0.0489	80.01	0.881265	1.74901e+07	1.91236e+07	1.88268e+07	1.88164e+07	1.90281e+07	1.83076e+07	1.9116e+07	1.81147e+07	1.74307e+07	0.451225	0.896184	0.0324563	0.515222
965	SJPG0102605.002	sp|O08539-2|BIN1_MOUSE	Isoform 2 of Myc box-dependent-interacting protein 1 OS=Mus musculus OX=10090 GN=Bin1	Bin1	205	32	0	74.19	KLSECLQEVYEPEWPGRDEANK	CP_ZHENYU_FRAC25	30087	897.973	4	0.0489	80.01	0.881265	1.72728e+07	1.91109e+07	1.85741e+07	1.88442e+07	1.87099e+07	1.81162e+07	1.92988e+07	1.80668e+07	1.70966e+07	0.546058	0.913295	0.0286105	0.472787
966	SJPG0102606.001	sp|D3Z6Q9|BIN2_MOUSE	Bridging integrator 2 OS=Mus musculus OX=10090 GN=Bin2 PE=1 SV=1	Bin2	32	10	0	19.02	ASSEGAEQSK	CP_ZHENYU_FRAC3	3020	801.435	2	0.089	71.65	1	5.59975e+06	5.26897e+06	5.8539e+06	5.24278e+06	5.83714e+06	4.98286e+06	5.62562e+06	5.34241e+06	5.63636e+06	0.437201	0.891077	0.0432647	0.634481
967	SJPG0102607.001	sp|Q9JI08|BIN3_MOUSE	Bridging integrator 3 OS=Mus musculus OX=10090 GN=Bin3 PE=1 SV=1	Bin3	6	3	1	8.7	EQALQDYGR	CP_ZHENYU_FRAC25	9603	692.362	2	-0.6865	47.47	0.38972	476318	469345	475052	472646	450786	515787	498407	468099	459441	0.278517	0.862579	-0.0489256	-0.382748
968	SJPG0102608.001	sp|Q62210|BIRC2_MOUSE	Baculoviral IAP repeat-containing protein 2 OS=Mus musculus OX=10090 GN=Birc2 PE=1 SV=1	Birc2	7	7	5	12.25	GQEFVDEIQAR	CP_ZHENYU_FRAC26	19588	798.42	2	-0.7967	67.84	0.757075	97455.2	102266	105474	98979.1	107760	101531	103003	97622.8	99208.9	0.497998	0.902748	0.0283975	0.470437
969	SJPG0102611.001	sp|O88738|BIRC6_MOUSE	Baculoviral IAP repeat-containing protein 6 OS=Mus musculus OX=10090 GN=Birc6 PE=1 SV=2	Birc6	80	51	0	10.36	IGSASSSADAASK	CP_ZHENYU_FRAC19	10737	879.984	2	-1.0621	84.68	1	361804	357933	343093	348645	353550	353088	347557	362515	368107	0.578632	0.921716	-0.0194259	-0.0572483
970	SJPG0102615.001	sp|Q8VD62|CK068_MOUSE	UPF0696 protein C11orf68 homolog OS=Mus musculus OX=10090 GN=Bles03 PE=1 SV=2	Bles03	25	11	10	34.56	RMEPNEELEEEDSPGGR	CP_ZHENYU_FRAC36	7587	760.023	3	-1.0368	67.48	1	664708	729561	687913	707845	722550	680821	710383	678145	671409	0.383584	0.884691	0.035537	0.549214
971	SJPG0102616.001	sp|P16277|BLK_MOUSE	Tyrosine-protein kinase Blk OS=Mus musculus OX=10090 GN=Blk PE=1 SV=4	Blk	1	1	0	2.4	SLDNGGYYISPR	CP_ZHENYU_FRAC2	16165	823.429	2	0.5574	50.97	0.739062	37492.3	37474.4	38357.7	42243.8	41983	37827.7	38147.2	42648.2	43265.3	0.585887	0.924245	-0.0340667	-0.218795
972	SJPG0102617.001	sp|O88700|BLM_MOUSE	Bloom syndrome protein homolog OS=Mus musculus OX=10090 GN=Blm PE=1 SV=1	Blm	2	1	0	0.42	VSTAQK	CP_ZHENYU_FRAC3	6009	621.389	2	0.2303	42.9	0.340326	559677	384057	524424	417287	567035	357553	484832	375305	587987	0.456758	0.898442	0.131352	1.60644
973	SJPG0102618.001	sp|Q8R016|BLMH_MOUSE	Bleomycin hydrolase OS=Mus musculus OX=10090 GN=Blmh PE=1 SV=1	Blmh	77	26	16	51.21	ATVQGAQHVFQHVVPQEGKPVTNQK	CP_ZHENYU_FRAC40	21523	910.516	4	-2.156	80.29	0.88554	3.20385e+06	3.21434e+06	3.2465e+06	3.31376e+06	3.31056e+06	3.24048e+06	3.09814e+06	3.41048e+06	3.07561e+06	0.55225	0.914418	0.0241372	0.423428
974	SJPG0102620.001	sp|O55102|BL1S1_MOUSE	Biogenesis of lysosome-related organelles complex 1 subunit 1 OS=Mus musculus OX=10090 GN=Bloc1s1 PE=1 SV=2	Bloc1s1	2	1	0	8.8	TLQVQAAQFAK	CP_ZHENYU_FRAC37	23934	907.046	2	0.8477	71.44	0.673852	113721	111779	88231.8	97827.9	94993.4	109270	103886	117600	108762	0.148896	0.819278	-0.122541	-1.19502
975	SJPG0102621.001	sp|Q9CWG9|BL1S2_MOUSE	Biogenesis of lysosome-related organelles complex 1 subunit 2 OS=Mus musculus OX=10090 GN=Bloc1s2 PE=1 SV=1	Bloc1s2	6	4	1	27.97	LLENMNK	CP_ZHENYU_FRAC31	22723	735.436	2	0.7312	49.87	0.498897	140388	116263	132144	128597	119118	138725	139282	139559	144560	0.0274984	0.654469	-0.145861	-1.45234
976	SJPG0102623.001	sp|Q8VED2|BL1S4_MOUSE	Biogenesis of lysosome-related organelles complex 1 subunit 4 OS=Mus musculus OX=10090 GN=Bloc1s4 PE=1 SV=1	Bloc1s4	1	1	1	2.79	DLPLLR	CP_ZHENYU_FRAC6	24180	515.833	2	0.3821	32.62	0.342121	35745.1	29002.6	34210.6	34680.1	27319.9	36610	26936.4	33321.3	27848.5	0.667956	0.938479	0.0495255	0.703563
977	SJPG0102626.001	sp|Q9CY64|BIEA_MOUSE	Biliverdin reductase A OS=Mus musculus OX=10090 GN=Blvra PE=1 SV=1	Blvra	51	16	9	44.74	LLGQVSAEDLAAEK	CP_ZHENYU_FRAC38	30896	1026.59	2	0.4476	88.21	1	1.34732e+06	1.38914e+06	1.45011e+06	1.42782e+06	1.42459e+06	1.34286e+06	1.50341e+06	1.44341e+06	1.34725e+06	0.994702	0.999003	-0.000302997	0.153755
978	SJPG0102627.001	sp|Q923D2|BLVRB_MOUSE	Flavin reductase (NADPH) OS=Mus musculus OX=10090 GN=Blvrb PE=1 SV=3	Blvrb	26	9	0	44.66	LPSEGPQPAHVVVGDVR	CP_ZHENYU_FRAC1	18836	687.718	3	0.1003	71.22	0.832631	541414	567723	589521	557876	595849	601594	592029	598666	579781	0.169608	0.833293	-0.0566584	-0.468073
979	SJPG0102628.001	sp|Q8R2X8|GO45_MOUSE	Golgin-45 OS=Mus musculus OX=10090 GN=Blzf1 PE=1 SV=2	Blzf1	9	1	0	1.49	ELSEVK	CP_ZHENYU_FRAC29	14565	656.9	2	-2.4934	44.14	0.0772542	1.08473e+07	1.18494e+07	1.44019e+07	1.11957e+07	1.24046e+07	1.10391e+07	1.18417e+07	1.08319e+07	1.2314e+07	0.396604	0.884691	0.0719243	0.950713
980	SJPG0102629.001	sp|Q8R1Y2|MERB1_MOUSE	bMERB domain-containing protein 1 OS=Mus musculus OX=10090 GN=Bmerb1 PE=1 SV=1	Bmerb1	25	11	11	44.33	YGAVEETAWK	CP_ZHENYU_FRAC12	22542	881.486	2	-0.3673	70.31	1	502104	470773	493546	486097	509197	526818	472599	485357	448674	0.577028	0.921426	0.0284746	0.471288
981	SJPG0102632.001	sp|P98063|BMP1_MOUSE	Bone morphogenetic protein 1 OS=Mus musculus OX=10090 GN=Bmp1 PE=1 SV=2	Bmp1	2	1	0	0.71	GDIAQAR	CP_ZHENYU_FRAC35	3256	517.799	2	0.271	36.15	0.0625173	213102	166375	194039	177569	193173	190261	207052	180508	212327	0.402404	0.884691	-0.0669609	-0.58175
982	SJPG0102636.001	sp|Q91Z96|BMP2K_MOUSE	BMP-2-inducible protein kinase OS=Mus musculus OX=10090 GN=Bmp2k PE=1 SV=1	Bmp2k	17	10	0	7.73	DKPGVAPDTALLTPAR	CP_ZHENYU_FRAC38	21869	744.11	3	4.163	72.64	0.805204	783787	792759	792023	804993	812400	770353	788579	803125	808682	0.797502	0.963269	0.0083182	0.248881
983	SJPG0102645.001	sp|P36895|BMR1A_MOUSE	Bone morphogenetic protein receptor type-1A OS=Mus musculus OX=10090 GN=Bmpr1a PE=1 SV=1	Bmpr1a	12	7	6	11.47	FNSDTNEVDIPLNTR	CP_ZHENYU_FRAC25	26002	1020.02	2	0.2353	73.08	0.693623	230681	231942	216408	214958	228343	218722	210734	216479	229103	0.383004	0.884691	0.0370478	0.565884
984	SJPG0102647.001	sp|O35607|BMPR2_MOUSE	Bone morphogenetic protein receptor type-2 OS=Mus musculus OX=10090 GN=Bmpr2 PE=1 SV=1	Bmpr2	46	24	22	21.39	LVRPGEEDNAAISEVGTIR	CP_ZHENYU_FRAC26	22803	777.425	3	-0.3896	75	0.777467	465234	462150	460381	458597	467609	452916	434260	445430	466847	0.235784	0.851662	0.0413469	0.613321
985	SJPG0102648.001	tr|Q6ZQH0|Q6ZQH0_MOUSE	MKIAA0187 protein (Fragment) OS=Mus musculus OX=10090 GN=Bms1 PE=2 SV=1	Bms1	3	1	0	0.47	EEEEYK	CP_ZHENYU_FRAC5	6662	717.885	2	0.405	44	0.384091	143394	172657	164980	126557	137846	147294	165597	174365	152053	0.284983	0.864332	-0.106657	-1.01976
986	SJPG0102653.001	sp|Q6QD59|SEC20_MOUSE	Vesicle transport protein SEC20 OS=Mus musculus OX=10090 GN=Bnip1 PE=1 SV=1	Bnip1	22	10	3	35.96	SMSGTIQLGR	CP_ZHENYU_FRAC28	15822	677.377	2	-1.0063	64.09	0.540178	237746	227618	215201	238411	225536	225527	212196	229330	248997	0.990423	0.998624	0.000643157	0.164195
987	SJPG0102654.001	sp|O54940|BNIP2_MOUSE	BCL2/adenovirus E1B 19 kDa protein-interacting protein 2 OS=Mus musculus OX=10090 GN=Bnip2 PE=1 SV=2	Bnip2	1	1	0	1.84	QYEEEK	CP_ZHENYU_FRAC3	10385	717.39	2	-2.2061	34.86	0.340505	43905.8	40873.6	48834.8	45226.1	40386	40284.5	42202.2	48510.9	46047.3	0.856313	0.974964	-0.0133414	0.00988832
988	SJPG0102654.002	tr|Q3TWC8|Q3TWC8_MOUSE	CRAL-TRIO domain-containing protein (Fragment) OS=Mus musculus OX=10090 GN=Bnip2 PE=2 SV=1	Bnip2	1	1	0	2.28	QVDQELNGK	CP_ZHENYU_FRAC20	13178	819.97	2	0.8034	32.19	0.335819	23326.9	23708.5	23333.5	17936.2	29814	23969.7	19842.9	27699.4	21003.6	0.866777	0.975364	0.0241511	0.423581
989	SJPG0102654.004	tr|Q9D632|Q9D632_MOUSE	CRAL-TRIO domain-containing protein OS=Mus musculus OX=10090 GN=Bnip2 PE=2 SV=1	Bnip2	3	1	1	1.72	AIELYK	CP_ZHENYU_FRAC20	23578	672.922	2	0.3056	46.2	0.263203	113692	106180	121873	101366	127894	113945	123969	104860	127268	0.611908	0.928046	-0.0423571	-0.310272
990	SJPG0102655.001	sp|O55003|BNIP3_MOUSE	BCL2/adenovirus E1B 19 kDa protein-interacting protein 3 OS=Mus musculus OX=10090 GN=Bnip3 PE=1 SV=1	Bnip3	13	7	7	29.41	NSTLSEEDYIER	CP_ZHENYU_FRAC3	14986	880.436	2	-0.7585	72.11	0.768687	385877	378986	373703	389680	377808	327489	335873	360055	374705	0.0180368	0.654469	0.12709	1.55941
991	SJPG0102656.001	sp|Q9Z2F7|BNI3L_MOUSE	BCL2/adenovirus E1B 19 kDa protein-interacting protein 3-like OS=Mus musculus OX=10090 GN=Bnip3l PE=1 SV=1	Bnip3l	6	5	5	14.22	KGGIFSAEFLK	CP_ZHENYU_FRAC8	31788	703.769	3	1.4073	52.69	0.623078	855455	783874	940726	982553	760243	735713	794371	842604	776410	0.139131	0.814764	0.129659	1.58776
992	SJPG0102660.001	sp|Q5SQY2|BOD1_MOUSE	Biorientation of chromosomes in cell division protein 1 OS=Mus musculus OX=10090 GN=Bod1 PE=3 SV=1	Bod1	1	1	0	9.25	DCLADVDTKPAYQNLR	CP_ZHENYU_FRAC38	20190	829.778	3	1.0005	51.85	0.741948	56929.3	46125.9	52236.3	47737	50422.1	52639.1	55197.5	54568.3	54410.9	0.121089	0.803373	-0.100381	-0.950512
993	SJPG0102661.001	sp|E9Q6J5|BD1L1_MOUSE	Biorientation of chromosomes in cell division protein 1-like 1 OS=Mus musculus OX=10090 GN=Bod1l PE=1 SV=1	Bod1l	5	5	0	1.75	DCLADVDTKPAYQNLR	CP_ZHENYU_FRAC38	20190	829.778	3	1.0005	51.85	0.741948	35936.2	34893.7	38353	36001.7	36892.6	39664.1	35918.7	36429.4	37415.9	0.412373	0.884691	-0.0365027	-0.245674
994	SJPG0102662.001	sp|O35425|BOK_MOUSE	Bcl-2-related ovarian killer protein OS=Mus musculus OX=10090 GN=Bok PE=1 SV=1	Bok	2	2	0	9.86	LGDELEQIRPSVYR	CP_ZHENYU_FRAC3	26728	660.367	3	-0.4025	46.77	0.571734	168761	203313	152794	206723	175442	202837	154449	183327	169742	0.791381	0.961927	0.0284889	0.471445
995	SJPG0102663.001	sp|Q9D8S9|BOLA1_MOUSE	BolA-like protein 1 OS=Mus musculus OX=10090 GN=Bola1 PE=1 SV=1	Bola1	11	4	4	44.52	LVHEALSEELAGPVHALAIQAK	CP_ZHENYU_FRAC30	31940	726.925	4	0.1815	94.51	1	289875	300795	292155	278682	265319	308145	297022	301540	316436	0.0446886	0.695679	-0.100654	-0.953516
996	SJPG0102664.001	sp|Q8BGS2|BOLA2_MOUSE	BolA-like protein 2 OS=Mus musculus OX=10090 GN=Bola2 PE=1 SV=1	Bola2	22	6	2	69.76	QDLEAEHVEVEDTTLNR	CP_ZHENYU_FRAC36	15602	768.054	3	-0.0406	85.07	1	474205	487607	485092	450298	460632	497600	442504	496749	504790	0.42054	0.884691	-0.0404221	-0.288921
997	SJPG0102665.001	sp|Q8CEI1|BOLA3_MOUSE	BolA-like protein 3 OS=Mus musculus OX=10090 GN=Bola3 PE=1 SV=1	Bola3	14	6	0	39.09	TVQQHQMVNQALKEEIK	CP_ZHENYU_FRAC3	21494	734.929	4	3.89	71.86	0.803924	289578	324026	283661	332324	268128	326235	266301	314953	305931	0.816565	0.967932	-0.0188808	-0.0512333
998	SJPG0102669.001	sp|Q9D920|BORC5_MOUSE	BLOC-1-related complex subunit 5 OS=Mus musculus OX=10090 GN=Borcs5 PE=1 SV=1	Borcs5	17	8	0	49.74	GLLSGQTSPTNAK	CP_ZHENYU_FRAC35_2	17395	941.547	2	0.7259	69.94	0.690306	176897	173326	176544	171888	174467	163584	162330	159760	178458	0.0904552	0.782734	0.0740584	0.97426
999	SJPG0102670.001	sp|Q9D6W8|BORC6_MOUSE	BLOC-1-related complex subunit 6 OS=Mus musculus OX=10090 GN=Borcs6 PE=1 SV=1	Borcs6	7	4	4	15	ATISSPLELEGTVSR	CP_ZHENYU_FRAC9	27659	932.521	2	-0.2121	64.76	1	60209.1	65998.4	70828	75575.1	71740	72739.6	69848.4	69784.1	64369.2	0.889665	0.978647	-0.00957464	0.0514512
1000	SJPG0102671.001	sp|Q9CRC6|BORC7_MOUSE	BLOC-1-related complex subunit 7 OS=Mus musculus OX=10090 GN=Borcs7 PE=1 SV=1	Borcs7	8	5	3	59.99	VNTCGTDVIALTK	CP_ZHENYU_FRAC11	27622	1000.57	2	1.0588	72.97	0.418939	241080	227450	199625	222921	203747	229722	197175	241474	253077	0.404556	0.884691	-0.0705671	-0.621541
1001	SJPG0102672.001	sp|Q9D6Y4|BORC8_MOUSE	BLOC-1-related complex subunit 8 OS=Mus musculus OX=10090 GN=Borcs8 PE=1 SV=1	Borcs8	6	4	2	26.66	SLVDSSVYFR	CP_ZHENYU_FRAC39	23716	738.903	2	-0.3514	66.4	0.723193	156548	162588	165806	161395	136860	157916	139035	152012	166718	0.723949	0.950522	0.025073	0.433755
1002	SJPG0102673.001	sp|P15327|PMGE_MOUSE	Bisphosphoglycerate mutase OS=Mus musculus OX=10090 GN=Bpgm PE=1 SV=2	Bpgm	27	10	10	38.99	AVGPHQFLGNQEAIQAAIK	CP_ZHENYU_FRAC31	28321	867.497	3	-0.4504	69.53	0.825543	380026	372603	385176	411752	384916	368583	411883	408785	374652	0.77341	0.958743	-0.0141645	0.000806519
1003	SJPG0102674.001	sp|Q8R164|BPHL_MOUSE	Valacyclovir hydrolase OS=Mus musculus OX=10090 GN=Bphl PE=1 SV=1	Bphl	51	17	0	59.45	VAVNGVHLHYQR	CP_ZHENYU_FRAC1	9013	566.323	3	-1.9896	68.86	0.768806	4.43807e+06	4.98906e+06	4.53239e+06	5.44025e+06	4.76553e+06	5.11208e+06	4.72792e+06	4.86336e+06	5.12163e+06	0.537217	0.912794	-0.0393613	-0.277215
1004	SJPG0102689.001	sp|Q9Z0S1|BPNT1_MOUSE	3'(2'),5'-bisphosphate nucleotidase 1 OS=Mus musculus OX=10090 GN=Bpnt1 PE=1 SV=2	Bpnt1	72	19	0	58.11	LVASAYSIAQK	CP_ZHENYU_FRAC28	28337	880.034	2	0.7024	83.91	1	1.40071e+06	1.41906e+06	1.49564e+06	1.69099e+06	1.48173e+06	1.48808e+06	1.69668e+06	1.52217e+06	1.45579e+06	0.538292	0.912794	-0.0416228	-0.302169
1005	SJPG0102689.002	tr|A0A1B0GRV0|A0A1B0GRV0_MOUSE	3'(2'),5'-bisphosphate nucleotidase 1 OS=Mus musculus OX=10090 GN=Bpnt1 PE=1 SV=1	Bpnt1	88	22	3	66.56	LVASAYSIAQK	CP_ZHENYU_FRAC28	28337	880.034	2	0.7024	83.91	1	1.40073e+06	1.41517e+06	1.49266e+06	1.69224e+06	1.5039e+06	1.47907e+06	1.69138e+06	1.53613e+06	1.46423e+06	0.546563	0.913295	-0.0405488	-0.290318
1006	SJPG0102690.001	sp|Q80V26|IMPA3_MOUSE	Golgi-resident adenosine 3',5'-bisphosphate 3'-phosphatase OS=Mus musculus OX=10090 GN=Bpnt2 PE=1 SV=1	Bpnt2	17	11	11	29.49	TAFPNVQINTEEHVDASDK	CP_ZHENYU_FRAC7	24191	908.475	3	0.6705	71.06	0.858289	522768	521907	521154	554042	520723	501676	468851	509109	516647	0.0673603	0.725281	0.082177	1.06384
1007	SJPG0102691.001	tr|A2A654|A2A654_MOUSE	Bromodomain PHD finger transcription factor OS=Mus musculus OX=10090 GN=Bptf PE=1 SV=1	Bptf	3	3	0	1.05	SSSESPGSTK	CP_ZHENYU_FRAC24	3198	787.93	2	0.0795	49.26	0.648396	17011.3	19054.5	19445.9	18128.4	22431.6	19237.7	18218.9	16899.1	17334.5	0.237281	0.851662	0.0959844	1.21619
1008	SJPG0102692.001	sp|P28028|BRAF_MOUSE	Serine/threonine-protein kinase B-raf OS=Mus musculus OX=10090 GN=Braf PE=1 SV=3	Braf	67	25	2	35.07	IGSGSFGTVYK	CP_ZHENYU_FRAC11	24533	862.498	2	1.0555	80.3	1	1.5e+06	1.53119e+06	1.54537e+06	1.4885e+06	1.53536e+06	1.51989e+06	1.55148e+06	1.49882e+06	1.51249e+06	0.984986	0.99773	-0.000592784	0.150557
1009	SJPG0102692.003	tr|F6SZ47|F6SZ47_MOUSE	Non-specific serine/threonine protein kinase (Fragment) OS=Mus musculus OX=10090 GN=Braf PE=1 SV=1	Braf	69	24	0	37.6	IGSGSFGTVYK	CP_ZHENYU_FRAC11	24533	862.498	2	1.0555	80.3	1	1.50346e+06	1.52933e+06	1.54463e+06	1.4886e+06	1.54208e+06	1.51855e+06	1.54025e+06	1.49807e+06	1.50697e+06	0.865083	0.975364	0.00530175	0.215598
1010	SJPG0102693.001	sp|Q99MP8|BRAP_MOUSE	BRCA1-associated protein OS=Mus musculus OX=10090 GN=Brap PE=1 SV=1	Brap	18	14	0	22.5	ANQLVLQNQLK	CP_ZHENYU_FRAC34	24302	939.076	2	-0.2775	67.42	0.779294	196610	222249	203145	213569	212822	216243	215630	209573	222457	0.331836	0.877498	-0.0436737	-0.324799
1011	SJPG0102694.001	sp|Q8C3R1|BRAT1_MOUSE	BRCA1-associated ATM activator 1 OS=Mus musculus OX=10090 GN=Brat1 PE=1 SV=1	Brat1	1	1	0	1.09	LQHCPQELR	CP_ZHENYU_FRAC31	5301	495.603	3	-0.6488	33.55	0.389568	39186.6	29175.2	33165.7	33312	39688.7	37495.4	33976.3	39322	57003.6	0.129892	0.810172	-0.245494	-2.55169
1012	SJPG0102695.001	sp|Q8BTC1|BWNIN_MOUSE	Protein BRAWNIN OS=Mus musculus OX=10090 GN=Brawnin PE=1 SV=1	Brawnin	1	1	1	10.45	TELLGLK	CP_ZHENYU_FRAC1	26883	691.449	2	-0.5409	47.57	0.497372	136336	124966	99031.5	129613	79764.6	164431	114488	177212	103513	0.186208	0.837761	-0.286452	-3.00362
1013	SJPG0102698.001	sp|P46737|BRCC3_MOUSE	Lys-63-specific deubiquitinase BRCC36 OS=Mus musculus OX=10090 GN=Brcc3 PE=1 SV=1	Brcc3	13	8	3	22.68	VEISPEQLSAASTEAER	CP_ZHENYU_FRAC8	25456	1061.05	2	1.3291	67.02	1	93412.6	120419	107198	101913	94828.8	111017	96697.1	114094	107446	0.508512	0.9039	-0.0548897	-0.448557
1014	SJPG0102699.001	sp|G5E8P1|BRD1_MOUSE	Bromodomain-containing protein 1 OS=Mus musculus OX=10090 GN=Brd1 PE=1 SV=1	Brd1	1	1	0	0.57	EIALLR	CP_ZHENYU_FRAC33	21228	509.832	2	-0.4376	33.79	0.181711	83335.6	89033.8	115327	75534.5	84019	95805.8	102971	94613.6	100219	0.178865	0.833956	-0.152093	-1.5211
1015	SJPG0102700.001	sp|Q7JJ13|BRD2_MOUSE	Bromodomain-containing protein 2 OS=Mus musculus OX=10090 GN=Brd2 PE=1 SV=1	Brd2	2	2	0	2.13	QLSLDINK	CP_ZHENYU_FRAC22	25698	769.473	2	1.9646	51.51	0.431373	35675.9	47344.3	34464.3	45153.1	44898.3	39998.6	41232.4	42011.9	33967.3	0.529708	0.908573	0.0712775	0.943575
1016	SJPG0102701.001	sp|Q8K2F0|BRD3_MOUSE	Bromodomain-containing protein 3 OS=Mus musculus OX=10090 GN=Brd3 PE=1 SV=2	Brd3	5	4	0	6.34	LAELQEQLK	CP_ZHENYU_FRAC37	27377	840.513	2	0.0757	60.89	0.388077	47197.1	45501.3	52047.7	48190.4	50698.4	46813.5	44306.7	52097.1	45002.6	0.401001	0.884691	0.0516111	0.726576
1017	SJPG0102703.001	sp|Q9ESU6|BRD4_MOUSE	Bromodomain-containing protein 4 OS=Mus musculus OX=10090 GN=Brd4 PE=1 SV=2	Brd4	8	7	0	5.79	LAELQEQLK	CP_ZHENYU_FRAC37	27377	840.513	2	0.0757	60.89	0.388077	64290.9	62759.4	70025.3	65499.2	66149.3	67020.4	74458.4	69332.8	68534.4	0.0828831	0.762206	-0.0869454	-0.80226
1018	SJPG0102708.001	sp|Q91Y44|BRDT_MOUSE	Bromodomain testis-specific protein OS=Mus musculus OX=10090 GN=Brdt PE=1 SV=3	Brdt	3	3	0	2.82	YNPPDHEVVAMAR	CP_ZHENYU_FRAC15	14293	601.645	3	0.4251	57.49	0.738911	65659.2	92142	57129.2	75833.4	72423	75228.8	60691.4	85329.3	62911.5	0.849607	0.974687	0.027688	0.462608
1019	SJPG0102709.001	sp|Q8CFK2|TF3B_MOUSE	Transcription factor IIIB 90 kDa subunit OS=Mus musculus OX=10090 GN=Brf1 PE=1 SV=1	Brf1	1	1	0	1.63	LRPLLSAQPAK	CP_ZHENYU_FRAC4	22127	601.389	3	0.8395	34.27	0.543624	35760.2	38048.6	39984.5	32520.5	38921.2	41307	37795.6	42044.9	44793.3	0.0400794	0.68318	-0.164446	-1.6574
1020	SJPG0102712.001	sp|Q8BXV2|BRI3B_MOUSE	BRI3-binding protein OS=Mus musculus OX=10090 GN=Bri3bp PE=1 SV=1	Bri3bp	29	4	3	19.37	GSPGGLCSPSVEEK	CP_ZHENYU_FRAC33	16317	1006.53	2	-0.9629	86.45	1	1.15373e+06	1.20963e+06	1.08016e+06	1.28063e+06	1.12225e+06	1.05027e+06	980102	1.17754e+06	1.15794e+06	0.169852	0.833938	0.100802	1.26934
1021	SJPG0102714.001	sp|Q920P3|BRNP1_MOUSE	BMP/retinoic acid-inducible neural-specific protein 1 OS=Mus musculus OX=10090 GN=Brinp1 PE=1 SV=1	Brinp1	58	17	11	20	LLQSATEAQR	CP_ZHENYU_FRAC29	14483	710.908	2	0.5275	74.7	0.616734	459034	454327	448018	427156	429904	428713	436643	426307	458381	0.614025	0.928051	0.0202067	0.380059
1022	SJPG0102715.001	sp|Q6DFY8|BRNP2_MOUSE	BMP/retinoic acid-inducible neural-specific protein 2 OS=Mus musculus OX=10090 GN=Brinp2 PE=1 SV=1	Brinp2	18	11	6	14.05	RPNLQQVTENLIK	CP_ZHENYU_FRAC23	28302	721.104	3	1.2641	68.2	0.670968	311554	292760	310966	307596	322194	293354	289443	279110	298493	0.0403284	0.68318	0.0908717	1.15978
1023	SJPG0102716.001	sp|Q499E0|BRNP3_MOUSE	BMP/retinoic acid-inducible neural-specific protein 3 OS=Mus musculus OX=10090 GN=Brinp3 PE=2 SV=2	Brinp3	7	6	5	7.96	IQSALQAFNAK	CP_ZHENYU_FRAC39	31402	900.037	2	0.7243	74.85	0.598931	221046	220869	210319	226136	236891	226030	226051	228693	211027	0.994524	0.999003	0.000305958	0.160474
1024	SJPG0102718.001	tr|Q6NXM5|Q6NXM5_MOUSE	4632419I22Rik protein OS=Mus musculus OX=10090 GN=Brip1os PE=2 SV=1	Brip1os	1	1	1	2.48	SQSLNPK	CP_ZHENYU_FRAC37	7669	691.419	2	0.7517	39.7	0.128967	154372	193804	129471	165213	138650	159710	141967	162735	186986	0.585434	0.924245	-0.0667309	-0.579212
1025	SJPG0102720.001	sp|Q91VR8|BRK1_MOUSE	Protein BRICK1 OS=Mus musculus OX=10090 GN=Brk1 PE=1 SV=1	Brk1	21	7	7	71.99	EIHQDWANR	CP_ZHENYU_FRAC5	6131	736.88	2	-1.6299	64.32	0.583489	1.76784e+06	1.68303e+06	1.5042e+06	1.48686e+06	1.25862e+06	1.9979e+06	1.599e+06	2.09623e+06	1.92269e+06	0.016983	0.654469	-0.308416	-3.24597
1026	SJPG0102724.001	sp|Q8K2Q7|BROX_MOUSE	BRO1 domain-containing protein BROX OS=Mus musculus OX=10090 GN=Brox PE=1 SV=1	Brox	27	12	8	22.14	ENITEDEAK	CP_ZHENYU_FRAC14	10955	828.951	2	0.9397	63.06	1	388818	390631	370660	374543	389965	384786	384386	353180	369515	0.343683	0.877498	0.038533	0.582272
1027	SJPG0102725.001	sp|B2RRD7|BRPF1_MOUSE	Peregrin OS=Mus musculus OX=10090 GN=Brpf1 PE=1 SV=1	Brpf1	2	1	0	0.66	LHSYWTLK	CP_ZHENYU_FRAC29	10021	552.328	3	-2.5574	27.53	0.355249	284664	249394	244688	282341	278492	315997	308967	281017	321386	0.0104396	0.654469	-0.196842	-2.01486
1028	SJPG0102728.001	sp|Q5RJI5|BRSK1_MOUSE	Serine/threonine-protein kinase BRSK1 OS=Mus musculus OX=10090 GN=Brsk1 PE=1 SV=1	Brsk1	106	36	19	48.07	SVSGASTGLSSSPLSSPR	CP_ZHENYU_FRAC14	17687	991.031	2	0.4184	85.02	1	2.1207e+06	1.98721e+06	2.07508e+06	1.99992e+06	2.01172e+06	2.04301e+06	2.2813e+06	2.15423e+06	2.03501e+06	0.194964	0.8465	-0.0608251	-0.514048
1029	SJPG0102729.001	sp|Q69Z98|BRSK2_MOUSE	Serine/threonine-protein kinase BRSK2 OS=Mus musculus OX=10090 GN=Brsk2 PE=1 SV=2	Brsk2	87	26	1	33.74	SISGASSGLSTSPLSSPR	CP_ZHENYU_FRAC27	20239	998.036	2	-1.6723	89.28	1	1.2354e+06	1.1661e+06	1.20157e+06	1.15944e+06	1.20127e+06	1.18173e+06	1.28772e+06	1.20954e+06	1.17192e+06	0.568071	0.919919	-0.0233468	-0.100512
1030	SJPG0102729.005	tr|G3UWV4|G3UWV4_MOUSE	Serine/threonine-protein kinase BRSK2 OS=Mus musculus OX=10090 GN=Brsk2 PE=1 SV=1	Brsk2	88	26	0	36.58	SISGASSGLSTSPLSSPR	CP_ZHENYU_FRAC27	20239	998.036	2	-1.6723	89.28	1	1.23774e+06	1.16197e+06	1.19667e+06	1.15601e+06	1.19876e+06	1.1832e+06	1.29471e+06	1.20581e+06	1.17553e+06	0.492966	0.901967	-0.0288578	-0.16132
1031	SJPG0102732.001	sp|Q9Z2E9|BSCL2_MOUSE	Seipin OS=Mus musculus OX=10090 GN=Bscl2 PE=1 SV=2	Bscl2	3	3	0	8.88	ENSYVPTTGAIIEIHSK	CP_ZHENYU_FRAC31	26432	823.127	3	-0.5702	45.94	0.805834	63371.3	71448	59975.9	73560.7	65824.3	68283.2	59065	73095.3	59445.3	0.613938	0.928051	0.0427387	0.628678
1032	SJPG0102733.001	sp|Q80Y55|BSDC1_MOUSE	BSD domain-containing protein 1 OS=Mus musculus OX=10090 GN=Bsdc1 PE=1 SV=1	Bsdc1	20	9	7	23.18	LATEGSSGATEK	CP_ZHENYU_FRAC1	8209	879.988	2	-1.1589	82.03	1	236852	229361	245640	219910	225817	226298	236423	231487	222109	0.731263	0.952	0.0145937	0.318125
1033	SJPG0102734.001	sp|P18572|BASI_MOUSE	Basigin OS=Mus musculus OX=10090 GN=Bsg PE=1 SV=2	Bsg	55	11	0	28.53	SEHSSEGELAK	CP_ZHENYU_FRAC31	4667	891.48	2	0.5092	79.98	1	3.73355e+06	3.60584e+06	3.81279e+06	3.71998e+06	3.68528e+06	3.33177e+06	3.68808e+06	3.32746e+06	3.90795e+06	0.267799	0.856063	0.0617625	0.838587
1034	SJPG0102735.001	sp|O88737|BSN_MOUSE	Protein bassoon OS=Mus musculus OX=10090 GN=Bsn PE=1 SV=4	Bsn	742	194	4	54.87	VGSSLRPSLEAQAVAPSAEWSKPPR	CP_ZHENYU_FRAC21	26094	1076.94	3	-1.5004	90.9	0.861166	4.92545e+06	4.51059e+06	4.57703e+06	4.25547e+06	4.52904e+06	4.44397e+06	4.5063e+06	4.32963e+06	4.51749e+06	0.459646	0.898685	0.033913	0.531294
1035	SJPG0102743.001	tr|E9QAE3|E9QAE3_MOUSE	B-TFIID TATA-box-binding protein-associated factor 1 OS=Mus musculus OX=10090 GN=Btaf1 PE=1 SV=1	Btaf1	2	2	0	0.87	AVTLAVQPR	CP_ZHENYU_FRAC9	17179	629.891	2	-4.0892	45.99	0.346597	65667.2	63128.7	61516.8	68711.7	66110.1	63526.5	60470.9	56938.1	72237.3	0.529088	0.908573	0.0435403	0.637523
1036	SJPG0102744.001	sp|P58544|BTBD1_MOUSE	BTB/POZ domain-containing protein 1 OS=Mus musculus OX=10090 GN=Btbd1 PE=1 SV=3	Btbd1	1	1	0	1.43	FQQVESR	CP_ZHENYU_FRAC34	7570	599.333	2	3.5192	35.12	0.465547	76774.9	88001.9	78461.4	83859.1	66010.4	72831.8	78601.5	78745.5	70148.7	0.458854	0.898685	0.0614775	0.835442
1037	SJPG0102745.001	sp|Q80X66|BTBDA_MOUSE	BTB/POZ domain-containing protein 10 OS=Mus musculus OX=10090 GN=Btbd10 PE=1 SV=1	Btbd10	5	5	0	10.95	LGIEGYPTYK	CP_ZHENYU_FRAC26	25992	875.005	2	-2.452	51.79	0.593358	70414	75751.6	78203	69923.3	72800.2	71474.9	75099.5	72980.8	70267	0.685979	0.942255	0.0181641	0.357521
1038	SJPG0102746.001	sp|Q6GQW0|BTBDB_MOUSE	Ankyrin repeat and BTB/POZ domain-containing protein BTBD11 OS=Mus musculus OX=10090 GN=Btbd11 PE=2 SV=2	Btbd11	23	17	11	16.86	SFSMDSDDVR	CP_ZHENYU_FRAC3	13911	731.842	2	-1.1482	65.08	0.697757	138545	133142	124822	147119	133457	131464	124423	130884	121911	0.110364	0.79396	0.0893	1.14244
1039	SJPG0102748.001	sp|Q9DB72|BTBDH_MOUSE	BTB/POZ domain-containing protein 17 OS=Mus musculus OX=10090 GN=Btbd17 PE=1 SV=1	Btbd17	67	14	14	32.64	AHLAGGVGPAVGWYHYAVSTGDEALR	CP_ZHENYU_FRAC16	31576	740.384	4	-0.7079	84.9	1	2.50879e+06	3.06505e+06	2.69243e+06	3.63226e+06	2.75998e+06	2.61904e+06	3.04051e+06	3.11538e+06	2.53428e+06	0.682962	0.941894	0.0458841	0.663385
1040	SJPG0102751.001	tr|E9PUS2|E9PUS2_MOUSE	BTB (POZ) domain-containing 2 OS=Mus musculus OX=10090 GN=Btbd2 PE=1 SV=1	Btbd2	3	3	0	4.4	QQLQVTPENK	CP_ZHENYU_FRAC17	14815	897.025	2	0.832	44.32	0.635605	66924.2	71202.2	68824	66427.8	62242	63920.4	71193.6	67677.3	62062.4	0.710091	0.9494	0.0203035	0.381127
1041	SJPG0102752.001	sp|P58545|BTBD3_MOUSE	BTB/POZ domain-containing protein 3 OS=Mus musculus OX=10090 GN=Btbd3 PE=2 SV=2	Btbd3	1	1	0	1.89	QDLALSIENK	CP_ZHENYU_FRAC19	25126	870.014	2	0.1647	36.16	0.470133	33996	33671.9	43898.8	33216.2	34572.3	32858.4	35054.4	31397.1	32395.3	0.185643	0.837761	0.11645	1.44201
1042	SJPG0102755.002	tr|A0A1D5RL96|A0A1D5RL96_MOUSE	BTB/POZ domain-containing protein 8 OS=Mus musculus OX=10090 GN=Btbd8 PE=1 SV=1	Btbd8	84	37	0	23.76	CATVTSAVSSK	CP_ZHENYU_FRAC1	12763	859.983	2	0.2267	79.56	1	359881	391332	356510	368682	357730	364787	359312	377218	377456	0.770099	0.958545	-0.0117797	0.0271202
1043	SJPG0102755.003	tr|Q3TEG0|Q3TEG0_MOUSE	BTB/POZ domain-containing protein 8 OS=Mus musculus OX=10090 GN=Btbd8 PE=1 SV=1	Btbd8	35	14	0	35.89	GANNAVFSGNVQK	CP_ZHENYU_FRAC7	17186	957.537	2	-0.5589	85.54	1	254828	274505	260783	262944	255808	249939	256027	261279	265723	0.604786	0.926275	0.0194589	0.371808
1044	SJPG0102756.001	sp|Q8C726|BTBD9_MOUSE	BTB/POZ domain-containing protein 9 OS=Mus musculus OX=10090 GN=Btbd9 PE=1 SV=1	Btbd9	11	4	1	4.58	SWQSVTFER	CP_ZHENYU_FRAC21	20261	722.381	2	0.2594	46.82	0.635412	1.2555e+06	1.19759e+06	1.26623e+06	1.28097e+06	1.28875e+06	1.05567e+06	1.14887e+06	1.08452e+06	1.17452e+06	0.00237562	0.654469	0.17355	2.07205
1045	SJPG0102758.001	sp|Q8CIF4|BTD_MOUSE	Biotinidase OS=Mus musculus OX=10090 GN=Btd PE=1 SV=2	Btd	1	1	0	1.54	QEALELMK	CP_ZHENYU_FRAC21	25586	785.461	2	-0.7732	64.02	0.531084	72334.2	76640.2	62672.2	72291.7	70713.6	61748.2	68140.8	66245.7	88072.3	0.937984	0.989516	0.00792768	0.244572
1046	SJPG0102759.001	sp|Q64152|BTF3_MOUSE	Transcription factor BTF3 OS=Mus musculus OX=10090 GN=Btf3 PE=1 SV=3	Btf3	26	9	0	29.41	VQASLAANTFTITGHAETK	CP_ZHENYU_FRAC29	26876	856.815	3	-0.3878	69.34	1	571687	577418	546436	588357	552210	582793	579386	605457	686690	0.0705902	0.725281	-0.110437	-1.06147
1047	SJPG0102760.001	sp|Q9CQH7|BT3L4_MOUSE	Transcription factor BTF3 homolog 4 OS=Mus musculus OX=10090 GN=Btf3l4 PE=1 SV=1	Btf3l4	22	10	0	45.57	KLAEQFPR	CP_ZHENYU_FRAC33	15922	798.992	2	1.9571	57.11	0.524952	590636	611461	567553	598557	560139	627235	588304	660548	738858	0.0352484	0.672707	-0.15432	-1.54568
1048	SJPG0102767.001	sp|P35991|BTK_MOUSE	Tyrosine-protein kinase BTK OS=Mus musculus OX=10090 GN=Btk PE=1 SV=4	Btk	7	2	0	2.12	VSDFGLSR	CP_ZHENYU_FRAC22	18082	592.833	2	-0.3887	57.3	0.355672	586968	528948	615444	558611	497682	498247	540142	530781	610450	0.668326	0.938606	0.0329743	0.520937
1049	SJPG0102778.001	sp|Q3ULA2|FBW1A_MOUSE	F-box/WD repeat-containing protein 1A OS=Mus musculus OX=10090 GN=Btrc PE=1 SV=2	Btrc	14	11	0	17.85	SLCAAELVCK	CP_ZHENYU_FRAC11	25648	879.991	2	0.7768	73.65	0.684453	109600	111142	109583	107250	108896	110920	109343	111120	113827	0.40933	0.884691	-0.0262187	-0.1322
1050	SJPG0102779.001	sp|O08901|BUB1_MOUSE	Mitotic checkpoint serine/threonine-protein kinase BUB1 OS=Mus musculus OX=10090 GN=Bub1 PE=1 SV=1	Bub1	3	1	0	0.66	TLAPSPK	CP_ZHENYU_FRAC26	14450	661.42	2	-0.1204	26.84	0.373696	1.26844e+06	1.2344e+06	1.5133e+06	1.26041e+06	1.07615e+06	1.60122e+06	1.64165e+06	1.23635e+06	1.59977e+06	0.0387179	0.674614	-0.257699	-2.68636
1051	SJPG0102781.001	sp|Q9WVA3|BUB3_MOUSE	Mitotic checkpoint protein BUB3 OS=Mus musculus OX=10090 GN=Bub3 PE=1 SV=2	Bub3	29	12	6	37.73	QVTDAETKPK	CP_ZHENYU_FRAC26	10169	1015.11	2	2.5592	69.4	1	288515	310660	280324	287383	262059	289965	269710	310389	302719	0.534949	0.911861	-0.0370483	-0.251693
1052	SJPG0102782.001	sp|Q8R149|BUD13_MOUSE	BUD13 homolog OS=Mus musculus OX=10090 GN=Bud13 PE=1 SV=1	Bud13	1	1	0	0.94	QMEAFR	CP_ZHENYU_FRAC29	9163	543.29	2	0.129	35.15	0.400853	139629	146942	112399	118142	117073	156859	139209	144240	115772	0.237896	0.852338	-0.131941	-1.29875
1053	SJPG0102784.001	sp|Q6PGH1|BUD31_MOUSE	Protein BUD31 homolog OS=Mus musculus OX=10090 GN=Bud31 PE=1 SV=2	Bud31	4	3	1	18.75	DTNFGTNCICR	CP_ZHENYU_FRAC17	12468	831.389	2	1.4307	54.93	0.75933	56130.9	50881.1	52327.3	54233.6	49605.4	49506.1	46650.4	54230.4	52787.7	0.364227	0.881602	0.0524349	0.735666
1054	SJPG0102786.001	sp|O54825|BYST_MOUSE	Bystin OS=Mus musculus OX=10090 GN=Bysl PE=1 SV=3	Bysl	1	1	1	1.61	IFASNLK	CP_ZHENYU_FRAC3	25588	700.942	2	-0.1485	47.93	0.297309	46598.8	43731.1	44196.3	46114.6	39788.2	47468.3	46667.6	52923.4	50414.3	0.0171417	0.654469	-0.163693	-1.6491
1055	SJPG0102787.001	sp|Q9CQC6|BZW1_MOUSE	Basic leucine zipper and W2 domain-containing protein 1 OS=Mus musculus OX=10090 GN=Bzw1 PE=1 SV=1	Bzw1	72	26	0	42	EELVAEQAIK	CP_ZHENYU_FRAC16	22872	869.516	2	0.3575	77.58	0.756252	750302	816737	749200	796869	775898	794729	795539	770795	806261	0.501515	0.9039	-0.0264166	-0.134384
1056	SJPG0102788.001	sp|Q91VK1|BZW2_MOUSE	Basic leucine zipper and W2 domain-containing protein 2 OS=Mus musculus OX=10090 GN=Bzw2 PE=1 SV=1	Bzw2	23	14	13	28.64	ADVLSEEAILK	CP_ZHENYU_FRAC2	30652	898.536	2	-0.3558	72.98	0.73801	412189	433514	423119	415441	428381	446801	436218	409134	480084	0.189492	0.838948	-0.0663382	-0.57488
1057	SJPG0102790.001	tr|Q9D1W4|Q9D1W4_MOUSE	RIKEN cDNA C030006K11 gene OS=Mus musculus OX=10090 GN=C030006K11Rik PE=1 SV=1	C030006K11Rik	4	1	0	8.39	VSYTQGQSPEPR	CP_ZHENYU_FRAC16	7677	826.931	2	-0.8544	62.72	0.761958	47774.6	55459.4	53699.4	59645.8	54160.8	57183.9	53188.1	51643.5	52137.4	0.828429	0.969846	0.013846	0.309876
1058	SJPG0102804.001	tr|Q8C865|Q8C865_MOUSE	Uncharacterized protein OS=Mus musculus OX=10090 GN=C130046B21Rik PE=2 SV=1	C130046B21Rik	6	1	1	2.26	ALEVGR	CP_ZHENYU_FRAC27	7358	474.794	2	0.5658	52.64	0.140767	793562	702921	767252	694367	835145	722637	717839	652275	745676	0.173968	0.833938	0.0945862	1.20076
1059	SJPG0102810.001	sp|Q9JMG2|C1GLC_MOUSE	C1GALT1-specific chaperone 1 OS=Mus musculus OX=10090 GN=C1galt1c1 PE=2 SV=1	C1galt1c1	1	1	1	3.16	AEFFSSENVK	CP_ZHENYU_FRAC32	23900	883.485	2	0.5703	35.01	0.558983	26989.4	26802.6	25362.7	27825.4	23799.6	25947.5	23340	27817.1	26617.1	0.835137	0.970979	0.0132806	0.303636
1060	SJPG0102812.001	sp|P98086|C1QA_MOUSE	Complement C1q subcomponent subunit A OS=Mus musculus OX=10090 GN=C1qa PE=1 SV=2	C1qa	14	8	8	18.77	DSLSFSNTNNK	CP_ZHENYU_FRAC26	16332	917.992	2	-0.6522	77.39	1	635914	615436	547696	607569	621657	607778	556799	582992	599340	0.393463	0.884691	0.0447084	0.650411
1061	SJPG0102814.001	sp|O35658|C1QBP_MOUSE	Complement component 1 Q subcomponent-binding protein, mitochondrial OS=Mus musculus OX=10090 GN=C1qbp PE=1 SV=1	C1qbp	50	7	0	26.98	AFVEFLTDEIKEEK	CP_ZHENYU_FRAC15	32277	870.5	3	1.3278	78.94	0.743983	1.24254e+07	1.25759e+07	1.20854e+07	1.40042e+07	1.22915e+07	1.28851e+07	1.2083e+07	1.21618e+07	1.23811e+07	0.512328	0.9039	0.0328519	0.519587
1062	SJPG0102816.001	sp|O88992|C1QRF_MOUSE	C1q-related factor OS=Mus musculus OX=10090 GN=C1ql1 PE=1 SV=2	C1ql1	1	1	0	5.04	GGDGTSMWADLCK	CP_ZHENYU_FRAC22	27501	1003	2	0.0511	51.98	0.767218	116185	110725	125720	96870.4	106330	111065	110605	113097	118025	0.659803	0.937153	-0.0311067	-0.186134
1063	SJPG0102817.001	sp|Q8CFR0|C1QL2_MOUSE	Complement C1q-like protein 2 OS=Mus musculus OX=10090 GN=C1ql2 PE=1 SV=1	C1ql2	7	2	0	10.8	FDDVVTNLGNHYDPTTGK	CP_ZHENYU_FRAC33	28625	867.786	3	-0.7335	69.98	0.83924	166440	132663	163000	112045	153194	137984	153241	135858	167487	0.736416	0.952694	-0.0411958	-0.297457
1064	SJPG0102818.001	sp|Q9ESN4|C1QL3_MOUSE	Complement C1q-like protein 3 OS=Mus musculus OX=10090 GN=C1ql3 PE=1 SV=1	C1ql3	15	5	3	24.31	FDDVVTNLGNHYDPTTGK	CP_ZHENYU_FRAC33	28625	867.786	3	-0.7335	69.98	0.83924	261913	235541	258053	207322	251951	250923	254912	234110	263547	0.496906	0.902694	-0.0500725	-0.395403
1065	SJPG0102821.001	sp|Q8R2Z0|ADIPL_MOUSE	Adipolin OS=Mus musculus OX=10090 GN=C1qtnf12 PE=1 SV=2	C1qtnf12	1	1	0	1.95	EATELR	CP_ZHENYU_FRAC16	4004	511.794	2	0.2897	33.66	0.07041	54973.7	44971.6	61921.1	64953.1	52140.9	49801.7	57690.3	45355.6	64261.5	0.754271	0.955592	0.0405599	0.604637
1066	SJPG0102824.001	sp|Q8R066|C1QT4_MOUSE	Complement C1q tumor necrosis factor-related protein 4 OS=Mus musculus OX=10090 GN=C1qtnf4 PE=1 SV=1	C1qtnf4	17	11	11	44.78	NRDEVQALAFDEQR	CP_ZHENYU_FRAC26	15523	665.679	3	0.7479	76.04	0.75263	479931	441612	453006	430656	467102	452192	463013	456082	455207	0.844585	0.974059	-0.00786879	0.0702736
1067	SJPG0102825.001	sp|Q8K479|C1QT5_MOUSE	Complement C1q tumor necrosis factor-related protein 5 OS=Mus musculus OX=10090 GN=C1qtnf5 PE=1 SV=1	C1qtnf5	5	3	3	12.35	ASLQFDLVK	CP_ZHENYU_FRAC38	30810	814.996	2	-0.7346	66.87	0.612233	154528	187225	167758	192845	167814	147919	174338	164162	139741	0.0932915	0.785132	0.153521	1.85105
1068	SJPG0102843.001	sp|E9Q3C1|C2CD2_MOUSE	C2 domain-containing protein 2 OS=Mus musculus OX=10090 GN=C2cd2 PE=1 SV=1	C2cd2	11	10	5	16.52	HLVNAASPSVFLSTKPTQVK	CP_ZHENYU_FRAC19	28538	759.957	4	0.473	52.65	0.769801	87716.7	83531.8	91236.1	92182.5	84541.1	76911.7	89076.1	89394.6	89898.9	0.641593	0.932953	0.0271027	0.45615
1069	SJPG0102844.001	sp|Q80X80|C2C2L_MOUSE	Phospholipid transfer protein C2CD2L OS=Mus musculus OX=10090 GN=C2cd2l PE=1 SV=3	C2cd2l	84	32	14	53.12	ASHLGSELGGTEELCCAAELDNPMQQK	CP_ZHENYU_FRAC18	30158	1185.24	3	-1.3	86.24	1	1.67841e+06	1.65227e+06	1.62975e+06	1.49889e+06	1.64369e+06	1.55347e+06	1.56412e+06	1.52788e+06	1.65195e+06	0.363736	0.881602	0.0412673	0.612443
1070	SJPG0102848.001	sp|Q5HZI2|C2C4C_MOUSE	C2 calcium-dependent domain-containing protein 4C OS=Mus musculus OX=10090 GN=C2cd4c PE=1 SV=1	C2cd4c	27	14	14	44.87	SINCCVGLCLVPGK	CP_ZHENYU_FRAC17	31686	1093.09	2	-0.6499	77	0.784545	639743	625564	700244	681441	698436	695388	716228	699794	638956	0.45107	0.896184	-0.0395758	-0.279583
1071	SJPG0102850.001	sp|Q7TPS5|C2CD5_MOUSE	C2 domain-containing protein 5 OS=Mus musculus OX=10090 GN=C2cd5 PE=1 SV=2	C2cd5	48	28	0	27.36	LSSLNLTNQALNK	CP_ZHENYU_FRAC26	30545	1012.6	2	0.748	77.47	0.735252	740359	726495	721897	705438	716796	682706	732441	706669	719543	0.494744	0.90229	0.0241871	0.423979
1072	SJPG0102850.004	tr|A0A0N4SW93|A0A0N4SW93_MOUSE	C2 domain-containing protein 5 OS=Mus musculus OX=10090 GN=C2cd5 PE=1 SV=1	C2cd5	48	26	2	24.43	LSSLNLTNQALNK	CP_ZHENYU_FRAC26	30545	1012.6	2	0.748	77.47	0.735252	737964	723119	716885	699504	716900	687869	729194	703634	716981	0.576163	0.921426	0.0192268	0.369247
1073	SJPG0102850.005	tr|A0A0N4SW58|A0A0N4SW58_MOUSE	C2 domain-containing protein 5 (Fragment) OS=Mus musculus OX=10090 GN=C2cd5 PE=1 SV=1	C2cd5	9	4	1	25.41	FLQEGTVEGCLEQR	CP_ZHENYU_FRAC32	25460	985.502	2	0.3998	70.25	0.793879	158357	151851	164917	149450	155243	150371	160610	153589	158288	0.962608	0.993101	0.00192604	0.17835
1074	SJPG0102852.001	sp|P01027|CO3_MOUSE	Complement C3 OS=Mus musculus OX=10090 GN=C3 PE=1 SV=3	C3	57	43	26	26.22	MELKPGDNLNVNFHLR	CP_ZHENYU_FRAC30	28581	627.103	4	0.9796	70.77	0.768405	106493	114592	112182	126575	141887	107631	94116.5	114325	139828	0.479922	0.901495	0.0857173	1.10291
1075	SJPG0102858.001	tr|B9EIU2|B9EIU2_MOUSE	C4a anaphylatoxin OS=Mus musculus OX=10090 GN=C4a PE=2 SV=1	C4a	9	8	1	4.32	LGQYSSPDAK	CP_ZHENYU_FRAC36	14007	837.472	2	1.0747	50.12	0.698923	92035.7	95994.2	81476.3	85903.3	89111.8	90125.4	94933.6	81204.7	97856.7	0.626038	0.931194	-0.0328018	-0.204838
1076	SJPG0102859.001	sp|P01029|CO4B_MOUSE	Complement C4-B OS=Mus musculus OX=10090 GN=C4b PE=1 SV=3	C4b	10	9	2	5.47	GVFDLGDAVSK	CP_ZHENYU_FRAC9	30598	857.99	2	-3.3521	65.39	1	74916.8	82015.5	67637.4	75035.2	76139.1	73044.5	79962.9	69270.4	80714	0.865288	0.975364	-0.011249	0.0329761
1077	SJPG0102861.001	sp|P06684|CO5_MOUSE	Complement C5 OS=Mus musculus OX=10090 GN=C5 PE=1 SV=2	C5	1	1	0	0.65	EGINILTHLPK	CP_ZHENYU_FRAC9	30878	615.045	3	-4.5666	45.52	0.592707	15656.2	19445.6	10660	13564.1	12260.3	17342.7	15702.1	16151.1	14673.1	0.246165	0.852816	-0.186089	-1.89621
1078	SJPG0102869.001	sp|Q7M757|BRC3L_MOUSE	Lys-63-specific deubiquitinase BRCC36-like OS=Mus musculus OX=10090 GN=C6.1al PE=2 SV=1	C6	2	1	0	2.75	LQELEQEK	CP_ZHENYU_FRAC31	21906	812.972	2	-1.2303	57.9	0.367876	147698	136054	114196	94373.9	137917	132187	93468.3	128531	148095	0.964038	0.993578	0.00727716	0.237394
1079	SJPG0102873.001	tr|D3YXF5|D3YXF5_MOUSE	Complement component 7 OS=Mus musculus OX=10090 GN=C7 PE=1 SV=2	C7	3	1	1	0.83	VFSGDGK	CP_ZHENYU_FRAC7	14814	659.386	2	-0.7768	29.29	0.291226	359339	314719	415092	267618	338925	304844	360591	304567	354040	0.836606	0.971382	0.0245187	0.427638
1080	SJPG0102899.001	sp|P13634|CAH1_MOUSE	Carbonic anhydrase 1 OS=Mus musculus OX=10090 GN=Ca1 PE=1 SV=4	Ca1	8	6	3	29.5	YSSASEAISK	CP_ZHENYU_FRAC16	14876	825.963	2	0.6667	73.18	0.708254	126853	126716	131586	115393	129811	112707	109231	102173	121365	0.0107487	0.654469	0.180161	2.145
1081	SJPG0102900.001	sp|P61215|CAH10_MOUSE	Carbonic anhydrase-related protein 10 OS=Mus musculus OX=10090 GN=Ca10 PE=1 SV=1	Ca10	11	5	1	18.6	TNINFSLQGK	CP_ZHENYU_FRAC5	25352	865.508	2	-0.0668	67.12	1	366415	361509	364830	355559	381019	359073	379161	363476	376838	0.6836	0.941894	-0.014785	-0.00603979
1082	SJPG0102901.001	sp|O70354|CAH11_MOUSE	Carbonic anhydrase-related protein 11 OS=Mus musculus OX=10090 GN=Ca11 PE=2 SV=2	Ca11	5	3	1	7.32	GTLYNTGR	CP_ZHENYU_FRAC5	5438	593.331	2	-0.6152	51.12	0.214984	143608	140155	198966	123864	176635	136512	178142	152652	182869	0.660234	0.937153	-0.0645369	-0.555003
1083	SJPG0102904.001	sp|Q9WVT6|CAH14_MOUSE	Carbonic anhydrase 14 OS=Mus musculus OX=10090 GN=Ca14 PE=1 SV=1	Ca14	17	6	6	18.1	AQISMGQLEK	CP_ZHENYU_FRAC7	22972	856.997	2	1.5386	70.92	0.716441	932817	1.03108e+06	960375	917586	857213	973785	1.13568e+06	1.0543e+06	897545	0.174942	0.833938	-0.108564	-1.04079
1084	SJPG0102906.001	sp|P00920|CAH2_MOUSE	Carbonic anhydrase 2 OS=Mus musculus OX=10090 GN=Ca2 PE=1 SV=4	Ca2	170	15	13	65.38	SIVNNGHSFNVEFDDSQDNAVLK	CP_ZHENYU_FRAC7	29609	1053.21	3	1.3539	87.13	1	9.01358e+06	1.05619e+07	9.2556e+06	1.09377e+07	1.0033e+07	1.05916e+07	1.22297e+07	9.88768e+06	9.58e+06	0.337461	0.877498	-0.0834747	-0.763964
1085	SJPG0102908.001	sp|Q64444|CAH4_MOUSE	Carbonic anhydrase 4 OS=Mus musculus OX=10090 GN=Ca4 PE=1 SV=1	Ca4	20	8	1	23.61	ENQQSPINIVTAR	CP_ZHENYU_FRAC39	18441	887.492	2	-0.0746	61.51	0.698423	272330	326665	249462	272063	255886	277891	261776	308707	272577	0.720887	0.950522	-0.029651	-0.170072
1086	SJPG0102910.001	sp|Q9QZA0|CAH5B_MOUSE	Carbonic anhydrase 5B, mitochondrial OS=Mus musculus OX=10090 GN=Ca5b PE=1 SV=2	Ca5b	1	1	1	2.21	QSPINIR	CP_ZHENYU_FRAC11	11852	566.344	2	-0.0163	33.89	0.202125	53119.6	57759.8	59902.7	62031.3	54301.4	65569.4	56389.8	62058.8	63557.6	0.103603	0.78977	-0.108355	-1.03849
1087	SJPG0102912.001	sp|Q9ERQ8|CAH7_MOUSE	Carbonic anhydrase 7 OS=Mus musculus OX=10090 GN=Ca7 PE=1 SV=2	Ca7	8	5	5	21.21	SLLFTSEDDER	CP_ZHENYU_FRAC5	21976	808.408	2	-2.2874	63.45	0.64208	70737.5	88621.1	76946.9	88056.1	75472	78423.7	72160.7	77004.6	72339.7	0.247565	0.852897	0.0881112	1.12932
1088	SJPG0102913.001	sp|P28651|CAH8_MOUSE	Carbonic anhydrase-related protein OS=Mus musculus OX=10090 GN=Ca8 PE=1 SV=5	Ca8	1	1	1	5.5	DCEVTNDGHTIQVILK	CP_ZHENYU_FRAC6	25289	817.445	3	0.0533	49.69	0.784866	24988.8	20794.6	28229.1	24607	26372.2	22461.3	21958.8	23601.8	23976.5	0.181313	0.837012	0.113861	1.41344
1089	SJPG0102916.001	sp|Q06138|CAB39_MOUSE	Calcium-binding protein 39 OS=Mus musculus OX=10090 GN=Cab39 PE=1 SV=2	Cab39	79	25	19	48.68	LLSAEFLEQHYDR	CP_ZHENYU_FRAC2	29162	642.341	3	-0.0093	75.86	1	6.54273e+06	6.64461e+06	6.51612e+06	6.51433e+06	6.94238e+06	6.62172e+06	6.54315e+06	6.33365e+06	6.65806e+06	0.574051	0.921426	0.0201954	0.379934
1090	SJPG0102917.001	sp|Q9DB16|CB39L_MOUSE	Calcium-binding protein 39-like OS=Mus musculus OX=10090 GN=Cab39l PE=1 SV=3	Cab39l	21	13	0	28.19	DNLAILEK	CP_ZHENYU_FRAC28	26344	762.468	2	0.4382	58.76	0.417461	2.99614e+06	2.94847e+06	2.82278e+06	2.98297e+06	3.17505e+06	2.95911e+06	3.02379e+06	2.89232e+06	3.59578e+06	0.396586	0.884691	-0.0582684	-0.485837
1091	SJPG0102919.001	tr|B9EKC5|B9EKC5_MOUSE	Calcineurin binding protein 1 OS=Mus musculus OX=10090 GN=Cabin1 PE=2 SV=1	Cabin1	3	1	0	0.27	VLAQLR	CP_ZHENYU_FRAC25	18124	502.333	2	-0.4607	41.4	1	299709	326569	308249	341091	284509	326168	279047	315370	348748	0.761909	0.957141	-0.0226025	-0.0922988
1092	SJPG0102920.001	sp|Q9ESJ1|CABL1_MOUSE	CDK5 and ABL1 enzyme substrate 1 OS=Mus musculus OX=10090 GN=Cables1 PE=1 SV=2	Cables1	5	4	0	6.87	DMNETFK	CP_ZHENYU_FRAC35	15586	746.903	2	1.4156	51.06	0.557579	69731.6	65787.7	68543.1	60818.5	60762.6	67574.8	70900.6	74088.2	70637.3	0.0448449	0.695679	-0.122123	-1.19041
1093	SJPG0102920.002	tr|Q3U148|Q3U148_MOUSE	CDK5 and ABL1 enzyme substrate 1 OS=Mus musculus OX=10090 GN=Cables1 PE=1 SV=1	Cables1	7	6	0	9.26	DMNETFK	CP_ZHENYU_FRAC35	15586	746.903	2	1.4156	51.06	0.557579	83218.3	73482.5	80298.9	70213	71120.9	79289.9	80106.3	82159	86849.5	0.0692485	0.725281	-0.120159	-1.16874
1094	SJPG0102921.001	sp|Q8K3M5|CABL2_MOUSE	CDK5 and ABL1 enzyme substrate 2 OS=Mus musculus OX=10090 GN=Cables2 PE=1 SV=2	Cables2	3	3	1	3.99	IVLICAK	CP_ZHENYU_FRAC16	29016	712.96	2	-2.1762	49.76	0.20217	159852	148598	135244	139317	148505	140224	142976	146387	129727	0.282721	0.862579	0.064323	0.86684
1095	SJPG0102922.001	sp|Q9JLK7|CABP1_MOUSE	Calcium-binding protein 1 OS=Mus musculus OX=10090 GN=Cabp1 PE=1 SV=3	Cabp1	6	4	0	15.42	SLRPEEIEELR	CP_ZHENYU_FRAC37	17259	558.982	3	-1.2856	64.16	0.57793	63328.2	75157.6	61245.4	67585.9	63076.6	66616.1	63551.8	75588	65997.7	0.576781	0.921426	-0.0408554	-0.293702
1096	SJPG0102922.003	tr|D3Z1M4|D3Z1M4_MOUSE	Calcium-binding protein 1 OS=Mus musculus OX=10090 GN=Cabp1 PE=1 SV=1	Cabp1	7	5	1	12.57	SLRPEEIEELR	CP_ZHENYU_FRAC37	17259	558.982	3	-1.2856	64.16	0.57793	64605.6	76761.8	61295.6	68553.7	63263.3	66271.9	62852.2	74964.7	67170.9	0.777782	0.959904	-0.0213151	-0.0780939
1097	SJPG0102929.001	sp|Q8BG21|FLOWR_MOUSE	Calcium channel flower homolog OS=Mus musculus OX=10090 GN=Cacfd1 PE=1 SV=1	Cacfd1	2	2	2	9.36	KGDAISYAR	CP_ZHENYU_FRAC4	8940	530.314	3	-0.4598	48.74	0.564834	161858	127063	152903	145553	145810	137000	123345	152616	157035	0.626091	0.931194	0.043239	0.634198
1098	SJPG0102930.001	sp|Q6PDJ1|CAHD1_MOUSE	VWFA and cache domain-containing protein 1 OS=Mus musculus OX=10090 GN=Cachd1 PE=2 SV=1	Cachd1	12	10	0	6.99	DLAEQNSGK	CP_ZHENYU_FRAC16	7992	785.439	2	0.03	63.13	0.520672	138663	135977	133987	130527	125378	133093	130143	137448	136507	0.701178	0.945803	-0.0155613	-0.0146055
1099	SJPG0102931.001	sp|P97445|CAC1A_MOUSE	Voltage-dependent P/Q-type calcium channel subunit alpha-1A OS=Mus musculus OX=10090 GN=Cacna1a PE=1 SV=2	Cacna1a	98	53	0	22.51	YGAGGGGSGPAAGVVVGAAGGR	CP_ZHENYU_FRAC10	17218	1025.05	2	1.533	88.01	1	642040	591328	578103	535043	571929	568715	587915	566232	594059	0.865989	0.975364	0.00885965	0.254855
1100	SJPG0102932.001	sp|O55017|CAC1B_MOUSE	Voltage-dependent N-type calcium channel subunit alpha-1B OS=Mus musculus OX=10090 GN=Cacna1b PE=1 SV=1	Cacna1b	98	49	0	20.67	SKPEGTEATESADLPR	CP_ZHENYU_FRAC15	12094	765.747	3	1.8274	81.29	0.822856	915950	805941	798928	738759	834825	806403	803110	753936	842209	0.648899	0.93393	0.0286874	0.473635
1101	SJPG0102932.003	tr|A2AIR7|A2AIR7_MOUSE	Voltage-dependent N-type calcium channel subunit alpha OS=Mus musculus OX=10090 GN=Cacna1b PE=1 SV=1	Cacna1b	101	50	1	21.01	SKPEGTEATESADLPR	CP_ZHENYU_FRAC15	12094	765.747	3	1.8274	81.29	0.822856	915199	808853	799416	741621	833073	810134	802833	755465	841102	0.646201	0.93393	0.0283809	0.470253
1102	SJPG0102933.010	tr|C7TQ57|C7TQ57_MOUSE	Voltage-dependent L-type calcium channel subunit alpha OS=Mus musculus OX=10090 GN=Cacna1c PE=1 SV=1	Cacna1c	47	32	0	14.75	LMGSAGNATISTVSSTQR	CP_ZHENYU_FRAC7	21150	1043.05	2	0.8249	92.92	1	373910	359658	315663	351201	346409	344531	321268	329729	358108	0.429141	0.888159	0.0449739	0.653341
1103	SJPG0102934.001	sp|Q99246|CAC1D_MOUSE	Voltage-dependent L-type calcium channel subunit alpha-1D OS=Mus musculus OX=10090 GN=Cacna1d PE=1 SV=3	Cacna1d	9	3	0	1.28	EQGLVGK	CP_ZHENYU_FRAC17	12696	669.914	2	-2.3081	48.24	0.185531	447415	512813	420348	370672	368246	414261	393253	438169	425683	0.911705	0.983724	0.0106719	0.274852
1104	SJPG0102935.001	sp|Q61290|CAC1E_MOUSE	Voltage-dependent R-type calcium channel subunit alpha-1E OS=Mus musculus OX=10090 GN=Cacna1e PE=1 SV=1	Cacna1e	127	50	0	21.48	SLDEGVSVEGEK	CP_ZHENYU_FRAC35_2	17276	929.008	2	-0.5281	80.97	1	860819	770161	769791	621350	763037	709325	741234	693363	850456	0.891856	0.978647	0.0129432	0.299914
1105	SJPG0102935.005	tr|A0A571BF18|A0A571BF18_MOUSE	Voltage-dependent R-type calcium channel subunit alpha (Fragment) OS=Mus musculus OX=10090 GN=Cacna1e PE=1 SV=1	Cacna1e	30	13	1	22.22	NSGTSALEVLR	CP_ZHENYU_FRAC3	19469	725.912	2	-0.8784	75.52	1	537391	505141	490750	413293	491607	454123	460858	448385	528075	0.601362	0.926104	0.0422417	0.623194
1106	SJPG0102936.001	sp|Q9JIS7|CAC1F_MOUSE	Voltage-dependent L-type calcium channel subunit alpha-1F OS=Mus musculus OX=10090 GN=Cacna1f PE=1 SV=1	Cacna1f	1	1	1	0.35	IIAFKPK	CP_ZHENYU_FRAC21	26520	577.056	3	-1.2644	41.33	0.419308	47882	49116.8	36587.9	47756.7	48553.3	48939	39912.2	42359.6	48442.9	0.761668	0.957055	0.0307717	0.496633
1107	SJPG0102937.010	tr|Q5SUF8|Q5SUF8_MOUSE	Calcium channel, voltage-dependent, T type, alpha 1G subunit OS=Mus musculus OX=10090 GN=Cacna1g PE=1 SV=1	Cacna1g	2	2	0	1.33	SFTQLNDLSGAGGR	CP_ZHENYU_FRAC27	21909	863.955	2	-0.8111	68.7	1	20480.5	19075.1	17873.2	18765	15080.4	16850.3	15517.5	22624.6	16415	0.737448	0.952694	0.0409981	0.609472
1108	SJPG0102938.001	sp|O88427|CAC1H_MOUSE	Voltage-dependent T-type calcium channel subunit alpha-1H OS=Mus musculus OX=10090 GN=Cacna1h PE=1 SV=3	Cacna1h	4	4	0	2.07	FCSVDAQSFLDKPGRPDAQR	CP_ZHENYU_FRAC30	25471	726.384	4	1.0928	43.45	0.690679	63336.2	57658.8	57541.4	50477.8	53628.5	55950.6	54666.2	58315.8	60329.2	0.727257	0.950835	-0.0231224	-0.0980349
1109	SJPG0102939.001	tr|E9Q7P2|E9Q7P2_MOUSE	Voltage-dependent T-type calcium channel subunit alpha OS=Mus musculus OX=10090 GN=Cacna1i PE=1 SV=1	Cacna1i	15	12	3	5.37	GSGGAGVGGDTESHLCR	CP_ZHENYU_FRAC21	3927	640.977	3	-0.351	77.58	1	175358	154852	161019	146163	155555	156382	156479	146927	169324	0.853364	0.974687	0.0112048	0.280732
1110	SJPG0102941.001	sp|O08532|CA2D1_MOUSE	Voltage-dependent calcium channel subunit alpha-2/delta-1 OS=Mus musculus OX=10090 GN=Cacna2d1 PE=1 SV=1	Cacna2d1	184	48	0	43.52	TASGVTQLADIYEK	CP_ZHENYU_FRAC22	29527	1052.59	2	0.0984	91.24	1	5.2776e+06	4.78078e+06	4.99888e+06	4.7832e+06	5.44335e+06	4.85564e+06	4.99977e+06	4.54735e+06	4.78176e+06	0.167996	0.831452	0.075218	0.987055
1111	SJPG0102941.004	sp|O08532-4|CA2D1_MOUSE	Isoform 2D of Voltage-dependent calcium channel subunit alpha-2/delta-1 OS=Mus musculus OX=10090 GN=Cacna2d1	Cacna2d1	198	49	0	42.63	TASGVTQLADIYEK	CP_ZHENYU_FRAC22	29527	1052.59	2	0.0984	91.24	1	5.27248e+06	4.79264e+06	4.95154e+06	4.80108e+06	5.43298e+06	4.86465e+06	4.97252e+06	4.55608e+06	4.75751e+06	0.155255	0.822244	0.0758798	0.994358
1112	SJPG0102942.001	sp|Q6PHS9|CA2D2_MOUSE	Voltage-dependent calcium channel subunit alpha-2/delta-2 OS=Mus musculus OX=10090 GN=Cacna2d2 PE=1 SV=1	Cacna2d2	109	37	0	28.08	AQPVSCFTHLVQANVR	CP_ZHENYU_FRAC22	28142	711.051	3	0.0805	81.91	0.811256	5.25007e+06	4.60669e+06	4.75852e+06	4.85877e+06	5.05357e+06	4.95094e+06	4.72207e+06	4.32324e+06	4.40453e+06	0.116117	0.800775	0.093339	1.187
1113	SJPG0102942.003	sp|Q6PHS9-3|CA2D2_MOUSE	Isoform 3 of Voltage-dependent calcium channel subunit alpha-2/delta-2 OS=Mus musculus OX=10090 GN=Cacna2d2	Cacna2d2	108	37	0	28.2	AQPVSCFTHLVQANVR	CP_ZHENYU_FRAC22	28142	711.051	3	0.0805	81.91	0.811256	5.24561e+06	4.60667e+06	4.76069e+06	4.85933e+06	5.06578e+06	4.96854e+06	4.73767e+06	4.32222e+06	4.40022e+06	0.125649	0.805609	0.0919222	1.17137
1114	SJPG0102943.001	sp|Q9Z1L5|CA2D3_MOUSE	Voltage-dependent calcium channel subunit alpha-2/delta-3 OS=Mus musculus OX=10090 GN=Cacna2d3 PE=1 SV=1	Cacna2d3	144	47	39	38.22	SNVVTASTSIQLLDER	CP_ZHENYU_FRAC11	29093	1019.06	2	-0.7011	80.77	1	6.24753e+06	5.75891e+06	5.982e+06	4.73537e+06	5.88728e+06	5.3732e+06	5.99561e+06	5.18045e+06	6.31848e+06	0.996212	0.99925	-0.00042822	0.152373
1115	SJPG0102945.001	sp|Q8R3Z5|CACB1_MOUSE	Voltage-dependent L-type calcium channel subunit beta-1 OS=Mus musculus OX=10090 GN=Cacnb1 PE=1 SV=1	Cacnb1	49	18	0	31.49	SGDNSSSSLGDVVTGTR	CP_ZHENYU_FRAC2	11371	971.984	2	-0.7652	93.58	1	3.00794e+06	2.57125e+06	2.828e+06	2.67087e+06	2.73835e+06	2.74142e+06	3.13024e+06	2.76576e+06	3.09543e+06	0.186056	0.837761	-0.0854236	-0.785469
1116	SJPG0102945.005	tr|I2FKE4|I2FKE4_MOUSE	Calcium channel voltage-dependent subunit beta 1 OS=Mus musculus OX=10090 GN=Cacnb1 PE=2 SV=1	Cacnb1	51	20	2	31.62	SGDNSSSSLGDVVTGTR	CP_ZHENYU_FRAC2	11371	971.984	2	-0.7652	93.58	1	3.01269e+06	2.58406e+06	2.82189e+06	2.67021e+06	2.7371e+06	2.77099e+06	3.12692e+06	2.76811e+06	3.09363e+06	0.163351	0.824031	-0.0879466	-0.813307
1117	SJPG0102946.001	sp|Q8CC27|CACB2_MOUSE	Voltage-dependent L-type calcium channel subunit beta-2 OS=Mus musculus OX=10090 GN=Cacnb2 PE=1 SV=1	Cacnb2	39	19	0	32.98	GYEVTDMMQK	CP_ZHENYU_FRAC15	23781	905.47	2	-1.0614	68.69	1	2.65408e+06	2.40672e+06	2.45071e+06	2.35549e+06	2.30337e+06	2.40428e+06	2.75804e+06	2.34151e+06	2.69372e+06	0.319619	0.876665	-0.0649212	-0.559244
1118	SJPG0102947.001	sp|P54285|CACB3_MOUSE	Voltage-dependent L-type calcium channel subunit beta-3 OS=Mus musculus OX=10090 GN=Cacnb3 PE=1 SV=2	Cacnb3	49	19	0	44.83	TSLAPIIVFVK	CP_ZHENYU_FRAC34	32485	898.58	2	0.4754	73.33	0.731079	2.6116e+06	2.33451e+06	2.47049e+06	2.48457e+06	2.4599e+06	2.49262e+06	2.74601e+06	2.46531e+06	2.63502e+06	0.197405	0.8465	-0.0637556	-0.546382
1119	SJPG0102948.001	sp|Q8R0S4|CACB4_MOUSE	Voltage-dependent L-type calcium channel subunit beta-4 OS=Mus musculus OX=10090 GN=Cacnb4 PE=1 SV=2	Cacnb4	49	21	1	43.35	SSGNSSSSLGEMVSGTFR	CP_ZHENYU_FRAC14	24681	1047.51	2	-0.8348	92.9	1	2.65436e+06	2.12903e+06	2.39811e+06	2.5187e+06	2.25581e+06	2.34655e+06	2.77817e+06	2.42931e+06	2.62854e+06	0.242182	0.852816	-0.0915147	-0.852678
1120	SJPG0102950.001	sp|O88602|CCG2_MOUSE	Voltage-dependent calcium channel gamma-2 subunit OS=Mus musculus OX=10090 GN=Cacng2 PE=1 SV=1	Cacng2	25	9	7	27.55	DNSFLQVHNCIQK	CP_ZHENYU_FRAC8	21213	737.733	3	-0.2853	73.94	0.780903	447257	412475	411140	380519	421689	371282	394133	372951	395719	0.0482269	0.704974	0.111173	1.38378
1121	SJPG0102951.001	sp|Q9JJV5|CCG3_MOUSE	Voltage-dependent calcium channel gamma-3 subunit OS=Mus musculus OX=10090 GN=Cacng3 PE=1 SV=2	Cacng3	37	13	7	32.38	IDHFPEDADYEQDTAEYLLR	CP_ZHENYU_FRAC29	31688	915.438	3	-0.7988	71.53	1	832157	725004	831449	660881	775741	701010	748406	688368	816858	0.553036	0.914418	0.0484577	0.691781
1122	SJPG0102952.001	sp|Q9JJV4|CCG4_MOUSE	Voltage-dependent calcium channel gamma-4 subunit OS=Mus musculus OX=10090 GN=Cacng4 PE=1 SV=1	Cacng4	7	5	5	14.07	VCCIEGIYR	CP_ZHENYU_FRAC14	21067	737.38	2	0.1981	55.45	0.702615	341049	310219	349317	302049	338499	293527	301967	289050	317935	0.0419422	0.692632	0.125362	1.54034
1123	SJPG0102956.001	sp|Q8VHW2|CCG8_MOUSE	Voltage-dependent calcium channel gamma-8 subunit OS=Mus musculus OX=10090 GN=Cacng8 PE=1 SV=1	Cacng8	45	13	10	40.19	AGGGAGGSGGSGPSAILR	CP_ZHENYU_FRAC35_2	11228	866.966	2	-0.0946	100.72	1	3.13691e+06	2.66301e+06	3.10488e+06	2.79594e+06	3.0479e+06	2.70315e+06	2.78852e+06	2.50095e+06	2.89772e+06	0.0974139	0.78977	0.114733	1.42307
1124	SJPG0102958.001	sp|Q8R0X2|CACL1_MOUSE	CDK2-associated and cullin domain-containing protein 1 OS=Mus musculus OX=10090 GN=Cacul1 PE=2 SV=1	Cacul1	3	3	0	7.16	SCDAAAAVAK	CP_ZHENYU_FRAC1	8400	786.438	2	-0.3795	57.13	0.641869	42523.6	45543.8	41462.1	48911	39745.6	48859.8	32167.8	45060.8	38970.3	0.428715	0.888107	0.094524	1.20008
1125	SJPG0102959.001	sp|Q9CXW3|CYBP_MOUSE	Calcyclin-binding protein OS=Mus musculus OX=10090 GN=Cacybp PE=1 SV=1	Cacybp	61	17	15	70.74	EKPSYDTEADPSEGLMNVLK	CP_ZHENYU_FRAC22	31648	1045.89	3	-0.9597	67.61	0.799438	1.89161e+06	2.02676e+06	1.84631e+06	1.98531e+06	2.04669e+06	1.96956e+06	1.78063e+06	1.96665e+06	2.14951e+06	0.955321	0.990265	-0.0032836	0.120867
1126	SJPG0102960.001	sp|B2RQC6|PYR1_MOUSE	CAD protein OS=Mus musculus OX=10090 GN=Cad PE=1 SV=1	Cad	73	41	0	20.36	MAEIGEHVAPSEAANSLEQAQAAAER	CP_ZHENYU_FRAC38	25375	995.494	3	-0.6924	77.58	1	554489	520891	521296	526707	536240	547533	527482	556175	542873	0.386559	0.884691	-0.0312313	-0.187509
1127	SJPG0102961.001	sp|Q8R5M8|CADM1_MOUSE	Cell adhesion molecule 1 OS=Mus musculus OX=10090 GN=Cadm1 PE=1 SV=2	Cadm1	82	16	0	37.5	GADDAADADTAIINAEGGQNNSEEKK	CP_ZHENYU_FRAC26	19862	1172.6	3	1.2527	83	1	4.68283e+06	4.31647e+06	4.51777e+06	4.43466e+06	4.53502e+06	4.99876e+06	4.41438e+06	4.35804e+06	4.28713e+06	0.949052	0.9899	-0.00331311	0.120541
1128	SJPG0102961.004	sp|Q8R5M8-4|CADM1_MOUSE	Isoform 4 of Cell adhesion molecule 1 OS=Mus musculus OX=10090 GN=Cadm1	Cadm1	95	18	2	44.12	GADDAADADTAIINAEGGQNNSEEKK	CP_ZHENYU_FRAC26	19862	1172.6	3	1.2527	83	1	4.63235e+06	4.29571e+06	4.46747e+06	4.42983e+06	4.49505e+06	4.9149e+06	4.34772e+06	4.33534e+06	4.23492e+06	0.936801	0.989516	0.00396243	0.20082
1129	SJPG0102961.006	sp|Q8R5M8-6|CADM1_MOUSE	Isoform 6 of Cell adhesion molecule 1 OS=Mus musculus OX=10090 GN=Cadm1	Cadm1	55	13	0	50.85	GADDAADADTAIINAEGGQNNSEEKK	CP_ZHENYU_FRAC26	19862	1172.6	3	1.2527	83	1	3.60295e+06	3.30879e+06	3.6019e+06	3.47269e+06	3.54897e+06	3.75553e+06	3.47705e+06	3.30093e+06	3.36459e+06	0.764036	0.957497	0.0144941	0.317026
1130	SJPG0102962.001	sp|Q8BLQ9|CADM2_MOUSE	Cell adhesion molecule 2 OS=Mus musculus OX=10090 GN=Cadm2 PE=1 SV=2	Cadm2	117	20	0	40.69	GAEDAPDADTAIINAEGSQVNAEEKK	CP_ZHENYU_FRAC30	23505	1185.96	3	-1.4976	73.08	1	7.57914e+06	7.37957e+06	6.51114e+06	6.98489e+06	7.37286e+06	7.0376e+06	7.1777e+06	6.62286e+06	6.66484e+06	0.284431	0.864332	0.0583313	0.800727
1131	SJPG0102963.001	sp|Q99N28|CADM3_MOUSE	Cell adhesion molecule 3 OS=Mus musculus OX=10090 GN=Cadm3 PE=1 SV=1	Cadm3	111	17	0	46.97	EKETATLNCQSSGSKPAAQLTWR	CP_ZHENYU_FRAC18	20174	869.477	4	2.8445	83.81	0.835461	1.77543e+07	1.77605e+07	1.76587e+07	1.86689e+07	2.00838e+07	1.69763e+07	1.82114e+07	1.6084e+07	1.65224e+07	0.050872	0.707358	0.117173	1.44998
1132	SJPG0102964.001	sp|Q8R464|CADM4_MOUSE	Cell adhesion molecule 4 OS=Mus musculus OX=10090 GN=Cadm4 PE=1 SV=1	Cadm4	71	15	14	45.62	EQAVEGGEVELSCLVPR	CP_ZHENYU_FRAC2	31591	1088.56	2	-0.7877	79.28	1	2.5767e+06	2.69935e+06	2.56181e+06	2.89533e+06	2.60915e+06	2.52226e+06	2.68977e+06	2.74362e+06	2.3349e+06	0.368659	0.882108	0.0541119	0.75417
1133	SJPG0102965.001	sp|Q80TJ1|CAPS1_MOUSE	Calcium-dependent secretion activator 1 OS=Mus musculus OX=10090 GN=Cadps PE=1 SV=3	Cadps	321	82	0	54.46	LFTESTGVLALEDK	CP_ZHENYU_FRAC15	32088	1066.11	2	0.0798	94.3	1	2.62122e+07	2.77816e+07	2.63473e+07	2.52819e+07	2.80238e+07	2.60677e+07	2.57314e+07	2.57829e+07	2.39864e+07	0.123589	0.804672	0.07375	0.970857
1134	SJPG0102965.002	sp|Q80TJ1-2|CAPS1_MOUSE	Isoform 2 of Calcium-dependent secretion activator 1 OS=Mus musculus OX=10090 GN=Cadps	Cadps	316	81	0	54.59	LFTESTGVLALEDK	CP_ZHENYU_FRAC15	32088	1066.11	2	0.0798	94.3	1	2.62323e+07	2.7679e+07	2.64684e+07	2.52545e+07	2.80653e+07	2.60341e+07	2.58031e+07	2.57354e+07	2.40558e+07	0.120805	0.803373	0.0734271	0.967294
1135	SJPG0102965.003	sp|Q80TJ1-4|CAPS1_MOUSE	Isoform 4 of Calcium-dependent secretion activator 1 OS=Mus musculus OX=10090 GN=Cadps	Cadps	324	83	1	56.11	LFTESTGVLALEDK	CP_ZHENYU_FRAC15	32088	1066.11	2	0.0798	94.3	1	2.61924e+07	2.77856e+07	2.63359e+07	2.52935e+07	2.8025e+07	2.60524e+07	2.57116e+07	2.57999e+07	2.39922e+07	0.12313	0.804102	0.0737571	0.970936
1136	SJPG0102966.001	sp|Q8BYR5|CAPS2_MOUSE	Calcium-dependent secretion activator 2 OS=Mus musculus OX=10090 GN=Cadps2 PE=1 SV=2	Cadps2	133	47	0	36.55	LFTESTGVLALEDK	CP_ZHENYU_FRAC15	32088	1066.11	2	0.0798	94.3	1	5.13177e+06	5.66246e+06	5.31485e+06	5.18655e+06	5.41584e+06	5.14905e+06	5.04456e+06	5.35916e+06	4.64813e+06	0.125842	0.805609	0.0821528	1.06357
1137	SJPG0102966.002	sp|Q8BYR5-2|CAPS2_MOUSE	Isoform 2 of Calcium-dependent secretion activator 2 OS=Mus musculus OX=10090 GN=Cadps2	Cadps2	139	49	0	37.81	LFTESTGVLALEDK	CP_ZHENYU_FRAC15	32088	1066.11	2	0.0798	94.3	1	5.13918e+06	5.70409e+06	5.29822e+06	5.22191e+06	5.42574e+06	5.17612e+06	5.04015e+06	5.38985e+06	4.64036e+06	0.132832	0.810172	0.0832334	1.0755
1138	SJPG0102967.001	sp|Q5IR70|CAGE1_MOUSE	Cancer-associated gene 1 protein homolog OS=Mus musculus OX=10090 GN=Cage1 PE=1 SV=2	Cage1	3	2	1	1.65	QVEELK	CP_ZHENYU_FRAC28	13822	677.413	2	-3.5531	44.12	0.163418	415218	298569	296483	374283	429946	345568	365603	289059	305984	0.297283	0.871129	0.140616	1.70866
1139	SJPG0102968.001	sp|P12658|CALB1_MOUSE	Calbindin OS=Mus musculus OX=10090 GN=Calb1 PE=1 SV=2	Calb1	121	27	26	52.49	QELDINNITTYK	CP_ZHENYU_FRAC25	28370	1030.58	2	-0.3589	76.12	1	9.29454e+06	8.63012e+06	9.14592e+06	7.94847e+06	1.03057e+07	9.24942e+06	9.74931e+06	8.40225e+06	9.77761e+06	0.621624	0.930484	-0.038743	-0.270393
1140	SJPG0102969.001	sp|Q08331|CALB2_MOUSE	Calretinin OS=Mus musculus OX=10090 GN=Calb2 PE=1 SV=3	Calb2	79	23	22	62.36	HFDADGNGYIEGK	CP_ZHENYU_FRAC25	16102	1015.52	2	1.6607	78.18	1	1.89827e+07	1.4194e+07	2.02834e+07	1.68304e+07	2.02607e+07	1.97145e+07	1.52706e+07	1.81339e+07	1.32443e+07	0.364152	0.881602	0.130485	1.59688
1141	SJPG0102972.001	sp|Q8CGU1|CACO1_MOUSE	Calcium-binding and coiled-coil domain-containing protein 1 OS=Mus musculus OX=10090 GN=Calcoco1 PE=1 SV=2	Calcoco1	88	34	8	41.53	GVQELAASSQQK	CP_ZHENYU_FRAC20	15778	927.532	2	-0.005	87.48	0.703246	824307	848647	830447	710816	791488	754150	836580	773194	892790	0.73776	0.952694	-0.0228713	-0.0952646
1142	SJPG0102975.001	sp|Q9R1W5|CALRL_MOUSE	Calcitonin gene-related peptide type 1 receptor OS=Mus musculus OX=10090 GN=Calcrl PE=1 SV=2	Calcrl	2	2	2	5.4	IQFGNGFSHSDALR	CP_ZHENYU_FRAC9	21608	618.327	3	1.288	68.95	0.670196	48861	44651.6	53539.7	55531.6	56366.7	61275.6	48374.4	49320.3	49276	0.948944	0.9899	-0.00592541	0.0917169
1143	SJPG0102976.001	tr|E9QA15|E9QA15_MOUSE	Caldesmon 1 OS=Mus musculus OX=10090 GN=Cald1 PE=1 SV=1	Cald1	47	28	0	32.03	ASKPMKPAASDLPVPAEGVR	CP_ZHENYU_FRAC8	22672	734.182	4	0.3212	70.87	0.808382	156082	163748	164490	163541	143058	156022	140633	157137	184448	0.922061	0.987033	-0.00762375	0.0729773
1144	SJPG0102976.008	tr|F6T2Z7|F6T2Z7_MOUSE	Caldesmon 1 (Fragment) OS=Mus musculus OX=10090 GN=Cald1 PE=1 SV=8	Cald1	16	10	0	23.73	EAEGAPQVEAGK	CP_ZHENYU_FRAC28	11327	897.496	2	-1.3051	62.82	0.740369	77304	84899.5	85407.6	74904.5	71364.4	80195.4	75997.9	78218	91654.9	0.50989	0.9039	-0.0491139	-0.384826
1145	SJPG0102976.010	tr|F6QLP8|F6QLP8_MOUSE	Caldesmon 1 (Fragment) OS=Mus musculus OX=10090 GN=Cald1 PE=1 SV=1	Cald1	22	14	0	39.05	QQEAALELEELKK	CP_ZHENYU_FRAC6	27583	814.153	3	1.9747	69.51	0.862322	155549	182558	167061	163952	145425	168758	146531	167474	182252	0.713471	0.950522	-0.0290801	-0.163772
1146	SJPG0102976.011	tr|E9Q9F3|E9Q9F3_MOUSE	Caldesmon 1 (Fragment) OS=Mus musculus OX=10090 GN=Cald1 PE=1 SV=1	Cald1	15	9	0	36.36	GGSLGENQIKDEK	CP_ZHENYU_FRAC11	14709	763.107	3	0.0298	71.1	0.794093	76402.8	73761.8	74362.3	75245.1	65741.1	70473	63726.5	72840.9	90367.9	0.877793	0.976582	-0.0144882	-0.00276489
1147	SJPG0102978.001	sp|Q8VEC4|CAHM2_MOUSE	Calcium homeostasis modulator protein 2 OS=Mus musculus OX=10090 GN=Calhm2 PE=2 SV=1	Calhm2	1	1	0	2.79	TNEDQLFQR	CP_ZHENYU_FRAC35_2	10988	727.881	2	-0.5125	51.98	0.488072	50465.2	38519.5	39429.2	33428.9	34238.6	40904.5	42164.1	45665.5	42324	0.226989	0.850219	-0.139842	-1.38592
1148	SJPG0102983.001	sp|P0DP26|CALM1_MOUSE	Calmodulin-1 OS=Mus musculus OX=10090 GN=Calm1 PE=1 SV=1	Calm1	207	17	0	51.67	VFDKDGNGYISAAELR	CP_ZHENYU_FRAC7	26646	1182.14	2	-2.7723	88.11	1	5.89445e+07	5.05446e+07	5.3769e+07	4.07634e+07	3.83186e+07	6.33572e+07	5.15283e+07	5.40576e+07	6.25586e+07	0.0660558	0.725281	-0.269343	-2.81484
1149	SJPG0102991.001	sp|P14211|CALR_MOUSE	Calreticulin OS=Mus musculus OX=10090 GN=Calr PE=1 SV=1	Calr	203	33	29	62.26	HEQNIDCGGGYVK	CP_ZHENYU_FRAC17	9237	1043.04	2	2.7578	102.55	1	1.19891e+07	1.36304e+07	1.20238e+07	1.45117e+07	1.17359e+07	1.17994e+07	1.03268e+07	1.20599e+07	1.30725e+07	0.205838	0.8465	0.113051	1.4045
1150	SJPG0102994.001	sp|O35887|CALU_MOUSE	Calumenin OS=Mus musculus OX=10090 GN=Calu PE=1 SV=1	Calu	45	16	6	55.87	VHNDAQNFDYDHDAFLGAEEAK	CP_ZHENYU_FRAC1	21362	779.38	4	-0.839	83.39	1	501030	533847	482536	602313	454282	512566	451701	517232	468591	0.381627	0.884691	0.0741503	0.975274
1151	SJPG0102995.001	sp|Q9DCA7|CALY_MOUSE	Neuron-specific vesicular protein calcyon OS=Mus musculus OX=10090 GN=Caly PE=2 SV=1	Caly	1	1	0	3.98	KFADLEGQR	CP_ZHENYU_FRAC9	14887	557.993	3	-0.4125	51.47	0.535263	152492	127407	136467	167573	157255	131806	131367	115983	133331	0.0318588	0.664147	0.205692	2.42671
1152	SJPG0102996.001	sp|Q91YS8|KCC1A_MOUSE	Calcium/calmodulin-dependent protein kinase type 1 OS=Mus musculus OX=10090 GN=Camk1 PE=1 SV=1	Camk1	22	14	6	46.26	FTCEQALQHPWIAGDTALDK	CP_ZHENYU_FRAC3	31705	970.51	3	1.5923	72.67	0.801844	4.65166e+06	4.78434e+06	4.79508e+06	4.77066e+06	5.12475e+06	4.60092e+06	4.66892e+06	4.5737e+06	4.40501e+06	0.0622235	0.725281	0.0804787	1.0451
1153	SJPG0102997.001	sp|Q8BW96|KCC1D_MOUSE	Calcium/calmodulin-dependent protein kinase type 1D OS=Mus musculus OX=10090 GN=Camk1d PE=1 SV=2	Camk1d	58	20	0	45.19	ETLGTGAFSEVVLAEEK	CP_ZHENYU_FRAC40	31868	1194.16	2	-0.019	82.86	1	4.45386e+06	4.73748e+06	4.62539e+06	4.41564e+06	4.90531e+06	4.64559e+06	4.86043e+06	4.35862e+06	4.51195e+06	0.824713	0.969507	0.0105015	0.272971
1154	SJPG0102997.004	tr|Q3TDM2|Q3TDM2_MOUSE	Protein kinase domain-containing protein OS=Mus musculus OX=10090 GN=Camk1d PE=2 SV=1	Camk1d	59	21	1	54.6	ETLGTGAFSEVVLAEEK	CP_ZHENYU_FRAC40	31868	1194.16	2	-0.019	82.86	1	4.46898e+06	4.75376e+06	4.63556e+06	4.42825e+06	4.90287e+06	4.66268e+06	4.86923e+06	4.39139e+06	4.53265e+06	0.872031	0.976582	0.00745411	0.239347
1155	SJPG0102998.001	sp|Q91VB2|KCC1G_MOUSE	Calcium/calmodulin-dependent protein kinase type 1G OS=Mus musculus OX=10090 GN=Camk1g PE=1 SV=1	Camk1g	3	3	0	5.66	YLHENGIVHR	CP_ZHENYU_FRAC7	6265	514.622	3	0.9579	47.44	0.568297	54471.6	53690.5	53291.3	48822	49025.8	49864.6	47064.2	47092.7	50004.5	0.0694716	0.725281	0.095477	1.21059
1156	SJPG0102999.001	sp|P11798|KCC2A_MOUSE	Calcium/calmodulin-dependent protein kinase type II subunit alpha OS=Mus musculus OX=10090 GN=Camk2a PE=1 SV=2	Camk2a	314	34	0	50.63	FTEEYQLFEELGK	CP_ZHENYU_FRAC19	32325	1120.6	2	0.1703	84.64	1	8.02824e+07	6.77748e+07	7.41722e+07	6.35751e+07	7.27727e+07	7.13964e+07	7.61836e+07	6.81489e+07	7.67939e+07	0.662885	0.937839	-0.03104	-0.185398
1157	SJPG0102999.002	sp|P11798-2|KCC2A_MOUSE	Isoform Alpha KAP of Calcium/calmodulin-dependent protein kinase type II subunit alpha OS=Mus musculus OX=10090 GN=Camk2a	Camk2a	86	14	0	63	MCDPGMTAFEPEALGNLVEGLDFHR	CP_ZHENYU_FRAC28	32454	1037.49	3	0.01	71.02	1	7.25678e+07	6.4105e+07	7.06147e+07	5.92181e+07	6.79117e+07	6.6673e+07	7.23742e+07	6.4079e+07	7.64388e+07	0.395778	0.884691	-0.0637969	-0.546838
1158	SJPG0102999.003	tr|F8WIS9|F8WIS9_MOUSE	Calcium/calmodulin-dependent protein kinase OS=Mus musculus OX=10090 GN=Camk2a PE=1 SV=1	Camk2a	348	35	0	53.37	DLKPENLLLASK	CP_ZHENYU_FRAC8	31033	1127.2	2	-1.4387	85.51	1	8.24517e+07	7.0053e+07	7.65022e+07	6.5729e+07	7.46585e+07	7.41382e+07	7.82651e+07	7.04533e+07	7.86067e+07	0.645257	0.933846	-0.0316098	-0.191685
1159	SJPG0103000.001	sp|P28652|KCC2B_MOUSE	Calcium/calmodulin-dependent protein kinase type II subunit beta OS=Mus musculus OX=10090 GN=Camk2b PE=1 SV=2	Camk2b	385	36	0	58.86	LCTGHEYAAK	CP_ZHENYU_FRAC39	8754	879.479	2	0.7193	87.54	0.787754	6.93846e+07	6.06234e+07	6.34186e+07	5.35207e+07	6.23277e+07	6.36837e+07	6.44332e+07	6.01335e+07	6.41681e+07	0.629427	0.932262	-0.0333147	-0.210497
1160	SJPG0103000.003	tr|Q5SVI1|Q5SVI1_MOUSE	Calcium/calmodulin-dependent protein kinase OS=Mus musculus OX=10090 GN=Camk2b PE=1 SV=1	Camk2b	318	32	0	50.59	LCTGHEYAAK	CP_ZHENYU_FRAC39	8754	879.479	2	0.7193	87.54	0.787754	6.94329e+07	6.00514e+07	6.30563e+07	5.39654e+07	6.25605e+07	6.30202e+07	6.42595e+07	5.91525e+07	6.32805e+07	0.78747	0.961815	-0.0183313	-0.0451701
1161	SJPG0103000.010	tr|Q8K4W5|Q8K4W5_MOUSE	Calmodulin-dependent protein kinase II beta M isoform insert (Fragment) OS=Mus musculus OX=10090 GN=Camk2b PE=4 SV=1	Camk2b	4	1	0	7.32	ISDILNSVR	CP_ZHENYU_FRAC37	29835	660.894	2	0.9091	56.51	0.476199	90470.9	92055.9	70338.9	89836.1	83265.7	75397.5	99182.5	82225	69444	0.549176	0.913736	0.0688538	0.916832
1162	SJPG0103001.001	sp|Q6PHZ2|KCC2D_MOUSE	Calcium/calmodulin-dependent protein kinase type II subunit delta OS=Mus musculus OX=10090 GN=Camk2d PE=1 SV=1	Camk2d	206	29	0	50.1	ESTESSNTTIEDEDVK	CP_ZHENYU_FRAC38	12285	1196.6	2	0.2391	87.84	1	5.87785e+07	4.9257e+07	5.50427e+07	4.8319e+07	5.45497e+07	5.46061e+07	5.44243e+07	5.12452e+07	5.17767e+07	0.980691	0.997039	0.00150796	0.173737
1163	SJPG0103001.002	sp|Q6PHZ2-2|KCC2D_MOUSE	Isoform 2 of Calcium/calmodulin-dependent protein kinase type II subunit delta OS=Mus musculus OX=10090 GN=Camk2d	Camk2d	229	31	0	55.86	ESTESSNTTIEDEDVK	CP_ZHENYU_FRAC38	12285	1196.6	2	0.2391	87.84	1	6.92986e+07	5.78397e+07	6.49584e+07	5.64489e+07	6.40084e+07	6.3547e+07	6.43514e+07	5.97697e+07	6.14657e+07	0.979171	0.997016	0.0016737	0.175566
1164	SJPG0103001.004	sp|Q6PHZ2-5|KCC2D_MOUSE	Isoform 4 of Calcium/calmodulin-dependent protein kinase type II subunit delta OS=Mus musculus OX=10090 GN=Camk2d	Camk2d	218	32	0	53.12	ESTESSNTTIEDEDVK	CP_ZHENYU_FRAC38	12285	1196.6	2	0.2391	87.84	1	5.90401e+07	4.94066e+07	5.49577e+07	4.85332e+07	5.46055e+07	5.47114e+07	5.4448e+07	5.15613e+07	5.1584e+07	0.960541	0.992508	0.00306465	0.190913
1165	SJPG0103002.001	sp|Q923T9|KCC2G_MOUSE	Calcium/calmodulin-dependent protein kinase type II subunit gamma OS=Mus musculus OX=10090 GN=Camk2g PE=1 SV=1	Camk2g	193	26	0	44.42	GSTESCNTTTEDEDLK	CP_ZHENYU_FRAC7	10807	1198.07	2	0.2441	89.24	1	6.86405e+07	6.2589e+07	6.2834e+07	5.73844e+07	6.27397e+07	6.44541e+07	6.56864e+07	6.14861e+07	6.30188e+07	0.691976	0.944049	-0.0206665	-0.0709364
1166	SJPG0103002.002	sp|Q923T9-2|KCC2G_MOUSE	Isoform 2 of Calcium/calmodulin-dependent protein kinase type II subunit gamma OS=Mus musculus OX=10090 GN=Camk2g	Camk2g	185	24	0	46.14	GSTESCNTTTEDEDLK	CP_ZHENYU_FRAC7	10807	1198.07	2	0.2441	89.24	1	6.86314e+07	6.22268e+07	6.27164e+07	5.69955e+07	6.2775e+07	6.45658e+07	6.56177e+07	6.13265e+07	6.32265e+07	0.63793	0.932434	-0.0252161	-0.121137
1167	SJPG0103002.003	sp|Q923T9-3|KCC2G_MOUSE	Isoform 3 of Calcium/calmodulin-dependent protein kinase type II subunit gamma OS=Mus musculus OX=10090 GN=Camk2g	Camk2g	214	27	0	51.72	GSTESCNTTTEDEDLK	CP_ZHENYU_FRAC7	10807	1198.07	2	0.2441	89.24	1	6.81736e+07	6.28493e+07	6.33649e+07	5.7303e+07	6.22605e+07	6.46853e+07	6.56282e+07	6.19358e+07	6.3457e+07	0.586789	0.924245	-0.0277329	-0.148908
1168	SJPG0103002.004	tr|A0A2I3BQP6|A0A2I3BQP6_MOUSE	Calcium/calmodulin-dependent protein kinase OS=Mus musculus OX=10090 GN=Camk2g PE=1 SV=1	Camk2g	217	29	0	48.14	GSTESCNTTTEDEDLK	CP_ZHENYU_FRAC7	10807	1198.07	2	0.2441	89.24	1	6.84971e+07	6.26764e+07	6.38592e+07	5.75933e+07	6.2723e+07	6.4608e+07	6.61679e+07	6.17499e+07	6.36042e+07	0.647098	0.93393	-0.0235993	-0.103297
1169	SJPG0103002.005	tr|A0A286YCW8|A0A286YCW8_MOUSE	Calcium/calmodulin-dependent protein kinase type II subunit gamma (Fragment) OS=Mus musculus OX=10090 GN=Camk2g PE=1 SV=1	Camk2g	117	19	0	67.15	GSTESCNTTTEDEDLK	CP_ZHENYU_FRAC7	10807	1198.07	2	0.2441	89.24	1	2.79529e+07	2.70515e+07	2.56033e+07	2.45335e+07	2.60343e+07	2.74409e+07	2.73324e+07	2.64926e+07	2.60391e+07	0.467881	0.898719	-0.033261	-0.209905
1170	SJPG0103002.007	tr|A0A286YCB8|A0A286YCB8_MOUSE	Calcium/calmodulin-dependent protein kinase type II subunit gamma (Fragment) OS=Mus musculus OX=10090 GN=Camk2g PE=1 SV=1	Camk2g	131	20	1	72.76	GSTESCNTTTEDEDLK	CP_ZHENYU_FRAC7	10807	1198.07	2	0.2441	89.24	1	5.06119e+07	4.69149e+07	4.68565e+07	4.34853e+07	4.66612e+07	4.78147e+07	4.96436e+07	4.6213e+07	4.74003e+07	0.566965	0.919607	-0.0274598	-0.145895
1171	SJPG0103002.010	tr|A0A286YCI7|A0A286YCI7_MOUSE	Calcium/calmodulin-dependent protein kinase type II subunit gamma (Fragment) OS=Mus musculus OX=10090 GN=Camk2g PE=1 SV=1	Camk2g	35	4	1	78.86	ITEQLIEAINNGDFEAYTK	CP_ZHENYU_FRAC10	33037	1389.24	2	-0.7346	79.44	0.774799	1.018e+07	9.28301e+06	9.47698e+06	8.52201e+06	9.12919e+06	9.49422e+06	9.54101e+06	8.81265e+06	9.36007e+06	0.987403	0.998121	0.000850974	0.166488
1172	SJPG0103003.001	sp|Q6QWF9|CK2N1_MOUSE	Calcium/calmodulin-dependent protein kinase II inhibitor 1 OS=Mus musculus OX=10090 GN=Camk2n1 PE=1 SV=1	Camk2n1	2	2	0	16.66	VVIEDDRIDDVLK	CP_ZHENYU_FRAC29	29792	713.083	3	-0.6805	44.92	0.439003	90980.1	46701.1	49804.1	45039.1	72481.3	58108.3	68507.9	55211.7	69301.6	0.661304	0.937685	-0.0924074	-0.862528
1173	SJPG0103005.001	sp|P08414|KCC4_MOUSE	Calcium/calmodulin-dependent protein kinase type IV OS=Mus musculus OX=10090 GN=Camk4 PE=1 SV=2	Camk4	116	31	30	52.24	KMQEEDQEEDQVEAEASADEMR	CP_ZHENYU_FRAC24	18992	1069.16	3	-0.6058	75.03	0.844196	3.5481e+06	3.62795e+06	3.5453e+06	3.25463e+06	3.69327e+06	3.61483e+06	4.18372e+06	3.60042e+06	3.96535e+06	0.0647707	0.725281	-0.118682	-1.15244
1174	SJPG0103006.001	sp|Q8VBY2|KKCC1_MOUSE	Calcium/calmodulin-dependent protein kinase kinase 1 OS=Mus musculus OX=10090 GN=Camkk1 PE=1 SV=1	Camkk1	43	20	4	42.18	VAAINVAHLEEADEGPEPAR	CP_ZHENYU_FRAC24	24325	798.085	3	-0.2055	77.67	0.793743	890406	949374	904966	926535	981762	945933	981027	928480	868915	0.99619	0.99925	-0.000224907	0.154616
1175	SJPG0103007.001	sp|Q8C078|KKCC2_MOUSE	Calcium/calmodulin-dependent protein kinase kinase 2 OS=Mus musculus OX=10090 GN=Camkk2 PE=1 SV=2	Camkk2	67	25	0	51.19	GGPCVESWGAPAPGSPPR	CP_ZHENYU_FRAC35	19605	1042.02	2	-0.3145	82.17	1	626451	673043	657490	630137	697367	622394	620614	638961	645175	0.207264	0.8465	0.0552547	0.76678
1176	SJPG0103008.001	sp|Q3U2J5|CMKMT_MOUSE	Calmodulin-lysine N-methyltransferase OS=Mus musculus OX=10090 GN=Camkmt PE=1 SV=1	Camkmt	4	4	3	13.62	RPAMGSASQGSLVSAPK	CP_ZHENYU_FRAC16	15568	751.428	3	0.2212	58.52	0.677717	25986.3	32336.1	33703.4	30929.5	34368.5	28024.5	34506.3	34335.5	32160.7	0.687112	0.942635	-0.037864	-0.260694
1177	SJPG0103009.001	sp|Q3UHL1|CAMKV_MOUSE	CaM kinase-like vesicle-associated protein OS=Mus musculus OX=10090 GN=Camkv PE=1 SV=2	Camkv	140	27	1	61.13	QVLEAVAYLHSLK	CP_ZHENYU_FRAC7	32556	693.753	3	0.0445	91.14	1	9.37777e+06	8.912e+06	9.64957e+06	8.46847e+06	9.86309e+06	9.46458e+06	9.6287e+06	8.06485e+06	1.07781e+07	0.715462	0.950522	-0.029968	-0.17357
1178	SJPG0103010.001	sp|P49070|CAMLG_MOUSE	Calcium signal-modulating cyclophilin ligand OS=Mus musculus OX=10090 GN=Camlg PE=1 SV=2	Camlg	25	12	8	42.52	QLISEKPSQEDGSTAEEFDSFR	CP_ZHENYU_FRAC37	24288	1036.86	3	-0.0333	64.17	0.747701	234617	238977	214821	245272	227602	224856	206705	223924	221899	0.114819	0.797472	0.0818711	1.06047
1179	SJPG0103012.001	sp|A2AHC3|CAMP1_MOUSE	Calmodulin-regulated spectrin-associated protein 1 OS=Mus musculus OX=10090 GN=Camsap1 PE=1 SV=1	Camsap1	109	59	0	37.32	GDQVATLQGHQSVIQALSR	CP_ZHENYU_FRAC26	22812	771.429	3	2.988	82.36	0.822001	335732	330012	313415	296635	318393	327127	313343	323968	331594	0.585937	0.924245	-0.0242357	-0.11032
1180	SJPG0103012.003	tr|A0A0A0MQE5|A0A0A0MQE5_MOUSE	Calmodulin-regulated spectrin-associated protein 1 OS=Mus musculus OX=10090 GN=Camsap1 PE=1 SV=1	Camsap1	112	60	0	37.86	GDQVATLQGHQSVIQALSR	CP_ZHENYU_FRAC26	22812	771.429	3	2.988	82.36	0.822001	335840	330655	311464	296984	317324	328816	314059	324781	331557	0.510404	0.9039	-0.0295571	-0.169036
1181	SJPG0103013.001	sp|Q8C1B1|CAMP2_MOUSE	Calmodulin-regulated spectrin-associated protein 2 OS=Mus musculus OX=10090 GN=Camsap2 PE=1 SV=3	Camsap2	84	46	0	31.9	EEAAGAEDEK	CP_ZHENYU_FRAC37	4264	828.932	2	-0.4885	71.86	1	554698	561644	505355	524234	541453	577218	544961	542792	600975	0.137745	0.814675	-0.0756028	-0.677105
1182	SJPG0103014.001	sp|Q80VC9|CAMP3_MOUSE	Calmodulin-regulated spectrin-associated protein 3 OS=Mus musculus OX=10090 GN=Camsap3 PE=1 SV=1	Camsap3	103	42	0	35.7	EAAGEAEEEAELGSVPGGERPAGEGQGEPSLR	CP_ZHENYU_FRAC31	20395	1157.23	3	-0.5722	82.66	0.885434	863508	808174	839484	779145	785781	824690	869955	824233	815748	0.451629	0.896358	-0.0329129	-0.206064
1183	SJPG0103014.010	sp|Q80VC9-10|CAMP3_MOUSE	Isoform 10 of Calmodulin-regulated spectrin-associated protein 3 OS=Mus musculus OX=10090 GN=Camsap3	Camsap3	104	42	0	35.75	EAAGEAEEEAELGSVPGGERPAGEGQGEPSLR	CP_ZHENYU_FRAC31	20395	1157.23	3	-0.5722	82.66	0.885434	867800	813765	840969	779635	787294	827676	867953	828154	816441	0.481527	0.901967	-0.0307368	-0.182053
1184	SJPG0103017.001	sp|Q6ZQ38|CAND1_MOUSE	Cullin-associated NEDD8-dissociated protein 1 OS=Mus musculus OX=10090 GN=Cand1 PE=1 SV=2	Cand1	254	64	49	51.54	VALVTFNSAAHNKPSLIR	CP_ZHENYU_FRAC25	28417	849.508	3	0.8726	91.68	1	2.28653e+07	2.42725e+07	2.41693e+07	2.31626e+07	2.53902e+07	2.32895e+07	2.25866e+07	2.22974e+07	2.23296e+07	0.0643108	0.725281	0.0826003	1.06851
1185	SJPG0103018.001	sp|Q6ZQ73|CAND2_MOUSE	Cullin-associated NEDD8-dissociated protein 2 OS=Mus musculus OX=10090 GN=Cand2 PE=1 SV=2	Cand2	20	10	4	5.26	EVEMGPFK	CP_ZHENYU_FRAC17	23854	772.935	2	0.2756	58.43	0.54407	1.14948e+06	1.17007e+06	1.18846e+06	1.1177e+06	1.22109e+06	1.14535e+06	1.08958e+06	1.11648e+06	1.11498e+06	0.100661	0.78977	0.066189	0.887429
1186	SJPG0103019.001	sp|Q8VCF1|CANT1_MOUSE	Soluble calcium-activated nucleotidase 1 OS=Mus musculus OX=10090 GN=Cant1 PE=2 SV=1	Cant1	2	2	0	5.71	TGVIYQIEGTK	CP_ZHENYU_FRAC9	26271	909.038	2	1.5092	54.91	0.606993	47661.1	53967.8	53958.6	51187.7	55267.1	62142.6	57825.5	53638.8	43337	0.694289	0.944049	-0.0387447	-0.270412
1187	SJPG0103020.001	sp|P35564|CALX_MOUSE	Calnexin OS=Mus musculus OX=10090 GN=Canx PE=1 SV=1	Canx	246	53	49	52.96	DEEEEEEKLEEK	CP_ZHENYU_FRAC38	14905	1224.64	2	-0.8851	87.9	0.521047	1.41317e+07	1.47382e+07	1.30886e+07	1.44496e+07	1.37655e+07	1.34955e+07	1.22116e+07	1.36193e+07	1.40445e+07	0.184804	0.837761	0.0736863	0.970154
1188	SJPG0103021.001	sp|P40124|CAP1_MOUSE	Adenylyl cyclase-associated protein 1 OS=Mus musculus OX=10090 GN=Cap1 PE=1 SV=4	Cap1	208	33	31	60.97	ELSGLPSGPSVGSGPPPPPPGPPPPPISTSSGSDDSASR	CP_ZHENYU_FRAC5	31443	1308.32	3	-0.3157	90.85	1	8.78734e+06	8.96513e+06	8.70599e+06	8.89839e+06	9.61251e+06	8.74205e+06	8.81358e+06	8.6175e+06	8.89006e+06	0.35991	0.881349	0.0362527	0.557111
1189	SJPG0103022.001	sp|Q9CYT6|CAP2_MOUSE	Adenylyl cyclase-associated protein 2 OS=Mus musculus OX=10090 GN=Cap2 PE=1 SV=1	Cap2	177	37	4	62.39	VLAGDVETHAEMVHGAFQAQR	CP_ZHENYU_FRAC16	23768	857.441	3	-0.4765	88.75	1	6.43014e+06	7.18345e+06	7.01776e+06	6.62741e+06	7.02549e+06	6.85135e+06	6.76337e+06	6.78836e+06	6.66257e+06	0.667045	0.938414	0.0179983	0.355692
1190	SJPG0103023.001	sp|P24452|CAPG_MOUSE	Macrophage-capping protein OS=Mus musculus OX=10090 GN=Capg PE=1 SV=2	Capg	5	3	3	8.81	QAALQVADGFISR	CP_ZHENYU_FRAC36	28386	840.472	2	-1.2895	66.49	0.715897	60731.1	65250.5	58772.5	57826.7	61140.3	61751.3	56783.2	69484.9	60463.6	0.6352	0.932434	-0.0296897	-0.170499
1191	SJPG0103024.001	sp|O35350|CAN1_MOUSE	Calpain-1 catalytic subunit OS=Mus musculus OX=10090 GN=Capn1 PE=1 SV=1	Capn1	45	25	24	30.43	RPTELMSNPQFIVDGATR	CP_ZHENYU_FRAC32	26738	779.417	3	-0.6465	77.73	1	261670	279491	237157	269266	261265	247060	256676	259906	263587	0.611102	0.927533	0.0259185	0.443083
1192	SJPG0103025.001	sp|Q9ESK3|CAN10_MOUSE	Calpain-10 OS=Mus musculus OX=10090 GN=Capn10 PE=2 SV=2	Capn10	2	2	2	3.9	VLSAPPVAGTACHAYDR	CP_ZHENYU_FRAC3	18996	697.031	3	-1.5654	46.29	0.432491	40728	40582.8	47956.1	40816.1	41837.5	42502.4	50566.7	40891.4	49291.9	0.188893	0.838948	-0.109213	-1.04796
1193	SJPG0103030.001	sp|O08529|CAN2_MOUSE	Calpain-2 catalytic subunit OS=Mus musculus OX=10090 GN=Capn2 PE=1 SV=4	Capn2	77	28	12	37.57	GHAYSVTGAEEVESSGSLQK	CP_ZHENYU_FRAC22	17394	881.793	3	-0.4571	84.66	1	2.19301e+06	2.3832e+06	2.20767e+06	2.30342e+06	2.39704e+06	2.28238e+06	2.26379e+06	2.29328e+06	2.1696e+06	0.509698	0.9039	0.027642	0.4621
1194	SJPG0103031.001	sp|Q64691|CAN3_MOUSE	Calpain-3 OS=Mus musculus OX=10090 GN=Capn3 PE=1 SV=2	Capn3	3	1	0	0.73	LEGMFR	CP_ZHENYU_FRAC10	21633	528.795	2	0.761	31.9	0.242947	189205	153119	212261	183478	212669	165680	205655	156286	158443	0.216556	0.847688	0.14774	1.78727
1195	SJPG0103032.001	sp|O08688|CAN5_MOUSE	Calpain-5 OS=Mus musculus OX=10090 GN=Capn5 PE=1 SV=1	Capn5	73	31	29	44.06	AYEDQNYSALK	CP_ZHENYU_FRAC35_2	16293	955.511	2	-0.372	76.77	0.762016	938851	870063	918814	879620	892848	861682	858668	925337	899375	0.580689	0.921716	0.0223773	0.40401
1196	SJPG0103034.001	sp|Q9R1S8|CAN7_MOUSE	Calpain-7 OS=Mus musculus OX=10090 GN=Capn7 PE=2 SV=1	Capn7	22	15	14	16.97	TSSETADK	CP_ZHENYU_FRAC5	3476	723.9	2	0.4367	60.7	0.33888	131623	129943	124319	124720	131383	130858	133474	131560	136512	0.162243	0.824031	-0.0521632	-0.418472
1197	SJPG0103035.001	sp|Q91VA3|CAN8_MOUSE	Calpain-8 OS=Mus musculus OX=10090 GN=Capn8 PE=1 SV=1	Capn8	3	1	1	1	DGDFCLR	CP_ZHENYU_FRAC36	11051	593.795	2	-0.8048	49.53	0.650313	109855	116294	123058	95221.6	95254.4	91200.3	112869	117170	121741	0.735745	0.952694	-0.0361581	-0.241871
1198	SJPG0103037.001	sp|O88456|CPNS1_MOUSE	Calpain small subunit 1 OS=Mus musculus OX=10090 GN=Capns1 PE=1 SV=1	Capns1	23	10	6	24.16	SMVAVMDSDTTGK	CP_ZHENYU_FRAC24	23543	975.515	2	2.8838	73.22	0.741601	321166	332511	294144	369521	334471	329482	372233	388552	332041	0.177697	0.833938	-0.106313	-1.01597
1199	SJPG0103039.001	sp|Q60865|CAPR1_MOUSE	Caprin-1 OS=Mus musculus OX=10090 GN=Caprin1 PE=1 SV=2	Caprin1	58	19	17	28.01	YQEVTNNLEFAK	CP_ZHENYU_FRAC19	27394	1032.57	2	-0.067	83.32	0.827412	1.01786e+06	1.09563e+06	973895	1.28773e+06	951642	1.11993e+06	1.04422e+06	1.17386e+06	1.18027e+06	0.314072	0.875546	-0.0915635	-0.853216
1200	SJPG0103043.001	sp|P47753|CAZA1_MOUSE	F-actin-capping protein subunit alpha-1 OS=Mus musculus OX=10090 GN=Capza1 PE=1 SV=4	Capza1	64	14	0	53.14	IQVHYYEDGNVQLVSHK	CP_ZHENYU_FRAC5	22293	879.814	3	-0.1416	80.05	0.824735	3.26257e+06	3.29433e+06	3.26102e+06	3.23493e+06	3.42374e+06	3.34678e+06	3.11026e+06	3.20554e+06	3.10004e+06	0.229162	0.850749	0.0469597	0.675252
1201	SJPG0103043.002	tr|Q3UJV2|Q3UJV2_MOUSE	F-actin-capping protein subunit alpha OS=Mus musculus OX=10090 GN=Capza1 PE=2 SV=1	Capza1	65	14	1	51.03	DVQDSVTVSNEIQTTK	CP_ZHENYU_FRAC10	21718	1186.64	2	-0.1605	81.95	1	3.28633e+06	3.29459e+06	3.26441e+06	3.22617e+06	3.41878e+06	3.3439e+06	3.12765e+06	3.21335e+06	3.1018e+06	0.236535	0.851662	0.0453926	0.657961
1202	SJPG0103044.001	sp|P47754|CAZA2_MOUSE	F-actin-capping protein subunit alpha-2 OS=Mus musculus OX=10090 GN=Capza2 PE=1 SV=3	Capza2	116	16	6	74.47	DIQDSLTVSNEVQTAK	CP_ZHENYU_FRAC26	25044	1178.64	2	-1.4505	82.48	1	6.34363e+06	6.55968e+06	6.51927e+06	6.31416e+06	6.71702e+06	6.24058e+06	6.03849e+06	6.1296e+06	6.09916e+06	0.0311113	0.664147	0.082943	1.07229
1203	SJPG0103046.001	sp|P47757|CAPZB_MOUSE	F-actin-capping protein subunit beta OS=Mus musculus OX=10090 GN=Capzb PE=1 SV=3	Capzb	179	26	2	66.42	QMEKDETVSDCSPHIANIGR	CP_ZHENYU_FRAC29	16436	724.619	4	-1.0814	88.55	1	4.17521e+06	4.21854e+06	4.12211e+06	4.08448e+06	4.23525e+06	4.08885e+06	4.01731e+06	4.12713e+06	3.94662e+06	0.201245	0.8465	0.0429944	0.631499
1204	SJPG0103046.002	sp|P47757-2|CAPZB_MOUSE	Isoform 2 of F-actin-capping protein subunit beta OS=Mus musculus OX=10090 GN=Capzb	Capzb	204	31	0	69.48	QMEKDETVSDCSPHIANIGR	CP_ZHENYU_FRAC29	16436	724.619	4	-1.0814	88.55	1	6.18099e+06	6.21797e+06	5.88622e+06	5.87518e+06	6.19189e+06	6.08321e+06	5.8069e+06	6.0896e+06	5.71313e+06	0.36639	0.881938	0.0355209	0.549036
1205	SJPG0103056.001	sp|P58660|CAR10_MOUSE	Caspase recruitment domain-containing protein 10 OS=Mus musculus OX=10090 GN=Card10 PE=1 SV=1	Card10	3	2	0	1.18	ALEEER	CP_ZHENYU_FRAC8	3844	525.791	2	0.0983	50.41	0	136407	144013	141956	128814	98842.1	127217	121069	145476	140301	0.674801	0.939606	-0.0475003	-0.367022
1206	SJPG0103058.001	sp|Q99KF0|CAR14_MOUSE	Caspase recruitment domain-containing protein 14 OS=Mus musculus OX=10090 GN=Card14 PE=2 SV=2	Card14	1	1	0	0.6	IVSVDK	CP_ZHENYU_FRAC23	18578	634.907	2	-0.1121	40.11	0.441536	81714.4	80893.4	84435.5	87858.6	78218.9	90457.7	70340.9	92372.2	75640.4	0.850413	0.974687	0.0158767	0.332282
1207	SJPG0103059.001	sp|Q9D1I2|CAR19_MOUSE	Caspase recruitment domain-containing protein 19 OS=Mus musculus OX=10090 GN=Card19 PE=1 SV=1	Card19	3	3	3	13.11	LSEQQVDR	CP_ZHENYU_FRAC35	5685	639.852	2	-0.5577	44.6	0.500448	39791	46181.1	42247.7	46804.9	37471.5	38856	44145.2	43203.2	42246.5	0.896451	0.980056	0.0096236	0.263285
1208	SJPG0103063.001	sp|Q9CR86|CHSP1_MOUSE	Calcium-regulated heat stable protein 1 OS=Mus musculus OX=10090 GN=Carhsp1 PE=1 SV=1	Carhsp1	14	5	5	33.11	LQAVEVVITHLAPGTK	CP_ZHENYU_FRAC20	32462	761.8	3	1.063	63.67	0.798806	432607	437834	438973	403256	412225	469789	489173	456715	500041	0.00253653	0.654469	-0.172385	-1.745
[truncated: 8,700 more rows]
