# Supplementary material for: Disruption of the LRRK2 substrate RAB12 facilitates neurotransmission and causes hyperactivity in mice
Source: NPJ Parkinsons Dis. 2026 Apr 24;12:159. doi: 10.1038/s41531-026-01353-4 (PMC13319756; doi:10.1038/s41531-026-01353-4)
Supplement: Supplementary file 3 — Data S2 [file 41531_2026_1353_MOESM3_ESM.xls]

## Sheet: Data S2 synaptosome_up_BP
	ID	Description	GeneRatio	BgRatio	RichFactor	FoldEnrichment	zScore	pvalue	p.adjust	qvalue	geneID	Count
GO:0007006	GO:0007006	mitochondrial membrane organization	13/192	114/28832	0.114035	17.1243	14.1237	8.09886650220655e-13	2.55033306154484e-09	1.81073604744071e-09	Cox18/Agk/Bnip3/Mtch1/Mtch2/Dnajc11/Afg3l2/Rhot2/Mfn2/Chchd6/Rhot1/Spg7/Mul1	13
GO:0007005	GO:0007005	mitochondrion organization	19/192	498/28832	0.0381526	5.72925	8.7166	1.15921173318656e-09	1.82517887390224e-06	1.29587669541487e-06	Cox18/Ep300/Agk/Bnip3/Mtch1/Mtch2/Dnajc11/Afg3l2/Rhot2/Mfn2/Dmac2/Chchd6/Bcl2l13/Rhot1/Slc25a36/Slc25a33/Spg7/Ndufaf2/Mul1	19
GO:0006839	GO:0006839	mitochondrial transport	12/192	177/28832	0.0677966	10.1808	10.0314	2.7882841478774e-09	2.92676892722197e-06	2.07800544915494e-06	Slc25a16/Agk/Bnip3/Mtch1/Mtch2/Afg3l2/Rhot2/Rhot1/Slc25a36/Slc25a33/Spg7/Mul1	12
GO:0015711	GO:0015711	organic anion transport	17/192	477/28832	0.0356394	5.35185	7.84716	2.45063626417543e-08	1.9292633989721e-05	1.36977669081805e-05	Slc1a4/Slc7a10/Slc25a16/Acsl5/Slc2a8/Arl6ip1/G6pc3/Acsl1/Abcd3/Slc1a3/Pak1/Slco3a1/Itgb1/Slc27a2/Abcd2/Slc43a2/Kcnk1	17
GO:1905039	GO:1905039	carboxylic acid transmembrane transport	10/192	152/28832	0.0657895	9.87939	8.98688	8.02032048853314e-08	5.05119784367817e-05	3.58634962476724e-05	Slc1a4/Slc7a10/Acsl5/Arl6ip1/Acsl1/Abcd3/Slc1a3/Itgb1/Abcd2/Slc43a2	10
GO:1903825	GO:1903825	organic acid transmembrane transport	10/192	156/28832	0.0641026	9.62607	8.84525	1.02439636540057e-07	5.07549469903564e-05	3.60360038801013e-05	Slc1a4/Slc7a10/Acsl5/Arl6ip1/Acsl1/Abcd3/Slc1a3/Itgb1/Abcd2/Slc43a2	10
GO:1990778	GO:1990778	protein localization to cell periphery	15/192	408/28832	0.0367647	5.52083	7.53009	1.12824588419338e-07	5.07549469903564e-05	3.60360038801013e-05	Rilpl1/Egfr/Ttc7b/Erbb2/Scn3b/Mylk/Kcnip4/L1cam/Efr3b/Cdh2/Stx7/Itgb1/Cacng2/Nsg1/Grin2c	15
GO:0046942	GO:0046942	carboxylic acid transport	14/192	378/28832	0.037037	5.56173	7.30967	2.77015349907727e-07	0.000106611	7.56937185280563e-05	Slc1a4/Slc7a10/Acsl5/Arl6ip1/Acsl1/Abcd3/Slc1a3/Pak1/Slco3a1/Itgb1/Slc27a2/Abcd2/Slc43a2/Kcnk1	14
GO:0015849	GO:0015849	organic acid transport	14/192	381/28832	0.0367454	5.51794	7.26855	3.04699290684972e-07	0.000106611	7.56937185280563e-05	Slc1a4/Slc7a10/Acsl5/Arl6ip1/Acsl1/Abcd3/Slc1a3/Pak1/Slco3a1/Itgb1/Slc27a2/Abcd2/Slc43a2/Kcnk1	14
GO:0090150	GO:0090150	establishment of protein localization to membrane	12/192	278/28832	0.0431655	6.48201	7.52009	4.03551173116808e-07	0.000127078	9.02255464947474e-05	Rilpl1/Cox18/Tram1l1/Agk/Mtch1/Arl6ip1/Mtch2/Erbb2/Mylk/Pak1/Cacng2/Nsg1	12
GO:0050890	GO:0050890	cognition	14/192	403/28832	0.0347395	5.21671	6.97974	5.96616860830863e-07	0.000158829	0.000112769	Ptgs1/Btbd9/Ep300/Slc1a4/Clstn3/Prkcg/Gnas/Egfr/Pak1/Tmod2/Dgcr2/Itgb1/Tafa2/Ncam1	14
GO:1905710	GO:1905710	positive regulation of membrane permeability	6/192	46/28832	0.130435	19.587	10.3298	6.05254758228831e-07	0.000158829	0.000112769	Bnip3/Rhot2/Erbb2/Rhot1/Spg7/Mul1	6
GO:0090559	GO:0090559	regulation of membrane permeability	7/192	77/28832	0.0909091	13.6515	9.10176	8.44293535001267e-07	0.000204514	0.000145205	Bnip3/Mtch2/Rhot2/Erbb2/Rhot1/Spg7/Mul1	7
GO:0035249	GO:0035249	synaptic transmission	glutamatergic	8/192	129/28832	0.0620155	9.31266	7.74757	2.56126519859987e-06	0.000568866	0.000403895	Clstn3/Egfr/Grin2d/Cdh2/Pak1/Cacng4/Cacng2/Grin2c	8
GO:0046902	GO:0046902	regulation of mitochondrial membrane permeability	6/192	59/28832	0.101695	15.2712	8.98437	2.7097475252967e-06	0.000568866	0.000403895	Bnip3/Mtch2/Rhot2/Rhot1/Spg7/Mul1	6
GO:1902686	GO:1902686	mitochondrial outer membrane permeabilization involved in programmed cell death	5/192	36/28832	0.138889	20.8565	9.76071	3.96259875402108e-06	0.000779889	0.000553721	Bnip3/Rhot2/Rhot1/Spg7/Mul1	5
GO:1902001	GO:1902001	fatty acid transmembrane transport	4/192	17/28832	0.235294	35.3333	11.5938	4.23857525196378e-06	0.000785134	0.000557445	Acsl5/Acsl1/Abcd3/Abcd2	4
GO:0050806	GO:0050806	positive regulation of synaptic transmission	12/192	351/28832	0.034188	5.1339	6.38014	4.572203417776e-06	0.000799882	0.000567916	Clstn3/Prkcg/Slc7a10/Lrrtm2/Egfr/Grin2d/Slc1a3/Pak1/Cacng4/Cacng2/Nsg1/Grin2c	12
GO:0006865	GO:0006865	amino acid transport	9/192	190/28832	0.0473684	7.11316	6.92205	5.55851334201804e-06	0.000860728	0.000611116	Slc1a4/Slc7a10/Arl6ip1/Slc1a3/Pak1/Slc6a2/Itgb1/Slc43a2/Kcnk1	9
GO:0048284	GO:0048284	organelle fusion	9/192	190/28832	0.0473684	7.11316	6.92205	5.55851334201804e-06	0.000860728	0.000611116	Rph3a/Clstn3/Bnip3/Coro1a/Mtch2/Afg3l2/Mfn2/Stx7/Mul1	9
GO:0035794	GO:0035794	positive regulation of mitochondrial membrane permeability	5/192	39/28832	0.128205	19.2521	9.33892	5.95462038976471e-06	0.000860728	0.000611116	Bnip3/Rhot2/Rhot1/Spg7/Mul1	5
GO:0097120	GO:0097120	receptor localization to synapse	7/192	103/28832	0.0679612	10.2055	7.66302	6.01334002750586e-06	0.000860728	0.000611116	Erbb2/Mylk/Stx7/Itgb1/Cacng4/Cacng2/Nsg1	7
GO:0008053	GO:0008053	mitochondrial fusion	5/192	40/28832	0.125	18.7708	9.20865	6.76865345453554e-06	0.000916289	0.000650565	Bnip3/Mtch2/Afg3l2/Mfn2/Mul1	5
GO:0034765	GO:0034765	regulation of monoatomic ion transmembrane transport	12/192	366/28832	0.0327869	4.9235	6.18507	6.98346734716233e-06	0.000916289	0.000650565	Gpr39/Ctss/Coro1a/Afg3l2/Grin2d/Scn3b/Kcnip4/Kcnj16/Itgb1/Spg7/Grin2c/Kcnj12	12
GO:0007007	GO:0007007	inner mitochondrial membrane organization	5/192	41/28832	0.121951	18.313	9.08302	7.667260159244e-06	0.000928623	0.000659322	Cox18/Agk/Dnajc11/Afg3l2/Chchd6	5
GO:1902108	GO:1902108	regulation of mitochondrial membrane permeability involved in apoptotic process	5/192	41/28832	0.121951	18.313	9.08302	7.667260159244e-06	0.000928623	0.000659322	Bnip3/Mtch2/Rhot2/Rhot1/Mul1	5
GO:0033631	GO:0033631	cell-cell adhesion mediated by integrin	4/192	20/28832	0.2	30.0333	10.6346	8.49454078343185e-06	0.000990715	0.000703408	Podxl/L1cam/Adam9/Itgb1	4
GO:0099173	GO:0099173	postsynapse organization	11/192	313/28832	0.0351438	5.27742	6.2299	8.88417904857717e-06	0.000999153	0.000709398	Rph3a/Cit/Lrrtm2/Nrcam/Mfn2/Stk38/Cdh2/Itgb1/Septin7/Abhd17c/Sh3gl2	11
GO:0051968	GO:0051968	positive regulation of synaptic transmission	glutamatergic	5/192	43/28832	0.116279	17.4612	8.84458	9.74286514826106e-06	0.0010473	0.000743581	Egfr/Grin2d/Cacng4/Cacng2/Grin2c	5
GO:0042760	GO:0042760	very long-chain fatty acid catabolic process	3/192	7/28832	0.428571	64.3571	13.7263	9.97742269825192e-06	0.0010473	0.000743581	Abcd3/Slc27a2/Abcd2	3
GO:0030258	GO:0030258	lipid modification	9/192	209/28832	0.0430622	6.46651	6.49411	1.19728866219928e-05	0.00120383	0.000854719	Fmo1/Agk/Acsl5/Pip4p1/Abcd3/Mboat7/Pip4p2/Slc27a2/Abcd2	9
GO:0051938	GO:0051938	L-glutamate import	5/192	45/28832	0.111111	16.6852	8.62168	1.22332712004368e-05	0.00120383	0.000854719	Slc1a4/Arl6ip1/Slc1a3/Pak1/Itgb1	5
GO:0098739	GO:0098739	import across plasma membrane	9/192	212/28832	0.0424528	6.375	6.4314	1.34145473552177e-05	0.00128007	0.000908852	Slc1a4/Acsl5/Arl6ip1/Acsl1/Slc1a3/Kcnj16/Itgb1/Slc43a2/Kcnj12	9
GO:0031503	GO:0031503	protein-containing complex localization	10/192	273/28832	0.03663	5.50061	6.11752	1.60348753496956e-05	0.00147779	0.00104923	Erbb2/Mylk/Mdn1/Caly/Stx7/Ift52/Itgb1/Cacng4/Cacng2/Nsg1	10
GO:0031623	GO:0031623	receptor internalization	8/192	166/28832	0.0481928	7.23695	6.59837	1.64250921484961e-05	0.00147779	0.00104923	Lrrtm2/Itgb2/Caly/Lrpap1/Itgb1/Cacng4/Cacng2/Sh3gl2	8
GO:0015800	GO:0015800	acidic amino acid transport	6/192	86/28832	0.0697674	10.4767	7.20632	2.43645336435155e-05	0.00213122	0.00151317	Slc1a4/Arl6ip1/Slc1a3/Pak1/Itgb1/Kcnk1	6
GO:0051966	GO:0051966	regulation of synaptic transmission	glutamatergic	6/192	88/28832	0.0681818	10.2386	7.10673	2.77766156587313e-05	0.00230244	0.00163473	Egfr/Grin2d/Cdh2/Cacng4/Cacng2/Grin2c	6
GO:0000423	GO:0000423	mitophagy	6/192	89/28832	0.0674157	10.1236	7.05812	2.9621065868713e-05	0.00230244	0.00163473	Cers1/Bnip3/Ambra1/Mfn2/Bcl2l13/Mul1	6
GO:0090151	GO:0090151	establishment of protein localization to mitochondrial membrane	4/192	27/28832	0.148148	22.2469	9.04353	2.96673999583473e-05	0.00230244	0.00163473	Cox18/Agk/Mtch1/Mtch2	4
GO:1903599	GO:1903599	positive regulation of autophagy of mitochondrion	4/192	27/28832	0.148148	22.2469	9.04353	2.96673999583473e-05	0.00230244	0.00163473	Cers1/Bnip3/Ambra1/Mul1	4
GO:0007611	GO:0007611	learning or memory	11/192	357/28832	0.0308123	4.62698	5.64601	2.99777900671128e-05	0.00230244	0.00163473	Ptgs1/Btbd9/Ep300/Clstn3/Prkcg/Egfr/Pak1/Tmod2/Itgb1/Tafa2/Ncam1	11
GO:0015807	GO:0015807	L-amino acid transport	6/192	92/28832	0.0652174	9.79348	6.9168	3.57524223840641e-05	0.00268058	0.00190321	Slc1a4/Arl6ip1/Slc1a3/Pak1/Itgb1/Slc43a2	6
GO:0089718	GO:0089718	amino acid import across plasma membrane	5/192	57/28832	0.0877193	13.1725	7.53189	3.92997216902237e-05	0.0028714	0.00203869	Slc1a4/Arl6ip1/Slc1a3/Itgb1/Slc43a2	5
GO:0022411	GO:0022411	cellular component disassembly	12/192	437/28832	0.02746	4.12357	5.38722	4.01211534271682e-05	0.0028714	0.00203869	Twf2/Sh3gl1/Bnip3/Faf2/Ctss/Zmpste24/Capza2/Map4/Tmod2/Itgb1/Septin7/Sh3gl2	12
GO:0051881	GO:0051881	regulation of mitochondrial membrane potential	6/192	95/28832	0.0631579	9.48421	6.78182	4.28627268139684e-05	0.0029558	0.00209862	Bnip3/Mtch2/Mfn2/Slc25a36/Slc25a33/Mul1	6
GO:0006864	GO:0006864	pyrimidine nucleotide transport	2/192	2/28832	1	150.167	17.2726	4.41164055631173e-05	0.0029558	0.00209862	Slc25a36/Slc25a33	2
GO:1990519	GO:1990519	pyrimidine nucleotide import into mitochondrion	2/192	2/28832	1	150.167	17.2726	4.41164055631173e-05	0.0029558	0.00209862	Slc25a36/Slc25a33	2
GO:0097345	GO:0097345	mitochondrial outer membrane permeabilization	4/192	30/28832	0.133333	20.0222	8.53502	4.56088020835105e-05	0.00299213	0.00212441	Bnip3/Rhot2/Rhot1/Mul1	4
GO:0072659	GO:0072659	protein localization to plasma membrane	10/192	314/28832	0.0318471	4.78238	5.51778	5.25363693411121e-05	0.00337627	0.00239715	Rilpl1/Egfr/Ttc7b/Scn3b/Kcnip4/Efr3b/Cdh2/Stx7/Itgb1/Nsg1	10
GO:0010038	GO:0010038	response to metal ion	11/192	386/28832	0.0284974	4.27936	5.31088	6.06365648634467e-05	0.00381889	0.00271141	Ep300/Gpr39/Bnip3/Cybrd1/Egfr/Mylk/Adam9/Slc30a10/Ppp5c/Cacng2/Ncam1	11
GO:0045927	GO:0045927	positive regulation of growth	10/192	324/28832	0.0308642	4.63477	5.38717	6.81957509552827e-05	0.00416708	0.00295863	Ep300/Twf2/Egfr/Erbb2/L1cam/Pak1/Slc25a33/Mul1/Armc10/Ncam1	10
GO:1990138	GO:1990138	neuron projection extension	8/192	203/28832	0.0394089	5.9179	5.75729	6.88117613117496e-05	0.00416708	0.00295863	Ep300/Clstn3/Twf2/L1cam/Pak1/Itgb1/Mul1/Sh3gl2	8
GO:0046486	GO:0046486	glycerolipid metabolic process	11/192	394/28832	0.0279188	4.19247	5.2242	7.27908603620227e-05	0.00425068	0.00301798	Agk/Acsl5/Ttc7b/Pip4p1/Acsl1/Mboat7/Cds2/Efr3b/Abhd12/Pip4p2/Pck1	11
GO:0000038	GO:0000038	very long-chain fatty acid metabolic process	4/192	34/28832	0.117647	17.6667	7.96161	7.55916358297106e-05	0.00425068	0.00301798	Acsl1/Abcd3/Slc27a2/Abcd2	4
GO:0015813	GO:0015813	L-glutamate transmembrane transport	4/192	34/28832	0.117647	17.6667	7.96161	7.55916358297106e-05	0.00425068	0.00301798	Slc1a4/Arl6ip1/Slc1a3/Itgb1	4
GO:1902110	GO:1902110	positive regulation of mitochondrial membrane permeability involved in apoptotic process	4/192	34/28832	0.117647	17.6667	7.96161	7.55916358297106e-05	0.00425068	0.00301798	Bnip3/Rhot2/Rhot1/Mul1	4
GO:0090158	GO:0090158	endoplasmic reticulum membrane organization	3/192	13/28832	0.230769	34.6538	9.93713	7.91585357010043e-05	0.00429973	0.0030528	Reep5/Arl6ip1/Atl1	3
GO:0000422	GO:0000422	autophagy of mitochondrion	6/192	106/28832	0.0566038	8.5	6.33389	7.91946843444069e-05	0.00429973	0.0030528	Cers1/Bnip3/Ambra1/Mfn2/Bcl2l13/Mul1	6
GO:1904062	GO:1904062	regulation of monoatomic cation transmembrane transport	10/192	334/28832	0.0299401	4.49601	5.26178	8.76607799425871e-05	0.00467871	0.00332188	Gpr39/Ctss/Coro1a/Afg3l2/Grin2d/Scn3b/Kcnip4/Itgb1/Spg7/Grin2c	10
GO:0030307	GO:0030307	positive regulation of cell growth	8/192	211/28832	0.0379147	5.69352	5.60263	9.00949394345948e-05	0.00472848	0.00335722	Ep300/Twf2/Egfr/Erbb2/L1cam/Pak1/Slc25a33/Mul1	8
GO:0035418	GO:0035418	protein localization to synapse	6/192	110/28832	0.0545455	8.19091	6.18681	9.72718039856377e-05	0.00502146	0.00356523	Clstn3/Erbb2/Mylk/Cacng2/Nsg1/Grin2c	6
GO:1902475	GO:1902475	L-alpha-amino acid transmembrane transport	5/192	70/28832	0.0714286	10.7262	6.67077	0.000105925	0.00520621	0.00369641	Slc1a4/Arl6ip1/Slc1a3/Itgb1/Slc43a2	5
GO:0099637	GO:0099637	neurotransmitter receptor transport	4/192	37/28832	0.108108	16.2342	7.59201	0.000105985	0.00520621	0.00369641	Mylk/Cacng4/Cacng2/Nsg1	4
GO:0003333	GO:0003333	amino acid transmembrane transport	6/192	112/28832	0.0535714	8.04464	6.11603	0.000107464	0.00520621	0.00369641	Slc1a4/Slc7a10/Arl6ip1/Slc1a3/Itgb1/Slc43a2	6
GO:0006835	GO:0006835	dicarboxylic acid transport	6/192	112/28832	0.0535714	8.04464	6.11603	0.000107464	0.00520621	0.00369641	Slc1a4/Arl6ip1/Slc1a3/Pak1/Itgb1/Kcnk1	6
GO:0015909	GO:0015909	long-chain fatty acid transport	5/192	71/28832	0.0704225	10.5751	6.61402	0.000113339	0.00540765	0.00383943	Acsl5/Acsl1/Abcd3/Slc27a2/Abcd2	5
GO:0098970	GO:0098970	postsynaptic neurotransmitter receptor diffusion trapping	3/192	15/28832	0.2	30.0333	9.20899	0.000124703	0.00577483	0.00410013	Itgb1/Cacng4/Cacng2	3
GO:0099628	GO:0099628	neurotransmitter receptor diffusion trapping	3/192	15/28832	0.2	30.0333	9.20899	0.000124703	0.00577483	0.00410013	Itgb1/Cacng4/Cacng2	3
GO:0099072	GO:0099072	regulation of postsynaptic membrane neurotransmitter receptor levels	7/192	166/28832	0.0421687	6.33233	5.64133	0.000129423	0.00584418	0.00414936	Erbb2/Mylk/Caly/Itgb1/Cacng4/Cacng2/Nsg1	7
GO:0010747	GO:0010747	positive regulation of long-chain fatty acid import across plasma membrane	2/192	3/28832	0.666667	100.111	14.056	0.000131768	0.00584418	0.00414936	Acsl5/Acsl1	2
GO:0030327	GO:0030327	prenylated protein catabolic process	2/192	3/28832	0.666667	100.111	14.056	0.000131768	0.00584418	0.00414936	Pcyox1/Zmpste24	2
GO:0030100	GO:0030100	regulation of endocytosis	10/192	352/28832	0.0284091	4.2661	5.04806	0.000134643	0.00587775	0.0041732	Btbd9/Prkcg/Sh3gl1/Lrrtm2/Neu3/Caly/Lrpap1/Itgb1/Pip4p2/Sh3gl2	10
GO:0048588	GO:0048588	developmental cell growth	9/192	286/28832	0.0314685	4.72552	5.18432	0.000136372	0.00587775	0.0041732	Ep300/Clstn3/Twf2/L1cam/Pak1/Itgb1/Mul1/Septin7/Sh3gl2	9
GO:0006898	GO:0006898	receptor-mediated endocytosis	9/192	287/28832	0.0313589	4.70906	5.17051	0.000139991	0.00587775	0.0041732	Lrrtm2/Neu3/Itgb2/Caly/Lrpap1/Itgb1/Cacng4/Cacng2/Sh3gl2	9
GO:0060560	GO:0060560	developmental growth involved in morphogenesis	9/192	287/28832	0.0313589	4.70906	5.17051	0.000139991	0.00587775	0.0041732	Ep300/Clstn3/Twf2/L1cam/Pak1/Itgb1/Mul1/Septin7/Sh3gl2	9
GO:0010635	GO:0010635	regulation of mitochondrial fusion	3/192	16/28832	0.1875	28.1562	8.89625	0.000152728	0.00624599	0.00443465	Bnip3/Mtch2/Mul1	3
GO:0098953	GO:0098953	receptor diffusion trapping	3/192	16/28832	0.1875	28.1562	8.89625	0.000152728	0.00624599	0.00443465	Itgb1/Cacng4/Cacng2	3
GO:1903539	GO:1903539	protein localization to postsynaptic membrane	5/192	76/28832	0.0657895	9.87939	6.34628	0.000156563	0.00632072	0.00448771	Erbb2/Mylk/Cacng2/Nsg1/Grin2c	5
GO:0062237	GO:0062237	protein localization to postsynapse	5/192	77/28832	0.0649351	9.75108	6.29571	0.000166539	0.00663835	0.00471323	Erbb2/Mylk/Cacng2/Nsg1/Grin2c	5
GO:0098814	GO:0098814	spontaneous synaptic transmission	3/192	17/28832	0.176471	26.5	8.61091	0.000184547	0.00726425	0.00515761	Rph3a/Itgb1/Nsg1	3
GO:0015908	GO:0015908	fatty acid transport	6/192	124/28832	0.0483871	7.26613	5.72536	0.000187799	0.00730097	0.00518369	Acsl5/Acsl1/Abcd3/Slco3a1/Slc27a2/Abcd2	6
GO:0008637	GO:0008637	apoptotic mitochondrial changes	6/192	125/28832	0.048	7.208	5.69517	0.000196189	0.00753413	0.00534923	Bnip3/Mtch2/Rhot2/Mfn2/Rhot1/Mul1	6
GO:1903146	GO:1903146	regulation of autophagy of mitochondrion	4/192	44/28832	0.0909091	13.6515	6.87634	0.000210068	0.00796991	0.00565864	Cers1/Bnip3/Ambra1/Mul1	4
GO:0006605	GO:0006605	protein targeting	9/192	305/28832	0.0295082	4.43115	4.93237	0.000220192	0.00816416	0.00579655	Tram1l1/Agk/Mtch1/Arl6ip1/Mtch2/Erbb2/Mfn2/Pak1/Cacng2	9
GO:0098712	GO:0098712	L-glutamate import across plasma membrane	3/192	18/28832	0.166667	25.0278	8.34915	0.000220373	0.00816416	0.00579655	Arl6ip1/Slc1a3/Itgb1	3
GO:0010821	GO:0010821	regulation of mitochondrion organization	6/192	128/28832	0.046875	7.03906	5.60657	0.000223145	0.00817076	0.00580123	Ep300/Bnip3/Mtch2/Mfn2/Rhot1/Mul1	6
GO:0001676	GO:0001676	long-chain fatty acid metabolic process	6/192	131/28832	0.0458015	6.87786	5.52078	0.000252938	0.00905709	0.00643053	Ptgs1/Cyp2j13/Acsl5/Acsl1/Abcd3/Slc27a2	6
GO:0015910	GO:0015910	long-chain fatty acid import into peroxisome	2/192	4/28832	0.5	75.0833	12.1321	0.000262378	0.00905709	0.00643053	Abcd3/Abcd2	2
GO:0097089	GO:0097089	methyl-branched fatty acid metabolic process	2/192	4/28832	0.5	75.0833	12.1321	0.000262378	0.00905709	0.00643053	Abcd3/Slc27a2	2
GO:0140214	GO:0140214	positive regulation of long-chain fatty acid import into cell	2/192	4/28832	0.5	75.0833	12.1321	0.000262378	0.00905709	0.00643053	Acsl5/Acsl1	2
GO:1990809	GO:1990809	endoplasmic reticulum tubular network membrane organization	2/192	4/28832	0.5	75.0833	12.1321	0.000262378	0.00905709	0.00643053	Arl6ip1/Atl1	2
GO:0055001	GO:0055001	muscle cell development	8/192	247/28832	0.0323887	4.8637	4.99317	0.000264609	0.00905709	0.00643053	Ep300/Zmpste24/Afg3l2/Mfn2/Pak1/Dner/Tmod2/Itgb1	8
GO:0051962	GO:0051962	positive regulation of nervous system development	10/192	384/28832	0.0260417	3.91059	4.70127	0.000270707	0.0091662	0.006508	Ep300/Clstn3/Twf2/Lrrtm2/Egfr/Mfn2/L1cam/Pak1/Adgre5/Itgb1	10
GO:0099003	GO:0099003	vesicle-mediated transport in synapse	9/192	318/28832	0.0283019	4.25	4.77158	0.000299283	0.010026	0.00711845	Btbd9/Rph3a/Prkcg/Syt6/Sh3gl1/Caly/Cdh2/Nsg1/Sh3gl2	9
GO:0044539	GO:0044539	long-chain fatty acid import into cell	3/192	20/28832	0.15	22.525	7.88434	0.000304868	0.0101056	0.00717495	Acsl5/Acsl1/Slc27a2	3
GO:0050807	GO:0050807	regulation of synapse organization	10/192	393/28832	0.0254453	3.82103	4.61043	0.000325101	0.010664	0.00757143	Clstn3/Lrrtm2/Podxl/Nrcam/Mfn2/L1cam/Cdh2/Adgre5/Itgb1/Abhd17c	10
GO:0006816	GO:0006816	calcium ion transport	11/192	470/28832	0.0234043	3.51454	4.50021	0.000335343	0.0108866	0.00772945	Slc24a3/Gpr39/Coro1a/Zmpste24/Afg3l2/Grin2d/Mylk/Cacng4/Spg7/Cacng2/Grin2c	11
GO:0006887	GO:0006887	exocytosis	10/192	397/28832	0.0251889	3.78254	4.57092	0.000352052	0.0110352	0.00783498	Rph3a/Prkcg/Tmem63b/Syt6/Coro1a/Steap3/Itgb2/Wdr41/Pak1/Ncam1	10
GO:0010958	GO:0010958	regulation of amino acid import across plasma membrane	3/192	21/28832	0.142857	21.4524	7.67659	0.000353939	0.0110352	0.00783498	Arl6ip1/Itgb1/Slc43a2	3
GO:0042407	GO:0042407	cristae formation	3/192	21/28832	0.142857	21.4524	7.67659	0.000353939	0.0110352	0.00783498	Dnajc11/Afg3l2/Chchd6	3
GO:1903789	GO:1903789	regulation of amino acid transmembrane transport	3/192	21/28832	0.142857	21.4524	7.67659	0.000353939	0.0110352	0.00783498	Arl6ip1/Itgb1/Slc43a2	3
GO:0050803	GO:0050803	regulation of synapse structure or activity	10/192	401/28832	0.0249377	3.7448	4.53191	0.000380844	0.0117576	0.00834791	Clstn3/Lrrtm2/Podxl/Nrcam/Mfn2/L1cam/Cdh2/Adgre5/Itgb1/Abhd17c	10
GO:0000266	GO:0000266	mitochondrial fission	4/192	52/28832	0.0769231	11.5513	6.23527	0.000401907	0.0121072	0.00859614	Bnip3/Mtch2/Mfn2/Mul1	4
GO:0016485	GO:0016485	protein processing	8/192	263/28832	0.0304183	4.56781	4.75911	0.00040242	0.0121072	0.00859614	Chst8/Ctss/Zmpste24/Afg3l2/Adam9/Vsir/Ift52/Spg7	8
GO:0032535	GO:0032535	regulation of cellular component size	10/192	404/28832	0.0247525	3.717	4.50299	0.000403703	0.0121072	0.00859614	Ep300/Twf2/Cit/Slc12a9/Coro1a/Mfn2/Capza2/L1cam/Pak1/Tmod2	10
GO:0033627	GO:0033627	cell adhesion mediated by integrin	5/192	94/28832	0.0531915	7.98759	5.55593	0.000422363	0.0124637	0.00884921	Podxl/Itgb2/L1cam/Adam9/Itgb1	5
GO:0032984	GO:0032984	protein-containing complex disassembly	8/192	266/28832	0.0300752	4.51629	4.71731	0.000433811	0.0124637	0.00884921	Twf2/Sh3gl1/Bnip3/Faf2/Zmpste24/Capza2/Tmod2/Sh3gl2	8
GO:0002038	GO:0002038	positive regulation of L-glutamate import across plasma membrane	2/192	5/28832	0.4	60.0667	10.8149	0.000435378	0.0124637	0.00884921	Arl6ip1/Itgb1	2
GO:0010710	GO:0010710	regulation of collagen catabolic process	2/192	5/28832	0.4	60.0667	10.8149	0.000435378	0.0124637	0.00884921	Vsir/Itgb1	2
GO:0016191	GO:0016191	synaptic vesicle uncoating	2/192	5/28832	0.4	60.0667	10.8149	0.000435378	0.0124637	0.00884921	Sh3gl1/Sh3gl2	2
GO:0072332	GO:0072332	intrinsic apoptotic signaling pathway by p53 class mediator	5/192	95/28832	0.0526316	7.90351	5.5183	0.000443446	0.012468	0.00885226	Ep300/Pttg1ip/Steap3/Cdip1/Armc10	5
GO:1990542	GO:1990542	mitochondrial transmembrane transport	5/192	95/28832	0.0526316	7.90351	5.5183	0.000443446	0.012468	0.00885226	Slc25a16/Afg3l2/Slc25a36/Slc25a33/Spg7	5
GO:0045773	GO:0045773	positive regulation of axon extension	4/192	54/28832	0.0740741	11.1235	6.09662	0.000464654	0.0128314	0.00911027	Ep300/Twf2/L1cam/Pak1	4
GO:0170036	GO:0170036	import into the mitochondrion	4/192	54/28832	0.0740741	11.1235	6.09662	0.000464654	0.0128314	0.00911027	Afg3l2/Slc25a36/Slc25a33/Spg7	4
GO:1902414	GO:1902414	protein localization to cell junction	6/192	147/28832	0.0408163	6.12925	5.10481	0.000468596	0.0128314	0.00911027	Clstn3/Erbb2/Mylk/Cacng2/Nsg1/Grin2c	6
GO:0072655	GO:0072655	establishment of protein localization to mitochondrion	5/192	99/28832	0.0505051	7.58418	5.37307	0.000535803	0.0145452	0.0103271	Cox18/Agk/Mtch1/Mtch2/Mfn2	5
GO:0071805	GO:0071805	potassium ion transmembrane transport	7/192	211/28832	0.0331754	4.98183	4.75309	0.000555314	0.014946	0.0106117	Slc24a3/Kcnip4/Slc1a3/Kcnj16/Itgb1/Kcnk1/Kcnj12	7
GO:0007029	GO:0007029	endoplasmic reticulum organization	5/192	100/28832	0.05	7.50833	5.33803	0.000560993	0.0149709	0.0106293	Tram1l1/Reep5/Vapa/Arl6ip1/Atl1	5
GO:0055002	GO:0055002	striated muscle cell development	7/192	213/28832	0.0328638	4.93505	4.71962	0.000587234	0.0155395	0.011033	Ep300/Zmpste24/Mfn2/Pak1/Dner/Tmod2/Itgb1	7
GO:0072331	GO:0072331	signal transduction by p53 class mediator	6/192	154/28832	0.038961	5.85065	4.94174	0.000599041	0.01562	0.0110902	Ep300/Zmpste24/Pttg1ip/Steap3/Cdip1/Armc10	6
GO:0140354	GO:0140354	lipid import into cell	3/192	25/28832	0.12	18.02	6.97067	0.000600196	0.01562	0.0110902	Acsl5/Acsl1/Slc27a2	3
GO:0043406	GO:0043406	positive regulation of MAP kinase activity	5/192	102/28832	0.0490196	7.36111	5.26938	0.000614029	0.015849	0.0112528	Gpr39/Egfr/Erbb2/Adam9/Pak1	5
GO:0140009	GO:0140009	L-aspartate import across plasma membrane	2/192	6/28832	0.333333	50.0556	9.83933	0.000650202	0.0164153	0.0116549	Slc1a4/Slc1a3	2
GO:0051646	GO:0051646	mitochondrion localization	4/192	59/28832	0.0677966	10.1808	5.77973	0.000651609	0.0164153	0.0116549	Rhot2/Mfn2/Rhot1/Mul1	4
GO:0097106	GO:0097106	postsynaptic density organization	4/192	59/28832	0.0677966	10.1808	5.77973	0.000651609	0.0164153	0.0116549	Cit/Lrrtm2/Cdh2/Itgb1	4
GO:1901526	GO:1901526	positive regulation of mitophagy	3/192	26/28832	0.115385	17.3269	6.81936	0.000675169	0.0168739	0.0119804	Cers1/Ambra1/Mul1	3
GO:0045017	GO:0045017	glycerolipid biosynthetic process	7/192	220/28832	0.0318182	4.77803	4.60571	0.000710615	0.0175928	0.0124909	Acsl5/Ttc7b/Acsl1/Mboat7/Cds2/Efr3b/Pck1	7
GO:0070588	GO:0070588	calcium ion transmembrane transport	9/192	359/28832	0.0250696	3.76462	4.31579	0.000716169	0.0175928	0.0124909	Slc24a3/Gpr39/Coro1a/Afg3l2/Grin2d/Cacng4/Spg7/Cacng2/Grin2c	9
GO:0032890	GO:0032890	regulation of organic acid transport	5/192	106/28832	0.0471698	7.08333	5.13749	0.000731276	0.0175928	0.0124909	Acsl5/Arl6ip1/Acsl1/Itgb1/Slc43a2	5
GO:0043405	GO:0043405	regulation of MAP kinase activity	6/192	160/28832	0.0375	5.63125	4.80976	0.000731871	0.0175928	0.0124909	Gpr39/Egfr/Erbb2/Stk38/Adam9/Pak1	6
GO:0043604	GO:0043604	amide biosynthetic process	6/192	160/28832	0.0375	5.63125	4.80976	0.000731871	0.0175928	0.0124909	Slc25a16/Cers1/Agk/Acsl5/Vapa/Acsl1	6
GO:0032528	GO:0032528	microvillus organization	3/192	27/28832	0.111111	16.6852	6.67623	0.000755857	0.0178962	0.0127063	Twf2/Podxl/Myo1a	3
GO:0051560	GO:0051560	mitochondrial calcium ion homeostasis	3/192	27/28832	0.111111	16.6852	6.67623	0.000755857	0.0178962	0.0127063	Bnip3/Afg3l2/Mfn2	3
GO:0009062	GO:0009062	fatty acid catabolic process	5/192	108/28832	0.0462963	6.95216	5.07409	0.000795807	0.0187015	0.013278	Acsl5/Abcd3/Slc27a2/Abcd2/Pck1	5
GO:0070585	GO:0070585	protein localization to mitochondrion	5/192	109/28832	0.0458716	6.88838	5.04299	0.000829622	0.0193422	0.013733	Cox18/Agk/Mtch1/Mtch2/Mfn2	5
GO:0032892	GO:0032892	positive regulation of organic acid transport	4/192	63/28832	0.0634921	9.53439	5.55232	0.000835357	0.0193422	0.013733	Acsl5/Arl6ip1/Acsl1/Itgb1	4
GO:0006644	GO:0006644	phospholipid metabolic process	9/192	368/28832	0.0244565	3.67255	4.22471	0.000852673	0.019599	0.0139153	Acsl5/Vapa/Ttc7b/Pip4p1/Mboat7/Cds2/Efr3b/Abhd12/Pip4p2	9
GO:0010746	GO:0010746	regulation of long-chain fatty acid import across plasma membrane	2/192	7/28832	0.285714	42.9048	9.07866	0.000906292	0.0203851	0.0144734	Acsl5/Acsl1	2
GO:0070778	GO:0070778	L-aspartate transmembrane transport	2/192	7/28832	0.285714	42.9048	9.07866	0.000906292	0.0203851	0.0144734	Slc1a4/Slc1a3	2
GO:0110097	GO:0110097	regulation of calcium import into the mitochondrion	2/192	7/28832	0.285714	42.9048	9.07866	0.000906292	0.0203851	0.0144734	Afg3l2/Spg7	2
GO:1905475	GO:1905475	regulation of protein localization to membrane	7/192	230/28832	0.0304348	4.57029	4.45106	0.000921567	0.0205817	0.014613	Egfr/Erbb2/Cdh2/Pak1/Stx7/Itgb1/Cacng2	7
GO:1902476	GO:1902476	chloride transmembrane transport	5/192	112/28832	0.0446429	6.70387	4.952	0.000937505	0.0207902	0.014761	Slc1a4/Pcyox1/Slc12a9/Slc1a3/Kcnk1	5
GO:0019226	GO:0019226	transmission of nerve impulse	5/192	113/28832	0.0442478	6.64454	4.9224	0.000975683	0.0214855	0.0152547	Nrcam/Efr3b/Pak1/Cacng4/Cacng2	5
GO:0001894	GO:0001894	tissue homeostasis	8/192	303/28832	0.0264026	3.9648	4.24783	0.00101237	0.0218353	0.015503	Ptgs1/Dlk1/Gnas/Ctss/Coro1a/Egfr/Itgb1/Sh3gl2	8
GO:0005996	GO:0005996	monosaccharide metabolic process	8/192	303/28832	0.0264026	3.9648	4.24783	0.00101237	0.0218353	0.015503	Ep300/Clstn3/Slc2a8/Zmpste24/G6pc3/Nudt5/Bcl2l13/Pck1	8
GO:0060249	GO:0060249	anatomical structure homeostasis	8/192	303/28832	0.0264026	3.9648	4.24783	0.00101237	0.0218353	0.015503	Ptgs1/Dlk1/Gnas/Ctss/Coro1a/Egfr/Itgb1/Sh3gl2	8
GO:0072594	GO:0072594	establishment of protein localization to organelle	10/192	459/28832	0.0217865	3.2716	4.0168	0.00107235	0.0229717	0.0163099	Cox18/Ep300/Tram1l1/Agk/Mtch1/Mtch2/Pttg1ip/Mfn2/Cacng4/Cacng2	10
GO:0008344	GO:0008344	adult locomotory behavior	5/192	116/28832	0.0431034	6.4727	4.83574	0.00109716	0.0233443	0.0165745	Btbd9/Prex2/Zmpste24/Grin2d/Abhd12	5
GO:0048261	GO:0048261	negative regulation of receptor-mediated endocytosis	3/192	31/28832	0.0967742	14.5323	6.17222	0.00113906	0.0240732	0.017092	Lrrtm2/Neu3/Lrpap1	3
GO:0007528	GO:0007528	neuromuscular junction development	4/192	69/28832	0.057971	8.70531	5.24677	0.00117536	0.0242855	0.0172427	Afg3l2/Erbb2/Pak1/Cacng2	4
GO:0019395	GO:0019395	fatty acid oxidation	5/192	118/28832	0.0423729	6.36299	4.77964	0.00118415	0.0242855	0.0172427	Fmo1/Acsl5/Abcd3/Slc27a2/Abcd2	5
GO:0038134	GO:0038134	ERBB2-EGFR signaling pathway	2/192	8/28832	0.25	37.5417	8.4635	0.00120309	0.0242855	0.0172427	Egfr/Erbb2	2
GO:0042940	GO:0042940	D-amino acid transport	2/192	8/28832	0.25	37.5417	8.4635	0.00120309	0.0242855	0.0172427	Slc7a10/Slc1a3	2
GO:0045040	GO:0045040	protein insertion into mitochondrial outer membrane	2/192	8/28832	0.25	37.5417	8.4635	0.00120309	0.0242855	0.0172427	Mtch1/Mtch2	2
GO:0072318	GO:0072318	clathrin coat disassembly	2/192	8/28832	0.25	37.5417	8.4635	0.00120309	0.0242855	0.0172427	Sh3gl1/Sh3gl2	2
GO:0098943	GO:0098943	neurotransmitter receptor transport	postsynaptic endosome to lysosome	2/192	8/28832	0.25	37.5417	8.4635	0.00120309	0.0242855	0.0172427	Cacng4/Cacng2	2
GO:0043279	GO:0043279	response to alkaloid	5/192	121/28832	0.0413223	6.20523	4.69789	0.00132406	0.026557	0.0188555	Prkcg/Slc1a3/Ppp5c/Cacng4/Ncam1	5
GO:0050767	GO:0050767	regulation of neurogenesis	10/192	473/28832	0.0211416	3.17477	3.90474	0.00134138	0.0267342	0.0189813	Ep300/Twf2/Dpysl5/Cit/Egfr/Gpr37l1/Mfn2/L1cam/Pak1/Itgb1	10
GO:0050996	GO:0050996	positive regulation of lipid catabolic process	3/192	33/28832	0.0909091	13.6515	5.95394	0.00136914	0.0271159	0.0192523	Clstn3/Acsl5/Abcd2	3
GO:0071375	GO:0071375	cellular response to peptide hormone stimulus	9/192	396/28832	0.0227273	3.41288	3.95861	0.00141836	0.0275799	0.0195817	Slc2a8/Gnas/Egfr/Erbb2/Mfn2/Slc30a10/Pak1/Slc25a33/Pck1	9
GO:0006813	GO:0006813	potassium ion transport	7/192	248/28832	0.0282258	4.23858	4.19384	0.00142309	0.0275799	0.0195817	Slc24a3/Kcnip4/Slc1a3/Kcnj16/Itgb1/Kcnk1/Kcnj12	7
GO:1905477	GO:1905477	positive regulation of protein localization to membrane	5/192	123/28832	0.0406504	6.10434	4.6449	0.00142387	0.0275799	0.0195817	Egfr/Erbb2/Pak1/Itgb1/Cacng2	5
GO:0006631	GO:0006631	fatty acid metabolic process	10/192	477/28832	0.0209644	3.14815	3.87349	0.0014276	0.0275799	0.0195817	Ptgs1/Fmo1/Cyp2j13/Acsl5/Acsl1/Abcd3/Ptges2/Slc27a2/Abcd2/Pck1	10
GO:0045806	GO:0045806	negative regulation of endocytosis	4/192	73/28832	0.0547945	8.22831	5.06297	0.00144957	0.0276649	0.0196421	Lrrtm2/Neu3/Lrpap1/Pip4p2	4
GO:0099084	GO:0099084	postsynaptic specialization organization	4/192	73/28832	0.0547945	8.22831	5.06297	0.00144957	0.0276649	0.0196421	Cit/Lrrtm2/Cdh2/Itgb1	4
GO:0048638	GO:0048638	regulation of developmental growth	9/192	398/28832	0.0226131	3.39573	3.94053	0.00146817	0.027851	0.0197742	Ep300/Twf2/Gnas/Zmpste24/Afg3l2/L1cam/Pak1/Mul1/Ncam1	9
GO:0034764	GO:0034764	positive regulation of transmembrane transport	7/192	251/28832	0.0278884	4.18792	4.15335	0.00152414	0.0280327	0.0199032	Gpr39/Acsl5/Ctss/Arl6ip1/Acsl1/Mfn2/Itgb1	7
GO:0002036	GO:0002036	regulation of L-glutamate import across plasma membrane	2/192	9/28832	0.222222	33.3704	7.95231	0.00154006	0.0280327	0.0199032	Arl6ip1/Itgb1	2
GO:0007008	GO:0007008	outer mitochondrial membrane organization	2/192	9/28832	0.222222	33.3704	7.95231	0.00154006	0.0280327	0.0199032	Mtch1/Mtch2	2
GO:0010637	GO:0010637	negative regulation of mitochondrial fusion	2/192	9/28832	0.222222	33.3704	7.95231	0.00154006	0.0280327	0.0199032	Bnip3/Mul1	2
GO:0032329	GO:0032329	serine transport	2/192	9/28832	0.222222	33.3704	7.95231	0.00154006	0.0280327	0.0199032	Slc1a4/Slc7a10	2
GO:0072319	GO:0072319	vesicle uncoating	2/192	9/28832	0.222222	33.3704	7.95231	0.00154006	0.0280327	0.0199032	Sh3gl1/Sh3gl2	2
GO:0140212	GO:0140212	regulation of long-chain fatty acid import into cell	2/192	9/28832	0.222222	33.3704	7.95231	0.00154006	0.0280327	0.0199032	Acsl5/Acsl1	2
GO:0071214	GO:0071214	cellular response to abiotic stimulus	9/192	402/28832	0.0223881	3.36194	3.9047	0.00157202	0.0282874	0.0200841	Ep300/Cers1/Bnip3/Zmpste24/Mtch2/Egfr/Mylk/Pck1/Kcnk1	9
GO:0104004	GO:0104004	cellular response to environmental stimulus	9/192	402/28832	0.0223881	3.36194	3.9047	0.00157202	0.0282874	0.0200841	Ep300/Cers1/Bnip3/Zmpste24/Mtch2/Egfr/Mylk/Pck1/Kcnk1	9
GO:0034440	GO:0034440	lipid oxidation	5/192	126/28832	0.0396825	5.95899	4.56758	0.00158385	0.0283382	0.0201201	Fmo1/Acsl5/Abcd3/Slc27a2/Abcd2	5
GO:1902253	GO:1902253	regulation of intrinsic apoptotic signaling pathway by p53 class mediator	3/192	35/28832	0.0857143	12.8714	5.75383	0.00162646	0.0289363	0.0205447	Pttg1ip/Steap3/Armc10	3
GO:0006612	GO:0006612	protein targeting to membrane	5/192	127/28832	0.0393701	5.91207	4.54236	0.00163999	0.0290131	0.0205993	Tram1l1/Arl6ip1/Erbb2/Pak1/Cacng2	5
GO:0006821	GO:0006821	chloride transport	5/192	129/28832	0.0387597	5.82041	4.49272	0.00175665	0.0308864	0.0219293	Slc1a4/Pcyox1/Slc12a9/Slc1a3/Kcnk1	5
GO:0006635	GO:0006635	fatty acid beta-oxidation	4/192	77/28832	0.0519481	7.80087	4.89268	0.0017655	0.0308864	0.0219293	Acsl5/Abcd3/Slc27a2/Abcd2	4
GO:0022409	GO:0022409	positive regulation of cell-cell adhesion	8/192	334/28832	0.0239521	3.59681	3.90841	0.00187159	0.0323714	0.0229837	Ep300/Coro1a/Podxl/Ambra1/Itgb2/L1cam/Vsir/Pck1	8
GO:0072329	GO:0072329	monocarboxylic acid catabolic process	5/192	131/28832	0.0381679	5.73155	4.44411	0.00187929	0.0323714	0.0229837	Acsl5/Abcd3/Slc27a2/Abcd2/Pck1	5
GO:0002084	GO:0002084	protein depalmitoylation	2/192	10/28832	0.2	30.0333	7.51846	0.00191665	0.0323714	0.0229837	Abhd12/Abhd17c	2
GO:0032594	GO:0032594	protein transport within lipid bilayer	2/192	10/28832	0.2	30.0333	7.51846	0.00191665	0.0323714	0.0229837	Rilpl1/Itgb1	2
GO:0033572	GO:0033572	transferrin transport	2/192	10/28832	0.2	30.0333	7.51846	0.00191665	0.0323714	0.0229837	Myo1b/Arhgap1	2
GO:0035338	GO:0035338	long-chain fatty-acyl-CoA biosynthetic process	2/192	10/28832	0.2	30.0333	7.51846	0.00191665	0.0323714	0.0229837	Acsl5/Acsl1	2
GO:0030239	GO:0030239	myofibril assembly	4/192	79/28832	0.0506329	7.60338	4.81207	0.00194008	0.0323714	0.0229837	Ep300/Mfn2/Tmod2/Itgb1	4
GO:0048675	GO:0048675	axon extension	5/192	132/28832	0.0378788	5.68813	4.42018	0.0019429	0.0323714	0.0229837	Ep300/Twf2/L1cam/Pak1/Itgb1	5
GO:0098661	GO:0098661	inorganic anion transmembrane transport	5/192	132/28832	0.0378788	5.68813	4.42018	0.0019429	0.0323714	0.0229837	Slc1a4/Pcyox1/Slc12a9/Slc1a3/Kcnk1	5
GO:0015718	GO:0015718	monocarboxylic acid transport	6/192	194/28832	0.0309278	4.64433	4.17005	0.00196467	0.0323914	0.0229979	Acsl5/Acsl1/Abcd3/Slco3a1/Slc27a2/Abcd2	6
GO:0048813	GO:0048813	dendrite morphogenesis	6/192	194/28832	0.0309278	4.64433	4.17005	0.00196467	0.0323914	0.0229979	Dpysl5/Cit/Prex2/Mfn2/Itgb1/Septin7	6
GO:0006626	GO:0006626	protein targeting to mitochondrion	4/192	80/28832	0.05	7.50833	4.77282	0.00203169	0.0333219	0.0236585	Agk/Mtch1/Mtch2/Mfn2	4
GO:0090140	GO:0090140	regulation of mitochondrial fission	3/192	38/28832	0.0789474	11.8553	5.48246	0.00206592	0.0336785	0.0239117	Bnip3/Mfn2/Mul1	3
GO:0051261	GO:0051261	protein depolymerization	5/192	134/28832	0.0373134	5.60323	4.37304	0.00207483	0.0336785	0.0239117	Twf2/Sh3gl1/Capza2/Tmod2/Sh3gl2	5
GO:0030534	GO:0030534	adult behavior	6/192	197/28832	0.0304569	4.5736	4.12083	0.00212182	0.0342647	0.0243279	Btbd9/Gpr39/Prex2/Zmpste24/Grin2d/Abhd12	6
GO:0034389	GO:0034389	lipid droplet organization	3/192	39/28832	0.0769231	11.5513	5.39869	0.00222719	0.0354936	0.0252005	Clstn3/Faf2/Cds2	3
GO:0019362	GO:0019362	pyridine nucleotide metabolic process	6/192	199/28832	0.0301508	4.52764	4.08857	0.00223174	0.0354936	0.0252005	Ep300/Fmo1/Mtch2/Nmnat2/Slc1a3/Bcl2l13	6
GO:0046496	GO:0046496	nicotinamide nucleotide metabolic process	6/192	199/28832	0.0301508	4.52764	4.08857	0.00223174	0.0354936	0.0252005	Ep300/Fmo1/Mtch2/Nmnat2/Slc1a3/Bcl2l13	6
GO:0033143	GO:0033143	regulation of intracellular steroid hormone receptor signaling pathway	4/192	83/28832	0.0481928	7.23695	4.65901	0.00232441	0.0367224	0.0260729	Ep300/Lbh/Pak1/Ppp5c	4
GO:1902231	GO:1902231	positive regulation of intrinsic apoptotic signaling pathway in response to DNA damage	2/192	11/28832	0.181818	27.303	7.144	0.00233232	0.0367224	0.0260729	Mtch2/Steap3	2
GO:0015695	GO:0015695	organic cation transport	5/192	138/28832	0.0362319	5.44082	4.28155	0.00235813	0.0367611	0.0261004	Ptgs1/Slc1a4/Slc7a10/Slc6a2/Slc43a2	5
GO:0007159	GO:0007159	leukocyte cell-cell adhesion	9/192	427/28832	0.0210773	3.16511	3.69054	0.00236254	0.0367611	0.0261004	Ep300/Coro1a/Ambra1/Erbb2/Itgb2/L1cam/Vsir/Itgb1/Pck1	9
GO:0016042	GO:0016042	lipid catabolic process	8/192	347/28832	0.0230548	3.46206	3.77788	0.0023698	0.0367611	0.0261004	Clstn3/Acsl5/Neu3/Abcd3/Abhd12/Slc27a2/Abcd2/Pck1	8
GO:0017004	GO:0017004	cytochrome complex assembly	3/192	40/28832	0.075	11.2625	5.31791	0.00239607	0.036806	0.0261322	Cox18/Hccs/Slc25a33	3
GO:0051693	GO:0051693	actin filament capping	3/192	40/28832	0.075	11.2625	5.31791	0.00239607	0.036806	0.0261322	Twf2/Capza2/Tmod2	3
GO:0043244	GO:0043244	regulation of protein-containing complex disassembly	5/192	139/28832	0.0359712	5.40168	4.25924	0.00243315	0.037194	0.0264078	Twf2/Bnip3/Zmpste24/Capza2/Tmod2	5
GO:1901796	GO:1901796	regulation of signal transduction by p53 class mediator	4/192	85/28832	0.0470588	7.06667	4.58625	0.00253493	0.0385627	0.0273795	Zmpste24/Pttg1ip/Steap3/Armc10	4
GO:0030574	GO:0030574	collagen catabolic process	3/192	41/28832	0.0731707	10.9878	5.23996	0.00257267	0.0389487	0.0276536	Ctss/Vsir/Itgb1	3
GO:0098656	GO:0098656	monoatomic anion transmembrane transport	5/192	141/28832	0.035461	5.32506	4.21524	0.00258835	0.0389986	0.027689	Slc1a4/Pcyox1/Slc12a9/Slc1a3/Kcnk1	5
GO:0032271	GO:0032271	regulation of protein polymerization	6/192	206/28832	0.0291262	4.37379	3.97892	0.00265052	0.0397452	0.0282191	Twf2/Coro1a/Ambra1/Capza2/Pak1/Tmod2	6
GO:0015911	GO:0015911	long-chain fatty acid import across plasma membrane	2/192	12/28832	0.166667	25.0278	6.81634	0.00278655	0.0402515	0.0285786	Acsl5/Acsl1	2
GO:0032000	GO:0032000	positive regulation of fatty acid beta-oxidation	2/192	12/28832	0.166667	25.0278	6.81634	0.00278655	0.0402515	0.0285786	Acsl5/Abcd2	2
GO:0046949	GO:0046949	fatty-acyl-CoA biosynthetic process	2/192	12/28832	0.166667	25.0278	6.81634	0.00278655	0.0402515	0.0285786	Acsl5/Acsl1	2
GO:0050774	GO:0050774	negative regulation of dendrite morphogenesis	2/192	12/28832	0.166667	25.0278	6.81634	0.00278655	0.0402515	0.0285786	Dpysl5/Cit	2
GO:0060297	GO:0060297	regulation of sarcomere organization	2/192	12/28832	0.166667	25.0278	6.81634	0.00278655	0.0402515	0.0285786	Ep300/Mfn2	2
GO:0071377	GO:0071377	cellular response to glucagon stimulus	2/192	12/28832	0.166667	25.0278	6.81634	0.00278655	0.0402515	0.0285786	Gnas/Pck1	2
GO:0071476	GO:0071476	cellular hypotonic response	2/192	12/28832	0.166667	25.0278	6.81634	0.00278655	0.0402515	0.0285786	Mylk/Pck1	2
GO:0097119	GO:0097119	postsynaptic density protein 95 clustering	2/192	12/28832	0.166667	25.0278	6.81634	0.00278655	0.0402515	0.0285786	Cit/Cdh2	2
GO:0072524	GO:0072524	pyridine-containing compound metabolic process	6/192	209/28832	0.0287081	4.311	3.93341	0.002847	0.040937	0.0290653	Ep300/Fmo1/Mtch2/Nmnat2/Slc1a3/Bcl2l13	6
GO:1901524	GO:1901524	regulation of mitophagy	3/192	43/28832	0.0697674	10.4767	5.09183	0.00294949	0.0422179	0.0299747	Cers1/Ambra1/Mul1	3
GO:0010959	GO:0010959	regulation of metal ion transport	9/192	442/28832	0.020362	3.05769	3.56946	0.00297104	0.0423339	0.0300571	Gpr39/Gnas/Coro1a/Afg3l2/Scn3b/Mylk/Kcnip4/Itgb1/Spg7	9
GO:0006650	GO:0006650	glycerophospholipid metabolic process	7/192	283/28832	0.024735	3.71437	3.75717	0.00298685	0.0423675	0.0300809	Ttc7b/Pip4p1/Mboat7/Cds2/Efr3b/Abhd12/Pip4p2	7
GO:0051146	GO:0051146	striated muscle cell differentiation	8/192	362/28832	0.0220994	3.3186	3.6348	0.00306799	0.0433234	0.0307596	Ep300/Zmpste24/Mfn2/Cdh2/Pak1/Dner/Tmod2/Itgb1	8
GO:0046488	GO:0046488	phosphatidylinositol metabolic process	5/192	147/28832	0.0340136	5.10771	4.08813	0.00309704	0.0435383	0.0309122	Ttc7b/Pip4p1/Mboat7/Efr3b/Pip4p2	5
GO:0000101	GO:0000101	sulfur amino acid transport	2/192	13/28832	0.153846	23.1026	6.52633	0.0032788	0.0454845	0.032294	Slc1a4/Slc43a2	2
GO:0034982	GO:0034982	mitochondrial protein processing	2/192	13/28832	0.153846	23.1026	6.52633	0.0032788	0.0454845	0.032294	Afg3l2/Spg7	2
GO:0032956	GO:0032956	regulation of actin cytoskeleton organization	8/192	366/28832	0.0218579	3.28233	3.59791	0.00327882	0.0454845	0.032294	Ep300/Twf2/Cit/Coro1a/Mfn2/Capza2/Pak1/Tmod2	8
GO:0071383	GO:0071383	cellular response to steroid hormone stimulus	6/192	216/28832	0.0277778	4.1713	3.83048	0.00334773	0.0458855	0.0325787	Ep300/Lbh/Egfr/Pak1/Ppp5c/Pck1	6
GO:0046320	GO:0046320	regulation of fatty acid oxidation	3/192	45/28832	0.0666667	10.0111	4.95314	0.00335855	0.0458855	0.0325787	Fmo1/Acsl5/Abcd2	3
GO:0051592	GO:0051592	response to calcium ion	5/192	150/28832	0.0333333	5.00556	4.02715	0.00337675	0.0458855	0.0325787	Ep300/Egfr/Mylk/Adam9/Cacng2	5
GO:0032869	GO:0032869	cellular response to insulin stimulus	7/192	290/28832	0.0241379	3.62471	3.67818	0.00341601	0.0458855	0.0325787	Slc2a8/Egfr/Erbb2/Mfn2/Pak1/Slc25a33/Pck1	7
GO:0051258	GO:0051258	protein polymerization	7/192	290/28832	0.0241379	3.62471	3.67818	0.00341601	0.0458855	0.0325787	Twf2/Coro1a/Ambra1/Capza2/Map4/Pak1/Tmod2	7
GO:0008361	GO:0008361	regulation of cell size	6/192	217/28832	0.0276498	4.15207	3.81613	0.00342429	0.0458855	0.0325787	Ep300/Twf2/Slc12a9/Mfn2/L1cam/Pak1	6
GO:0008654	GO:0008654	phospholipid biosynthetic process	6/192	217/28832	0.0276498	4.15207	3.81613	0.00342429	0.0458855	0.0325787	Acsl5/Vapa/Ttc7b/Mboat7/Cds2/Efr3b	6
GO:0071466	GO:0071466	cellular response to xenobiotic stimulus	6/192	217/28832	0.0276498	4.15207	3.81613	0.00342429	0.0458855	0.0325787	Fmo1/Cyp2j13/Cers1/Egfr/Acsl1/Mylk	6
GO:0006356	GO:0006356	regulation of transcription by RNA polymerase I	3/192	46/28832	0.0652174	9.79348	4.88701	0.00357543	0.0471089	0.0334473	Prr7/Zmpste24/Erbb2	3
GO:0019432	GO:0019432	triglyceride biosynthetic process	3/192	46/28832	0.0652174	9.79348	4.88701	0.00357543	0.0471089	0.0334473	Acsl5/Acsl1/Pck1	3
GO:0030835	GO:0030835	negative regulation of actin filament depolymerization	3/192	46/28832	0.0652174	9.79348	4.88701	0.00357543	0.0471089	0.0334473	Twf2/Capza2/Tmod2	3
GO:0042771	GO:0042771	intrinsic apoptotic signaling pathway in response to DNA damage by p53 class mediator	3/192	46/28832	0.0652174	9.79348	4.88701	0.00357543	0.0471089	0.0334473	Ep300/Steap3/Cdip1	3
GO:0001558	GO:0001558	regulation of cell growth	9/192	456/28832	0.0197368	2.96382	3.461	0.0036449	0.04781	0.0339451	Ep300/Clstn3/Twf2/Egfr/Erbb2/L1cam/Pak1/Slc25a33/Mul1	9
GO:0048639	GO:0048639	positive regulation of developmental growth	6/192	220/28832	0.0272727	4.09545	3.7736	0.00366179	0.04781	0.0339451	Ep300/Twf2/L1cam/Pak1/Mul1/Ncam1	6
GO:0071902	GO:0071902	positive regulation of protein serine/threonine kinase activity	5/192	153/28832	0.0326797	4.90741	3.96777	0.00367419	0.04781	0.0339451	Gpr39/Egfr/Erbb2/Adam9/Pak1	5
GO:1902107	GO:1902107	positive regulation of leukocyte differentiation	6/192	221/28832	0.0271493	4.07692	3.75959	0.00374362	0.0483141	0.034303	Ep300/Dlk1/Gnas/Ambra1/Vsir/Pck1	6
GO:1903708	GO:1903708	positive regulation of hemopoiesis	6/192	221/28832	0.0271493	4.07692	3.75959	0.00374362	0.0483141	0.034303	Ep300/Dlk1/Gnas/Ambra1/Vsir/Pck1	6
GO:0006971	GO:0006971	hypotonic response	2/192	14/28832	0.142857	21.4524	6.26715	0.00380856	0.0485553	0.0344742	Mylk/Pck1	2
GO:0010917	GO:0010917	negative regulation of mitochondrial membrane potential	2/192	14/28832	0.142857	21.4524	6.26715	0.00380856	0.0485553	0.0344742	Bnip3/Mtch2	2
GO:0098734	GO:0098734	macromolecule depalmitoylation	2/192	14/28832	0.142857	21.4524	6.26715	0.00380856	0.0485553	0.0344742	Abhd12/Abhd17c	2
GO:0006639	GO:0006639	acylglycerol metabolic process	5/192	155/28832	0.0322581	4.84409	3.92904	0.00388263	0.0493001	0.035003	Acsl5/Acsl1/Mboat7/Abhd12/Pck1	5
GO:0043254	GO:0043254	regulation of protein-containing complex assembly	9/192	461/28832	0.0195228	2.93167	3.42326	0.00391272	0.0494825	0.0351326	Ep300/Twf2/Coro1a/Ambra1/Capza2/Caly/Pak1/Tmod2/Ncam1	9
GO:0050772	GO:0050772	positive regulation of axonogenesis	4/192	97/28832	0.0412371	6.19244	4.19417	0.00407837	0.0513711	0.0364735	Ep300/Twf2/L1cam/Pak1	4
GO:0006638	GO:0006638	neutral lipid metabolic process	5/192	157/28832	0.0318471	4.78238	3.89096	0.00409941	0.0514305	0.0365157	Acsl5/Acsl1/Mboat7/Abhd12/Pck1	5
GO:0010506	GO:0010506	regulation of autophagy	7/192	303/28832	0.0231023	3.4692	3.53775	0.00433607	0.0539476	0.0383028	Ep300/Cers1/Bnip3/Zmpste24/Ambra1/Wdr41/Mul1	7
GO:0010639	GO:0010639	negative regulation of organelle organization	8/192	384/28832	0.0208333	3.12847	3.43797	0.00437046	0.0539476	0.0383028	Clstn3/Twf2/Bnip3/Coro1a/Mfn2/Capza2/Tmod2/Mul1	8
GO:0032530	GO:0032530	regulation of microvillus organization	2/192	15/28832	0.133333	20.0222	6.0336	0.0043753	0.0539476	0.0383028	Twf2/Podxl	2
GO:1905668	GO:1905668	positive regulation of protein localization to endosome	2/192	15/28832	0.133333	20.0222	6.0336	0.0043753	0.0539476	0.0383028	Egfr/Abhd17c	2
GO:0016239	GO:0016239	positive regulation of macroautophagy	4/192	99/28832	0.040404	6.06734	4.13524	0.0043857	0.0539476	0.0383028	Cers1/Bnip3/Ambra1/Mul1	4
GO:2000377	GO:2000377	regulation of reactive oxygen species metabolic process	5/192	162/28832	0.0308642	4.63477	3.79853	0.00467902	0.0571405	0.0405697	Egfr/Itgb2/Mfn2/Slc25a33/Abcd2	5
GO:0007015	GO:0007015	actin filament organization	9/192	474/28832	0.0189873	2.85127	3.32747	0.00468156	0.0571405	0.0405697	Twf2/Cit/Dpysl3/Coro1a/Myo1a/Capza2/Myo1b/Pak1/Tmod2	9
GO:0019216	GO:0019216	regulation of lipid metabolic process	8/192	389/28832	0.0205656	3.08826	3.3952	0.0047184	0.0573677	0.0407311	Fmo1/Clstn3/Gpr39/Acsl5/Zmpste24/Mboat7/Abcd2/Pck1	8
GO:0008064	GO:0008064	regulation of actin polymerization or depolymerization	5/192	163/28832	0.0306748	4.60634	3.78049	0.00480157	0.0581544	0.0412896	Twf2/Cit/Coro1a/Capza2/Tmod2	5
GO:0030516	GO:0030516	regulation of axon extension	4/192	102/28832	0.0392157	5.88889	4.04983	0.00487539	0.0588223	0.0417638	Ep300/Twf2/L1cam/Pak1	4
GO:0015748	GO:0015748	organophosphate ester transport	5/192	164/28832	0.0304878	4.57825	3.7626	0.00492639	0.059153	0.0419986	Slc25a16/Vapa/G6pc3/Slc25a36/Slc25a33	5
GO:0009314	GO:0009314	response to radiation	9/192	478/28832	0.0188285	2.82741	3.29865	0.00494037	0.059153	0.0419986	Ep300/Cers1/Zmpste24/Mtch2/Egfr/Slc1a3/Cds2/Itgb1/Tafa2	9
GO:0070141	GO:0070141	response to UV-A	2/192	16/28832	0.125	18.7708	5.82163	0.00497853	0.05916	0.0420036	Cers1/Egfr	2
GO:1905666	GO:1905666	regulation of protein localization to endosome	2/192	16/28832	0.125	18.7708	5.82163	0.00497853	0.05916	0.0420036	Egfr/Abhd17c	2
GO:0030832	GO:0030832	regulation of actin filament length	5/192	166/28832	0.0301205	4.52309	3.72725	0.00518291	0.0613571	0.0435635	Twf2/Cit/Coro1a/Capza2/Tmod2	5
GO:0008038	GO:0008038	neuron recognition	3/192	53/28832	0.0566038	8.5	4.47461	0.00533316	0.0624108	0.0443117	Nrcam/L1cam/Ncam1	3
GO:1903426	GO:1903426	regulation of reactive oxygen species biosynthetic process	3/192	53/28832	0.0566038	8.5	4.47461	0.00533316	0.0624108	0.0443117	Mfn2/Slc25a33/Abcd2	3
GO:0010876	GO:0010876	lipid localization	9/192	485/28832	0.0185567	2.7866	3.24891	0.00541993	0.0624108	0.0443117	Clstn3/Acsl5/Vapa/Acsl1/Mfn2/Abcd3/Slco3a1/Slc27a2/Abcd2	9
GO:1903532	GO:1903532	positive regulation of secretion by cell	8/192	400/28832	0.02	3.00333	3.30349	0.00555857	0.0624108	0.0443117	Ep300/Rph3a/Gpr39/Gnas/Egfr/Itgb2/Mfn2/Adam9	8
GO:0006820	GO:0006820	monoatomic anion transport	5/192	169/28832	0.0295858	4.4428	3.67526	0.00558522	0.0624108	0.0443117	Slc1a4/Pcyox1/Slc12a9/Slc1a3/Kcnk1	5
GO:0007224	GO:0007224	smoothened signaling pathway	5/192	169/28832	0.0295858	4.4428	3.67526	0.00558522	0.0624108	0.0443117	Rpgrip1l/Gpr37l1/Ift52/Nsdhl/Disp2	5
GO:0002091	GO:0002091	negative regulation of receptor internalization	2/192	17/28832	0.117647	17.6667	5.62805	0.00561773	0.0624108	0.0443117	Lrrtm2/Lrpap1	2
GO:0061734	GO:0061734	type 2 mitophagy	2/192	17/28832	0.117647	17.6667	5.62805	0.00561773	0.0624108	0.0443117	Mfn2/Mul1	2
GO:0072531	GO:0072531	pyrimidine-containing compound transmembrane transport	2/192	17/28832	0.117647	17.6667	5.62805	0.00561773	0.0624108	0.0443117	Slc25a36/Slc25a33	2
GO:0006636	GO:0006636	unsaturated fatty acid biosynthetic process	3/192	54/28832	0.0555556	8.34259	4.42191	0.00561954	0.0624108	0.0443117	Ptgs1/Ptges2/Abcd2	3
GO:0042692	GO:0042692	muscle cell differentiation	9/192	488/28832	0.0184426	2.76947	3.22787	0.00563618	0.0624108	0.0443117	Ep300/Zmpste24/Afg3l2/Mfn2/Cdh2/Pak1/Dner/Tmod2/Itgb1	9
GO:0050769	GO:0050769	positive regulation of neurogenesis	7/192	319/28832	0.0219436	3.29519	3.3751	0.00571261	0.0624108	0.0443117	Ep300/Twf2/Egfr/Mfn2/L1cam/Pak1/Itgb1	7
GO:0006006	GO:0006006	glucose metabolic process	6/192	242/28832	0.0247934	3.72314	3.48309	0.00579447	0.0624108	0.0443117	Ep300/Slc2a8/Zmpste24/G6pc3/Bcl2l13/Pck1	6
GO:0006836	GO:0006836	neurotransmitter transport	6/192	242/28832	0.0247934	3.72314	3.48309	0.00579447	0.0624108	0.0443117	Rph3a/Prkcg/Pak1/Rhot1/Slc6a2/Itgb1	6
GO:1902903	GO:1902903	regulation of supramolecular fiber organization	8/192	403/28832	0.0198511	2.98098	3.27903	0.00580639	0.0624108	0.0443117	Ep300/Twf2/Cit/Coro1a/Mfn2/Capza2/Pak1/Tmod2	8
GO:0019722	GO:0019722	calcium-mediated signaling	6/192	243/28832	0.0246914	3.70782	3.4707	0.0059091	0.0624108	0.0443117	Tmem100/Zmpste24/Grin2d/L1cam/Grin2c/Ncam1	6
GO:0030834	GO:0030834	regulation of actin filament depolymerization	3/192	55/28832	0.0545455	8.19091	4.37055	0.00591498	0.0624108	0.0443117	Twf2/Capza2/Tmod2	3
GO:0045214	GO:0045214	sarcomere organization	3/192	55/28832	0.0545455	8.19091	4.37055	0.00591498	0.0624108	0.0443117	Ep300/Mfn2/Itgb1	3
GO:0031644	GO:0031644	regulation of nervous system process	5/192	173/28832	0.0289017	4.34008	3.6078	0.00615528	0.0624108	0.0443117	Tmem100/Sh3gl1/Grin2d/Cacng4/Grin2c	5
GO:0051961	GO:0051961	negative regulation of nervous system development	5/192	173/28832	0.0289017	4.34008	3.6078	0.00615528	0.0624108	0.0443117	Clstn3/Dpysl5/Cit/Gpr37l1/Mfn2	5
GO:0015804	GO:0015804	neutral amino acid transport	3/192	56/28832	0.0535714	8.04464	4.32048	0.00621956	0.0624108	0.0443117	Slc1a4/Slc7a10/Slc43a2	3
GO:0000027	GO:0000027	ribosomal large subunit assembly	2/192	18/28832	0.111111	16.6852	5.45027	0.0062924	0.0624108	0.0443117	Fastkd2/Mdn1	2
GO:0032328	GO:0032328	alanine transport	2/192	18/28832	0.111111	16.6852	5.45027	0.0062924	0.0624108	0.0443117	Slc1a4/Slc7a10	2
GO:0033145	GO:0033145	positive regulation of intracellular steroid hormone receptor signaling pathway	2/192	18/28832	0.111111	16.6852	5.45027	0.0062924	0.0624108	0.0443117	Pak1/Ppp5c	2
GO:0035336	GO:0035336	long-chain fatty-acyl-CoA metabolic process	2/192	18/28832	0.111111	16.6852	5.45027	0.0062924	0.0624108	0.0443117	Acsl5/Acsl1	2
GO:0036444	GO:0036444	calcium import into the mitochondrion	2/192	18/28832	0.111111	16.6852	5.45027	0.0062924	0.0624108	0.0443117	Afg3l2/Spg7	2
GO:0042159	GO:0042159	lipoprotein catabolic process	2/192	18/28832	0.111111	16.6852	5.45027	0.0062924	0.0624108	0.0443117	Abhd12/Abhd17c	2
GO:0043278	GO:0043278	response to morphine	2/192	18/28832	0.111111	16.6852	5.45027	0.0062924	0.0624108	0.0443117	Prkcg/Ppp5c	2
GO:0045837	GO:0045837	negative regulation of membrane potential	2/192	18/28832	0.111111	16.6852	5.45027	0.0062924	0.0624108	0.0443117	Bnip3/Mtch2	2
GO:0000041	GO:0000041	transition metal ion transport	4/192	110/28832	0.0363636	5.46061	3.83775	0.00635745	0.0624108	0.0443117	Steap3/Myo1b/Slc30a10/Arhgap1	4
GO:0042886	GO:0042886	amide transport	8/192	410/28832	0.0195122	2.93008	3.22281	0.00641736	0.0624108	0.0443117	Slc14a1/Slc25a16/Gpr39/Gnas/Vapa/Egfr/Slco3a1/Ndufaf2	8
GO:0015698	GO:0015698	inorganic anion transport	5/192	175/28832	0.0285714	4.29048	3.57484	0.00645512	0.0624108	0.0443117	Slc1a4/Pcyox1/Slc12a9/Slc1a3/Kcnk1	5
GO:0050770	GO:0050770	regulation of axonogenesis	5/192	175/28832	0.0285714	4.29048	3.57484	0.00645512	0.0624108	0.0443117	Ep300/Twf2/L1cam/Cdh2/Pak1	5
GO:0051494	GO:0051494	negative regulation of cytoskeleton organization	5/192	175/28832	0.0285714	4.29048	3.57484	0.00645512	0.0624108	0.0443117	Twf2/Coro1a/Mfn2/Capza2/Tmod2	5
GO:1990845	GO:1990845	adaptive thermogenesis	5/192	175/28832	0.0285714	4.29048	3.57484	0.00645512	0.0624108	0.0443117	Clstn3/Gpr39/Gnas/Acsl1/Mfn2	5
GO:0035601	GO:0035601	protein deacylation	3/192	57/28832	0.0526316	7.90351	4.27163	0.00653335	0.0624108	0.0443117	Ep300/Abhd12/Abhd17c	3
GO:0099590	GO:0099590	neurotransmitter receptor internalization	3/192	57/28832	0.0526316	7.90351	4.27163	0.00653335	0.0624108	0.0443117	Caly/Cacng4/Cacng2	3
GO:0042063	GO:0042063	gliogenesis	8/192	412/28832	0.0194175	2.91586	3.20696	0.00660057	0.0624108	0.0443117	Bnip3/Egfr/Gpr37l1/Erbb2/Mfn2/Mboat7/Cdh2/Dner	8
GO:1902904	GO:1902904	negative regulation of supramolecular fiber organization	5/192	176/28832	0.0284091	4.2661	3.55854	0.00660882	0.0624108	0.0443117	Twf2/Coro1a/Mfn2/Capza2/Tmod2	5
GO:0002174	GO:0002174	mammary stem cell proliferation	1/192	1/28832	1	150.167	12.2134	0.00665927	0.0624108	0.0443117	Lbh	1
GO:0015826	GO:0015826	threonine transport	1/192	1/28832	1	150.167	12.2134	0.00665927	0.0624108	0.0443117	Slc1a4	1
GO:0017003	GO:0017003	protein-heme linkage	1/192	1/28832	1	150.167	12.2134	0.00665927	0.0624108	0.0443117	Hccs	1
GO:0017006	GO:0017006	protein-tetrapyrrole linkage	1/192	1/28832	1	150.167	12.2134	0.00665927	0.0624108	0.0443117	Hccs	1
GO:0018063	GO:0018063	cytochrome c-heme linkage	1/192	1/28832	1	150.167	12.2134	0.00665927	0.0624108	0.0443117	Hccs	1
GO:0031270	GO:0031270	pseudopodium retraction	1/192	1/28832	1	150.167	12.2134	0.00665927	0.0624108	0.0443117	Septin7	1
GO:0031930	GO:0031930	mitochondria-nucleus signaling pathway	1/192	1/28832	1	150.167	12.2134	0.00665927	0.0624108	0.0443117	Slc25a33	1
GO:0034589	GO:0034589	hydroxyproline transport	1/192	1/28832	1	150.167	12.2134	0.00665927	0.0624108	0.0443117	Slc1a4	1
GO:0034640	GO:0034640	establishment of mitochondrion localization by microtubule attachment	1/192	1/28832	1	150.167	12.2134	0.00665927	0.0624108	0.0443117	Rhot1	1
GO:0036268	GO:0036268	swimming	1/192	1/28832	1	150.167	12.2134	0.00665927	0.0624108	0.0443117	Ep300	1
GO:0040032	GO:0040032	post-embryonic body morphogenesis	1/192	1/28832	1	150.167	12.2134	0.00665927	0.0624108	0.0443117	Gnas	1
GO:0042941	GO:0042941	D-alanine transmembrane transport	1/192	1/28832	1	150.167	12.2134	0.00665927	0.0624108	0.0443117	Slc7a10	1
GO:0060094	GO:0060094	positive regulation of synaptic transmission	glycinergic	1/192	1/28832	1	150.167	12.2134	0.00665927	0.0624108	0.0443117	Slc7a10	1
GO:0061921	GO:0061921	peptidyl-lysine propionylation	1/192	1/28832	1	150.167	12.2134	0.00665927	0.0624108	0.0443117	Ep300	1
GO:0072721	GO:0072721	cellular response to dithiothreitol	1/192	1/28832	1	150.167	12.2134	0.00665927	0.0624108	0.0443117	Cers1	1
GO:0099098	GO:0099098	microtubule polymerization based movement	1/192	1/28832	1	150.167	12.2134	0.00665927	0.0624108	0.0443117	Rhot1	1
GO:0140048	GO:0140048	manganese ion export across plasma membrane	1/192	1/28832	1	150.167	12.2134	0.00665927	0.0624108	0.0443117	Slc30a10	1
GO:0140067	GO:0140067	peptidyl-lysine butyrylation	1/192	1/28832	1	150.167	12.2134	0.00665927	0.0624108	0.0443117	Ep300	1
GO:0160078	GO:0160078	negative regulation of lipid droplet fusion	1/192	1/28832	1	150.167	12.2134	0.00665927	0.0624108	0.0443117	Clstn3	1
GO:1901424	GO:1901424	response to toluene	1/192	1/28832	1	150.167	12.2134	0.00665927	0.0624108	0.0443117	L1cam	1
GO:1904508	GO:1904508	regulation of protein localization to basolateral plasma membrane	1/192	1/28832	1	150.167	12.2134	0.00665927	0.0624108	0.0443117	Cacng2	1
GO:1904510	GO:1904510	positive regulation of protein localization to basolateral plasma membrane	1/192	1/28832	1	150.167	12.2134	0.00665927	0.0624108	0.0443117	Cacng2	1
GO:1904542	GO:1904542	regulation of free ubiquitin chain polymerization	1/192	1/28832	1	150.167	12.2134	0.00665927	0.0624108	0.0443117	Ambra1	1
GO:1904544	GO:1904544	positive regulation of free ubiquitin chain polymerization	1/192	1/28832	1	150.167	12.2134	0.00665927	0.0624108	0.0443117	Ambra1	1
GO:1904675	GO:1904675	regulation of somatic stem cell division	1/192	1/28832	1	150.167	12.2134	0.00665927	0.0624108	0.0443117	Lbh	1
GO:1904677	GO:1904677	positive regulation of somatic stem cell division	1/192	1/28832	1	150.167	12.2134	0.00665927	0.0624108	0.0443117	Lbh	1
GO:1990559	GO:1990559	mitochondrial coenzyme A transmembrane transport	1/192	1/28832	1	150.167	12.2134	0.00665927	0.0624108	0.0443117	Slc25a16	1
GO:1990983	GO:1990983	regulation of translational initiation by tRNA modification	1/192	1/28832	1	150.167	12.2134	0.00665927	0.0624108	0.0443117	Alkbh1	1
GO:2000101	GO:2000101	regulation of mammary stem cell proliferation	1/192	1/28832	1	150.167	12.2134	0.00665927	0.0624108	0.0443117	Lbh	1
GO:2000103	GO:2000103	positive regulation of mammary stem cell proliferation	1/192	1/28832	1	150.167	12.2134	0.00665927	0.0624108	0.0443117	Lbh	1
GO:2000730	GO:2000730	regulation of termination of RNA polymerase I transcription	1/192	1/28832	1	150.167	12.2134	0.00665927	0.0624108	0.0443117	Zmpste24	1
GO:0035264	GO:0035264	multicellular organism growth	6/192	250/28832	0.024	3.604	3.38578	0.00675841	0.0630708	0.0447803	Ep300/Dlk1/Gnas/Zmpste24/Afg3l2/Brinp2	6
GO:0007156	GO:0007156	homophilic cell adhesion via plasma membrane adhesion molecules	4/192	112/28832	0.0357143	5.3631	3.78796	0.00676975	0.0630708	0.0447803	Clstn3/Nrcam/L1cam/Cdh2	4
GO:0032970	GO:0032970	regulation of actin filament-based process	8/192	416/28832	0.0192308	2.88782	3.17556	0.00697887	0.0640972	0.045509	Ep300/Twf2/Cit/Coro1a/Mfn2/Capza2/Pak1/Tmod2	8
GO:0051952	GO:0051952	regulation of amine transport	4/192	113/28832	0.0353982	5.31563	3.76351	0.00698237	0.0640972	0.045509	Ptgs1/Arl6ip1/Itgb1/Slc43a2	4
GO:0006613	GO:0006613	cotranslational protein targeting to membrane	2/192	19/28832	0.105263	15.807	5.28621	0.00700204	0.0640972	0.045509	Tram1l1/Arl6ip1	2
GO:0030033	GO:0030033	microvillus assembly	2/192	19/28832	0.105263	15.807	5.28621	0.00700204	0.0640972	0.045509	Podxl/Myo1a	2
GO:2000311	GO:2000311	regulation of AMPA receptor activity	2/192	19/28832	0.105263	15.807	5.28621	0.00700204	0.0640972	0.045509	Cacng4/Cacng2	2
GO:2000369	GO:2000369	regulation of clathrin-dependent endocytosis	2/192	19/28832	0.105263	15.807	5.28621	0.00700204	0.0640972	0.045509	Neu3/Sh3gl2	2
GO:0016358	GO:0016358	dendrite development	7/192	332/28832	0.0210843	3.16616	3.25036	0.00705316	0.0643779	0.0457083	Dpysl5/Cit/Prex2/Mfn2/Pak1/Itgb1/Septin7	7
GO:0051955	GO:0051955	regulation of amino acid transport	3/192	59/28832	0.0508475	7.63559	4.17741	0.00718881	0.065146	0.0462536	Arl6ip1/Itgb1/Slc43a2	3
GO:0071548	GO:0071548	response to dexamethasone	3/192	59/28832	0.0508475	7.63559	4.17741	0.00718881	0.065146	0.0462536	Ep300/Egfr/Pck1	3
GO:0008630	GO:0008630	intrinsic apoptotic signaling pathway in response to DNA damage	4/192	114/28832	0.0350877	5.26901	3.73935	0.00719937	0.065146	0.0462536	Ep300/Mtch2/Steap3/Cdip1	4
GO:0016053	GO:0016053	organic acid biosynthetic process	7/192	335/28832	0.0208955	3.13781	3.22245	0.00739312	0.0667075	0.0473623	Ptgs1/Fmo1/Abcd3/Slc1a3/Ptges2/Slc27a2/Abcd2	7
GO:0030042	GO:0030042	actin filament depolymerization	3/192	60/28832	0.05	7.50833	4.13194	0.00753061	0.067561	0.0479683	Twf2/Capza2/Tmod2	3
GO:0048012	GO:0048012	hepatocyte growth factor receptor signaling pathway	3/192	60/28832	0.05	7.50833	4.13194	0.00753061	0.067561	0.0479683	Egfr/Erbb2/Pak1	3
GO:0071900	GO:0071900	regulation of protein serine/threonine kinase activity	6/192	257/28832	0.0233463	3.50584	3.30385	0.00769303	0.068822	0.0488636	Gpr39/Egfr/Erbb2/Stk38/Adam9/Pak1	6
GO:0014072	GO:0014072	response to isoquinoline alkaloid	2/192	20/28832	0.1	15.0167	5.13413	0.00774617	0.0691011	0.0490618	Prkcg/Ppp5c	2
GO:0006814	GO:0006814	sodium ion transport	6/192	258/28832	0.0232558	3.49225	3.29238	0.00783377	0.0696852	0.0494764	Slc24a3/Gnas/Scn3b/Cnnm4/Slc6a2/Kcnk1	6
GO:0034113	GO:0034113	heterotypic cell-cell adhesion	3/192	61/28832	0.0491803	7.38525	4.08751	0.00788188	0.0699156	0.0496401	Nrcam/Itgb2/Itgb1	3
GO:0035725	GO:0035725	sodium ion transmembrane transport	5/192	185/28832	0.027027	4.05856	3.41709	0.00810935	0.0717313	0.0509292	Slc24a3/Scn3b/Cnnm4/Slc6a2/Kcnk1	5
GO:0043491	GO:0043491	phosphatidylinositol 3-kinase/protein kinase B signal transduction	7/192	342/28832	0.0204678	3.07359	3.15852	0.00823344	0.071915	0.0510597	Tmem100/Prex2/Egfr/Ambra1/Erbb2/Itgb1/Mul1	7
GO:0046460	GO:0046460	neutral lipid biosynthetic process	3/192	62/28832	0.0483871	7.26613	4.04408	0.00824267	0.071915	0.0510597	Acsl5/Acsl1/Pck1	3
GO:0046463	GO:0046463	acylglycerol biosynthetic process	3/192	62/28832	0.0483871	7.26613	4.04408	0.00824267	0.071915	0.0510597	Acsl5/Acsl1/Pck1	3
GO:0098732	GO:0098732	macromolecule deacylation	3/192	62/28832	0.0483871	7.26613	4.04408	0.00824267	0.071915	0.0510597	Ep300/Abhd12/Abhd17c	3
GO:0007411	GO:0007411	axon guidance	6/192	261/28832	0.0229885	3.45211	3.2583	0.00826714	0.071915	0.0510597	Dpysl5/Ablim1/Nrcam/Erbb2/L1cam/Ncam1	6
GO:0099504	GO:0099504	synaptic vesicle cycle	6/192	261/28832	0.0229885	3.45211	3.2583	0.00826714	0.071915	0.0510597	Btbd9/Rph3a/Prkcg/Sh3gl1/Cdh2/Sh3gl2	6
GO:0006641	GO:0006641	triglyceride metabolic process	4/192	119/28832	0.0336134	5.04762	3.62266	0.00835115	0.0719194	0.0510628	Acsl5/Acsl1/Mboat7/Pck1	4
GO:0030518	GO:0030518	nuclear receptor-mediated steroid hormone signaling pathway	4/192	119/28832	0.0336134	5.04762	3.62266	0.00835115	0.0719194	0.0510628	Ep300/Lbh/Pak1/Ppp5c	4
GO:0061387	GO:0061387	regulation of extent of cell growth	4/192	119/28832	0.0336134	5.04762	3.62266	0.00835115	0.0719194	0.0510628	Ep300/Twf2/L1cam/Pak1	4
GO:0097193	GO:0097193	intrinsic apoptotic signaling pathway	7/192	343/28832	0.0204082	3.06463	3.14952	0.008359	0.0719194	0.0510628	Ep300/Bnip3/Mtch2/Pttg1ip/Steap3/Cdip1/Armc10	7
GO:0097485	GO:0097485	neuron projection guidance	6/192	262/28832	0.0229008	3.43893	3.24705	0.00841536	0.072207	0.0512669	Dpysl5/Ablim1/Nrcam/Erbb2/L1cam/Ncam1	6
GO:0032412	GO:0032412	regulation of monoatomic ion transmembrane transporter activity	5/192	187/28832	0.026738	4.01515	3.38688	0.00847237	0.0724986	0.051474	Ctss/Scn3b/Itgb1/Cacng4/Cacng2	5
GO:0060291	GO:0060291	long-term synaptic potentiation	6/192	263/28832	0.0228137	3.42586	3.23586	0.00856547	0.0725199	0.0514891	Prkcg/Lrrtm2/Grin2d/Pak1/Nsg1/Grin2c	6
GO:0072593	GO:0072593	reactive oxygen species metabolic process	6/192	263/28832	0.0228137	3.42586	3.23586	0.00856547	0.0725199	0.0514891	Bnip3/Egfr/Itgb2/Mfn2/Slc25a33/Abcd2	6
GO:0010712	GO:0010712	regulation of collagen metabolic process	3/192	63/28832	0.047619	7.15079	4.00159	0.00861303	0.0725199	0.0514891	Ep300/Vsir/Itgb1	3
GO:0030837	GO:0030837	negative regulation of actin filament polymerization	3/192	63/28832	0.047619	7.15079	4.00159	0.00861303	0.0725199	0.0514891	Twf2/Capza2/Tmod2	3
GO:0071300	GO:0071300	cellular response to retinoic acid	3/192	63/28832	0.047619	7.15079	4.00159	0.00861303	0.0725199	0.0514891	Twf2/Brinp2/Pck1	3
GO:0141137	GO:0141137	positive regulation of gene expression	epigenetic	3/192	63/28832	0.047619	7.15079	4.00159	0.00861303	0.0725199	0.0514891	Ep300/Alkbh1/Zmpste24	3
GO:0033619	GO:0033619	membrane protein proteolysis	3/192	64/28832	0.046875	7.03906	3.96003	0.00899303	0.0753166	0.0534748	Erap1/Afg3l2/Adam9	3
GO:0098815	GO:0098815	modulation of excitatory postsynaptic potential	3/192	64/28832	0.046875	7.03906	3.96003	0.00899303	0.0753166	0.0534748	Sh3gl1/Grin2d/Grin2c	3
GO:0033108	GO:0033108	mitochondrial respiratory chain complex assembly	4/192	122/28832	0.0327869	4.9235	3.55575	0.00909693	0.0755344	0.0536294	Cox18/Dmac2/Slc25a33/Ndufaf2	4
GO:0010970	GO:0010970	transport along microtubule	5/192	191/28832	0.026178	3.93106	3.32768	0.00923191	0.0755344	0.0536294	Rhot2/Caly/Rhot1/Ift52/Spg7	5
GO:0099175	GO:0099175	regulation of postsynapse organization	5/192	191/28832	0.026178	3.93106	3.32768	0.00923191	0.0755344	0.0536294	Lrrtm2/Nrcam/Mfn2/Cdh2/Abhd17c	5
GO:0009416	GO:0009416	response to light stimulus	7/192	350/28832	0.02	3.00333	3.08742	0.00927779	0.0755344	0.0536294	Ep300/Cers1/Egfr/Slc1a3/Cds2/Itgb1/Tafa2	7
GO:0015810	GO:0015810	aspartate transmembrane transport	2/192	22/28832	0.0909091	13.6515	4.86045	0.00933595	0.0755344	0.0536294	Slc1a4/Slc1a3	2
GO:0015919	GO:0015919	peroxisomal membrane transport	2/192	22/28832	0.0909091	13.6515	4.86045	0.00933595	0.0755344	0.0536294	Abcd3/Abcd2	2
GO:0043574	GO:0043574	peroxisomal transport	2/192	22/28832	0.0909091	13.6515	4.86045	0.00933595	0.0755344	0.0536294	Abcd3/Abcd2	2
GO:0046321	GO:0046321	positive regulation of fatty acid oxidation	2/192	22/28832	0.0909091	13.6515	4.86045	0.00933595	0.0755344	0.0536294	Acsl5/Abcd2	2
GO:0048268	GO:0048268	clathrin coat assembly	2/192	22/28832	0.0909091	13.6515	4.86045	0.00933595	0.0755344	0.0536294	Caly/Nsg1	2
GO:0098969	GO:0098969	neurotransmitter receptor transport to postsynaptic membrane	2/192	22/28832	0.0909091	13.6515	4.86045	0.00933595	0.0755344	0.0536294	Mylk/Nsg1	2
GO:1902254	GO:1902254	negative regulation of intrinsic apoptotic signaling pathway by p53 class mediator	2/192	22/28832	0.0909091	13.6515	4.86045	0.00933595	0.0755344	0.0536294	Pttg1ip/Armc10	2
GO:0001942	GO:0001942	hair follicle development	4/192	123/28832	0.0325203	4.88347	3.53392	0.00935485	0.0755344	0.0536294	Gnas/Zmpste24/Egfr/Nsdhl	4
GO:0006986	GO:0006986	response to unfolded protein	4/192	123/28832	0.0325203	4.88347	3.53392	0.00935485	0.0755344	0.0536294	Faf2/Erlec1/Mfn2/Ubxn4	4
GO:1904659	GO:1904659	D-glucose transmembrane transport	4/192	123/28832	0.0325203	4.88347	3.53392	0.00935485	0.0755344	0.0536294	Cers1/Slc2a8/Mfn2/Septin7	4
GO:0006826	GO:0006826	iron ion transport	3/192	65/28832	0.0461538	6.93077	3.91935	0.00938271	0.0755656	0.0536515	Steap3/Myo1b/Arhgap1	3
GO:0016052	GO:0016052	carbohydrate catabolic process	5/192	192/28832	0.0260417	3.91059	3.31314	0.00942889	0.0757438	0.0537781	Ep300/Neu3/Mtch2/Nudt5/Bcl2l13	5
GO:0106027	GO:0106027	neuron projection organization	4/192	124/28832	0.0322581	4.84409	3.51234	0.00961749	0.0770623	0.0547142	Rph3a/Mfn2/Abcd2/Septin7	4
GO:0072348	GO:0072348	sulfur compound transport	3/192	66/28832	0.0454545	6.82576	3.87953	0.00978211	0.0781824	0.0555095	Slc1a4/Slc25a16/Slc43a2	3
GO:0008286	GO:0008286	insulin receptor signaling pathway	5/192	194/28832	0.0257732	3.87027	3.28433	0.00983149	0.0782741	0.0555746	Slc2a8/Egfr/Erbb2/Mfn2/Pak1	5
GO:0009191	GO:0009191	ribonucleoside diphosphate catabolic process	4/192	125/28832	0.032	4.80533	3.49098	0.00988487	0.0782741	0.0555746	Ep300/Mtch2/Nudt5/Bcl2l13	4
GO:0050714	GO:0050714	positive regulation of protein secretion	5/192	195/28832	0.025641	3.85043	3.27007	0.0100372	0.0782741	0.0555746	Ep300/Gpr39/Gnas/Egfr/Adam9	5
GO:0032868	GO:0032868	response to insulin	7/192	356/28832	0.0196629	2.95272	3.03542	0.0101225	0.0782741	0.0555746	Slc2a8/Egfr/Erbb2/Mfn2/Pak1/Slc25a33/Pck1	7
GO:0048545	GO:0048545	response to steroid hormone	7/192	356/28832	0.0196629	2.95272	3.03542	0.0101225	0.0782741	0.0555746	Ep300/Lbh/Egfr/Adam9/Pak1/Ppp5c/Pck1	7
GO:0022404	GO:0022404	molting cycle process	4/192	126/28832	0.031746	4.7672	3.46985	0.010157	0.0782741	0.0555746	Gnas/Zmpste24/Egfr/Nsdhl	4
GO:0022405	GO:0022405	hair cycle process	4/192	126/28832	0.031746	4.7672	3.46985	0.010157	0.0782741	0.0555746	Gnas/Zmpste24/Egfr/Nsdhl	4
GO:2000177	GO:2000177	regulation of neural precursor cell proliferation	4/192	126/28832	0.031746	4.7672	3.46985	0.010157	0.0782741	0.0555746	Gpr37l1/Erbb2/Cdh2/Itgb1	4
GO:0031998	GO:0031998	regulation of fatty acid beta-oxidation	2/192	23/28832	0.0869565	13.058	4.73661	0.0101806	0.0782741	0.0555746	Acsl5/Abcd2	2
GO:0035633	GO:0035633	maintenance of blood-brain barrier	2/192	23/28832	0.0869565	13.058	4.73661	0.0101806	0.0782741	0.0555746	Ptgs1/Sh3gl2	2
GO:0038128	GO:0038128	ERBB2 signaling pathway	2/192	23/28832	0.0869565	13.058	4.73661	0.0101806	0.0782741	0.0555746	Egfr/Erbb2	2
GO:0071786	GO:0071786	endoplasmic reticulum tubular network organization	2/192	23/28832	0.0869565	13.058	4.73661	0.0101806	0.0782741	0.0555746	Arl6ip1/Atl1	2
GO:1903427	GO:1903427	negative regulation of reactive oxygen species biosynthetic process	2/192	23/28832	0.0869565	13.058	4.73661	0.0101806	0.0782741	0.0555746	Mfn2/Abcd2	2
GO:1903540	GO:1903540	establishment of protein localization to postsynaptic membrane	2/192	23/28832	0.0869565	13.058	4.73661	0.0101806	0.0782741	0.0555746	Mylk/Nsg1	2
GO:0010665	GO:0010665	regulation of cardiac muscle cell apoptotic process	3/192	67/28832	0.0447761	6.72388	3.84052	0.0101913	0.0782741	0.0555746	Bnip3/Ambra1/Mfn2	3
GO:0042220	GO:0042220	response to cocaine	3/192	67/28832	0.0447761	6.72388	3.84052	0.0101913	0.0782741	0.0555746	Slc1a3/Cacng4/Ncam1	3
GO:0009134	GO:0009134	nucleoside diphosphate catabolic process	4/192	127/28832	0.0314961	4.72966	3.44894	0.010434	0.0793497	0.0563383	Ep300/Mtch2/Nudt5/Bcl2l13	4
GO:0015837	GO:0015837	amine transport	4/192	127/28832	0.0314961	4.72966	3.44894	0.010434	0.0793497	0.0563383	Ptgs1/Arl6ip1/Itgb1/Slc43a2	4
GO:0032963	GO:0032963	collagen metabolic process	4/192	127/28832	0.0314961	4.72966	3.44894	0.010434	0.0793497	0.0563383	Ep300/Ctss/Vsir/Itgb1	4
GO:0008154	GO:0008154	actin polymerization or depolymerization	5/192	197/28832	0.0253807	3.81134	3.24184	0.0104573	0.0793497	0.0563383	Twf2/Cit/Coro1a/Capza2/Tmod2	5
GO:0022898	GO:0022898	regulation of transmembrane transporter activity	5/192	197/28832	0.0253807	3.81134	3.24184	0.0104573	0.0793497	0.0563383	Ctss/Scn3b/Itgb1/Cacng4/Cacng2	5
GO:0009306	GO:0009306	protein secretion	8/192	447/28832	0.0178971	2.68755	2.94414	0.0104918	0.0794199	0.0563881	Ep300/Clstn3/Gpr39/Gnas/Egfr/Steap3/Adam9/Ndufaf2	8
GO:0045580	GO:0045580	regulation of T cell differentiation	5/192	198/28832	0.0252525	3.79209	3.22786	0.0106719	0.0805892	0.0572183	Ep300/Ambra1/Erbb2/Vsir/Pck1	5
GO:0008645	GO:0008645	hexose transmembrane transport	4/192	128/28832	0.03125	4.69271	3.42825	0.0107158	0.0807276	0.0573166	Cers1/Slc2a8/Mfn2/Septin7	4
GO:0035592	GO:0035592	establishment of protein localization to extracellular region	8/192	450/28832	0.0177778	2.66963	2.9228	0.0108907	0.0818489	0.0581127	Ep300/Clstn3/Gpr39/Gnas/Egfr/Steap3/Adam9/Ndufaf2	8
GO:0043401	GO:0043401	steroid hormone receptor signaling pathway	4/192	129/28832	0.0310078	4.65633	3.40777	0.0110025	0.0819326	0.0581721	Ep300/Lbh/Pak1/Ppp5c	4
GO:0045582	GO:0045582	positive regulation of T cell differentiation	4/192	129/28832	0.0310078	4.65633	3.40777	0.0110025	0.0819326	0.0581721	Ep300/Ambra1/Vsir/Pck1	4
GO:0010662	GO:0010662	regulation of striated muscle cell apoptotic process	3/192	69/28832	0.0434783	6.52899	3.76484	0.0110392	0.0819326	0.0581721	Bnip3/Ambra1/Mfn2	3
GO:1903409	GO:1903409	reactive oxygen species biosynthetic process	3/192	69/28832	0.0434783	6.52899	3.76484	0.0110392	0.0819326	0.0581721	Mfn2/Slc25a33/Abcd2	3
GO:0090141	GO:0090141	positive regulation of mitochondrial fission	2/192	24/28832	0.0833333	12.5139	4.62025	0.0110579	0.0819326	0.0581721	Bnip3/Mul1	2
GO:1901679	GO:1901679	nucleotide transmembrane transport	2/192	24/28832	0.0833333	12.5139	4.62025	0.0110579	0.0819326	0.0581721	Slc25a36/Slc25a33	2
GO:0051047	GO:0051047	positive regulation of secretion	8/192	452/28832	0.0176991	2.65782	2.90866	0.0111628	0.0825153	0.0585858	Ep300/Rph3a/Gpr39/Gnas/Egfr/Itgb2/Mfn2/Adam9	8
GO:1903039	GO:1903039	positive regulation of leukocyte cell-cell adhesion	6/192	279/28832	0.0215054	3.22939	3.06377	0.0112362	0.082611	0.0586538	Ep300/Coro1a/Ambra1/Itgb2/Vsir/Pck1	6
GO:0019318	GO:0019318	hexose metabolic process	6/192	280/28832	0.0214286	3.21786	3.05343	0.0114206	0.082611	0.0586538	Ep300/Slc2a8/Zmpste24/G6pc3/Bcl2l13/Pck1	6
GO:0006643	GO:0006643	membrane lipid metabolic process	5/192	202/28832	0.0247525	3.717	3.17284	0.0115601	0.082611	0.0586538	Cers1/Agk/Vapa/Neu3/Sccpdh	5
GO:0015749	GO:0015749	monosaccharide transmembrane transport	4/192	131/28832	0.0305344	4.58524	3.36744	0.0115907	0.082611	0.0586538	Cers1/Slc2a8/Mfn2/Septin7	4
GO:0110053	GO:0110053	regulation of actin filament organization	6/192	281/28832	0.0213523	3.20641	3.04314	0.0116071	0.082611	0.0586538	Twf2/Cit/Coro1a/Capza2/Pak1/Tmod2	6
GO:0006869	GO:0006869	lipid transport	8/192	456/28832	0.0175439	2.6345	2.88062	0.011722	0.082611	0.0586538	Acsl5/Vapa/Acsl1/Mfn2/Abcd3/Slco3a1/Slc27a2/Abcd2	8
GO:0071692	GO:0071692	protein localization to extracellular region	8/192	456/28832	0.0175439	2.6345	2.88062	0.011722	0.082611	0.0586538	Ep300/Clstn3/Gpr39/Gnas/Egfr/Steap3/Adam9/Ndufaf2	8
GO:0035051	GO:0035051	cardiocyte differentiation	5/192	203/28832	0.0246305	3.69869	3.1593	0.0117898	0.082611	0.0586538	Ep300/Zmpste24/Egfr/Pak1/Itgb1	5
GO:0006851	GO:0006851	mitochondrial calcium ion transmembrane transport	2/192	25/28832	0.08	12.0133	4.51059	0.0119673	0.082611	0.0586538	Afg3l2/Spg7	2
GO:0033762	GO:0033762	response to glucagon	2/192	25/28832	0.08	12.0133	4.51059	0.0119673	0.082611	0.0586538	Gnas/Pck1	2
GO:0051930	GO:0051930	regulation of sensory perception of pain	2/192	25/28832	0.08	12.0133	4.51059	0.0119673	0.082611	0.0586538	Tmem100/Grin2d	2
GO:1901570	GO:1901570	fatty acid derivative biosynthetic process	2/192	25/28832	0.08	12.0133	4.51059	0.0119673	0.082611	0.0586538	Acsl5/Acsl1	2
GO:0044282	GO:0044282	small molecule catabolic process	7/192	369/28832	0.0189702	2.84869	2.92638	0.0121433	0.082611	0.0586538	Acsl5/Nudt5/Abcd3/Bcl2l13/Slc27a2/Abcd2/Pck1	7
GO:0016197	GO:0016197	endosomal transport	6/192	284/28832	0.0211268	3.17254	3.01254	0.0121796	0.082611	0.0586538	Coro1a/Arl4c/Caly/Stx7/Arhgap1/Nsg1	6
GO:0050994	GO:0050994	regulation of lipid catabolic process	3/192	72/28832	0.0416667	6.25694	3.65678	0.0123853	0.082611	0.0586538	Clstn3/Acsl5/Abcd2	3
GO:2000179	GO:2000179	positive regulation of neural precursor cell proliferation	3/192	72/28832	0.0416667	6.25694	3.65678	0.0123853	0.082611	0.0586538	Gpr37l1/Erbb2/Itgb1	3
GO:0007612	GO:0007612	learning	5/192	206/28832	0.0242718	3.64482	3.1192	0.0124975	0.082611	0.0586538	Ptgs1/Clstn3/Pak1/Itgb1/Tafa2	5
GO:0009060	GO:0009060	aerobic respiration	5/192	206/28832	0.0242718	3.64482	3.1192	0.0124975	0.082611	0.0586538	Mtch2/Sdha/Mfn2/Bcl2l13/Slc25a33	5
GO:1902105	GO:1902105	regulation of leukocyte differentiation	7/192	373/28832	0.0187668	2.81814	2.89378	0.0128198	0.082611	0.0586538	Ep300/Dlk1/Gnas/Ambra1/Erbb2/Vsir/Pck1	7
GO:0008333	GO:0008333	endosome to lysosome transport	3/192	73/28832	0.0410959	6.17123	3.62212	0.012854	0.082611	0.0586538	Stx7/Cacng4/Cacng2	3
GO:0030032	GO:0030032	lamellipodium assembly	3/192	73/28832	0.0410959	6.17123	3.62212	0.012854	0.082611	0.0586538	Twf2/Ablim1/Itgb1	3
GO:0007413	GO:0007413	axonal fasciculation	2/192	26/28832	0.0769231	11.5513	4.40701	0.0129083	0.082611	0.0586538	L1cam/Ncam1	2
GO:0010288	GO:0010288	response to lead ion	2/192	26/28832	0.0769231	11.5513	4.40701	0.0129083	0.082611	0.0586538	Ppp5c/Ncam1	2
GO:0010763	GO:0010763	positive regulation of fibroblast migration	2/192	26/28832	0.0769231	11.5513	4.40701	0.0129083	0.082611	0.0586538	Pak1/Itgb1	2
GO:0033630	GO:0033630	positive regulation of cell adhesion mediated by integrin	2/192	26/28832	0.0769231	11.5513	4.40701	0.0129083	0.082611	0.0586538	Podxl/Adam9	2
GO:0034643	GO:0034643	establishment of mitochondrion localization	microtubule-mediated	2/192	26/28832	0.0769231	11.5513	4.40701	0.0129083	0.082611	0.0586538	Rhot2/Rhot1	2
GO:0035337	GO:0035337	fatty-acyl-CoA metabolic process	2/192	26/28832	0.0769231	11.5513	4.40701	0.0129083	0.082611	0.0586538	Acsl5/Acsl1	2
GO:0045591	GO:0045591	positive regulation of regulatory T cell differentiation	2/192	26/28832	0.0769231	11.5513	4.40701	0.0129083	0.082611	0.0586538	Ambra1/Vsir	2
GO:0047497	GO:0047497	mitochondrion transport along microtubule	2/192	26/28832	0.0769231	11.5513	4.40701	0.0129083	0.082611	0.0586538	Rhot2/Rhot1	2
GO:0051931	GO:0051931	regulation of sensory perception	2/192	26/28832	0.0769231	11.5513	4.40701	0.0129083	0.082611	0.0586538	Tmem100/Grin2d	2
GO:0070129	GO:0070129	regulation of mitochondrial translation	2/192	26/28832	0.0769231	11.5513	4.40701	0.0129083	0.082611	0.0586538	Alkbh1/Fastkd2	2
GO:0098877	GO:0098877	neurotransmitter receptor transport to plasma membrane	2/192	26/28832	0.0769231	11.5513	4.40701	0.0129083	0.082611	0.0586538	Mylk/Nsg1	2
GO:0106030	GO:0106030	neuron projection fasciculation	2/192	26/28832	0.0769231	11.5513	4.40701	0.0129083	0.082611	0.0586538	L1cam/Ncam1	2
GO:0009755	GO:0009755	hormone-mediated signaling pathway	5/192	208/28832	0.0240385	3.60978	3.09288	0.0129849	0.082611	0.0586538	Ep300/Lbh/Acsl1/Pak1/Ppp5c	5
GO:0032409	GO:0032409	regulation of transporter activity	5/192	208/28832	0.0240385	3.60978	3.09288	0.0129849	0.082611	0.0586538	Ctss/Scn3b/Itgb1/Cacng4/Cacng2	5
GO:0006163	GO:0006163	purine nucleotide metabolic process	8/192	465/28832	0.0172043	2.58351	2.81861	0.0130555	0.082611	0.0586538	Ep300/Fmo1/Mtch2/Sdha/Nmnat2/Nudt5/Slc1a3/Bcl2l13	8
GO:1904951	GO:1904951	positive regulation of establishment of protein localization	7/192	375/28832	0.0186667	2.80311	2.87765	0.0131681	0.082611	0.0586538	Ep300/Gpr39/Gnas/Egfr/Erbb2/Adam9/Pak1	7
GO:0048738	GO:0048738	cardiac muscle tissue development	6/192	289/28832	0.0207612	3.11765	2.96242	0.0131773	0.082611	0.0586538	Ep300/Zmpste24/Pak1/Itgb1/Sgcz/Ncam1	6
GO:0051897	GO:0051897	positive regulation of phosphatidylinositol 3-kinase/protein kinase B signal transduction	5/192	209/28832	0.0239234	3.5925	3.07985	0.0132334	0.082611	0.0586538	Tmem100/Egfr/Ambra1/Erbb2/Itgb1	5
GO:0051963	GO:0051963	regulation of synapse assembly	5/192	209/28832	0.0239234	3.5925	3.07985	0.0132334	0.082611	0.0586538	Clstn3/Lrrtm2/Podxl/L1cam/Adgre5	5
GO:0001927	GO:0001927	exocyst assembly	1/192	2/28832	0.5	75.0833	8.57842	0.0132744	0.082611	0.0586538	Ncam1	1
GO:0001928	GO:0001928	regulation of exocyst assembly	1/192	2/28832	0.5	75.0833	8.57842	0.0132744	0.082611	0.0586538	Ncam1	1
GO:0016476	GO:0016476	regulation of embryonic cell shape	1/192	2/28832	0.5	75.0833	8.57842	0.0132744	0.082611	0.0586538	Septin7	1
GO:0019303	GO:0019303	D-ribose catabolic process	1/192	2/28832	0.5	75.0833	8.57842	0.0132744	0.082611	0.0586538	Nudt5	1
GO:0019543	GO:0019543	propionate catabolic process	1/192	2/28832	0.5	75.0833	8.57842	0.0132744	0.082611	0.0586538	Pck1	1
GO:0030328	GO:0030328	prenylcysteine catabolic process	1/192	2/28832	0.5	75.0833	8.57842	0.0132744	0.082611	0.0586538	Pcyox1	1
GO:0030329	GO:0030329	prenylcysteine metabolic process	1/192	2/28832	0.5	75.0833	8.57842	0.0132744	0.082611	0.0586538	Pcyox1	1
GO:0032796	GO:0032796	uropod organization	1/192	2/28832	0.5	75.0833	8.57842	0.0132744	0.082611	0.0586538	Coro1a	1
GO:0034178	GO:0034178	toll-like receptor 13 signaling pathway	1/192	2/28832	0.5	75.0833	8.57842	0.0132744	0.082611	0.0586538	Tlr13	1
GO:0035513	GO:0035513	oxidative RNA demethylation	1/192	2/28832	0.5	75.0833	8.57842	0.0132744	0.082611	0.0586538	Alkbh1	1
GO:0035600	GO:0035600	tRNA methylthiolation	1/192	2/28832	0.5	75.0833	8.57842	0.0132744	0.082611	0.0586538	Cdkal1	1
GO:0036146	GO:0036146	cellular response to mycotoxin	1/192	2/28832	0.5	75.0833	8.57842	0.0132744	0.082611	0.0586538	Cers1	1
GO:0042942	GO:0042942	D-serine transmembrane transport	1/192	2/28832	0.5	75.0833	8.57842	0.0132744	0.082611	0.0586538	Slc7a10	1
GO:0043007	GO:0043007	maintenance of rDNA	1/192	2/28832	0.5	75.0833	8.57842	0.0132744	0.082611	0.0586538	Zmpste24	1
GO:0046327	GO:0046327	glycerol biosynthetic process from pyruvate	1/192	2/28832	0.5	75.0833	8.57842	0.0132744	0.082611	0.0586538	Pck1	1
GO:0048626	GO:0048626	myoblast fate specification	1/192	2/28832	0.5	75.0833	8.57842	0.0132744	0.082611	0.0586538	Itgb1	1
GO:0051943	GO:0051943	positive regulation of amino acid uptake involved in synaptic transmission	1/192	2/28832	0.5	75.0833	8.57842	0.0132744	0.082611	0.0586538	Itgb1	1
GO:0051951	GO:0051951	positive regulation of glutamate uptake involved in transmission of nerve impulse	1/192	2/28832	0.5	75.0833	8.57842	0.0132744	0.082611	0.0586538	Itgb1	1
GO:0060082	GO:0060082	eye blink reflex	1/192	2/28832	0.5	75.0833	8.57842	0.0132744	0.082611	0.0586538	Cacng2	1
GO:0060092	GO:0060092	regulation of synaptic transmission	glycinergic	1/192	2/28832	0.5	75.0833	8.57842	0.0132744	0.082611	0.0586538	Slc7a10	1
GO:0060299	GO:0060299	negative regulation of sarcomere organization	1/192	2/28832	0.5	75.0833	8.57842	0.0132744	0.082611	0.0586538	Mfn2	1
GO:0072720	GO:0072720	response to dithiothreitol	1/192	2/28832	0.5	75.0833	8.57842	0.0132744	0.082611	0.0586538	Cers1	1
GO:0072753	GO:0072753	cellular response to glutathione	1/192	2/28832	0.5	75.0833	8.57842	0.0132744	0.082611	0.0586538	Afg3l2	1
GO:0090152	GO:0090152	establishment of protein localization to mitochondrial membrane involved in mitochondrial fission	1/192	2/28832	0.5	75.0833	8.57842	0.0132744	0.082611	0.0586538	Mtch2	1
GO:0097753	GO:0097753	membrane bending	1/192	2/28832	0.5	75.0833	8.57842	0.0132744	0.082611	0.0586538	Sh3gl2	1
GO:0099627	GO:0099627	neurotransmitter receptor cycle	1/192	2/28832	0.5	75.0833	8.57842	0.0132744	0.082611	0.0586538	Nsg1	1
GO:0099630	GO:0099630	postsynaptic neurotransmitter receptor cycle	1/192	2/28832	0.5	75.0833	8.57842	0.0132744	0.082611	0.0586538	Nsg1	1
GO:0120158	GO:0120158	positive regulation of collagen catabolic process	1/192	2/28832	0.5	75.0833	8.57842	0.0132744	0.082611	0.0586538	Vsir	1
GO:0140066	GO:0140066	peptidyl-lysine crotonylation	1/192	2/28832	0.5	75.0833	8.57842	0.0132744	0.082611	0.0586538	Ep300	1
GO:0150038	GO:0150038	postsynaptic dense core vesicle exocytosis	1/192	2/28832	0.5	75.0833	8.57842	0.0132744	0.082611	0.0586538	Syt6	1
GO:0160069	GO:0160069	surfactant secretion	1/192	2/28832	0.5	75.0833	8.57842	0.0132744	0.082611	0.0586538	Tmem63b	1
GO:1901370	GO:1901370	response to glutathione	1/192	2/28832	0.5	75.0833	8.57842	0.0132744	0.082611	0.0586538	Afg3l2	1
GO:1903463	GO:1903463	regulation of mitotic cell cycle DNA replication	1/192	2/28832	0.5	75.0833	8.57842	0.0132744	0.082611	0.0586538	Zmpste24	1
GO:1903512	GO:1903512	phytanic acid metabolic process	1/192	2/28832	0.5	75.0833	8.57842	0.0132744	0.082611	0.0586538	Abcd3	1
GO:1904674	GO:1904674	positive regulation of somatic stem cell population maintenance	1/192	2/28832	0.5	75.0833	8.57842	0.0132744	0.082611	0.0586538	Lbh	1
GO:1904890	GO:1904890	negative regulation of excitatory synapse assembly	1/192	2/28832	0.5	75.0833	8.57842	0.0132744	0.082611	0.0586538	Clstn3	1
GO:1905533	GO:1905533	negative regulation of L-leucine import across plasma membrane	1/192	2/28832	0.5	75.0833	8.57842	0.0132744	0.082611	0.0586538	Slc43a2	1
GO:2000565	GO:2000565	negative regulation of CD8-positive	alpha-beta T cell proliferation	1/192	2/28832	0.5	75.0833	8.57842	0.0132744	0.082611	0.0586538	Vsir	1
GO:2001017	GO:2001017	regulation of retrograde axon cargo transport	1/192	2/28832	0.5	75.0833	8.57842	0.0132744	0.082611	0.0586538	Caly	1
GO:2001019	GO:2001019	positive regulation of retrograde axon cargo transport	1/192	2/28832	0.5	75.0833	8.57842	0.0132744	0.082611	0.0586538	Caly	1
GO:0030705	GO:0030705	cytoskeleton-dependent intracellular transport	5/192	211/28832	0.0236967	3.55845	3.05401	0.01374	0.0852039	0.0604948	Rhot2/Caly/Rhot1/Ift52/Spg7	5
GO:0007626	GO:0007626	locomotory behavior	6/192	292/28832	0.0205479	3.08562	2.93287	0.0138028	0.0852039	0.0604948	Btbd9/Prex2/Zmpste24/Grin2d/Astn1/Abhd12	6
GO:0032930	GO:0032930	positive regulation of superoxide anion generation	2/192	27/28832	0.0740741	11.1235	4.30894	0.0138805	0.0852039	0.0604948	Egfr/Itgb2	2
GO:0042219	GO:0042219	modified amino acid catabolic process	2/192	27/28832	0.0740741	11.1235	4.30894	0.0138805	0.0852039	0.0604948	Pcyox1/Abhd12	2
GO:0051016	GO:0051016	barbed-end actin filament capping	2/192	27/28832	0.0740741	11.1235	4.30894	0.0138805	0.0852039	0.0604948	Twf2/Capza2	2
GO:1904889	GO:1904889	regulation of excitatory synapse assembly	2/192	27/28832	0.0740741	11.1235	4.30894	0.0138805	0.0852039	0.0604948	Clstn3/Lrrtm2	2
GO:1905874	GO:1905874	regulation of postsynaptic density organization	2/192	27/28832	0.0740741	11.1235	4.30894	0.0138805	0.0852039	0.0604948	Lrrtm2/Cdh2	2
GO:0006360	GO:0006360	transcription by RNA polymerase I	3/192	76/28832	0.0394737	5.92763	3.52188	0.0143203	0.0875623	0.0621692	Prr7/Zmpste24/Erbb2	3
GO:0010659	GO:0010659	cardiac muscle cell apoptotic process	3/192	76/28832	0.0394737	5.92763	3.52188	0.0143203	0.0875623	0.0621692	Bnip3/Ambra1/Mfn2	3
GO:0046467	GO:0046467	membrane lipid biosynthetic process	4/192	140/28832	0.0285714	4.29048	3.19548	0.014486	0.0884042	0.0627669	Cers1/Agk/Vapa/Sccpdh	4
GO:0042982	GO:0042982	amyloid precursor protein metabolic process	3/192	77/28832	0.038961	5.85065	3.48966	0.0148293	0.0893165	0.0634147	Itm2b/Adam9/Nsg1	3
GO:0140056	GO:0140056	organelle localization by membrane tethering	3/192	77/28832	0.038961	5.85065	3.48966	0.0148293	0.0893165	0.0634147	Vapa/Stx7/Ncam1	3
GO:1904377	GO:1904377	positive regulation of protein localization to cell periphery	3/192	77/28832	0.038961	5.85065	3.48966	0.0148293	0.0893165	0.0634147	Egfr/Itgb1/Cacng2	3
GO:0009185	GO:0009185	ribonucleoside diphosphate metabolic process	4/192	141/28832	0.0283688	4.26005	3.17727	0.0148334	0.0893165	0.0634147	Ep300/Mtch2/Nudt5/Bcl2l13	4
GO:0035966	GO:0035966	response to topologically incorrect protein	4/192	141/28832	0.0283688	4.26005	3.17727	0.0148334	0.0893165	0.0634147	Faf2/Erlec1/Mfn2/Ubxn4	4
GO:0010447	GO:0010447	response to acidic pH	2/192	28/28832	0.0714286	10.7262	4.21589	0.0148834	0.0893165	0.0634147	Ctss/Kcnk1	2
GO:0045780	GO:0045780	positive regulation of bone resorption	2/192	28/28832	0.0714286	10.7262	4.21589	0.0148834	0.0893165	0.0634147	Dlk1/Egfr	2
GO:2000738	GO:2000738	positive regulation of stem cell differentiation	2/192	28/28832	0.0714286	10.7262	4.21589	0.0148834	0.0893165	0.0634147	Mtch2/Vsir	2
GO:0051896	GO:0051896	regulation of phosphatidylinositol 3-kinase/protein kinase B signal transduction	6/192	297/28832	0.020202	3.03367	2.88445	0.0148908	0.0893165	0.0634147	Tmem100/Egfr/Ambra1/Erbb2/Itgb1/Mul1	6
GO:0043603	GO:0043603	amide metabolic process	8/192	479/28832	0.0167015	2.508	2.72499	0.0153464	0.0917117	0.0651153	Chst8/Slc25a16/Cers1/Agk/Acsl5/Vapa/Neu3/Acsl1	8
GO:0010658	GO:0010658	striated muscle cell apoptotic process	3/192	78/28832	0.0384615	5.77564	3.45799	0.0153484	0.0917117	0.0651153	Bnip3/Ambra1/Mfn2	3
GO:1903037	GO:1903037	regulation of leukocyte cell-cell adhesion	7/192	387/28832	0.0180879	2.71619	2.783	0.015402	0.0918577	0.0652189	Ep300/Coro1a/Ambra1/Erbb2/Itgb2/Vsir/Pck1	7
GO:0030833	GO:0030833	regulation of actin filament polymerization	4/192	143/28832	0.027972	4.20047	3.14136	0.0155439	0.0923541	0.0655714	Twf2/Coro1a/Capza2/Tmod2	4
GO:0034219	GO:0034219	carbohydrate transmembrane transport	4/192	143/28832	0.027972	4.20047	3.14136	0.0155439	0.0923541	0.0655714	Cers1/Slc2a8/Mfn2/Septin7	4
GO:0032272	GO:0032272	negative regulation of protein polymerization	3/192	79/28832	0.0379747	5.70253	3.42687	0.0158777	0.0929896	0.0660226	Twf2/Capza2/Tmod2	3
GO:0048259	GO:0048259	regulation of receptor-mediated endocytosis	4/192	144/28832	0.0277778	4.1713	3.12365	0.015907	0.0929896	0.0660226	Lrrtm2/Neu3/Lrpap1/Sh3gl2	4
GO:0015740	GO:0015740	C4-dicarboxylate transport	2/192	29/28832	0.0689655	10.3563	4.12743	0.0159166	0.0929896	0.0660226	Slc1a4/Slc1a3	2
GO:0030970	GO:0030970	retrograde protein transport	ER to cytosol	2/192	29/28832	0.0689655	10.3563	4.12743	0.0159166	0.0929896	0.0660226	Faf2/Erlec1	2
GO:0036010	GO:0036010	protein localization to endosome	2/192	29/28832	0.0689655	10.3563	4.12743	0.0159166	0.0929896	0.0660226	Egfr/Abhd17c	2
GO:0046856	GO:0046856	phosphatidylinositol dephosphorylation	2/192	29/28832	0.0689655	10.3563	4.12743	0.0159166	0.0929896	0.0660226	Pip4p1/Pip4p2	2
GO:0099188	GO:0099188	postsynaptic cytoskeleton organization	2/192	29/28832	0.0689655	10.3563	4.12743	0.0159166	0.0929896	0.0660226	Cit/Sh3gl2	2
GO:1903513	GO:1903513	endoplasmic reticulum to cytosol transport	2/192	29/28832	0.0689655	10.3563	4.12743	0.0159166	0.0929896	0.0660226	Faf2/Erlec1	2
GO:2000193	GO:2000193	positive regulation of fatty acid transport	2/192	29/28832	0.0689655	10.3563	4.12743	0.0159166	0.0929896	0.0660226	Acsl5/Acsl1	2
GO:0031345	GO:0031345	negative regulation of cell projection organization	5/192	220/28832	0.0227273	3.41288	2.94149	0.0161812	0.094212	0.0668905	Dpysl5/Cit/Dpysl3/H2-D1/Itgb1	5
GO:0010001	GO:0010001	glial cell differentiation	6/192	303/28832	0.019802	2.9736	2.82768	0.0162735	0.094212	0.0668905	Bnip3/Egfr/Gpr37l1/Erbb2/Cdh2/Dner	6
GO:0021987	GO:0021987	cerebral cortex development	4/192	145/28832	0.0275862	4.14253	3.10609	0.0162754	0.094212	0.0668905	Bnip3/Egfr/Mboat7/Cdh2	4
GO:0042303	GO:0042303	molting cycle	4/192	145/28832	0.0275862	4.14253	3.10609	0.0162754	0.094212	0.0668905	Gnas/Zmpste24/Egfr/Nsdhl	4
GO:0042633	GO:0042633	hair cycle	4/192	145/28832	0.0275862	4.14253	3.10609	0.0162754	0.094212	0.0668905	Gnas/Zmpste24/Egfr/Nsdhl	4
GO:0009132	GO:0009132	nucleoside diphosphate metabolic process	4/192	146/28832	0.0273973	4.11416	3.0887	0.0166492	0.0960224	0.0681759	Ep300/Mtch2/Nudt5/Bcl2l13	4
GO:0045621	GO:0045621	positive regulation of lymphocyte differentiation	4/192	146/28832	0.0273973	4.11416	3.0887	0.0166492	0.0960224	0.0681759	Ep300/Ambra1/Vsir/Pck1	4
GO:0007416	GO:0007416	synapse assembly	6/192	305/28832	0.0196721	2.9541	2.80907	0.0167535	0.0964475	0.0684777	Clstn3/Lrrtm2/Podxl/L1cam/Cdh2/Adgre5	6
GO:0043113	GO:0043113	receptor clustering	3/192	81/28832	0.037037	5.56173	3.3662	0.0169668	0.0967905	0.0687213	Itgb2/Cdh2/Pak1	3
GO:0032928	GO:0032928	regulation of superoxide anion generation	2/192	30/28832	0.0666667	10.0111	4.04317	0.0169797	0.0967905	0.0687213	Egfr/Itgb2	2
GO:0035235	GO:0035235	ionotropic glutamate receptor signaling pathway	2/192	30/28832	0.0666667	10.0111	4.04317	0.0169797	0.0967905	0.0687213	Grin2d/Grin2c	2
GO:0098810	GO:0098810	neurotransmitter reuptake	2/192	30/28832	0.0666667	10.0111	4.04317	0.0169797	0.0967905	0.0687213	Slc6a2/Itgb1	2
GO:0006090	GO:0006090	pyruvate metabolic process	4/192	147/28832	0.0272109	4.08617	3.07146	0.0170283	0.0967905	0.0687213	Ep300/Mtch2/Bcl2l13/Pck1	4
GO:0008643	GO:0008643	carbohydrate transport	4/192	147/28832	0.0272109	4.08617	3.07146	0.0170283	0.0967905	0.0687213	Cers1/Slc2a8/Mfn2/Septin7	4
GO:0016241	GO:0016241	regulation of macroautophagy	4/192	147/28832	0.0272109	4.08617	3.07146	0.0170283	0.0967905	0.0687213	Cers1/Bnip3/Ambra1/Mul1	4
GO:0045453	GO:0045453	bone resorption	3/192	82/28832	0.0365854	5.4939	3.33661	0.0175266	0.099265	0.0704781	Dlk1/Ctss/Egfr	3
GO:2000379	GO:2000379	positive regulation of reactive oxygen species metabolic process	3/192	82/28832	0.0365854	5.4939	3.33661	0.0175266	0.099265	0.0704781	Egfr/Itgb2/Mfn2	3
GO:0017157	GO:0017157	regulation of exocytosis	5/192	225/28832	0.0222222	3.33704	2.88147	0.0176548	0.0996323	0.0707389	Rph3a/Prkcg/Syt6/Itgb2/Wdr41	5
GO:0031032	GO:0031032	actomyosin structure organization	5/192	225/28832	0.0222222	3.33704	2.88147	0.0176548	0.0996323	0.0707389	Ep300/Mfn2/Pak1/Tmod2/Itgb1	5
GO:0000302	GO:0000302	response to reactive oxygen species	5/192	226/28832	0.0221239	3.32227	2.86967	0.0179598	0.100912	0.0716477	Ep300/Bnip3/Egfr/Gpr37l1/Adam9	5
GO:0060004	GO:0060004	reflex	2/192	31/28832	0.0645161	9.68817	3.96278	0.0180721	0.100912	0.0716477	Afg3l2/Cacng2	2
GO:1901880	GO:1901880	negative regulation of protein depolymerization	3/192	83/28832	0.0361446	5.42771	3.30751	0.0180967	0.100912	0.0716477	Twf2/Capza2/Tmod2	3
GO:0051965	GO:0051965	positive regulation of synapse assembly	3/192	84/28832	0.0357143	5.3631	3.27887	0.018677	0.100912	0.0716477	Clstn3/Lrrtm2/Adgre5	3
GO:0006665	GO:0006665	sphingolipid metabolic process	4/192	152/28832	0.0263158	3.95175	2.98749	0.0190045	0.100912	0.0716477	Cers1/Agk/Vapa/Neu3	4
GO:0006699	GO:0006699	bile acid biosynthetic process	2/192	32/28832	0.0625	9.38542	3.88595	0.0191935	0.100912	0.0716477	Abcd3/Slc27a2	2
GO:0010996	GO:0010996	response to auditory stimulus	2/192	32/28832	0.0625	9.38542	3.88595	0.0191935	0.100912	0.0716477	Slc1a3/Abhd12	2
GO:0015874	GO:0015874	norepinephrine transport	2/192	32/28832	0.0625	9.38542	3.88595	0.0191935	0.100912	0.0716477	Ptgs1/Slc6a2	2
GO:0043516	GO:0043516	regulation of DNA damage response	signal transduction by p53 class mediator	2/192	32/28832	0.0625	9.38542	3.88595	0.0191935	0.100912	0.0716477	Zmpste24/Pttg1ip	2
GO:0046628	GO:0046628	positive regulation of insulin receptor signaling pathway	2/192	32/28832	0.0625	9.38542	3.88595	0.0191935	0.100912	0.0716477	Mfn2/Pak1	2
GO:0072330	GO:0072330	monocarboxylic acid biosynthetic process	5/192	230/28832	0.0217391	3.26449	2.82313	0.0192146	0.100912	0.0716477	Ptgs1/Abcd3/Ptges2/Slc27a2/Abcd2	5
GO:0048488	GO:0048488	synaptic vesicle endocytosis	3/192	85/28832	0.0352941	5.3	3.25069	0.0192676	0.100912	0.0716477	Btbd9/Sh3gl1/Sh3gl2	3
GO:0046165	GO:0046165	alcohol biosynthetic process	4/192	153/28832	0.0261438	3.92593	2.97113	0.019416	0.100912	0.0716477	Agk/Cyb5r3/Nsdhl/Pck1	4
GO:0006119	GO:0006119	oxidative phosphorylation	4/192	154/28832	0.025974	3.90043	2.9549	0.0198331	0.100912	0.0716477	Mtch2/Sdha/Bcl2l13/Slc25a33	4
GO:0002101	GO:0002101	tRNA wobble cytosine modification	1/192	3/28832	0.333333	50.0556	6.9571	0.0198457	0.100912	0.0716477	Alkbh1	1
GO:0002485	GO:0002485	antigen processing and presentation of endogenous peptide antigen via MHC class I via ER pathway	TAP-dependent	1/192	3/28832	0.333333	50.0556	6.9571	0.0198457	0.100912	0.0716477	H2-D1	1
GO:0006014	GO:0006014	D-ribose metabolic process	1/192	3/28832	0.333333	50.0556	6.9571	0.0198457	0.100912	0.0716477	Nudt5	1
GO:0007161	GO:0007161	calcium-independent cell-matrix adhesion	1/192	3/28832	0.333333	50.0556	6.9571	0.0198457	0.100912	0.0716477	Itgb1	1
GO:0010312	GO:0010312	detoxification of zinc ion	1/192	3/28832	0.333333	50.0556	6.9571	0.0198457	0.100912	0.0716477	Slc30a10	1
GO:0014737	GO:0014737	positive regulation of muscle atrophy	1/192	3/28832	0.333333	50.0556	6.9571	0.0198457	0.100912	0.0716477	Ep300	1
GO:0015821	GO:0015821	methionine transport	1/192	3/28832	0.333333	50.0556	6.9571	0.0198457	0.100912	0.0716477	Slc43a2	1
GO:0015880	GO:0015880	coenzyme A transport	1/192	3/28832	0.333333	50.0556	6.9571	0.0198457	0.100912	0.0716477	Slc25a16	1
GO:0019323	GO:0019323	pentose catabolic process	1/192	3/28832	0.333333	50.0556	6.9571	0.0198457	0.100912	0.0716477	Nudt5	1
GO:0030026	GO:0030026	intracellular manganese ion homeostasis	1/192	3/28832	0.333333	50.0556	6.9571	0.0198457	0.100912	0.0716477	Slc30a10	1
GO:0032425	GO:0032425	positive regulation of mismatch repair	1/192	3/28832	0.333333	50.0556	6.9571	0.0198457	0.100912	0.0716477	Prkcg	1
GO:0033590	GO:0033590	response to cobalamin	1/192	3/28832	0.333333	50.0556	6.9571	0.0198457	0.100912	0.0716477	Egfr	1
GO:0034769	GO:0034769	basement membrane disassembly	1/192	3/28832	0.333333	50.0556	6.9571	0.0198457	0.100912	0.0716477	Ctss	1
GO:0035349	GO:0035349	coenzyme A transmembrane transport	1/192	3/28832	0.333333	50.0556	6.9571	0.0198457	0.100912	0.0716477	Slc25a16	1
GO:0042245	GO:0042245	RNA repair	1/192	3/28832	0.333333	50.0556	6.9571	0.0198457	0.100912	0.0716477	Alkbh1	1
GO:0050689	GO:0050689	negative regulation of defense response to virus by host	1/192	3/28832	0.333333	50.0556	6.9571	0.0198457	0.100912	0.0716477	Mul1	1
GO:0051941	GO:0051941	regulation of amino acid uptake involved in synaptic transmission	1/192	3/28832	0.333333	50.0556	6.9571	0.0198457	0.100912	0.0716477	Itgb1	1
GO:0051946	GO:0051946	regulation of glutamate uptake involved in transmission of nerve impulse	1/192	3/28832	0.333333	50.0556	6.9571	0.0198457	0.100912	0.0716477	Itgb1	1
GO:0060177	GO:0060177	regulation of angiotensin metabolic process	1/192	3/28832	0.333333	50.0556	6.9571	0.0198457	0.100912	0.0716477	Ep300	1
GO:0060912	GO:0060912	cardiac cell fate specification	1/192	3/28832	0.333333	50.0556	6.9571	0.0198457	0.100912	0.0716477	Itgb1	1
GO:0061534	GO:0061534	gamma-aminobutyric acid secretion	neurotransmission	1/192	3/28832	0.333333	50.0556	6.9571	0.0198457	0.100912	0.0716477	Pak1	1
GO:0071279	GO:0071279	cellular response to cobalt ion	1/192	3/28832	0.333333	50.0556	6.9571	0.0198457	0.100912	0.0716477	Bnip3	1
GO:0071586	GO:0071586	CAAX-box protein processing	1/192	3/28832	0.333333	50.0556	6.9571	0.0198457	0.100912	0.0716477	Zmpste24	1
GO:0097403	GO:0097403	cellular response to raffinose	1/192	3/28832	0.333333	50.0556	6.9571	0.0198457	0.100912	0.0716477	Pck1	1
GO:0098706	GO:0098706	iron ion import across cell outer membrane	1/192	3/28832	0.333333	50.0556	6.9571	0.0198457	0.100912	0.0716477	Steap3	1
GO:0098718	GO:0098718	serine import across plasma membrane	1/192	3/28832	0.333333	50.0556	6.9571	0.0198457	0.100912	0.0716477	Slc1a4	1
GO:0099050	GO:0099050	vesicle scission	1/192	3/28832	0.333333	50.0556	6.9571	0.0198457	0.100912	0.0716477	Sh3gl2	1
GO:0140576	GO:0140576	ascorbate homeostasis	1/192	3/28832	0.333333	50.0556	6.9571	0.0198457	0.100912	0.0716477	Cybrd1	1
GO:0141164	GO:0141164	mitochondrial protein quality control	1/192	3/28832	0.333333	50.0556	6.9571	0.0198457	0.100912	0.0716477	Afg3l2	1
GO:1900039	GO:1900039	positive regulation of cellular response to hypoxia	1/192	3/28832	0.333333	50.0556	6.9571	0.0198457	0.100912	0.0716477	Ep300	1
GO:1901545	GO:1901545	response to raffinose	1/192	3/28832	0.333333	50.0556	6.9571	0.0198457	0.100912	0.0716477	Pck1	1
GO:1902167	GO:1902167	positive regulation of intrinsic apoptotic signaling pathway in response to DNA damage by p53 class mediator	1/192	3/28832	0.333333	50.0556	6.9571	0.0198457	0.100912	0.0716477	Steap3	1
GO:1902722	GO:1902722	positive regulation of prolactin secretion	1/192	3/28832	0.333333	50.0556	6.9571	0.0198457	0.100912	0.0716477	Egfr	1
GO:1903361	GO:1903361	protein localization to basolateral plasma membrane	1/192	3/28832	0.333333	50.0556	6.9571	0.0198457	0.100912	0.0716477	Cacng2	1
GO:1903445	GO:1903445	protein transport from ciliary membrane to plasma membrane	1/192	3/28832	0.333333	50.0556	6.9571	0.0198457	0.100912	0.0716477	Rilpl1	1
GO:1903812	GO:1903812	L-serine import across plasma membrane	1/192	3/28832	0.333333	50.0556	6.9571	0.0198457	0.100912	0.0716477	Slc1a4	1
GO:1905532	GO:1905532	regulation of L-leucine import across plasma membrane	1/192	3/28832	0.333333	50.0556	6.9571	0.0198457	0.100912	0.0716477	Slc43a2	1
GO:1905704	GO:1905704	positive regulation of inhibitory synapse assembly	1/192	3/28832	0.333333	50.0556	6.9571	0.0198457	0.100912	0.0716477	Clstn3	1
GO:1990145	GO:1990145	maintenance of translational fidelity	1/192	3/28832	0.333333	50.0556	6.9571	0.0198457	0.100912	0.0716477	Cdkal1	1
GO:1990359	GO:1990359	stress response to zinc ion	1/192	3/28832	0.333333	50.0556	6.9571	0.0198457	0.100912	0.0716477	Slc30a10	1
GO:1990911	GO:1990911	response to psychosocial stress	1/192	3/28832	0.333333	50.0556	6.9571	0.0198457	0.100912	0.0716477	Prkcg	1
GO:2000196	GO:2000196	positive regulation of female gonad development	1/192	3/28832	0.333333	50.0556	6.9571	0.0198457	0.100912	0.0716477	Mfn2	1
GO:2000866	GO:2000866	positive regulation of estradiol secretion	1/192	3/28832	0.333333	50.0556	6.9571	0.0198457	0.100912	0.0716477	Mfn2	1
GO:2000872	GO:2000872	positive regulation of progesterone secretion	1/192	3/28832	0.333333	50.0556	6.9571	0.0198457	0.100912	0.0716477	Mfn2	1
GO:2001136	GO:2001136	negative regulation of endocytic recycling	1/192	3/28832	0.333333	50.0556	6.9571	0.0198457	0.100912	0.0716477	Arhgap1	1
GO:0022406	GO:0022406	membrane docking	3/192	86/28832	0.0348837	5.23837	3.22295	0.0198684	0.100912	0.0716477	Vapa/Stx7/Ncam1	3
GO:0035023	GO:0035023	regulation of Rho protein signal transduction	3/192	86/28832	0.0348837	5.23837	3.22295	0.0198684	0.100912	0.0716477	Erbb2/Cdh2/Itgb1	3
GO:0055021	GO:0055021	regulation of cardiac muscle tissue growth	3/192	86/28832	0.0348837	5.23837	3.22295	0.0198684	0.100912	0.0716477	Ep300/Pak1/Ncam1	3
GO:0045619	GO:0045619	regulation of lymphocyte differentiation	5/192	233/28832	0.0214592	3.22246	2.78888	0.0201927	0.101847	0.0723113	Ep300/Ambra1/Erbb2/Vsir/Pck1	5
GO:0007173	GO:0007173	epidermal growth factor receptor signaling pathway	4/192	155/28832	0.0258065	3.87527	2.93881	0.0202556	0.101847	0.0723113	Neu3/Egfr/Erbb2/Slc30a10	4
GO:0010927	GO:0010927	cellular component assembly involved in morphogenesis	4/192	155/28832	0.0258065	3.87527	2.93881	0.0202556	0.101847	0.0723113	Ep300/Mfn2/Tmod2/Itgb1	4
GO:0032989	GO:0032989	cellular anatomical entity morphogenesis	4/192	155/28832	0.0258065	3.87527	2.93881	0.0202556	0.101847	0.0723113	Ep300/Mfn2/Tmod2/Itgb1	4
GO:0106106	GO:0106106	cold-induced thermogenesis	4/192	155/28832	0.0258065	3.87527	2.93881	0.0202556	0.101847	0.0723113	Clstn3/Gnas/Acsl1/Mfn2	4
GO:0001516	GO:0001516	prostaglandin biosynthetic process	2/192	33/28832	0.0606061	9.10101	3.81243	0.0203435	0.101847	0.0723113	Ptgs1/Ptges2	2
GO:0046457	GO:0046457	prostanoid biosynthetic process	2/192	33/28832	0.0606061	9.10101	3.81243	0.0203435	0.101847	0.0723113	Ptgs1/Ptges2	2
GO:0090314	GO:0090314	positive regulation of protein targeting to membrane	2/192	33/28832	0.0606061	9.10101	3.81243	0.0203435	0.101847	0.0723113	Erbb2/Pak1	2
GO:1900242	GO:1900242	regulation of synaptic vesicle endocytosis	2/192	33/28832	0.0606061	9.10101	3.81243	0.0203435	0.101847	0.0723113	Btbd9/Sh3gl1	2
GO:0032006	GO:0032006	regulation of TOR signaling	4/192	156/28832	0.025641	3.85043	2.92285	0.0206836	0.103222	0.0732872	Ep300/Prex2/Zmpste24/Pip4p1	4
GO:0044272	GO:0044272	sulfur compound biosynthetic process	4/192	156/28832	0.025641	3.85043	2.92285	0.0206836	0.103222	0.0732872	Fmo1/Slc25a16/Acsl5/Acsl1	4
GO:0038084	GO:0038084	vascular endothelial growth factor signaling pathway	3/192	88/28832	0.0340909	5.11932	3.16874	0.0211008	0.104887	0.0744695	Egfr/Erbb2/Itgb1	3
GO:0042698	GO:0042698	ovulation cycle	3/192	88/28832	0.0340909	5.11932	3.16874	0.0211008	0.104887	0.0744695	Egfr/Erbb2/Mfn2	3
GO:0033559	GO:0033559	unsaturated fatty acid metabolic process	4/192	157/28832	0.0254777	3.8259	2.90703	0.0211172	0.104887	0.0744695	Ptgs1/Cyp2j13/Ptges2/Abcd2	4
GO:0006909	GO:0006909	phagocytosis	5/192	236/28832	0.0211864	3.1815	2.75519	0.0212028	0.105146	0.0746537	Prkcg/Coro1a/Itgb2/Itgb1/Pip4p2	5
GO:0044248	GO:0044248	cellular catabolic process	6/192	323/28832	0.0185759	2.78947	2.64807	0.0215192	0.106392	0.075538	Acsl5/Erap1/Abcd3/Slc27a2/Abcd2/Pck1	6
GO:0051957	GO:0051957	positive regulation of amino acid transport	2/192	34/28832	0.0588235	8.83333	3.74196	0.0215216	0.106392	0.075538	Arl6ip1/Itgb1	2
GO:0040014	GO:0040014	regulation of multicellular organism growth	3/192	89/28832	0.0337079	5.0618	3.14225	0.0217325	0.107266	0.0761586	Gnas/Zmpste24/Afg3l2	3
GO:0009636	GO:0009636	response to toxic substance	5/192	238/28832	0.0210084	3.15476	2.73303	0.0218943	0.107895	0.0766056	Ptgs1/Prkcg/Cers1/Mtarc2/Slc30a10	5
GO:0016236	GO:0016236	macroautophagy	6/192	325/28832	0.0184615	2.77231	2.63087	0.0220998	0.108738	0.077204	Cers1/Bnip3/Ambra1/Mfn2/Bcl2l13/Mul1	6
GO:0010976	GO:0010976	positive regulation of neuron projection development	5/192	239/28832	0.0209205	3.14156	2.72204	0.0222454	0.109284	0.0775914	Ep300/Twf2/Dpysl3/Mfn2/Itgb1	5
GO:2000736	GO:2000736	regulation of stem cell differentiation	3/192	90/28832	0.0333333	5.00556	3.11616	0.0223743	0.109746	0.0779195	Lbh/Mtch2/Vsir	3
GO:0035116	GO:0035116	embryonic hindlimb morphogenesis	2/192	35/28832	0.0571429	8.58095	3.67433	0.0227273	0.110445	0.078416	Rpgrip1l/Gnas	2
GO:0051654	GO:0051654	establishment of mitochondrion localization	2/192	35/28832	0.0571429	8.58095	3.67433	0.0227273	0.110445	0.078416	Rhot2/Rhot1	2
GO:0060586	GO:0060586	multicellular organismal-level iron ion homeostasis	2/192	35/28832	0.0571429	8.58095	3.67433	0.0227273	0.110445	0.078416	Btbd9/Cybrd1	2
GO:0061050	GO:0061050	regulation of cell growth involved in cardiac muscle cell development	2/192	35/28832	0.0571429	8.58095	3.67433	0.0227273	0.110445	0.078416	Ep300/Pak1	2
GO:0062125	GO:0062125	regulation of mitochondrial gene expression	2/192	35/28832	0.0571429	8.58095	3.67433	0.0227273	0.110445	0.078416	Alkbh1/Fastkd2	2
GO:1901797	GO:1901797	negative regulation of signal transduction by p53 class mediator	2/192	35/28832	0.0571429	8.58095	3.67433	0.0227273	0.110445	0.078416	Pttg1ip/Armc10	2
GO:0043467	GO:0043467	regulation of generation of precursor metabolites and energy	4/192	161/28832	0.0248447	3.73085	2.84501	0.0229071	0.111147	0.0789146	Ep300/Mtch2/Mfn2/Slc25a33	4
GO:0006809	GO:0006809	nitric oxide biosynthetic process	3/192	91/28832	0.032967	4.95055	3.09045	0.0230265	0.111212	0.0789607	Mtarc2/Itgb2/Cyb5r3	3
GO:0032456	GO:0032456	endocytic recycling	3/192	91/28832	0.032967	4.95055	3.09045	0.0230265	0.111212	0.0789607	Arl4c/Arhgap1/Nsg1	3
GO:0140238	GO:0140238	presynaptic endocytosis	3/192	91/28832	0.032967	4.95055	3.09045	0.0230265	0.111212	0.0789607	Btbd9/Sh3gl1/Sh3gl2	3
GO:0010508	GO:0010508	positive regulation of autophagy	4/192	162/28832	0.0246914	3.70782	2.82981	0.0233686	0.11252	0.0798889	Cers1/Bnip3/Ambra1/Mul1	4
GO:1903305	GO:1903305	regulation of regulated secretory pathway	4/192	162/28832	0.0246914	3.70782	2.82981	0.0233686	0.11252	0.0798889	Rph3a/Prkcg/Syt6/Itgb2	4
GO:0016054	GO:0016054	organic acid catabolic process	5/192	243/28832	0.0205761	3.08985	2.67863	0.0236866	0.113382	0.080501	Acsl5/Abcd3/Slc27a2/Abcd2/Pck1	5
GO:0043200	GO:0043200	response to amino acid	5/192	243/28832	0.0205761	3.08985	2.67863	0.0236866	0.113382	0.080501	Ep300/Egfr/Grin2d/Slc1a3/Pck1	5
GO:0046395	GO:0046395	carboxylic acid catabolic process	5/192	243/28832	0.0205761	3.08985	2.67863	0.0236866	0.113382	0.080501	Acsl5/Abcd3/Slc27a2/Abcd2/Pck1	5
GO:0034614	GO:0034614	cellular response to reactive oxygen species	4/192	163/28832	0.0245399	3.68507	2.81473	0.0238357	0.113382	0.080501	Ep300/Bnip3/Egfr/Gpr37l1	4
GO:0050768	GO:0050768	negative regulation of neurogenesis	4/192	163/28832	0.0245399	3.68507	2.81473	0.0238357	0.113382	0.080501	Dpysl5/Cit/Gpr37l1/Mfn2	4
GO:0051384	GO:0051384	response to glucocorticoid	4/192	163/28832	0.0245399	3.68507	2.81473	0.0238357	0.113382	0.080501	Ep300/Egfr/Adam9/Pck1	4
GO:0055007	GO:0055007	cardiac muscle cell differentiation	4/192	163/28832	0.0245399	3.68507	2.81473	0.0238357	0.113382	0.080501	Ep300/Zmpste24/Pak1/Itgb1	4
GO:0098876	GO:0098876	vesicle-mediated transport to the plasma membrane	4/192	163/28832	0.0245399	3.68507	2.81473	0.0238357	0.113382	0.080501	Mylk/Arl4c/Arhgap1/Nsg1	4
GO:0046394	GO:0046394	carboxylic acid biosynthetic process	6/192	331/28832	0.0181269	2.72205	2.58003	0.0239048	0.113539	0.0806125	Ptgs1/Abcd3/Slc1a3/Ptges2/Slc27a2/Abcd2	6
GO:0090322	GO:0090322	regulation of superoxide metabolic process	2/192	36/28832	0.0555556	8.34259	3.60935	0.0239604	0.113631	0.0806782	Egfr/Itgb2	2
GO:0019229	GO:0019229	regulation of vasoconstriction	3/192	93/28832	0.0322581	4.84409	3.04013	0.0243616	0.114342	0.0811825	Ptgs1/Egfr/Itgb1	3
GO:0034109	GO:0034109	homotypic cell-cell adhesion	3/192	93/28832	0.0322581	4.84409	3.04013	0.0243616	0.114342	0.0811825	Gnas/L1cam/Ncam1	3
GO:0043242	GO:0043242	negative regulation of protein-containing complex disassembly	3/192	93/28832	0.0322581	4.84409	3.04013	0.0243616	0.114342	0.0811825	Twf2/Capza2/Tmod2	3
GO:0045665	GO:0045665	negative regulation of neuron differentiation	3/192	93/28832	0.0322581	4.84409	3.04013	0.0243616	0.114342	0.0811825	Cit/Gpr37l1/Itgb1	3
GO:0060420	GO:0060420	regulation of heart growth	3/192	93/28832	0.0322581	4.84409	3.04013	0.0243616	0.114342	0.0811825	Ep300/Pak1/Ncam1	3
GO:0097581	GO:0097581	lamellipodium organization	3/192	93/28832	0.0322581	4.84409	3.04013	0.0243616	0.114342	0.0811825	Twf2/Ablim1/Itgb1	3
GO:0099111	GO:0099111	microtubule-based transport	5/192	245/28832	0.0204082	3.06463	2.65726	0.0244292	0.114342	0.0811825	Rhot2/Caly/Rhot1/Ift52/Spg7	5
GO:0031333	GO:0031333	negative regulation of protein-containing complex assembly	4/192	165/28832	0.0242424	3.6404	2.78494	0.0247868	0.114342	0.0811825	Ep300/Twf2/Capza2/Tmod2	4
GO:0046323	GO:0046323	D-glucose import	3/192	94/28832	0.0319149	4.79255	3.01551	0.0250446	0.114342	0.0811825	Cers1/Mfn2/Septin7	3
GO:0140962	GO:0140962	multicellular organismal-level chemical homeostasis	3/192	94/28832	0.0319149	4.79255	3.01551	0.0250446	0.114342	0.0811825	Btbd9/Tmem63b/Cybrd1	3
GO:0046034	GO:0046034	ATP metabolic process	5/192	247/28832	0.0202429	3.03981	2.63611	0.0251868	0.114342	0.0811825	Ep300/Mtch2/Sdha/Nudt5/Bcl2l13	5
GO:0000002	GO:0000002	mitochondrial genome maintenance	2/192	37/28832	0.0540541	8.11712	3.54683	0.0252203	0.114342	0.0811825	Slc25a36/Slc25a33	2
GO:0021591	GO:0021591	ventricular system development	2/192	37/28832	0.0540541	8.11712	3.54683	0.0252203	0.114342	0.0811825	Rpgrip1l/Mboat7	2
GO:0033146	GO:0033146	regulation of intracellular estrogen receptor signaling pathway	2/192	37/28832	0.0540541	8.11712	3.54683	0.0252203	0.114342	0.0811825	Lbh/Pak1	2
GO:0035384	GO:0035384	thioester biosynthetic process	2/192	37/28832	0.0540541	8.11712	3.54683	0.0252203	0.114342	0.0811825	Acsl5/Acsl1	2
GO:0071616	GO:0071616	acyl-CoA biosynthetic process	2/192	37/28832	0.0540541	8.11712	3.54683	0.0252203	0.114342	0.0811825	Acsl5/Acsl1	2
GO:1900078	GO:1900078	positive regulation of cellular response to insulin stimulus	2/192	37/28832	0.0540541	8.11712	3.54683	0.0252203	0.114342	0.0811825	Mfn2/Pak1	2
GO:1904375	GO:1904375	regulation of protein localization to cell periphery	4/192	166/28832	0.0240964	3.61847	2.77021	0.0252709	0.114342	0.0811825	Egfr/Stx7/Itgb1/Cacng2	4
GO:0002090	GO:0002090	regulation of receptor internalization	3/192	95/28832	0.0315789	4.74211	2.99124	0.0257378	0.114342	0.0811825	Lrrtm2/Lrpap1/Sh3gl2	3
GO:0006661	GO:0006661	phosphatidylinositol biosynthetic process	3/192	95/28832	0.0315789	4.74211	2.99124	0.0257378	0.114342	0.0811825	Ttc7b/Mboat7/Efr3b	3
GO:0046474	GO:0046474	glycerophospholipid biosynthetic process	4/192	167/28832	0.0239521	3.59681	2.7556	0.0257606	0.114342	0.0811825	Ttc7b/Mboat7/Cds2/Efr3b	4
GO:0060078	GO:0060078	regulation of postsynaptic membrane potential	4/192	167/28832	0.0239521	3.59681	2.7556	0.0257606	0.114342	0.0811825	Sh3gl1/Grin2d/Grin2c/Kcnk1	4
GO:0098773	GO:0098773	skin epidermis development	4/192	167/28832	0.0239521	3.59681	2.7556	0.0257606	0.114342	0.0811825	Gnas/Zmpste24/Egfr/Nsdhl	4
GO:0043270	GO:0043270	positive regulation of monoatomic ion transport	5/192	249/28832	0.0200803	3.01539	2.61517	0.0259592	0.114342	0.0811825	Gpr39/Gnas/Ctss/Scn3b/Mylk	5
GO:0006633	GO:0006633	fatty acid biosynthetic process	4/192	168/28832	0.0238095	3.5754	2.7411	0.026256	0.114342	0.0811825	Ptgs1/Abcd3/Ptges2/Abcd2	4
GO:0001966	GO:0001966	thigmotaxis	1/192	4/28832	0.25	37.5417	5.98419	0.0263735	0.114342	0.0811825	Ep300	1
GO:0006660	GO:0006660	phosphatidylserine catabolic process	1/192	4/28832	0.25	37.5417	5.98419	0.0263735	0.114342	0.0811825	Abhd12	1
GO:0010046	GO:0010046	response to mycotoxin	1/192	4/28832	0.25	37.5417	5.98419	0.0263735	0.114342	0.0811825	Cers1	1
GO:0015818	GO:0015818	isoleucine transport	1/192	4/28832	0.25	37.5417	5.98419	0.0263735	0.114342	0.0811825	Slc43a2	1
GO:0015823	GO:0015823	phenylalanine transport	1/192	4/28832	0.25	37.5417	5.98419	0.0263735	0.114342	0.0811825	Slc43a2	1
GO:0018076	GO:0018076	N-terminal peptidyl-lysine acetylation	1/192	4/28832	0.25	37.5417	5.98419	0.0263735	0.114342	0.0811825	Ep300	1
GO:0032423	GO:0032423	regulation of mismatch repair	1/192	4/28832	0.25	37.5417	5.98419	0.0263735	0.114342	0.0811825	Prkcg	1
GO:0033058	GO:0033058	directional locomotion	1/192	4/28832	0.25	37.5417	5.98419	0.0263735	0.114342	0.0811825	Grin2c	1
GO:0034164	GO:0034164	negative regulation of toll-like receptor 9 signaling pathway	1/192	4/28832	0.25	37.5417	5.98419	0.0263735	0.114342	0.0811825	Gramd4	1
GO:0035483	GO:0035483	gastric emptying	1/192	4/28832	0.25	37.5417	5.98419	0.0263735	0.114342	0.0811825	Gpr39	1
GO:0035938	GO:0035938	estradiol secretion	1/192	4/28832	0.25	37.5417	5.98419	0.0263735	0.114342	0.0811825	Mfn2	1
GO:0036149	GO:0036149	phosphatidylinositol acyl-chain remodeling	1/192	4/28832	0.25	37.5417	5.98419	0.0263735	0.114342	0.0811825	Mboat7	1
GO:0040010	GO:0040010	positive regulation of growth rate	1/192	4/28832	0.25	37.5417	5.98419	0.0263735	0.114342	0.0811825	Armc10	1
GO:0042126	GO:0042126	nitrate metabolic process	1/192	4/28832	0.25	37.5417	5.98419	0.0263735	0.114342	0.0811825	Mtarc2	1
GO:0042412	GO:0042412	taurine biosynthetic process	1/192	4/28832	0.25	37.5417	5.98419	0.0263735	0.114342	0.0811825	Fmo1	1
GO:0042539	GO:0042539	hypotonic salinity response	1/192	4/28832	0.25	37.5417	5.98419	0.0263735	0.114342	0.0811825	Pck1	1
GO:0046305	GO:0046305	alkanesulfonate biosynthetic process	1/192	4/28832	0.25	37.5417	5.98419	0.0263735	0.114342	0.0811825	Fmo1	1
GO:0051012	GO:0051012	microtubule sliding	1/192	4/28832	0.25	37.5417	5.98419	0.0263735	0.114342	0.0811825	Map4	1
GO:0051365	GO:0051365	cellular response to potassium ion starvation	1/192	4/28832	0.25	37.5417	5.98419	0.0263735	0.114342	0.0811825	Pck1	1
GO:0055071	GO:0055071	manganese ion homeostasis	1/192	4/28832	0.25	37.5417	5.98419	0.0263735	0.114342	0.0811825	Slc30a10	1
GO:0060244	GO:0060244	negative regulation of cell proliferation involved in contact inhibition	1/192	4/28832	0.25	37.5417	5.98419	0.0263735	0.114342	0.0811825	Pak1	1
GO:0060988	GO:0060988	lipid tube assembly	1/192	4/28832	0.25	37.5417	5.98419	0.0263735	0.114342	0.0811825	Sh3gl2	1
GO:0071477	GO:0071477	cellular hypotonic salinity response	1/192	4/28832	0.25	37.5417	5.98419	0.0263735	0.114342	0.0811825	Pck1	1
GO:0097118	GO:0097118	neuroligin clustering involved in postsynaptic membrane assembly	1/192	4/28832	0.25	37.5417	5.98419	0.0263735	0.114342	0.0811825	Cdh2	1
GO:0150036	GO:0150036	regulation of trans-synaptic signaling by endocannabinoid	modulating synaptic transmission	1/192	4/28832	0.25	37.5417	5.98419	0.0263735	0.114342	0.0811825	Pak1	1
GO:0150054	GO:0150054	regulation of postsynaptic neurotransmitter receptor diffusion trapping	1/192	4/28832	0.25	37.5417	5.98419	0.0263735	0.114342	0.0811825	Itgb1	1
GO:1902109	GO:1902109	negative regulation of mitochondrial membrane permeability involved in apoptotic process	1/192	4/28832	0.25	37.5417	5.98419	0.0263735	0.114342	0.0811825	Bnip3	1
GO:1902685	GO:1902685	positive regulation of receptor localization to synapse	1/192	4/28832	0.25	37.5417	5.98419	0.0263735	0.114342	0.0811825	Stx7	1
GO:1902775	GO:1902775	mitochondrial large ribosomal subunit assembly	1/192	4/28832	0.25	37.5417	5.98419	0.0263735	0.114342	0.0811825	Fastkd2	1
GO:1903527	GO:1903527	positive regulation of membrane tubulation	1/192	4/28832	0.25	37.5417	5.98419	0.0263735	0.114342	0.0811825	Sh3gl2	1
GO:1904273	GO:1904273	L-alanine import across plasma membrane	1/192	4/28832	0.25	37.5417	5.98419	0.0263735	0.114342	0.0811825	Slc1a4	1
GO:1904550	GO:1904550	response to arachidonate	1/192	4/28832	0.25	37.5417	5.98419	0.0263735	0.114342	0.0811825	Ppp5c	1
GO:1905445	GO:1905445	positive regulation of clathrin coat assembly	1/192	4/28832	0.25	37.5417	5.98419	0.0263735	0.114342	0.0811825	Caly	1
GO:1905604	GO:1905604	negative regulation of blood-brain barrier permeability	1/192	4/28832	0.25	37.5417	5.98419	0.0263735	0.114342	0.0811825	Sh3gl2	1
GO:1990966	GO:1990966	ATP generation from poly-ADP-D-ribose	1/192	4/28832	0.25	37.5417	5.98419	0.0263735	0.114342	0.0811825	Nudt5	1
GO:2000864	GO:2000864	regulation of estradiol secretion	1/192	4/28832	0.25	37.5417	5.98419	0.0263735	0.114342	0.0811825	Mfn2	1
GO:2000870	GO:2000870	regulation of progesterone secretion	1/192	4/28832	0.25	37.5417	5.98419	0.0263735	0.114342	0.0811825	Mfn2	1
GO:0006874	GO:0006874	intracellular calcium ion homeostasis	6/192	339/28832	0.0176991	2.65782	2.51398	0.0264618	0.114342	0.0811825	Slc24a3/Gpr39/Bnip3/Coro1a/Afg3l2/Mfn2	6
GO:0071404	GO:0071404	cellular response to low-density lipoprotein particle stimulus	2/192	38/28832	0.0526316	7.90351	3.48662	0.0265066	0.114342	0.0811825	Itgb2/Itgb1	2
GO:0097242	GO:0097242	amyloid-beta clearance	2/192	38/28832	0.0526316	7.90351	3.48662	0.0265066	0.114342	0.0811825	Itgb2/Lrpap1	2
GO:1902229	GO:1902229	regulation of intrinsic apoptotic signaling pathway in response to DNA damage	2/192	38/28832	0.0526316	7.90351	3.48662	0.0265066	0.114342	0.0811825	Mtch2/Steap3	2
GO:0030041	GO:0030041	actin filament polymerization	4/192	169/28832	0.0236686	3.55424	2.72671	0.0267571	0.115264	0.0818376	Twf2/Coro1a/Capza2/Tmod2	4
GO:0050870	GO:0050870	positive regulation of T cell activation	5/192	253/28832	0.0197628	2.96772	2.57391	0.0275493	0.118514	0.0841453	Ep300/Coro1a/Ambra1/Vsir/Pck1	5
GO:0140694	GO:0140694	membraneless organelle assembly	7/192	437/28832	0.0160183	2.40542	2.42392	0.0276372	0.118636	0.0842316	Ep300/Fastkd2/Mfn2/Mdn1/Cds2/Tmod2/Itgb1	7
GO:0050708	GO:0050708	regulation of protein secretion	6/192	343/28832	0.0174927	2.62682	2.48166	0.0278059	0.118636	0.0842316	Ep300/Gpr39/Gnas/Egfr/Adam9/Ndufaf2	6
GO:0007031	GO:0007031	peroxisome organization	2/192	39/28832	0.0512821	7.70085	3.42857	0.027819	0.118636	0.0842316	Abcd3/Abcd2	2
GO:0051953	GO:0051953	negative regulation of amine transport	2/192	39/28832	0.0512821	7.70085	3.42857	0.027819	0.118636	0.0842316	Ptgs1/Slc43a2	2
GO:0055094	GO:0055094	response to lipoprotein particle	2/192	39/28832	0.0512821	7.70085	3.42857	0.027819	0.118636	0.0842316	Itgb2/Itgb1	2
GO:1902683	GO:1902683	regulation of receptor localization to synapse	2/192	39/28832	0.0512821	7.70085	3.42857	0.027819	0.118636	0.0842316	Stx7/Itgb1	2
GO:0046209	GO:0046209	nitric oxide metabolic process	3/192	98/28832	0.0306122	4.59694	2.9204	0.0278789	0.118636	0.0842316	Mtarc2/Itgb2/Cyb5r3	3
GO:0048678	GO:0048678	response to axon injury	3/192	98/28832	0.0306122	4.59694	2.9204	0.0278789	0.118636	0.0842316	Bnip3/Dpysl3/Erbb2	3
GO:0072522	GO:0072522	purine-containing compound biosynthetic process	5/192	254/28832	0.019685	2.95604	2.56373	0.0279562	0.118805	0.0843512	Slc25a16/Acsl5/Sdha/Nmnat2/Acsl1	5
GO:0036465	GO:0036465	synaptic vesicle recycling	3/192	99/28832	0.030303	4.55051	2.89742	0.0286131	0.121432	0.0862167	Btbd9/Sh3gl1/Sh3gl2	3
GO:0038127	GO:0038127	ERBB signaling pathway	4/192	173/28832	0.0231214	3.47206	2.67021	0.0288188	0.12214	0.0867197	Neu3/Egfr/Erbb2/Slc30a10	4
GO:0010667	GO:0010667	negative regulation of cardiac muscle cell apoptotic process	2/192	40/28832	0.05	7.50833	3.37255	0.0291571	0.122913	0.0872679	Ambra1/Mfn2	2
GO:0010714	GO:0010714	positive regulation of collagen metabolic process	2/192	40/28832	0.05	7.50833	3.37255	0.0291571	0.122913	0.0872679	Ep300/Vsir	2
GO:0045672	GO:0045672	positive regulation of osteoclast differentiation	2/192	40/28832	0.05	7.50833	3.37255	0.0291571	0.122913	0.0872679	Dlk1/Gnas	2
GO:0071549	GO:0071549	cellular response to dexamethasone stimulus	2/192	40/28832	0.05	7.50833	3.37255	0.0291571	0.122913	0.0872679	Egfr/Pck1	2
GO:0048814	GO:0048814	regulation of dendrite morphogenesis	3/192	100/28832	0.03	4.505	2.87474	0.0293574	0.123262	0.0875161	Dpysl5/Cit/Mfn2	3
GO:1901879	GO:1901879	regulation of protein depolymerization	3/192	100/28832	0.03	4.505	2.87474	0.0293574	0.123262	0.0875161	Twf2/Capza2/Tmod2	3
GO:2001057	GO:2001057	reactive nitrogen species metabolic process	3/192	100/28832	0.03	4.505	2.87474	0.0293574	0.123262	0.0875161	Mtarc2/Itgb2/Cyb5r3	3
GO:0030217	GO:0030217	T cell differentiation	6/192	348/28832	0.0172414	2.58908	2.44191	0.0295486	0.1239	0.0879686	Ep300/Prr7/Ambra1/Erbb2/Vsir/Pck1	6
GO:0045834	GO:0045834	positive regulation of lipid metabolic process	4/192	175/28832	0.0228571	3.43238	2.64259	0.029884	0.125139	0.088849	Clstn3/Acsl5/Abcd2/Pck1	4
GO:0120162	GO:0120162	positive regulation of cold-induced thermogenesis	3/192	101/28832	0.029703	4.4604	2.85236	0.030112	0.125927	0.0894079	Gnas/Acsl1/Mfn2	3
GO:0062197	GO:0062197	cellular response to chemical stress	6/192	350/28832	0.0171429	2.57429	2.4262	0.0302653	0.1264	0.089744	Ep300/Bnip3/Egfr/Gpr37l1/Mylk/Pck1	6
GO:0090313	GO:0090313	regulation of protein targeting to membrane	2/192	41/28832	0.0487805	7.3252	3.31842	0.0305204	0.127128	0.0902608	Erbb2/Pak1	2
GO:2000191	GO:2000191	regulation of fatty acid transport	2/192	41/28832	0.0487805	7.3252	3.31842	0.0305204	0.127128	0.0902608	Acsl5/Acsl1	2
GO:0030148	GO:0030148	sphingolipid biosynthetic process	3/192	102/28832	0.0294118	4.41667	2.83028	0.0308768	0.127583	0.0905841	Cers1/Agk/Vapa	3
GO:0045333	GO:0045333	cellular respiration	5/192	261/28832	0.0191571	2.87676	2.49379	0.0309122	0.127583	0.0905841	Mtch2/Sdha/Mfn2/Bcl2l13/Slc25a33	5
GO:0044782	GO:0044782	cilium organization	7/192	449/28832	0.0155902	2.34113	2.34508	0.0313433	0.127583	0.0905841	Rilpl1/Rpgrip1l/Elmod1/Ablim1/Map4/Ift52/Septin7	7
GO:0010664	GO:0010664	negative regulation of striated muscle cell apoptotic process	2/192	42/28832	0.047619	7.15079	3.2661	0.0319085	0.127583	0.0905841	Ambra1/Mfn2	2
GO:0014047	GO:0014047	glutamate secretion	2/192	42/28832	0.047619	7.15079	3.2661	0.0319085	0.127583	0.0905841	Pak1/Kcnk1	2
GO:0099558	GO:0099558	maintenance of synapse structure	2/192	42/28832	0.047619	7.15079	3.2661	0.0319085	0.127583	0.0905841	L1cam/Itgb1	2
GO:1903421	GO:1903421	regulation of synaptic vesicle recycling	2/192	42/28832	0.047619	7.15079	3.2661	0.0319085	0.127583	0.0905841	Btbd9/Sh3gl1	2
GO:2000463	GO:2000463	positive regulation of excitatory postsynaptic potential	2/192	42/28832	0.047619	7.15079	3.2661	0.0319085	0.127583	0.0905841	Grin2d/Grin2c	2
GO:0046434	GO:0046434	organophosphate catabolic process	5/192	264/28832	0.0189394	2.84407	2.46452	0.0322368	0.127583	0.0905841	Ep300/Mtch2/Nudt5/Bcl2l13/Abhd12	5
GO:0032370	GO:0032370	positive regulation of lipid transport	3/192	104/28832	0.0288462	4.33173	2.78694	0.0324367	0.127583	0.0905841	Acsl5/Acsl1/Mfn2	3
GO:0045055	GO:0045055	regulated exocytosis	5/192	265/28832	0.0188679	2.83333	2.45486	0.0326862	0.127583	0.0905841	Rph3a/Prkcg/Syt6/Coro1a/Itgb2	5
GO:0006114	GO:0006114	glycerol biosynthetic process	1/192	5/28832	0.2	30.0333	5.31589	0.0328581	0.127583	0.0905841	Pck1	1
GO:0006121	GO:0006121	mitochondrial electron transport	succinate to ubiquinone	1/192	5/28832	0.2	30.0333	5.31589	0.0328581	0.127583	0.0905841	Sdha	1
GO:0006363	GO:0006363	termination of RNA polymerase I transcription	1/192	5/28832	0.2	30.0333	5.31589	0.0328581	0.127583	0.0905841	Zmpste24	1
GO:0010915	GO:0010915	regulation of very-low-density lipoprotein particle clearance	1/192	5/28832	0.2	30.0333	5.31589	0.0328581	0.127583	0.0905841	Lrpap1	1
GO:0010916	GO:0010916	negative regulation of very-low-density lipoprotein particle clearance	1/192	5/28832	0.2	30.0333	5.31589	0.0328581	0.127583	0.0905841	Lrpap1	1
GO:0014735	GO:0014735	regulation of muscle atrophy	1/192	5/28832	0.2	30.0333	5.31589	0.0328581	0.127583	0.0905841	Ep300	1
GO:0015712	GO:0015712	hexose phosphate transport	1/192	5/28832	0.2	30.0333	5.31589	0.0328581	0.127583	0.0905841	G6pc3	1
GO:0015757	GO:0015757	galactose transmembrane transport	1/192	5/28832	0.2	30.0333	5.31589	0.0328581	0.127583	0.0905841	Slc2a8	1
GO:0015760	GO:0015760	glucose-6-phosphate transport	1/192	5/28832	0.2	30.0333	5.31589	0.0328581	0.127583	0.0905841	G6pc3	1
GO:0016189	GO:0016189	synaptic vesicle to endosome fusion	1/192	5/28832	0.2	30.0333	5.31589	0.0328581	0.127583	0.0905841	Stx7	1
GO:0019371	GO:0019371	cyclooxygenase pathway	1/192	5/28832	0.2	30.0333	5.31589	0.0328581	0.127583	0.0905841	Ptgs1	1
GO:0019541	GO:0019541	propionate metabolic process	1/192	5/28832	0.2	30.0333	5.31589	0.0328581	0.127583	0.0905841	Pck1	1
GO:0021940	GO:0021940	positive regulation of cerebellar granule cell precursor proliferation	1/192	5/28832	0.2	30.0333	5.31589	0.0328581	0.127583	0.0905841	Gpr37l1	1
GO:0021943	GO:0021943	formation of radial glial scaffolds	1/192	5/28832	0.2	30.0333	5.31589	0.0328581	0.127583	0.0905841	Itgb1	1
GO:0032020	GO:0032020	ISG15-protein conjugation	1/192	5/28832	0.2	30.0333	5.31589	0.0328581	0.127583	0.0905841	Uba7	1
GO:0032979	GO:0032979	protein insertion into mitochondrial inner membrane from matrix	1/192	5/28832	0.2	30.0333	5.31589	0.0328581	0.127583	0.0905841	Cox18	1
GO:0033594	GO:0033594	response to hydroxyisoflavone	1/192	5/28832	0.2	30.0333	5.31589	0.0328581	0.127583	0.0905841	Egfr	1
GO:0034201	GO:0034201	response to oleic acid	1/192	5/28832	0.2	30.0333	5.31589	0.0328581	0.127583	0.0905841	Acsl1	1
GO:0034241	GO:0034241	positive regulation of macrophage fusion	1/192	5/28832	0.2	30.0333	5.31589	0.0328581	0.127583	0.0905841	Adam9	1
GO:0038135	GO:0038135	ERBB2-ERBB4 signaling pathway	1/192	5/28832	0.2	30.0333	5.31589	0.0328581	0.127583	0.0905841	Erbb2	1
GO:0043382	GO:0043382	positive regulation of memory T cell differentiation	1/192	5/28832	0.2	30.0333	5.31589	0.0328581	0.127583	0.0905841	Pck1	1
GO:0051933	GO:0051933	amino acid neurotransmitter reuptake	1/192	5/28832	0.2	30.0333	5.31589	0.0328581	0.127583	0.0905841	Itgb1	1
GO:0051935	GO:0051935	glutamate reuptake	1/192	5/28832	0.2	30.0333	5.31589	0.0328581	0.127583	0.0905841	Itgb1	1
GO:0060012	GO:0060012	synaptic transmission	glycinergic	1/192	5/28832	0.2	30.0333	5.31589	0.0328581	0.127583	0.0905841	Slc7a10	1
GO:0060455	GO:0060455	negative regulation of gastric acid secretion	1/192	5/28832	0.2	30.0333	5.31589	0.0328581	0.127583	0.0905841	Gpr39	1
GO:0071332	GO:0071332	cellular response to fructose stimulus	1/192	5/28832	0.2	30.0333	5.31589	0.0328581	0.127583	0.0905841	Pck1	1
GO:0071650	GO:0071650	negative regulation of chemokine (C-C motif) ligand 5 production	1/192	5/28832	0.2	30.0333	5.31589	0.0328581	0.127583	0.0905841	Mul1	1
GO:0080120	GO:0080120	CAAX-box protein maturation	1/192	5/28832	0.2	30.0333	5.31589	0.0328581	0.127583	0.0905841	Zmpste24	1
GO:0098749	GO:0098749	cerebellar neuron development	1/192	5/28832	0.2	30.0333	5.31589	0.0328581	0.127583	0.0905841	L1cam	1
GO:0106020	GO:0106020	regulation of vesicle docking	1/192	5/28832	0.2	30.0333	5.31589	0.0328581	0.127583	0.0905841	Ncam1	1
GO:1900186	GO:1900186	negative regulation of clathrin-dependent endocytosis	1/192	5/28832	0.2	30.0333	5.31589	0.0328581	0.127583	0.0905841	Neu3	1
GO:1901979	GO:1901979	regulation of inward rectifier potassium channel activity	1/192	5/28832	0.2	30.0333	5.31589	0.0328581	0.127583	0.0905841	Itgb1	1
GO:1902474	GO:1902474	positive regulation of protein localization to synapse	1/192	5/28832	0.2	30.0333	5.31589	0.0328581	0.127583	0.0905841	Clstn3	1
GO:1902816	GO:1902816	regulation of protein localization to microtubule	1/192	5/28832	0.2	30.0333	5.31589	0.0328581	0.127583	0.0905841	Abhd17c	1
GO:1902817	GO:1902817	negative regulation of protein localization to microtubule	1/192	5/28832	0.2	30.0333	5.31589	0.0328581	0.127583	0.0905841	Abhd17c	1
GO:1902897	GO:1902897	regulation of postsynaptic density protein 95 clustering	1/192	5/28832	0.2	30.0333	5.31589	0.0328581	0.127583	0.0905841	Cdh2	1
GO:1903444	GO:1903444	negative regulation of brown fat cell differentiation	1/192	5/28832	0.2	30.0333	5.31589	0.0328581	0.127583	0.0905841	Slc7a10	1
GO:1903801	GO:1903801	L-leucine import across plasma membrane	1/192	5/28832	0.2	30.0333	5.31589	0.0328581	0.127583	0.0905841	Slc43a2	1
GO:1904557	GO:1904557	L-alanine transmembrane transport	1/192	5/28832	0.2	30.0333	5.31589	0.0328581	0.127583	0.0905841	Slc1a4	1
GO:1905702	GO:1905702	regulation of inhibitory synapse assembly	1/192	5/28832	0.2	30.0333	5.31589	0.0328581	0.127583	0.0905841	Clstn3	1
GO:2000330	GO:2000330	positive regulation of T-helper 17 cell lineage commitment	1/192	5/28832	0.2	30.0333	5.31589	0.0328581	0.127583	0.0905841	Ep300	1
GO:2000340	GO:2000340	positive regulation of chemokine (C-X-C motif) ligand 1 production	1/192	5/28832	0.2	30.0333	5.31589	0.0328581	0.127583	0.0905841	Il17ra	1
GO:2000386	GO:2000386	positive regulation of ovarian follicle development	1/192	5/28832	0.2	30.0333	5.31589	0.0328581	0.127583	0.0905841	Mfn2	1
GO:2000828	GO:2000828	regulation of parathyroid hormone secretion	1/192	5/28832	0.2	30.0333	5.31589	0.0328581	0.127583	0.0905841	Gnas	1
GO:0141193	GO:0141193	nuclear receptor-mediated signaling pathway	4/192	181/28832	0.0220994	3.3186	2.56206	0.0332185	0.128747	0.09141	Ep300/Lbh/Pak1/Ppp5c	4
GO:0045589	GO:0045589	regulation of regulatory T cell differentiation	2/192	43/28832	0.0465116	6.9845	3.21546	0.0333212	0.128747	0.09141	Ambra1/Vsir	2
GO:0046839	GO:0046839	phospholipid dephosphorylation	2/192	43/28832	0.0465116	6.9845	3.21546	0.0333212	0.128747	0.09141	Pip4p1/Pip4p2	2
GO:0071711	GO:0071711	basement membrane organization	2/192	43/28832	0.0465116	6.9845	3.21546	0.0333212	0.128747	0.09141	Ctss/Itgb1	2
GO:0001101	GO:0001101	response to acid chemical	5/192	267/28832	0.0187266	2.81211	2.43566	0.0335966	0.129651	0.0920525	Ep300/Egfr/Grin2d/Slc1a3/Pck1	5
GO:0006094	GO:0006094	gluconeogenesis	3/192	106/28832	0.0283019	4.25	2.74469	0.0340372	0.131031	0.0930318	Ep300/G6pc3/Pck1	3
GO:0006672	GO:0006672	ceramide metabolic process	3/192	106/28832	0.0283019	4.25	2.74469	0.0340372	0.131031	0.0930318	Cers1/Agk/Neu3	3
GO:0007269	GO:0007269	neurotransmitter secretion	4/192	183/28832	0.0218579	3.28233	2.53597	0.0343764	0.131853	0.0936155	Rph3a/Prkcg/Pak1/Rhot1	4
GO:0031960	GO:0031960	response to corticosteroid	4/192	183/28832	0.0218579	3.28233	2.53597	0.0343764	0.131853	0.0936155	Ep300/Egfr/Adam9/Pck1	4
GO:0099643	GO:0099643	signal release from synapse	4/192	183/28832	0.0218579	3.28233	2.53597	0.0343764	0.131853	0.0936155	Rph3a/Prkcg/Pak1/Rhot1	4
GO:1903706	GO:1903706	regulation of hemopoiesis	7/192	459/28832	0.0152505	2.29012	2.28128	0.0346762	0.132349	0.0939678	Ep300/Dlk1/Gnas/Ambra1/Erbb2/Vsir/Pck1	7
GO:0006862	GO:0006862	nucleotide transport	2/192	44/28832	0.0454545	6.82576	3.16641	0.0347579	0.132349	0.0939678	Slc25a36/Slc25a33	2
GO:0010559	GO:0010559	regulation of glycoprotein biosynthetic process	2/192	44/28832	0.0454545	6.82576	3.16641	0.0347579	0.132349	0.0939678	Ep300/Itm2b	2
GO:0019674	GO:0019674	NAD metabolic process	2/192	44/28832	0.0454545	6.82576	3.16641	0.0347579	0.132349	0.0939678	Nmnat2/Slc1a3	2
GO:0032365	GO:0032365	intracellular lipid transport	2/192	44/28832	0.0454545	6.82576	3.16641	0.0347579	0.132349	0.0939678	Abcd3/Abcd2	2
GO:0097484	GO:0097484	dendrite extension	2/192	44/28832	0.0454545	6.82576	3.16641	0.0347579	0.132349	0.0939678	Mul1/Sh3gl2	2
GO:0035924	GO:0035924	cellular response to vascular endothelial growth factor stimulus	3/192	107/28832	0.0280374	4.21028	2.72395	0.0348526	0.132549	0.0941099	Egfr/Erbb2/Itgb1	3
GO:0048511	GO:0048511	rhythmic process	6/192	364/28832	0.0164835	2.47527	2.3192	0.0356027	0.135239	0.0960194	Btbd9/Ep300/Prkcg/Egfr/Erbb2/Mfn2	6
GO:0021675	GO:0021675	nerve development	3/192	108/28832	0.0277778	4.1713	2.70346	0.035678	0.135362	0.0961066	Prkcg/Afg3l2/Slc1a3	3
GO:0009205	GO:0009205	purine ribonucleoside triphosphate metabolic process	5/192	272/28832	0.0183824	2.76042	2.38844	0.0359411	0.135938	0.0965156	Ep300/Mtch2/Sdha/Nudt5/Bcl2l13	5
GO:0001889	GO:0001889	liver development	4/192	186/28832	0.0215054	3.22939	2.49749	0.0361568	0.135938	0.0965156	Rpgrip1l/Zmpste24/Egfr/Pck1	4
GO:0001504	GO:0001504	neurotransmitter uptake	2/192	45/28832	0.0444444	6.67407	3.11887	0.0362183	0.135938	0.0965156	Slc6a2/Itgb1	2
GO:0006734	GO:0006734	NADH metabolic process	2/192	45/28832	0.0444444	6.67407	3.11887	0.0362183	0.135938	0.0965156	Slc1a3/Bcl2l13	2
GO:0031338	GO:0031338	regulation of vesicle fusion	2/192	45/28832	0.0444444	6.67407	3.11887	0.0362183	0.135938	0.0965156	Rph3a/Coro1a	2
GO:0032527	GO:0032527	protein exit from endoplasmic reticulum	2/192	45/28832	0.0444444	6.67407	3.11887	0.0362183	0.135938	0.0965156	Faf2/Erlec1	2
GO:0099601	GO:0099601	regulation of neurotransmitter receptor activity	2/192	45/28832	0.0444444	6.67407	3.11887	0.0362183	0.135938	0.0965156	Cacng4/Cacng2	2
GO:1904861	GO:1904861	excitatory synapse assembly	2/192	45/28832	0.0444444	6.67407	3.11887	0.0362183	0.135938	0.0965156	Clstn3/Lrrtm2	2
GO:1990806	GO:1990806	ligand-gated ion channel signaling pathway	2/192	45/28832	0.0444444	6.67407	3.11887	0.0362183	0.135938	0.0965156	Grin2d/Grin2c	2
GO:0055074	GO:0055074	calcium ion homeostasis	6/192	366/28832	0.0163934	2.46175	2.30433	0.0364115	0.136416	0.0968556	Slc24a3/Gpr39/Bnip3/Coro1a/Afg3l2/Mfn2	6
GO:0050848	GO:0050848	regulation of calcium-mediated signaling	3/192	109/28832	0.0275229	4.13303	2.68322	0.0365135	0.136416	0.0968556	Tmem100/L1cam/Ncam1	3
GO:0031929	GO:0031929	TOR signaling	4/192	187/28832	0.0213904	3.21212	2.48484	0.0367619	0.136416	0.0968556	Ep300/Prex2/Zmpste24/Pip4p1	4
GO:0031346	GO:0031346	positive regulation of cell projection organization	7/192	465/28832	0.0150538	2.26057	2.24379	0.036785	0.136416	0.0968556	Ep300/Twf2/Dpysl3/Mfn2/L1cam/Pak1/Itgb1	7
GO:0019319	GO:0019319	hexose biosynthetic process	3/192	110/28832	0.0272727	4.09545	2.66322	0.037359	0.136416	0.0968556	Ep300/G6pc3/Pck1	3
GO:0046849	GO:0046849	bone remodeling	3/192	110/28832	0.0272727	4.09545	2.66322	0.037359	0.136416	0.0968556	Dlk1/Ctss/Egfr	3
GO:0045444	GO:0045444	fat cell differentiation	5/192	275/28832	0.0181818	2.7303	2.36062	0.0373952	0.136416	0.0968556	Ep300/Slc7a10/Bnip3/Dlk1/Bcl2l13	5
GO:0010661	GO:0010661	positive regulation of muscle cell apoptotic process	2/192	46/28832	0.0434783	6.52899	3.07275	0.0377021	0.136416	0.0968556	Bnip3/Mfn2	2
GO:0010765	GO:0010765	positive regulation of sodium ion transport	2/192	46/28832	0.0434783	6.52899	3.07275	0.0377021	0.136416	0.0968556	Gnas/Scn3b	2
GO:0038179	GO:0038179	neurotrophin signaling pathway	2/192	46/28832	0.0434783	6.52899	3.07275	0.0377021	0.136416	0.0968556	Gfra1/Coro1a	2
GO:0042554	GO:0042554	superoxide anion generation	2/192	46/28832	0.0434783	6.52899	3.07275	0.0377021	0.136416	0.0968556	Egfr/Itgb2	2
GO:0071402	GO:0071402	cellular response to lipoprotein particle stimulus	2/192	46/28832	0.0434783	6.52899	3.07275	0.0377021	0.136416	0.0968556	Itgb2/Itgb1	2
GO:1904707	GO:1904707	positive regulation of vascular associated smooth muscle cell proliferation	2/192	46/28832	0.0434783	6.52899	3.07275	0.0377021	0.136416	0.0968556	Mfn2/Pak1	2
GO:0061008	GO:0061008	hepaticobiliary system development	4/192	189/28832	0.021164	3.17813	2.4598	0.0379897	0.136416	0.0968556	Rpgrip1l/Zmpste24/Egfr/Pck1	4
GO:0071478	GO:0071478	cellular response to radiation	4/192	189/28832	0.021164	3.17813	2.4598	0.0379897	0.136416	0.0968556	Ep300/Cers1/Zmpste24/Mtch2	4
GO:1903169	GO:1903169	regulation of calcium ion transmembrane transport	4/192	189/28832	0.021164	3.17813	2.4598	0.0379897	0.136416	0.0968556	Gpr39/Coro1a/Afg3l2/Spg7	4
GO:0015980	GO:0015980	energy derivation by oxidation of organic compounds	6/192	371/28832	0.0161725	2.42857	2.26755	0.038485	0.136416	0.0968556	Gnas/Mtch2/Sdha/Mfn2/Bcl2l13/Slc25a33	6
GO:0001667	GO:0001667	ameboidal-type cell migration	5/192	278/28832	0.0179856	2.70084	2.33317	0.0388849	0.136416	0.0968556	Coro1a/Adam9/Cdh2/Pak1/Itgb1	5
GO:0036503	GO:0036503	ERAD pathway	3/192	112/28832	0.0267857	4.02232	2.62392	0.0390799	0.136416	0.0968556	Faf2/Erlec1/Ubxn4	3
GO:0097061	GO:0097061	dendritic spine organization	3/192	112/28832	0.0267857	4.02232	2.62392	0.0390799	0.136416	0.0968556	Rph3a/Mfn2/Septin7	3
GO:0051205	GO:0051205	protein insertion into membrane	2/192	47/28832	0.0425532	6.39007	3.02799	0.0392088	0.136416	0.0968556	Cox18/Tram1l1	2
GO:0051294	GO:0051294	establishment of spindle orientation	2/192	47/28832	0.0425532	6.39007	3.02799	0.0392088	0.136416	0.0968556	Map4/Itgb1	2
GO:0031214	GO:0031214	biomineral tissue development	4/192	191/28832	0.0209424	3.14485	2.43508	0.0392407	0.136416	0.0968556	Slc24a3/Dlk1/Zmpste24/Cnnm4	4
GO:0001561	GO:0001561	fatty acid alpha-oxidation	1/192	6/28832	0.166667	25.0278	4.81938	0.0392996	0.136416	0.0968556	Slc27a2	1
GO:0009449	GO:0009449	gamma-aminobutyric acid biosynthetic process	1/192	6/28832	0.166667	25.0278	4.81938	0.0392996	0.136416	0.0968556	Slc1a3	1
GO:0010037	GO:0010037	response to carbon dioxide	1/192	6/28832	0.166667	25.0278	4.81938	0.0392996	0.136416	0.0968556	Kcnj16	1
GO:0010729	GO:0010729	positive regulation of hydrogen peroxide biosynthetic process	1/192	6/28832	0.166667	25.0278	4.81938	0.0392996	0.136416	0.0968556	Mfn2	1
GO:0015811	GO:0015811	L-cystine transport	1/192	6/28832	0.166667	25.0278	4.81938	0.0392996	0.136416	0.0968556	Slc1a4	1
GO:0015825	GO:0015825	L-serine transport	1/192	6/28832	0.166667	25.0278	4.81938	0.0392996	0.136416	0.0968556	Slc1a4	1
GO:0019401	GO:0019401	alditol biosynthetic process	1/192	6/28832	0.166667	25.0278	4.81938	0.0392996	0.136416	0.0968556	Pck1	1
GO:0019626	GO:0019626	short-chain fatty acid catabolic process	1/192	6/28832	0.166667	25.0278	4.81938	0.0392996	0.136416	0.0968556	Pck1	1
GO:0021764	GO:0021764	amygdala development	1/192	6/28832	0.166667	25.0278	4.81938	0.0392996	0.136416	0.0968556	Pak1	1
GO:0031339	GO:0031339	negative regulation of vesicle fusion	1/192	6/28832	0.166667	25.0278	4.81938	0.0392996	0.136416	0.0968556	Coro1a	1
GO:0031554	GO:0031554	regulation of termination of DNA-templated transcription	1/192	6/28832	0.166667	25.0278	4.81938	0.0392996	0.136416	0.0968556	Zmpste24	1
GO:0032811	GO:0032811	negative regulation of epinephrine secretion	1/192	6/28832	0.166667	25.0278	4.81938	0.0392996	0.136416	0.0968556	Ptgs1	1
GO:0032978	GO:0032978	protein insertion into membrane from inner side	1/192	6/28832	0.166667	25.0278	4.81938	0.0392996	0.136416	0.0968556	Cox18	1
GO:0033088	GO:0033088	negative regulation of immature T cell proliferation in thymus	1/192	6/28832	0.166667	25.0278	4.81938	0.0392996	0.136416	0.0968556	Erbb2	1
GO:0034239	GO:0034239	regulation of macrophage fusion	1/192	6/28832	0.166667	25.0278	4.81938	0.0392996	0.136416	0.0968556	Adam9	1
GO:0038173	GO:0038173	interleukin-17A-mediated signaling pathway	1/192	6/28832	0.166667	25.0278	4.81938	0.0392996	0.136416	0.0968556	Il17ra	1
GO:0042701	GO:0042701	progesterone secretion	1/192	6/28832	0.166667	25.0278	4.81938	0.0392996	0.136416	0.0968556	Mfn2	1
GO:0043570	GO:0043570	maintenance of DNA repeat elements	1/192	6/28832	0.166667	25.0278	4.81938	0.0392996	0.136416	0.0968556	Zmpste24	1
GO:0048625	GO:0048625	myoblast fate commitment	1/192	6/28832	0.166667	25.0278	4.81938	0.0392996	0.136416	0.0968556	Itgb1	1
GO:0051410	GO:0051410	detoxification of nitrogen compound	1/192	6/28832	0.166667	25.0278	4.81938	0.0392996	0.136416	0.0968556	Mtarc2	1
GO:0051582	GO:0051582	positive regulation of neurotransmitter uptake	1/192	6/28832	0.166667	25.0278	4.81938	0.0392996	0.136416	0.0968556	Itgb1	1
GO:0060298	GO:0060298	positive regulation of sarcomere organization	1/192	6/28832	0.166667	25.0278	4.81938	0.0392996	0.136416	0.0968556	Ep300	1
GO:0060414	GO:0060414	aorta smooth muscle tissue morphogenesis	1/192	6/28832	0.166667	25.0278	4.81938	0.0392996	0.136416	0.0968556	Mylk	1
GO:0060789	GO:0060789	hair follicle placode formation	1/192	6/28832	0.166667	25.0278	4.81938	0.0392996	0.136416	0.0968556	Gnas	1
GO:0060842	GO:0060842	arterial endothelial cell differentiation	1/192	6/28832	0.166667	25.0278	4.81938	0.0392996	0.136416	0.0968556	Tmem100	1
GO:0061523	GO:0061523	cilium disassembly	1/192	6/28832	0.166667	25.0278	4.81938	0.0392996	0.136416	0.0968556	Map4	1
GO:0061817	GO:0061817	endoplasmic reticulum-plasma membrane tethering	1/192	6/28832	0.166667	25.0278	4.81938	0.0392996	0.136416	0.0968556	Vapa	1
GO:0070262	GO:0070262	peptidyl-serine dephosphorylation	1/192	6/28832	0.166667	25.0278	4.81938	0.0392996	0.136416	0.0968556	Ppp5c	1
GO:0070458	GO:0070458	cellular detoxification of nitrogen compound	1/192	6/28832	0.166667	25.0278	4.81938	0.0392996	0.136416	0.0968556	Mtarc2	1
GO:0070777	GO:0070777	D-aspartate transmembrane transport	1/192	6/28832	0.166667	25.0278	4.81938	0.0392996	0.136416	0.0968556	Slc1a3	1
GO:0070779	GO:0070779	D-aspartate import across plasma membrane	1/192	6/28832	0.166667	25.0278	4.81938	0.0392996	0.136416	0.0968556	Slc1a3	1
GO:0071787	GO:0071787	endoplasmic reticulum tubular network formation	1/192	6/28832	0.166667	25.0278	4.81938	0.0392996	0.136416	0.0968556	Arl6ip1	1
GO:0072566	GO:0072566	chemokine (C-X-C motif) ligand 1 production	1/192	6/28832	0.166667	25.0278	4.81938	0.0392996	0.136416	0.0968556	Il17ra	1
GO:0080184	GO:0080184	response to phenylpropanoid	1/192	6/28832	0.166667	25.0278	4.81938	0.0392996	0.136416	0.0968556	Egfr	1
GO:0097490	GO:0097490	sympathetic neuron projection extension	1/192	6/28832	0.166667	25.0278	4.81938	0.0392996	0.136416	0.0968556	Clstn3	1
GO:0097749	GO:0097749	membrane tubulation	1/192	6/28832	0.166667	25.0278	4.81938	0.0392996	0.136416	0.0968556	Sh3gl2	1
GO:0160077	GO:0160077	lipid droplet fusion	1/192	6/28832	0.166667	25.0278	4.81938	0.0392996	0.136416	0.0968556	Clstn3	1
GO:1900019	GO:1900019	regulation of protein kinase C activity	1/192	6/28832	0.166667	25.0278	4.81938	0.0392996	0.136416	0.0968556	Egfr	1
GO:1900020	GO:1900020	positive regulation of protein kinase C activity	1/192	6/28832	0.166667	25.0278	4.81938	0.0392996	0.136416	0.0968556	Egfr	1
GO:1901300	GO:1901300	positive regulation of hydrogen peroxide-mediated programmed cell death	1/192	6/28832	0.166667	25.0278	4.81938	0.0392996	0.136416	0.0968556	Ep300	1
GO:1903371	GO:1903371	regulation of endoplasmic reticulum tubular network organization	1/192	6/28832	0.166667	25.0278	4.81938	0.0392996	0.136416	0.0968556	Arl6ip1	1
GO:1903525	GO:1903525	regulation of membrane tubulation	1/192	6/28832	0.166667	25.0278	4.81938	0.0392996	0.136416	0.0968556	Sh3gl2	1
GO:1904640	GO:1904640	response to methionine	1/192	6/28832	0.166667	25.0278	4.81938	0.0392996	0.136416	0.0968556	Pck1	1
GO:2000324	GO:2000324	positive regulation of nuclear receptor-mediated glucocorticoid signaling pathway	1/192	6/28832	0.166667	25.0278	4.81938	0.0392996	0.136416	0.0968556	Ppp5c	1
GO:2000338	GO:2000338	regulation of chemokine (C-X-C motif) ligand 1 production	1/192	6/28832	0.166667	25.0278	4.81938	0.0392996	0.136416	0.0968556	Il17ra	1
GO:0006066	GO:0006066	alcohol metabolic process	6/192	373/28832	0.0160858	2.41555	2.25301	0.0393351	0.136416	0.0968556	Agk/Pip4p1/Rdh14/Cyb5r3/Nsdhl/Pck1	6
GO:0009199	GO:0009199	ribonucleoside triphosphate metabolic process	5/192	279/28832	0.0179211	2.69116	2.3241	0.0393895	0.136455	0.0968829	Ep300/Mtch2/Sdha/Nudt5/Bcl2l13	5
GO:0009144	GO:0009144	purine nucleoside triphosphate metabolic process	5/192	280/28832	0.0178571	2.68155	2.31507	0.039898	0.137658	0.0977371	Ep300/Mtch2/Sdha/Nudt5/Bcl2l13	5
GO:1903522	GO:1903522	regulation of blood circulation	5/192	280/28832	0.0178571	2.68155	2.31507	0.039898	0.137658	0.0977371	Ptgs1/Zmpste24/Egfr/Scn3b/Itgb1	5
GO:0006096	GO:0006096	glycolytic process	3/192	113/28832	0.0265487	3.98673	2.60462	0.0399553	0.137658	0.0977371	Ep300/Mtch2/Bcl2l13	3
GO:0019217	GO:0019217	regulation of fatty acid metabolic process	3/192	113/28832	0.0265487	3.98673	2.60462	0.0399553	0.137658	0.0977371	Fmo1/Acsl5/Abcd2	3
GO:0110020	GO:0110020	regulation of actomyosin structure organization	3/192	113/28832	0.0265487	3.98673	2.60462	0.0399553	0.137658	0.0977371	Ep300/Mfn2/Pak1	3
GO:0007157	GO:0007157	heterophilic cell-cell adhesion via plasma membrane cell adhesion molecules	2/192	48/28832	0.0416667	6.25694	2.98451	0.0407382	0.139137	0.0987874	L1cam/Cdh2	2
GO:0010043	GO:0010043	response to zinc ion	2/192	48/28832	0.0416667	6.25694	2.98451	0.0407382	0.139137	0.0987874	Gpr39/Slc30a10	2
GO:0031146	GO:0031146	SCF-dependent proteasomal ubiquitin-dependent protein catabolic process	2/192	48/28832	0.0416667	6.25694	2.98451	0.0407382	0.139137	0.0987874	Dmac2/Cul2	2
GO:0045066	GO:0045066	regulatory T cell differentiation	2/192	48/28832	0.0416667	6.25694	2.98451	0.0407382	0.139137	0.0987874	Ambra1/Vsir	2
GO:0046854	GO:0046854	phosphatidylinositol phosphate biosynthetic process	2/192	48/28832	0.0416667	6.25694	2.98451	0.0407382	0.139137	0.0987874	Ttc7b/Efr3b	2
GO:0055023	GO:0055023	positive regulation of cardiac muscle tissue growth	2/192	48/28832	0.0416667	6.25694	2.98451	0.0407382	0.139137	0.0987874	Ep300/Ncam1	2
GO:0071364	GO:0071364	cellular response to epidermal growth factor stimulus	2/192	48/28832	0.0416667	6.25694	2.98451	0.0407382	0.139137	0.0987874	Egfr/Erbb2	2
GO:1990573	GO:1990573	potassium ion import across plasma membrane	2/192	48/28832	0.0416667	6.25694	2.98451	0.0407382	0.139137	0.0987874	Kcnj16/Kcnj12	2
GO:2001242	GO:2001242	regulation of intrinsic apoptotic signaling pathway	4/192	194/28832	0.0206186	3.09622	2.39861	0.0411611	0.140429	0.0997049	Mtch2/Pttg1ip/Steap3/Armc10	4
GO:0045859	GO:0045859	regulation of protein kinase activity	7/192	477/28832	0.0146751	2.2037	2.17049	0.0412531	0.140591	0.0998195	Gpr39/Prex2/Egfr/Erbb2/Stk38/Adam9/Pak1	7
GO:0022604	GO:0022604	regulation of cell morphogenesis	5/192	283/28832	0.0176678	2.65312	2.28821	0.0414475	0.141101	0.100182	Coro1a/Zmpste24/Mfn2/Mul1/Septin7	5
GO:0055013	GO:0055013	cardiac muscle cell development	3/192	115/28832	0.026087	3.91739	2.56666	0.0417358	0.141929	0.100769	Ep300/Zmpste24/Pak1	3
GO:0030330	GO:0030330	DNA damage response	signal transduction by p53 class mediator	2/192	49/28832	0.0408163	6.12925	2.94224	0.0422897	0.14304	0.101558	Zmpste24/Pttg1ip	2
GO:0035137	GO:0035137	hindlimb morphogenesis	2/192	49/28832	0.0408163	6.12925	2.94224	0.0422897	0.14304	0.101558	Rpgrip1l/Gnas	2
GO:0036323	GO:0036323	vascular endothelial growth factor receptor-1 signaling pathway	2/192	49/28832	0.0408163	6.12925	2.94224	0.0422897	0.14304	0.101558	Egfr/Erbb2	2
GO:0046365	GO:0046365	monosaccharide catabolic process	2/192	49/28832	0.0408163	6.12925	2.94224	0.0422897	0.14304	0.101558	Nudt5/Bcl2l13	2
GO:1903018	GO:1903018	regulation of glycoprotein metabolic process	2/192	49/28832	0.0408163	6.12925	2.94224	0.0422897	0.14304	0.101558	Ep300/Itm2b	2
GO:0051924	GO:0051924	regulation of calcium ion transport	5/192	285/28832	0.0175439	2.6345	2.2705	0.0425006	0.143599	0.101955	Gpr39/Coro1a/Afg3l2/Mylk/Spg7	5
GO:0042310	GO:0042310	vasoconstriction	3/192	116/28832	0.0258621	3.88362	2.548	0.0426408	0.143918	0.102182	Ptgs1/Egfr/Itgb1	3
GO:1905952	GO:1905952	regulation of lipid localization	4/192	197/28832	0.0203046	3.04907	2.36284	0.0431341	0.145212	0.1031	Clstn3/Acsl5/Acsl1/Mfn2	4
GO:0030900	GO:0030900	forebrain development	7/192	482/28832	0.0145228	2.18084	2.14059	0.0432147	0.145212	0.1031	Rpgrip1l/Bnip3/Egfr/Mboat7/Cdh2/Pak1/Ncam1	7
GO:0046032	GO:0046032	ADP catabolic process	3/192	117/28832	0.025641	3.85043	2.52955	0.0435556	0.145212	0.1031	Ep300/Mtch2/Bcl2l13	3
GO:0003298	GO:0003298	physiological muscle hypertrophy	2/192	50/28832	0.04	6.00667	2.90113	0.0438631	0.145212	0.1031	Ep300/Pak1	2
GO:0003301	GO:0003301	physiological cardiac muscle hypertrophy	2/192	50/28832	0.04	6.00667	2.90113	0.0438631	0.145212	0.1031	Ep300/Pak1	2
GO:0006509	GO:0006509	membrane protein ectodomain proteolysis	2/192	50/28832	0.04	6.00667	2.90113	0.0438631	0.145212	0.1031	Erap1/Adam9	2
GO:0007628	GO:0007628	adult walking behavior	2/192	50/28832	0.04	6.00667	2.90113	0.0438631	0.145212	0.1031	Zmpste24/Abhd12	2
GO:0008206	GO:0008206	bile acid metabolic process	2/192	50/28832	0.04	6.00667	2.90113	0.0438631	0.145212	0.1031	Abcd3/Slc27a2	2
GO:0017158	GO:0017158	regulation of calcium ion-dependent exocytosis	2/192	50/28832	0.04	6.00667	2.90113	0.0438631	0.145212	0.1031	Rph3a/Syt6	2
GO:0045923	GO:0045923	positive regulation of fatty acid metabolic process	2/192	50/28832	0.04	6.00667	2.90113	0.0438631	0.145212	0.1031	Acsl5/Abcd2	2
GO:0061049	GO:0061049	cell growth involved in cardiac muscle cell development	2/192	50/28832	0.04	6.00667	2.90113	0.0438631	0.145212	0.1031	Ep300/Pak1	2
GO:0072583	GO:0072583	clathrin-dependent endocytosis	2/192	50/28832	0.04	6.00667	2.90113	0.0438631	0.145212	0.1031	Neu3/Sh3gl2	2
GO:0090199	GO:0090199	regulation of release of cytochrome c from mitochondria	2/192	50/28832	0.04	6.00667	2.90113	0.0438631	0.145212	0.1031	Bnip3/Mfn2	2
GO:0099633	GO:0099633	protein localization to postsynaptic specialization membrane	2/192	50/28832	0.04	6.00667	2.90113	0.0438631	0.145212	0.1031	Erbb2/Cacng2	2
GO:0099645	GO:0099645	neurotransmitter receptor localization to postsynaptic specialization membrane	2/192	50/28832	0.04	6.00667	2.90113	0.0438631	0.145212	0.1031	Erbb2/Cacng2	2
GO:0045860	GO:0045860	positive regulation of protein kinase activity	5/192	288/28832	0.0173611	2.60706	2.24422	0.0441102	0.145212	0.1031	Gpr39/Egfr/Erbb2/Adam9/Pak1	5
GO:0046364	GO:0046364	monosaccharide biosynthetic process	3/192	118/28832	0.0254237	3.8178	2.5113	0.0444803	0.145212	0.1031	Ep300/G6pc3/Pck1	3
GO:0010660	GO:0010660	regulation of muscle cell apoptotic process	3/192	119/28832	0.0252101	3.78571	2.49324	0.0454146	0.145212	0.1031	Bnip3/Ambra1/Mfn2	3
GO:0097237	GO:0097237	cellular response to toxic substance	3/192	119/28832	0.0252101	3.78571	2.49324	0.0454146	0.145212	0.1031	Ptgs1/Cers1/Mtarc2	3
GO:0009268	GO:0009268	response to pH	2/192	51/28832	0.0392157	5.88889	2.86112	0.0454581	0.145212	0.1031	Ctss/Kcnk1	2
GO:0030520	GO:0030520	estrogen receptor signaling pathway	2/192	51/28832	0.0392157	5.88889	2.86112	0.0454581	0.145212	0.1031	Lbh/Pak1	2
GO:0048265	GO:0048265	response to pain	2/192	51/28832	0.0392157	5.88889	2.86112	0.0454581	0.145212	0.1031	Prkcg/Slc6a2	2
GO:0060421	GO:0060421	positive regulation of heart growth	2/192	51/28832	0.0392157	5.88889	2.86112	0.0454581	0.145212	0.1031	Ep300/Ncam1	2
GO:2000378	GO:2000378	negative regulation of reactive oxygen species metabolic process	2/192	51/28832	0.0392157	5.88889	2.86112	0.0454581	0.145212	0.1031	Mfn2/Abcd2	2
GO:0014060	GO:0014060	regulation of epinephrine secretion	1/192	7/28832	0.142857	21.4524	4.431	0.0456985	0.145212	0.1031	Ptgs1	1
GO:0015677	GO:0015677	copper ion import	1/192	7/28832	0.142857	21.4524	4.431	0.0456985	0.145212	0.1031	Steap3	1
GO:0015755	GO:0015755	fructose transmembrane transport	1/192	7/28832	0.142857	21.4524	4.431	0.0456985	0.145212	0.1031	Slc2a8	1
GO:0032532	GO:0032532	regulation of microvillus length	1/192	7/28832	0.142857	21.4524	4.431	0.0456985	0.145212	0.1031	Twf2	1
GO:0032747	GO:0032747	positive regulation of interleukin-23 production	1/192	7/28832	0.142857	21.4524	4.431	0.0456985	0.145212	0.1031	Il17ra	1
GO:0033087	GO:0033087	negative regulation of immature T cell proliferation	1/192	7/28832	0.142857	21.4524	4.431	0.0456985	0.145212	0.1031	Erbb2	1
GO:0033211	GO:0033211	adiponectin-activated signaling pathway	1/192	7/28832	0.142857	21.4524	4.431	0.0456985	0.145212	0.1031	Acsl1	1
GO:0033634	GO:0033634	positive regulation of cell-cell adhesion mediated by integrin	1/192	7/28832	0.142857	21.4524	4.431	0.0456985	0.145212	0.1031	Podxl	1
GO:0034447	GO:0034447	very-low-density lipoprotein particle clearance	1/192	7/28832	0.142857	21.4524	4.431	0.0456985	0.145212	0.1031	Lrpap1	1
GO:0035617	GO:0035617	stress granule disassembly	1/192	7/28832	0.142857	21.4524	4.431	0.0456985	0.145212	0.1031	Faf2	1
GO:0035898	GO:0035898	parathyroid hormone secretion	1/192	7/28832	0.142857	21.4524	4.431	0.0456985	0.145212	0.1031	Gnas	1
GO:0042985	GO:0042985	negative regulation of amyloid precursor protein biosynthetic process	1/192	7/28832	0.142857	21.4524	4.431	0.0456985	0.145212	0.1031	Itm2b	1
GO:0043315	GO:0043315	positive regulation of neutrophil degranulation	1/192	7/28832	0.142857	21.4524	4.431	0.0456985	0.145212	0.1031	Itgb2	1
GO:0043380	GO:0043380	regulation of memory T cell differentiation	1/192	7/28832	0.142857	21.4524	4.431	0.0456985	0.145212	0.1031	Pck1	1
GO:0044528	GO:0044528	regulation of mitochondrial mRNA stability	1/192	7/28832	0.142857	21.4524	4.431	0.0456985	0.145212	0.1031	Fastkd2	1
GO:0044860	GO:0044860	protein localization to plasma membrane raft	1/192	7/28832	0.142857	21.4524	4.431	0.0456985	0.145212	0.1031	L1cam	1
GO:0045162	GO:0045162	clustering of voltage-gated sodium channels	1/192	7/28832	0.142857	21.4524	4.431	0.0456985	0.145212	0.1031	Nrcam	1
GO:0051694	GO:0051694	pointed-end actin filament capping	1/192	7/28832	0.142857	21.4524	4.431	0.0456985	0.145212	0.1031	Tmod2	1
GO:0052651	GO:0052651	monoacylglycerol catabolic process	1/192	7/28832	0.142857	21.4524	4.431	0.0456985	0.145212	0.1031	Abhd12	1
GO:0060242	GO:0060242	contact inhibition	1/192	7/28832	0.142857	21.4524	4.431	0.0456985	0.145212	0.1031	Pak1	1
GO:0060373	GO:0060373	regulation of ventricular cardiac muscle cell membrane depolarization	1/192	7/28832	0.142857	21.4524	4.431	0.0456985	0.145212	0.1031	Scn3b	1
GO:0060453	GO:0060453	regulation of gastric acid secretion	1/192	7/28832	0.142857	21.4524	4.431	0.0456985	0.145212	0.1031	Gpr39	1
GO:0061502	GO:0061502	early endosome to recycling endosome transport	1/192	7/28832	0.142857	21.4524	4.431	0.0456985	0.145212	0.1031	Coro1a	1
GO:0072423	GO:0072423	response to DNA damage checkpoint signaling	1/192	7/28832	0.142857	21.4524	4.431	0.0456985	0.145212	0.1031	Zmpste24	1
GO:0098780	GO:0098780	response to mitochondrial depolarisation	1/192	7/28832	0.142857	21.4524	4.431	0.0456985	0.145212	0.1031	Ambra1	1
GO:0099552	GO:0099552	trans-synaptic signaling by lipid	modulating synaptic transmission	1/192	7/28832	0.142857	21.4524	4.431	0.0456985	0.145212	0.1031	Pak1	1
GO:0099553	GO:0099553	trans-synaptic signaling by endocannabinoid	modulating synaptic transmission	1/192	7/28832	0.142857	21.4524	4.431	0.0456985	0.145212	0.1031	Pak1	1
GO:0150003	GO:0150003	regulation of spontaneous synaptic transmission	1/192	7/28832	0.142857	21.4524	4.431	0.0456985	0.145212	0.1031	Itgb1	1
GO:0150093	GO:0150093	amyloid-beta clearance by transcytosis	1/192	7/28832	0.142857	21.4524	4.431	0.0456985	0.145212	0.1031	Lrpap1	1
GO:1905443	GO:1905443	regulation of clathrin coat assembly	1/192	7/28832	0.142857	21.4524	4.431	0.0456985	0.145212	0.1031	Caly	1
GO:1905563	GO:1905563	negative regulation of vascular endothelial cell proliferation	1/192	7/28832	0.142857	21.4524	4.431	0.0456985	0.145212	0.1031	Dlk1	1
GO:1990036	GO:1990036	calcium ion import into sarcoplasmic reticulum	1/192	7/28832	0.142857	21.4524	4.431	0.0456985	0.145212	0.1031	Zmpste24	1
GO:2001186	GO:2001186	negative regulation of CD8-positive	alpha-beta T cell activation	1/192	7/28832	0.142857	21.4524	4.431	0.0456985	0.145212	0.1031	Vsir	1
GO:2001260	GO:2001260	regulation of semaphorin-plexin signaling pathway	1/192	7/28832	0.142857	21.4524	4.431	0.0456985	0.145212	0.1031	Ncam1	1
GO:0001659	GO:0001659	temperature homeostasis	4/192	201/28832	0.0199005	2.98839	2.3162	0.0458464	0.145388	0.103225	Clstn3/Gnas/Acsl1/Mfn2	4
GO:1901292	GO:1901292	nucleoside phosphate catabolic process	4/192	201/28832	0.0199005	2.98839	2.3162	0.0458464	0.145388	0.103225	Ep300/Mtch2/Nudt5/Bcl2l13	4
GO:0032526	GO:0032526	response to retinoic acid	3/192	120/28832	0.025	3.75417	2.47539	0.0463587	0.146717	0.104169	Twf2/Brinp2/Pck1	3
GO:0046889	GO:0046889	positive regulation of lipid biosynthetic process	3/192	120/28832	0.025	3.75417	2.47539	0.0463587	0.146717	0.104169	Acsl5/Abcd2/Pck1	3
GO:0042552	GO:0042552	myelination	4/192	202/28832	0.019802	2.9736	2.30472	0.046539	0.146845	0.10426	Afg3l2/Erbb2/Cdh2/Abcd2	4
GO:0046887	GO:0046887	positive regulation of hormone secretion	4/192	202/28832	0.019802	2.9736	2.30472	0.046539	0.146845	0.10426	Gpr39/Gnas/Egfr/Mfn2	4
GO:0097553	GO:0097553	calcium ion transmembrane import into cytosol	4/192	202/28832	0.019802	2.9736	2.30472	0.046539	0.146845	0.10426	Gpr39/Coro1a/Grin2d/Grin2c	4
GO:0008089	GO:0008089	anterograde axonal transport	2/192	52/28832	0.0384615	5.77564	2.82216	0.0470742	0.147646	0.104829	Caly/Spg7	2
GO:0010762	GO:0010762	regulation of fibroblast migration	2/192	52/28832	0.0384615	5.77564	2.82216	0.0470742	0.147646	0.104829	Pak1/Itgb1	2
GO:0033628	GO:0033628	regulation of cell adhesion mediated by integrin	2/192	52/28832	0.0384615	5.77564	2.82216	0.0470742	0.147646	0.104829	Podxl/Adam9	2
GO:0036215	GO:0036215	response to stem cell factor	2/192	52/28832	0.0384615	5.77564	2.82216	0.0470742	0.147646	0.104829	Egfr/Erbb2	2
GO:0036216	GO:0036216	cellular response to stem cell factor stimulus	2/192	52/28832	0.0384615	5.77564	2.82216	0.0470742	0.147646	0.104829	Egfr/Erbb2	2
GO:0038109	GO:0038109	Kit signaling pathway	2/192	52/28832	0.0384615	5.77564	2.82216	0.0470742	0.147646	0.104829	Egfr/Erbb2	2
GO:0009137	GO:0009137	purine nucleoside diphosphate catabolic process	3/192	121/28832	0.0247934	3.72314	2.45772	0.0473125	0.147658	0.104837	Ep300/Mtch2/Bcl2l13	3
GO:0009181	GO:0009181	purine ribonucleoside diphosphate catabolic process	3/192	121/28832	0.0247934	3.72314	2.45772	0.0473125	0.147658	0.104837	Ep300/Mtch2/Bcl2l13	3
GO:0019364	GO:0019364	pyridine nucleotide catabolic process	3/192	121/28832	0.0247934	3.72314	2.45772	0.0473125	0.147658	0.104837	Ep300/Mtch2/Bcl2l13	3
GO:0055017	GO:0055017	cardiac muscle tissue growth	3/192	121/28832	0.0247934	3.72314	2.45772	0.0473125	0.147658	0.104837	Ep300/Pak1/Ncam1	3
GO:0060079	GO:0060079	excitatory postsynaptic potential	3/192	121/28832	0.0247934	3.72314	2.45772	0.0473125	0.147658	0.104837	Sh3gl1/Grin2d/Grin2c	3
GO:0050863	GO:0050863	regulation of T cell activation	6/192	391/28832	0.0153453	2.30435	2.1262	0.0475245	0.148173	0.105203	Ep300/Coro1a/Ambra1/Erbb2/Vsir/Pck1	6
GO:0071248	GO:0071248	cellular response to metal ion	4/192	204/28832	0.0196078	2.94444	2.28197	0.0479418	0.149326	0.106022	Gpr39/Bnip3/Egfr/Mylk	4
GO:0042177	GO:0042177	negative regulation of protein catabolic process	3/192	122/28832	0.0245902	3.69262	2.44024	0.0482759	0.149922	0.106445	Prkcg/Egfr/Grin2c	3
GO:0046031	GO:0046031	ADP metabolic process	3/192	122/28832	0.0245902	3.69262	2.44024	0.0482759	0.149922	0.106445	Ep300/Mtch2/Bcl2l13	3
GO:0048661	GO:0048661	positive regulation of smooth muscle cell proliferation	3/192	122/28832	0.0245902	3.69262	2.44024	0.0482759	0.149922	0.106445	Egfr/Mfn2/Pak1	3
GO:0009141	GO:0009141	nucleoside triphosphate metabolic process	5/192	296/28832	0.0168919	2.5366	2.17572	0.0485798	0.150236	0.106668	Ep300/Mtch2/Sdha/Nudt5/Bcl2l13	5
GO:0018108	GO:0018108	peptidyl-tyrosine phosphorylation	5/192	296/28832	0.0168919	2.5366	2.17572	0.0485798	0.150236	0.106668	Gfra1/Egfr/Erbb2/Itgb2/Itgb1	5
GO:0007272	GO:0007272	ensheathment of neurons	4/192	205/28832	0.0195122	2.93008	2.27069	0.0486519	0.150236	0.106668	Afg3l2/Erbb2/Cdh2/Abcd2	4
GO:0008366	GO:0008366	axon ensheathment	4/192	205/28832	0.0195122	2.93008	2.27069	0.0486519	0.150236	0.106668	Afg3l2/Erbb2/Cdh2/Abcd2	4
GO:0045907	GO:0045907	positive regulation of vasoconstriction	2/192	53/28832	0.0377358	5.66667	2.7842	0.0487111	0.150236	0.106668	Ptgs1/Egfr	2
GO:0070849	GO:0070849	response to epidermal growth factor	2/192	53/28832	0.0377358	5.66667	2.7842	0.0487111	0.150236	0.106668	Egfr/Erbb2	2
GO:0072538	GO:0072538	T-helper 17 type immune response	2/192	53/28832	0.0377358	5.66667	2.7842	0.0487111	0.150236	0.106668	Ep300/Il17ra	2
GO:1903076	GO:1903076	regulation of protein localization to plasma membrane	3/192	123/28832	0.0243902	3.6626	2.42295	0.0492489	0.151747	0.10774	Egfr/Stx7/Itgb1	3
GO:0030902	GO:0030902	hindbrain development	4/192	206/28832	0.0194175	2.91586	2.25949	0.0493678	0.151964	0.107895	Rpgrip1l/Gpr37l1/L1cam/Itgb1	4
GO:0030522	GO:0030522	intracellular receptor signaling pathway	6/192	396/28832	0.0151515	2.27525	2.0922	0.0499734	0.153192	0.108766	Ep300/Lbh/Tlr13/Pak1/Ppp5c/Gramd4	6
GO:0051402	GO:0051402	neuron apoptotic process	6/192	396/28832	0.0151515	2.27525	2.0922	0.0499734	0.153192	0.108766	Prkcg/Cit/Bnip3/Coro1a/Alkbh1/Ambra1	6
GO:0055006	GO:0055006	cardiac cell development	3/192	124/28832	0.0241935	3.63306	2.40583	0.0502315	0.153192	0.108766	Ep300/Zmpste24/Pak1	3
GO:0001941	GO:0001941	postsynaptic membrane organization	2/192	54/28832	0.037037	5.56173	2.7472	0.0503684	0.153192	0.108766	Cit/Cdh2	2
GO:0006998	GO:0006998	nuclear envelope organization	2/192	54/28832	0.037037	5.56173	2.7472	0.0503684	0.153192	0.108766	Tmem43/Zmpste24	2
GO:0038145	GO:0038145	macrophage colony-stimulating factor signaling pathway	2/192	54/28832	0.037037	5.56173	2.7472	0.0503684	0.153192	0.108766	Egfr/Erbb2	2
GO:0045124	GO:0045124	regulation of bone resorption	2/192	54/28832	0.037037	5.56173	2.7472	0.0503684	0.153192	0.108766	Dlk1/Egfr	2
GO:0046456	GO:0046456	icosanoid biosynthetic process	2/192	54/28832	0.037037	5.56173	2.7472	0.0503684	0.153192	0.108766	Ptgs1/Ptges2	2
GO:0061462	GO:0061462	protein localization to lysosome	2/192	54/28832	0.037037	5.56173	2.7472	0.0503684	0.153192	0.108766	Cacng4/Cacng2	2
GO:0071526	GO:0071526	semaphorin-plexin signaling pathway	2/192	54/28832	0.037037	5.56173	2.7472	0.0503684	0.153192	0.108766	Erbb2/Ncam1	2
GO:0090207	GO:0090207	regulation of triglyceride metabolic process	2/192	54/28832	0.037037	5.56173	2.7472	0.0503684	0.153192	0.108766	Acsl5/Mboat7	2
GO:1901568	GO:1901568	fatty acid derivative metabolic process	2/192	54/28832	0.037037	5.56173	2.7472	0.0503684	0.153192	0.108766	Acsl5/Acsl1	2
GO:0006091	GO:0006091	generation of precursor metabolites and energy	7/192	500/28832	0.014	2.10233	2.03589	0.0507727	0.153192	0.108766	Ep300/Gnas/Mtch2/Sdha/Mfn2/Bcl2l13/Slc25a33	7
GO:0018212	GO:0018212	peptidyl-tyrosine modification	5/192	300/28832	0.0166667	2.50278	2.14231	0.0509116	0.153192	0.108766	Gfra1/Egfr/Erbb2/Itgb2/Itgb1	5
GO:0033674	GO:0033674	positive regulation of kinase activity	5/192	300/28832	0.0166667	2.50278	2.14231	0.0509116	0.153192	0.108766	Gpr39/Egfr/Erbb2/Adam9/Pak1	5
GO:0033555	GO:0033555	multicellular organismal response to stress	3/192	125/28832	0.024	3.604	2.38889	0.0512237	0.153192	0.108766	Prkcg/Slc6a2/Ncam1	3
GO:0072526	GO:0072526	pyridine-containing compound catabolic process	3/192	125/28832	0.024	3.604	2.38889	0.0512237	0.153192	0.108766	Ep300/Mtch2/Bcl2l13	3
GO:0021795	GO:0021795	cerebral cortex cell migration	2/192	55/28832	0.0363636	5.46061	2.71111	0.0520459	0.153192	0.108766	Egfr/Mboat7	2
GO:0035790	GO:0035790	platelet-derived growth factor receptor-alpha signaling pathway	2/192	55/28832	0.0363636	5.46061	2.71111	0.0520459	0.153192	0.108766	Egfr/Erbb2	2
GO:0000055	GO:0000055	ribosomal large subunit export from nucleus	1/192	8/28832	0.125	18.7708	4.11595	0.052055	0.153192	0.108766	Mdn1	1
GO:0006105	GO:0006105	succinate metabolic process	1/192	8/28832	0.125	18.7708	4.11595	0.052055	0.153192	0.108766	Sdha	1
GO:0006689	GO:0006689	ganglioside catabolic process	1/192	8/28832	0.125	18.7708	4.11595	0.052055	0.153192	0.108766	Neu3	1
GO:0009448	GO:0009448	gamma-aminobutyric acid metabolic process	1/192	8/28832	0.125	18.7708	4.11595	0.052055	0.153192	0.108766	Slc1a3	1
GO:0010700	GO:0010700	negative regulation of norepinephrine secretion	1/192	8/28832	0.125	18.7708	4.11595	0.052055	0.153192	0.108766	Ptgs1	1
GO:0010726	GO:0010726	positive regulation of hydrogen peroxide metabolic process	1/192	8/28832	0.125	18.7708	4.11595	0.052055	0.153192	0.108766	Mfn2	1
GO:0014744	GO:0014744	positive regulation of muscle adaptation	1/192	8/28832	0.125	18.7708	4.11595	0.052055	0.153192	0.108766	Ep300	1
GO:0021936	GO:0021936	regulation of cerebellar granule cell precursor proliferation	1/192	8/28832	0.125	18.7708	4.11595	0.052055	0.153192	0.108766	Gpr37l1	1
GO:0032025	GO:0032025	response to cobalt ion	1/192	8/28832	0.125	18.7708	4.11595	0.052055	0.153192	0.108766	Bnip3	1
GO:0032534	GO:0032534	regulation of microvillus assembly	1/192	8/28832	0.125	18.7708	4.11595	0.052055	0.153192	0.108766	Podxl	1
GO:0034238	GO:0034238	macrophage fusion	1/192	8/28832	0.125	18.7708	4.11595	0.052055	0.153192	0.108766	Adam9	1
GO:0035482	GO:0035482	gastric motility	1/192	8/28832	0.125	18.7708	4.11595	0.052055	0.153192	0.108766	Gpr39	1
GO:0035694	GO:0035694	mitochondrial protein catabolic process	1/192	8/28832	0.125	18.7708	4.11595	0.052055	0.153192	0.108766	Bnip3	1
GO:0040009	GO:0040009	regulation of growth rate	1/192	8/28832	0.125	18.7708	4.11595	0.052055	0.153192	0.108766	Armc10	1
GO:0043379	GO:0043379	memory T cell differentiation	1/192	8/28832	0.125	18.7708	4.11595	0.052055	0.153192	0.108766	Pck1	1
GO:0060245	GO:0060245	detection of cell density	1/192	8/28832	0.125	18.7708	4.11595	0.052055	0.153192	0.108766	Pak1	1
GO:0060478	GO:0060478	acrosomal vesicle exocytosis	1/192	8/28832	0.125	18.7708	4.11595	0.052055	0.153192	0.108766	Syt6	1
GO:0070070	GO:0070070	proton-transporting V-type ATPase complex assembly	1/192	8/28832	0.125	18.7708	4.11595	0.052055	0.153192	0.108766	Pip4p1	1
GO:0070459	GO:0070459	prolactin secretion	1/192	8/28832	0.125	18.7708	4.11595	0.052055	0.153192	0.108766	Egfr	1
GO:0071918	GO:0071918	urea transmembrane transport	1/192	8/28832	0.125	18.7708	4.11595	0.052055	0.153192	0.108766	Slc14a1	1
GO:0072396	GO:0072396	response to cell cycle checkpoint signaling	1/192	8/28832	0.125	18.7708	4.11595	0.052055	0.153192	0.108766	Zmpste24	1
GO:0072402	GO:0072402	response to DNA integrity checkpoint signaling	1/192	8/28832	0.125	18.7708	4.11595	0.052055	0.153192	0.108766	Zmpste24	1
GO:0072679	GO:0072679	thymocyte migration	1/192	8/28832	0.125	18.7708	4.11595	0.052055	0.153192	0.108766	Coro1a	1
GO:0090063	GO:0090063	positive regulation of microtubule nucleation	1/192	8/28832	0.125	18.7708	4.11595	0.052055	0.153192	0.108766	Pak1	1
GO:0150103	GO:0150103	reactive gliosis	1/192	8/28832	0.125	18.7708	4.11595	0.052055	0.153192	0.108766	Itgb1	1
GO:1900748	GO:1900748	positive regulation of vascular endothelial growth factor signaling pathway	1/192	8/28832	0.125	18.7708	4.11595	0.052055	0.153192	0.108766	Itgb1	1
GO:1904515	GO:1904515	positive regulation of TORC2 signaling	1/192	8/28832	0.125	18.7708	4.11595	0.052055	0.153192	0.108766	Ep300	1
GO:2000809	GO:2000809	positive regulation of synaptic vesicle clustering	1/192	8/28832	0.125	18.7708	4.11595	0.052055	0.153192	0.108766	Cdh2	1
GO:0032386	GO:0032386	regulation of intracellular transport	5/192	302/28832	0.0165563	2.4862	2.12581	0.0521017	0.153192	0.108766	Ep300/Erlec1/Caly/Rhot1/Arhgap1	5
GO:0046620	GO:0046620	regulation of organ growth	3/192	126/28832	0.0238095	3.5754	2.37212	0.0522253	0.153269	0.108821	Ep300/Pak1/Ncam1	3
GO:0098754	GO:0098754	detoxification	3/192	126/28832	0.0238095	3.5754	2.37212	0.0522253	0.153269	0.108821	Ptgs1/Mtarc2/Slc30a10	3
GO:0062012	GO:0062012	regulation of small molecule metabolic process	6/192	401/28832	0.0149626	2.24688	2.05871	0.0524986	0.153928	0.109289	Ep300/Fmo1/Acsl5/Zmpste24/Mtch2/Abcd2	6
GO:0048167	GO:0048167	regulation of synaptic plasticity	6/192	402/28832	0.0149254	2.24129	2.05207	0.0530129	0.155291	0.110256	Prkcg/Lrrtm2/Grin2d/Pak1/Nsg1/Grin2c	6
GO:0002709	GO:0002709	regulation of T cell mediated immunity	3/192	127/28832	0.023622	3.54724	2.35552	0.0532364	0.155656	0.110516	Stx7/H2-D1/Vsir	3
GO:1905954	GO:1905954	positive regulation of lipid localization	3/192	127/28832	0.023622	3.54724	2.35552	0.0532364	0.155656	0.110516	Acsl5/Acsl1/Mfn2	3
GO:0048863	GO:0048863	stem cell differentiation	5/192	304/28832	0.0164474	2.46985	2.10944	0.053308	0.155721	0.110562	Lbh/Mtch2/Cdh2/Vsir/Itgb1	5
GO:0051954	GO:0051954	positive regulation of amine transport	2/192	56/28832	0.0357143	5.3631	2.67589	0.0537432	0.156556	0.111155	Arl6ip1/Itgb1	2
GO:0061756	GO:0061756	leukocyte adhesion to vascular endothelial cell	2/192	56/28832	0.0357143	5.3631	2.67589	0.0537432	0.156556	0.111155	Itgb2/Itgb1	2
GO:0140894	GO:0140894	endolysosomal toll-like receptor signaling pathway	2/192	56/28832	0.0357143	5.3631	2.67589	0.0537432	0.156556	0.111155	Tlr13/Gramd4	2
GO:0030048	GO:0030048	actin filament-based movement	3/192	128/28832	0.0234375	3.51953	2.33909	0.0542569	0.157907	0.112114	Scn3b/Myo1a/Myo1b	3
GO:0009135	GO:0009135	purine nucleoside diphosphate metabolic process	3/192	129/28832	0.0232558	3.49225	2.32282	0.0552867	0.16037	0.113863	Ep300/Mtch2/Bcl2l13	3
GO:0009179	GO:0009179	purine ribonucleoside diphosphate metabolic process	3/192	129/28832	0.0232558	3.49225	2.32282	0.0552867	0.16037	0.113863	Ep300/Mtch2/Bcl2l13	3
GO:0062014	GO:0062014	negative regulation of small molecule metabolic process	3/192	129/28832	0.0232558	3.49225	2.32282	0.0552867	0.16037	0.113863	Ep300/Fmo1/Mtch2	3
GO:0031547	GO:0031547	brain-derived neurotrophic factor receptor signaling pathway	2/192	57/28832	0.0350877	5.26901	2.6415	0.0554599	0.16037	0.113863	Egfr/Erbb2	2
GO:0043457	GO:0043457	regulation of cellular respiration	2/192	57/28832	0.0350877	5.26901	2.6415	0.0554599	0.16037	0.113863	Mfn2/Slc25a33	2
GO:0060251	GO:0060251	regulation of glial cell proliferation	2/192	57/28832	0.0350877	5.26901	2.6415	0.0554599	0.16037	0.113863	Egfr/Mfn2	2
GO:1904263	GO:1904263	positive regulation of TORC1 signaling	2/192	57/28832	0.0350877	5.26901	2.6415	0.0554599	0.16037	0.113863	Ep300/Pip4p1	2
GO:0021543	GO:0021543	pallium development	4/192	215/28832	0.0186047	2.7938	2.1616	0.0560719	0.161991	0.115014	Bnip3/Egfr/Mboat7/Cdh2	4
GO:0008543	GO:0008543	fibroblast growth factor receptor signaling pathway	3/192	130/28832	0.0230769	3.46538	2.30672	0.0563259	0.162576	0.115429	Egfr/Erbb2/Itgb1	3
GO:0007215	GO:0007215	glutamate receptor signaling pathway	2/192	58/28832	0.0344828	5.17816	2.60791	0.0571958	0.162804	0.115591	Grin2d/Grin2c	2
GO:0032387	GO:0032387	negative regulation of intracellular transport	2/192	58/28832	0.0344828	5.17816	2.60791	0.0571958	0.162804	0.115591	Erlec1/Arhgap1	2
GO:0046578	GO:0046578	regulation of Ras protein signal transduction	2/192	58/28832	0.0344828	5.17816	2.60791	0.0571958	0.162804	0.115591	Erbb2/Mfn2	2
GO:0048278	GO:0048278	vesicle docking	2/192	58/28832	0.0344828	5.17816	2.60791	0.0571958	0.162804	0.115591	Stx7/Ncam1	2
GO:0010657	GO:0010657	muscle cell apoptotic process	3/192	131/28832	0.0229008	3.43893	2.29077	0.0573744	0.162804	0.115591	Bnip3/Ambra1/Mfn2	3
GO:0060419	GO:0060419	heart growth	3/192	131/28832	0.0229008	3.43893	2.29077	0.0573744	0.162804	0.115591	Ep300/Pak1/Ncam1	3
GO:1901888	GO:1901888	regulation of cell junction assembly	5/192	311/28832	0.0160772	2.41426	2.05314	0.0576578	0.162804	0.115591	Clstn3/Lrrtm2/Podxl/L1cam/Adgre5	5
GO:0006616	GO:0006616	SRP-dependent cotranslational protein targeting to membrane	translocation	1/192	9/28832	0.111111	16.6852	3.85332	0.0583694	0.162804	0.115591	Tram1l1	1
GO:0007158	GO:0007158	neuron cell-cell adhesion	1/192	9/28832	0.111111	16.6852	3.85332	0.0583694	0.162804	0.115591	Astn1	1
GO:0010994	GO:0010994	free ubiquitin chain polymerization	1/192	9/28832	0.111111	16.6852	3.85332	0.0583694	0.162804	0.115591	Ambra1	1
GO:0032988	GO:0032988	protein-RNA complex disassembly	1/192	9/28832	0.111111	16.6852	3.85332	0.0583694	0.162804	0.115591	Faf2	1
GO:0042117	GO:0042117	monocyte activation	1/192	9/28832	0.111111	16.6852	3.85332	0.0583694	0.162804	0.115591	Adam9	1
GO:0044828	GO:0044828	negative regulation by host of viral genome replication	1/192	9/28832	0.111111	16.6852	3.85332	0.0583694	0.162804	0.115591	Vapa	1
GO:0048242	GO:0048242	epinephrine secretion	1/192	9/28832	0.111111	16.6852	3.85332	0.0583694	0.162804	0.115591	Ptgs1	1
GO:0051126	GO:0051126	negative regulation of actin nucleation	1/192	9/28832	0.111111	16.6852	3.85332	0.0583694	0.162804	0.115591	Coro1a	1
GO:0051204	GO:0051204	protein insertion into mitochondrial membrane	1/192	9/28832	0.111111	16.6852	3.85332	0.0583694	0.162804	0.115591	Cox18	1
GO:0051561	GO:0051561	positive regulation of mitochondrial calcium ion concentration	1/192	9/28832	0.111111	16.6852	3.85332	0.0583694	0.162804	0.115591	Bnip3	1
GO:0051583	GO:0051583	dopamine uptake involved in synaptic transmission	1/192	9/28832	0.111111	16.6852	3.85332	0.0583694	0.162804	0.115591	Slc6a2	1
GO:0051620	GO:0051620	norepinephrine uptake	1/192	9/28832	0.111111	16.6852	3.85332	0.0583694	0.162804	0.115591	Slc6a2	1
GO:0051934	GO:0051934	catecholamine uptake involved in synaptic transmission	1/192	9/28832	0.111111	16.6852	3.85332	0.0583694	0.162804	0.115591	Slc6a2	1
GO:0060371	GO:0060371	regulation of atrial cardiac muscle cell membrane depolarization	1/192	9/28832	0.111111	16.6852	3.85332	0.0583694	0.162804	0.115591	Scn3b	1
GO:0061535	GO:0061535	glutamate secretion	neurotransmission	1/192	9/28832	0.111111	16.6852	3.85332	0.0583694	0.162804	0.115591	Pak1	1
GO:0061743	GO:0061743	motor learning	1/192	9/28832	0.111111	16.6852	3.85332	0.0583694	0.162804	0.115591	Clstn3	1
GO:0070995	GO:0070995	NADPH oxidation	1/192	9/28832	0.111111	16.6852	3.85332	0.0583694	0.162804	0.115591	Fmo1	1
GO:0086015	GO:0086015	SA node cell action potential	1/192	9/28832	0.111111	16.6852	3.85332	0.0583694	0.162804	0.115591	Scn3b	1
GO:0086018	GO:0086018	SA node cell to atrial cardiac muscle cell signaling	1/192	9/28832	0.111111	16.6852	3.85332	0.0583694	0.162804	0.115591	Scn3b	1
GO:0086070	GO:0086070	SA node cell to atrial cardiac muscle cell communication	1/192	9/28832	0.111111	16.6852	3.85332	0.0583694	0.162804	0.115591	Scn3b	1
GO:0090258	GO:0090258	negative regulation of mitochondrial fission	1/192	9/28832	0.111111	16.6852	3.85332	0.0583694	0.162804	0.115591	Mfn2	1
GO:0090715	GO:0090715	immunological memory formation process	1/192	9/28832	0.111111	16.6852	3.85332	0.0583694	0.162804	0.115591	Pck1	1
GO:0097104	GO:0097104	postsynaptic membrane assembly	1/192	9/28832	0.111111	16.6852	3.85332	0.0583694	0.162804	0.115591	Cdh2	1
GO:1900222	GO:1900222	negative regulation of amyloid-beta clearance	1/192	9/28832	0.111111	16.6852	3.85332	0.0583694	0.162804	0.115591	Lrpap1	1
GO:1902255	GO:1902255	positive regulation of intrinsic apoptotic signaling pathway by p53 class mediator	1/192	9/28832	0.111111	16.6852	3.85332	0.0583694	0.162804	0.115591	Steap3	1
GO:1903608	GO:1903608	protein localization to cytoplasmic stress granule	1/192	9/28832	0.111111	16.6852	3.85332	0.0583694	0.162804	0.115591	Pak1	1
GO:1904153	GO:1904153	negative regulation of retrograde protein transport	ER to cytosol	1/192	9/28832	0.111111	16.6852	3.85332	0.0583694	0.162804	0.115591	Erlec1	1
GO:1905232	GO:1905232	cellular response to L-glutamate	1/192	9/28832	0.111111	16.6852	3.85332	0.0583694	0.162804	0.115591	Grin2d	1
GO:2000194	GO:2000194	regulation of female gonad development	1/192	9/28832	0.111111	16.6852	3.85332	0.0583694	0.162804	0.115591	Mfn2	1
GO:2000354	GO:2000354	regulation of ovarian follicle development	1/192	9/28832	0.111111	16.6852	3.85332	0.0583694	0.162804	0.115591	Mfn2	1
GO:2000564	GO:2000564	regulation of CD8-positive	alpha-beta T cell proliferation	1/192	9/28832	0.111111	16.6852	3.85332	0.0583694	0.162804	0.115591	Vsir	1
GO:0007041	GO:0007041	lysosomal transport	3/192	132/28832	0.0227273	3.41288	2.27497	0.0584321	0.162834	0.115612	Stx7/Cacng4/Cacng2	3
GO:0014014	GO:0014014	negative regulation of gliogenesis	2/192	59/28832	0.0338983	5.0904	2.57509	0.0589504	0.163555	0.116124	Gpr37l1/Mfn2	2
GO:0031648	GO:0031648	protein destabilization	2/192	59/28832	0.0338983	5.0904	2.57509	0.0589504	0.163555	0.116124	Ep300/Mul1	2
GO:0038063	GO:0038063	collagen-activated tyrosine kinase receptor signaling pathway	2/192	59/28832	0.0338983	5.0904	2.57509	0.0589504	0.163555	0.116124	Egfr/Erbb2	2
GO:0042743	GO:0042743	hydrogen peroxide metabolic process	2/192	59/28832	0.0338983	5.0904	2.57509	0.0589504	0.163555	0.116124	Egfr/Mfn2	2
GO:0072666	GO:0072666	establishment of protein localization to vacuole	2/192	59/28832	0.0338983	5.0904	2.57509	0.0589504	0.163555	0.116124	Cacng4/Cacng2	2
GO:0061351	GO:0061351	neural precursor cell proliferation	4/192	219/28832	0.0182648	2.74277	2.1197	0.0592014	0.164107	0.116516	Gpr37l1/Erbb2/Cdh2/Itgb1	4
GO:0060271	GO:0060271	cilium assembly	6/192	414/28832	0.0144928	2.17633	1.9739	0.0594238	0.164578	0.116851	Rilpl1/Rpgrip1l/Elmod1/Ablim1/Ift52/Septin7	6
GO:0051588	GO:0051588	regulation of neurotransmitter transport	3/192	133/28832	0.0225564	3.38722	2.25932	0.0594991	0.164642	0.116896	Prkcg/Rhot1/Itgb1	3
GO:0010721	GO:0010721	negative regulation of cell development	5/192	315/28832	0.015873	2.3836	2.02166	0.0602324	0.166198	0.118001	Dpysl5/Cit/Gpr37l1/Erbb2/Mfn2	5
GO:0015850	GO:0015850	organic hydroxy compound transport	5/192	315/28832	0.015873	2.3836	2.02166	0.0602324	0.166198	0.118001	Ptgs1/Vapa/Mfn2/Abcd3/Slc6a2	5
GO:1901293	GO:1901293	nucleoside phosphate biosynthetic process	5/192	315/28832	0.015873	2.3836	2.02166	0.0602324	0.166198	0.118001	Slc25a16/Acsl5/Sdha/Nmnat2/Acsl1	5
GO:0099565	GO:0099565	chemical synaptic transmission	postsynaptic	3/192	134/28832	0.0223881	3.36194	2.24383	0.0605752	0.166198	0.118001	Sh3gl1/Grin2d/Grin2c	3
GO:1901890	GO:1901890	positive regulation of cell junction assembly	3/192	134/28832	0.0223881	3.36194	2.24383	0.0605752	0.166198	0.118001	Clstn3/Lrrtm2/Adgre5	3
GO:0001916	GO:0001916	positive regulation of T cell mediated cytotoxicity	2/192	60/28832	0.0333333	5.00556	2.54301	0.0607235	0.166198	0.118001	Stx7/H2-D1	2
GO:0045599	GO:0045599	negative regulation of fat cell differentiation	2/192	60/28832	0.0333333	5.00556	2.54301	0.0607235	0.166198	0.118001	Slc7a10/Dlk1	2
GO:0045815	GO:0045815	transcription initiation-coupled chromatin remodeling	2/192	60/28832	0.0333333	5.00556	2.54301	0.0607235	0.166198	0.118001	Ep300/Zmpste24	2
GO:0046717	GO:0046717	acid secretion	2/192	60/28832	0.0333333	5.00556	2.54301	0.0607235	0.166198	0.118001	Gpr39/Pak1	2
GO:0051293	GO:0051293	establishment of spindle localization	2/192	60/28832	0.0333333	5.00556	2.54301	0.0607235	0.166198	0.118001	Map4/Itgb1	2
GO:0090659	GO:0090659	walking behavior	2/192	60/28832	0.0333333	5.00556	2.54301	0.0607235	0.166198	0.118001	Zmpste24/Abhd12	2
GO:1900271	GO:1900271	regulation of long-term synaptic potentiation	2/192	60/28832	0.0333333	5.00556	2.54301	0.0607235	0.166198	0.118001	Pak1/Nsg1	2
GO:0043524	GO:0043524	negative regulation of neuron apoptotic process	4/192	221/28832	0.0180995	2.71795	2.0991	0.0608004	0.166198	0.118001	Prkcg/Coro1a/Alkbh1/Ambra1	4
GO:0051048	GO:0051048	negative regulation of secretion	4/192	221/28832	0.0180995	2.71795	2.0991	0.0608004	0.166198	0.118001	Ptgs1/Gpr39/Wdr41/Ndufaf2	4
GO:0050905	GO:0050905	neuromuscular process	4/192	222/28832	0.018018	2.70571	2.08889	0.0616085	0.168257	0.119462	Zmpste24/Grin2d/Slc1a3/Grin2c	4
GO:0006805	GO:0006805	xenobiotic metabolic process	3/192	135/28832	0.0222222	3.33704	2.22848	0.0616603	0.168257	0.119462	Fmo1/Cyp2j13/Acsl1	3
GO:0051222	GO:0051222	positive regulation of protein transport	5/192	318/28832	0.0157233	2.36111	1.99835	0.0622057	0.169598	0.120415	Ep300/Gpr39/Gnas/Egfr/Adam9	5
GO:0035791	GO:0035791	platelet-derived growth factor receptor-beta signaling pathway	2/192	61/28832	0.0327869	4.9235	2.51162	0.0625147	0.169852	0.120595	Egfr/Erbb2	2
GO:0036006	GO:0036006	cellular response to macrophage colony-stimulating factor stimulus	2/192	61/28832	0.0327869	4.9235	2.51162	0.0625147	0.169852	0.120595	Egfr/Erbb2	2
GO:0044060	GO:0044060	regulation of endocrine process	2/192	61/28832	0.0327869	4.9235	2.51162	0.0625147	0.169852	0.120595	Gnas/Mfn2	2
GO:0050918	GO:0050918	positive chemotaxis	2/192	61/28832	0.0327869	4.9235	2.51162	0.0625147	0.169852	0.120595	Coro1a/Alkbh1	2
GO:0016051	GO:0016051	carbohydrate biosynthetic process	4/192	225/28832	0.0177778	2.66963	2.05859	0.0640668	0.170484	0.121043	Chst8/Ep300/G6pc3/Pck1	4
GO:1900015	GO:1900015	regulation of cytokine production involved in inflammatory response	2/192	62/28832	0.0322581	4.84409	2.48092	0.0643238	0.170484	0.121043	Abcd2/Il17ra	2
GO:0002725	GO:0002725	negative regulation of T cell cytokine production	1/192	10/28832	0.1	15.0167	3.62975	0.0646419	0.170484	0.121043	Vsir	1
GO:0007191	GO:0007191	adenylate cyclase-activating dopamine receptor signaling pathway	1/192	10/28832	0.1	15.0167	3.62975	0.0646419	0.170484	0.121043	Gnas	1
GO:0007220	GO:0007220	Notch receptor processing	1/192	10/28832	0.1	15.0167	3.62975	0.0646419	0.170484	0.121043	Dner	1
GO:0008343	GO:0008343	adult feeding behavior	1/192	10/28832	0.1	15.0167	3.62975	0.0646419	0.170484	0.121043	Gpr39	1
GO:0009886	GO:0009886	post-embryonic animal morphogenesis	1/192	10/28832	0.1	15.0167	3.62975	0.0646419	0.170484	0.121043	Gnas	1
GO:0010728	GO:0010728	regulation of hydrogen peroxide biosynthetic process	1/192	10/28832	0.1	15.0167	3.62975	0.0646419	0.170484	0.121043	Mfn2	1
GO:0015820	GO:0015820	L-leucine transport	1/192	10/28832	0.1	15.0167	3.62975	0.0646419	0.170484	0.121043	Slc43a2	1
GO:0015840	GO:0015840	urea transport	1/192	10/28832	0.1	15.0167	3.62975	0.0646419	0.170484	0.121043	Slc14a1	1
GO:0019530	GO:0019530	taurine metabolic process	1/192	10/28832	0.1	15.0167	3.62975	0.0646419	0.170484	0.121043	Fmo1	1
GO:0019694	GO:0019694	alkanesulfonate metabolic process	1/192	10/28832	0.1	15.0167	3.62975	0.0646419	0.170484	0.121043	Fmo1	1
GO:0032627	GO:0032627	interleukin-23 production	1/192	10/28832	0.1	15.0167	3.62975	0.0646419	0.170484	0.121043	Il17ra	1
GO:0032667	GO:0032667	regulation of interleukin-23 production	1/192	10/28832	0.1	15.0167	3.62975	0.0646419	0.170484	0.121043	Il17ra	1
GO:0033212	GO:0033212	iron import into cell	1/192	10/28832	0.1	15.0167	3.62975	0.0646419	0.170484	0.121043	Steap3	1
GO:0035740	GO:0035740	CD8-positive	alpha-beta T cell proliferation	1/192	10/28832	0.1	15.0167	3.62975	0.0646419	0.170484	0.121043	Vsir	1
GO:0043490	GO:0043490	malate-aspartate shuttle	1/192	10/28832	0.1	15.0167	3.62975	0.0646419	0.170484	0.121043	Slc1a3	1
GO:0045039	GO:0045039	protein insertion into mitochondrial inner membrane	1/192	10/28832	0.1	15.0167	3.62975	0.0646419	0.170484	0.121043	Agk	1
GO:0045743	GO:0045743	positive regulation of fibroblast growth factor receptor signaling pathway	1/192	10/28832	0.1	15.0167	3.62975	0.0646419	0.170484	0.121043	Itgb1	1
GO:0046834	GO:0046834	lipid phosphorylation	1/192	10/28832	0.1	15.0167	3.62975	0.0646419	0.170484	0.121043	Agk	1
GO:0051643	GO:0051643	endoplasmic reticulum localization	1/192	10/28832	0.1	15.0167	3.62975	0.0646419	0.170484	0.121043	Vapa	1
GO:0070837	GO:0070837	dehydroascorbic acid transport	1/192	10/28832	0.1	15.0167	3.62975	0.0646419	0.170484	0.121043	Slc2a8	1
GO:0070862	GO:0070862	negative regulation of protein exit from endoplasmic reticulum	1/192	10/28832	0.1	15.0167	3.62975	0.0646419	0.170484	0.121043	Erlec1	1
GO:0071314	GO:0071314	cellular response to cocaine	1/192	10/28832	0.1	15.0167	3.62975	0.0646419	0.170484	0.121043	Slc1a3	1
GO:0071649	GO:0071649	regulation of chemokine (C-C motif) ligand 5 production	1/192	10/28832	0.1	15.0167	3.62975	0.0646419	0.170484	0.121043	Mul1	1
GO:0090649	GO:0090649	response to oxygen-glucose deprivation	1/192	10/28832	0.1	15.0167	3.62975	0.0646419	0.170484	0.121043	Bnip3	1
GO:0098597	GO:0098597	observational learning	1/192	10/28832	0.1	15.0167	3.62975	0.0646419	0.170484	0.121043	Pak1	1
GO:0098887	GO:0098887	neurotransmitter receptor transport	endosome to postsynaptic membrane	1/192	10/28832	0.1	15.0167	3.62975	0.0646419	0.170484	0.121043	Nsg1	1
GO:1903799	GO:1903799	negative regulation of miRNA processing	1/192	10/28832	0.1	15.0167	3.62975	0.0646419	0.170484	0.121043	Zmpste24	1
GO:1905461	GO:1905461	positive regulation of vascular associated smooth muscle cell apoptotic process	1/192	10/28832	0.1	15.0167	3.62975	0.0646419	0.170484	0.121043	Mfn2	1
GO:1905603	GO:1905603	regulation of blood-brain barrier permeability	1/192	10/28832	0.1	15.0167	3.62975	0.0646419	0.170484	0.121043	Sh3gl2	1
GO:2000321	GO:2000321	positive regulation of T-helper 17 cell differentiation	1/192	10/28832	0.1	15.0167	3.62975	0.0646419	0.170484	0.121043	Ep300	1
GO:2000328	GO:2000328	regulation of T-helper 17 cell lineage commitment	1/192	10/28832	0.1	15.0167	3.62975	0.0646419	0.170484	0.121043	Ep300	1
GO:2000766	GO:2000766	negative regulation of cytoplasmic translation	1/192	10/28832	0.1	15.0167	3.62975	0.0646419	0.170484	0.121043	Nmnat2	1
GO:2000807	GO:2000807	regulation of synaptic vesicle clustering	1/192	10/28832	0.1	15.0167	3.62975	0.0646419	0.170484	0.121043	Cdh2	1
GO:0002699	GO:0002699	positive regulation of immune effector process	5/192	322/28832	0.015528	2.33178	1.96769	0.0648934	0.170872	0.121319	Ep300/Itgb2/Stx7/H2-D1/Pck1	5
GO:0051648	GO:0051648	vesicle localization	4/192	226/28832	0.0176991	2.65782	2.0486	0.0648975	0.170872	0.121319	Syt6/Steap3/Myo1a/Cdh2	4
GO:0006906	GO:0006906	vesicle fusion	3/192	138/28832	0.0217391	3.26449	2.18328	0.0649701	0.17092	0.121353	Rph3a/Coro1a/Stx7	3
GO:0035265	GO:0035265	organ growth	4/192	227/28832	0.0176211	2.64611	2.03866	0.0657339	0.172785	0.122677	Ep300/Zmpste24/Pak1/Ncam1	4
GO:0007266	GO:0007266	Rho protein signal transduction	3/192	139/28832	0.0215827	3.24101	2.16849	0.0660913	0.173157	0.122941	Erbb2/Cdh2/Itgb1	3
GO:0060996	GO:0060996	dendritic spine development	3/192	139/28832	0.0215827	3.24101	2.16849	0.0660913	0.173157	0.122941	Mfn2/Pak1/Septin7	3
GO:0036005	GO:0036005	response to macrophage colony-stimulating factor	2/192	63/28832	0.031746	4.7672	2.45087	0.0661504	0.173157	0.122941	Egfr/Erbb2	2
GO:0042255	GO:0042255	ribosome assembly	2/192	63/28832	0.031746	4.7672	2.45087	0.0661504	0.173157	0.122941	Fastkd2/Mdn1	2
GO:1990090	GO:1990090	cellular response to nerve growth factor stimulus	2/192	63/28832	0.031746	4.7672	2.45087	0.0661504	0.173157	0.122941	Coro1a/Sh3gl2	2
GO:0021537	GO:0021537	telencephalon development	5/192	324/28832	0.0154321	2.31739	1.95252	0.0662614	0.173303	0.123045	Rpgrip1l/Bnip3/Egfr/Mboat7/Cdh2	5
GO:0090174	GO:0090174	organelle membrane fusion	3/192	140/28832	0.0214286	3.21786	2.15383	0.0672213	0.175668	0.124724	Rph3a/Coro1a/Stx7	3
GO:2001233	GO:2001233	regulation of apoptotic signaling pathway	6/192	428/28832	0.0140187	2.10514	1.88601	0.0674647	0.176158	0.125072	Acsl5/Mtch2/Pttg1ip/Steap3/Mfn2/Armc10	6
GO:0006110	GO:0006110	regulation of glycolytic process	2/192	64/28832	0.03125	4.69271	2.42144	0.0679942	0.176225	0.12512	Ep300/Mtch2	2
GO:0030811	GO:0030811	regulation of nucleotide catabolic process	2/192	64/28832	0.03125	4.69271	2.42144	0.0679942	0.176225	0.12512	Ep300/Mtch2	2
GO:0033121	GO:0033121	regulation of purine nucleotide catabolic process	2/192	64/28832	0.03125	4.69271	2.42144	0.0679942	0.176225	0.12512	Ep300/Mtch2	2
GO:0038065	GO:0038065	collagen-activated signaling pathway	2/192	64/28832	0.03125	4.69271	2.42144	0.0679942	0.176225	0.12512	Egfr/Erbb2	2
GO:0042273	GO:0042273	ribosomal large subunit biogenesis	2/192	64/28832	0.03125	4.69271	2.42144	0.0679942	0.176225	0.12512	Fastkd2/Mdn1	2
GO:0046622	GO:0046622	positive regulation of organ growth	2/192	64/28832	0.03125	4.69271	2.42144	0.0679942	0.176225	0.12512	Ep300/Ncam1	2
GO:0046850	GO:0046850	regulation of bone remodeling	2/192	64/28832	0.03125	4.69271	2.42144	0.0679942	0.176225	0.12512	Dlk1/Egfr	2
GO:0090303	GO:0090303	positive regulation of wound healing	2/192	64/28832	0.03125	4.69271	2.42144	0.0679942	0.176225	0.12512	Mylk/Itgb1	2
GO:1903533	GO:1903533	regulation of protein targeting	2/192	64/28832	0.03125	4.69271	2.42144	0.0679942	0.176225	0.12512	Erbb2/Pak1	2
GO:0002286	GO:0002286	T cell activation involved in immune response	3/192	142/28832	0.0211268	3.17254	2.12491	0.0695078	0.178116	0.126462	Ep300/Apbb1ip/Pck1	3
GO:0006695	GO:0006695	cholesterol biosynthetic process	2/192	65/28832	0.0307692	4.62051	2.39262	0.0698549	0.178116	0.126462	Cyb5r3/Nsdhl	2
GO:0010171	GO:0010171	body morphogenesis	2/192	65/28832	0.0307692	4.62051	2.39262	0.0698549	0.178116	0.126462	Ep300/Gnas	2
GO:0050873	GO:0050873	brown fat cell differentiation	2/192	65/28832	0.0307692	4.62051	2.39262	0.0698549	0.178116	0.126462	Slc7a10/Bnip3	2
GO:0051653	GO:0051653	spindle localization	2/192	65/28832	0.0307692	4.62051	2.39262	0.0698549	0.178116	0.126462	Map4/Itgb1	2
GO:1902653	GO:1902653	secondary alcohol biosynthetic process	2/192	65/28832	0.0307692	4.62051	2.39262	0.0698549	0.178116	0.126462	Cyb5r3/Nsdhl	2
GO:1903078	GO:1903078	positive regulation of protein localization to plasma membrane	2/192	65/28832	0.0307692	4.62051	2.39262	0.0698549	0.178116	0.126462	Egfr/Itgb1	2
GO:1990089	GO:1990089	response to nerve growth factor	2/192	65/28832	0.0307692	4.62051	2.39262	0.0698549	0.178116	0.126462	Coro1a/Sh3gl2	2
GO:0098742	GO:0098742	cell-cell adhesion via plasma-membrane adhesion molecules	4/192	232/28832	0.0172414	2.58908	1.98976	0.0700002	0.178116	0.126462	Clstn3/Nrcam/L1cam/Cdh2	4
GO:0030282	GO:0030282	bone mineralization	3/192	143/28832	0.020979	3.15035	2.11064	0.0706642	0.178116	0.126462	Slc24a3/Dlk1/Zmpste24	3
GO:0045727	GO:0045727	positive regulation of translation	3/192	143/28832	0.020979	3.15035	2.11064	0.0706642	0.178116	0.126462	Ep300/Erbb2/Fastkd2	3
GO:0007270	GO:0007270	neuron-neuron synaptic transmission	1/192	11/28832	0.0909091	13.6515	3.4362	0.0708729	0.178116	0.126462	Tmod2	1
GO:0008354	GO:0008354	germ cell migration	1/192	11/28832	0.0909091	13.6515	3.4362	0.0708729	0.178116	0.126462	Itgb1	1
GO:0009750	GO:0009750	response to fructose	1/192	11/28832	0.0909091	13.6515	3.4362	0.0708729	0.178116	0.126462	Pck1	1
GO:0010455	GO:0010455	positive regulation of cell fate commitment	1/192	11/28832	0.0909091	13.6515	3.4362	0.0708729	0.178116	0.126462	Ep300	1
GO:0010968	GO:0010968	regulation of microtubule nucleation	1/192	11/28832	0.0909091	13.6515	3.4362	0.0708729	0.178116	0.126462	Pak1	1
GO:0015808	GO:0015808	L-alanine transport	1/192	11/28832	0.0909091	13.6515	3.4362	0.0708729	0.178116	0.126462	Slc1a4	1
GO:0035524	GO:0035524	proline transmembrane transport	1/192	11/28832	0.0909091	13.6515	3.4362	0.0708729	0.178116	0.126462	Slc1a4	1
GO:0035701	GO:0035701	hematopoietic stem cell migration	1/192	11/28832	0.0909091	13.6515	3.4362	0.0708729	0.178116	0.126462	Mtch2	1
GO:0038130	GO:0038130	ERBB4 signaling pathway	1/192	11/28832	0.0909091	13.6515	3.4362	0.0708729	0.178116	0.126462	Erbb2	1
GO:0043320	GO:0043320	natural killer cell degranulation	1/192	11/28832	0.0909091	13.6515	3.4362	0.0708729	0.178116	0.126462	Coro1a	1
GO:0044029	GO:0044029	positive regulation of gene expression via chromosomal CpG island demethylation	1/192	11/28832	0.0909091	13.6515	3.4362	0.0708729	0.178116	0.126462	Zmpste24	1
GO:0044829	GO:0044829	positive regulation by host of viral genome replication	1/192	11/28832	0.0909091	13.6515	3.4362	0.0708729	0.178116	0.126462	Vapa	1
GO:0045603	GO:0045603	positive regulation of endothelial cell differentiation	1/192	11/28832	0.0909091	13.6515	3.4362	0.0708729	0.178116	0.126462	Tmem100	1
GO:0060075	GO:0060075	regulation of resting membrane potential	1/192	11/28832	0.0909091	13.6515	3.4362	0.0708729	0.178116	0.126462	Kcnk1	1
GO:0061669	GO:0061669	spontaneous neurotransmitter secretion	1/192	11/28832	0.0909091	13.6515	3.4362	0.0708729	0.178116	0.126462	Rph3a	1
GO:0062111	GO:0062111	zinc ion import into organelle	1/192	11/28832	0.0909091	13.6515	3.4362	0.0708729	0.178116	0.126462	Slc30a10	1
GO:0070257	GO:0070257	positive regulation of mucus secretion	1/192	11/28832	0.0909091	13.6515	3.4362	0.0708729	0.178116	0.126462	Egfr	1
GO:0071609	GO:0071609	chemokine (C-C motif) ligand 5 production	1/192	11/28832	0.0909091	13.6515	3.4362	0.0708729	0.178116	0.126462	Mul1	1
GO:0099639	GO:0099639	neurotransmitter receptor transport	endosome to plasma membrane	1/192	11/28832	0.0909091	13.6515	3.4362	0.0708729	0.178116	0.126462	Nsg1	1
GO:1902965	GO:1902965	regulation of protein localization to early endosome	1/192	11/28832	0.0909091	13.6515	3.4362	0.0708729	0.178116	0.126462	Egfr	1
GO:1902966	GO:1902966	positive regulation of protein localization to early endosome	1/192	11/28832	0.0909091	13.6515	3.4362	0.0708729	0.178116	0.126462	Egfr	1
GO:1903025	GO:1903025	regulation of RNA polymerase II regulatory region sequence-specific DNA binding	1/192	11/28832	0.0909091	13.6515	3.4362	0.0708729	0.178116	0.126462	Zmpste24	1
GO:1904627	GO:1904627	response to phorbol 13-acetate 12-myristate	1/192	11/28832	0.0909091	13.6515	3.4362	0.0708729	0.178116	0.126462	Pck1	1
GO:1904628	GO:1904628	cellular response to phorbol 13-acetate 12-myristate	1/192	11/28832	0.0909091	13.6515	3.4362	0.0708729	0.178116	0.126462	Pck1	1
GO:1905091	GO:1905091	positive regulation of type 2 mitophagy	1/192	11/28832	0.0909091	13.6515	3.4362	0.0708729	0.178116	0.126462	Mul1	1
GO:2001214	GO:2001214	positive regulation of vasculogenesis	1/192	11/28832	0.0909091	13.6515	3.4362	0.0708729	0.178116	0.126462	Tmem100	1
GO:2001280	GO:2001280	positive regulation of unsaturated fatty acid biosynthetic process	1/192	11/28832	0.0909091	13.6515	3.4362	0.0708729	0.178116	0.126462	Abcd2	1
GO:0010257	GO:0010257	NADH dehydrogenase complex assembly	2/192	66/28832	0.030303	4.55051	2.36437	0.0717321	0.179416	0.127385	Dmac2/Ndufaf2	2
GO:0032981	GO:0032981	mitochondrial respiratory chain complex I assembly	2/192	66/28832	0.030303	4.55051	2.36437	0.0717321	0.179416	0.127385	Dmac2/Ndufaf2	2
GO:0042058	GO:0042058	regulation of epidermal growth factor receptor signaling pathway	2/192	66/28832	0.030303	4.55051	2.36437	0.0717321	0.179416	0.127385	Neu3/Egfr	2
GO:0046173	GO:0046173	polyol biosynthetic process	2/192	66/28832	0.030303	4.55051	2.36437	0.0717321	0.179416	0.127385	Agk/Pck1	2
GO:0050850	GO:0050850	positive regulation of calcium-mediated signaling	2/192	66/28832	0.030303	4.55051	2.36437	0.0717321	0.179416	0.127385	L1cam/Ncam1	2
GO:0060632	GO:0060632	regulation of microtubule-based movement	2/192	66/28832	0.030303	4.55051	2.36437	0.0717321	0.179416	0.127385	Caly/Rhot1	2
GO:0014013	GO:0014013	regulation of gliogenesis	3/192	144/28832	0.0208333	3.12847	2.09649	0.0718293	0.179516	0.127456	Egfr/Gpr37l1/Mfn2	3
GO:0006979	GO:0006979	response to oxidative stress	6/192	437/28832	0.01373	2.06178	1.83126	0.0729535	0.181872	0.129129	Ptgs1/Ep300/Bnip3/Egfr/Gpr37l1/Adam9	6
GO:0008360	GO:0008360	regulation of cell shape	3/192	145/28832	0.0206897	3.1069	2.08247	0.0730029	0.181872	0.129129	Coro1a/Zmpste24/Septin7	3
GO:0030326	GO:0030326	embryonic limb morphogenesis	3/192	145/28832	0.0206897	3.1069	2.08247	0.0730029	0.181872	0.129129	Rpgrip1l/Gnas/Ift52	3
GO:0035113	GO:0035113	embryonic appendage morphogenesis	3/192	145/28832	0.0206897	3.1069	2.08247	0.0730029	0.181872	0.129129	Rpgrip1l/Gnas/Ift52	3
GO:0050773	GO:0050773	regulation of dendrite development	3/192	146/28832	0.0205479	3.08562	2.06857	0.0741852	0.184671	0.131117	Dpysl5/Cit/Mfn2	3
GO:0001914	GO:0001914	regulation of T cell mediated cytotoxicity	2/192	68/28832	0.0294118	4.41667	2.30954	0.0755352	0.18608	0.132117	Stx7/H2-D1	2
GO:0002534	GO:0002534	cytokine production involved in inflammatory response	2/192	68/28832	0.0294118	4.41667	2.30954	0.0755352	0.18608	0.132117	Abcd2/Il17ra	2
GO:0051058	GO:0051058	negative regulation of small GTPase mediated signal transduction	2/192	68/28832	0.0294118	4.41667	2.30954	0.0755352	0.18608	0.132117	Mfn2/Itgb1	2
GO:0061337	GO:0061337	cardiac conduction	2/192	68/28832	0.0294118	4.41667	2.30954	0.0755352	0.18608	0.132117	Zmpste24/Scn3b	2
GO:0006686	GO:0006686	sphingomyelin biosynthetic process	1/192	12/28832	0.0833333	12.5139	3.26633	0.0770626	0.18608	0.132117	Vapa	1
GO:0007494	GO:0007494	midgut development	1/192	12/28832	0.0833333	12.5139	3.26633	0.0770626	0.18608	0.132117	Egfr	1
GO:0010985	GO:0010985	negative regulation of lipoprotein particle clearance	1/192	12/28832	0.0833333	12.5139	3.26633	0.0770626	0.18608	0.132117	Lrpap1	1
GO:0015803	GO:0015803	branched-chain amino acid transport	1/192	12/28832	0.0833333	12.5139	3.26633	0.0770626	0.18608	0.132117	Slc43a2	1
GO:0015937	GO:0015937	coenzyme A biosynthetic process	1/192	12/28832	0.0833333	12.5139	3.26633	0.0770626	0.18608	0.132117	Slc25a16	1
GO:0017062	GO:0017062	respiratory chain complex III assembly	1/192	12/28832	0.0833333	12.5139	3.26633	0.0770626	0.18608	0.132117	Slc25a33	1
GO:0019227	GO:0019227	neuronal action potential propagation	1/192	12/28832	0.0833333	12.5139	3.26633	0.0770626	0.18608	0.132117	Nrcam	1
GO:0033148	GO:0033148	positive regulation of intracellular estrogen receptor signaling pathway	1/192	12/28832	0.0833333	12.5139	3.26633	0.0770626	0.18608	0.132117	Pak1	1
GO:0033262	GO:0033262	regulation of nuclear cell cycle DNA replication	1/192	12/28832	0.0833333	12.5139	3.26633	0.0770626	0.18608	0.132117	Zmpste24	1
GO:0033632	GO:0033632	regulation of cell-cell adhesion mediated by integrin	1/192	12/28832	0.0833333	12.5139	3.26633	0.0770626	0.18608	0.132117	Podxl	1
GO:0034551	GO:0034551	mitochondrial respiratory chain complex III assembly	1/192	12/28832	0.0833333	12.5139	3.26633	0.0770626	0.18608	0.132117	Slc25a33	1
GO:0036151	GO:0036151	phosphatidylcholine acyl-chain remodeling	1/192	12/28832	0.0833333	12.5139	3.26633	0.0770626	0.18608	0.132117	Mboat7	1
GO:0043313	GO:0043313	regulation of neutrophil degranulation	1/192	12/28832	0.0833333	12.5139	3.26633	0.0770626	0.18608	0.132117	Itgb2	1
GO:0043653	GO:0043653	mitochondrial fragmentation involved in apoptotic process	1/192	12/28832	0.0833333	12.5139	3.26633	0.0770626	0.18608	0.132117	Bnip3	1
GO:0044793	GO:0044793	negative regulation by host of viral process	1/192	12/28832	0.0833333	12.5139	3.26633	0.0770626	0.18608	0.132117	Vapa	1
GO:0046166	GO:0046166	glyceraldehyde-3-phosphate biosynthetic process	1/192	12/28832	0.0833333	12.5139	3.26633	0.0770626	0.18608	0.132117	Pck1	1
GO:0060013	GO:0060013	righting reflex	1/192	12/28832	0.0833333	12.5139	3.26633	0.0770626	0.18608	0.132117	Afg3l2	1
GO:0060020	GO:0060020	Bergmann glial cell differentiation	1/192	12/28832	0.0833333	12.5139	3.26633	0.0770626	0.18608	0.132117	Gpr37l1	1
GO:0060379	GO:0060379	cardiac muscle cell myoblast differentiation	1/192	12/28832	0.0833333	12.5139	3.26633	0.0770626	0.18608	0.132117	Itgb1	1
GO:0060837	GO:0060837	blood vessel endothelial cell differentiation	1/192	12/28832	0.0833333	12.5139	3.26633	0.0770626	0.18608	0.132117	Tmem100	1
GO:0070445	GO:0070445	regulation of oligodendrocyte progenitor proliferation	1/192	12/28832	0.0833333	12.5139	3.26633	0.0770626	0.18608	0.132117	Cdh2	1
GO:0071421	GO:0071421	manganese ion transmembrane transport	1/192	12/28832	0.0833333	12.5139	3.26633	0.0770626	0.18608	0.132117	Slc30a10	1
GO:0071492	GO:0071492	cellular response to UV-A	1/192	12/28832	0.0833333	12.5139	3.26633	0.0770626	0.18608	0.132117	Cers1	1
GO:0097400	GO:0097400	interleukin-17-mediated signaling pathway	1/192	12/28832	0.0833333	12.5139	3.26633	0.0770626	0.18608	0.132117	Il17ra	1
GO:0140507	GO:0140507	granzyme-mediated programmed cell death signaling pathway	1/192	12/28832	0.0833333	12.5139	3.26633	0.0770626	0.18608	0.132117	Bnip3	1
GO:1902513	GO:1902513	regulation of organelle transport along microtubule	1/192	12/28832	0.0833333	12.5139	3.26633	0.0770626	0.18608	0.132117	Rhot1	1
GO:1903044	GO:1903044	protein localization to membrane raft	1/192	12/28832	0.0833333	12.5139	3.26633	0.0770626	0.18608	0.132117	L1cam	1
GO:1903939	GO:1903939	regulation of TORC2 signaling	1/192	12/28832	0.0833333	12.5139	3.26633	0.0770626	0.18608	0.132117	Ep300	1
GO:1904152	GO:1904152	regulation of retrograde protein transport	ER to cytosol	1/192	12/28832	0.0833333	12.5139	3.26633	0.0770626	0.18608	0.132117	Erlec1	1
GO:1904672	GO:1904672	regulation of somatic stem cell population maintenance	1/192	12/28832	0.0833333	12.5139	3.26633	0.0770626	0.18608	0.132117	Lbh	1
GO:1905208	GO:1905208	negative regulation of cardiocyte differentiation	1/192	12/28832	0.0833333	12.5139	3.26633	0.0770626	0.18608	0.132117	Egfr	1
GO:1905806	GO:1905806	regulation of synapse pruning	1/192	12/28832	0.0833333	12.5139	3.26633	0.0770626	0.18608	0.132117	Itgb1	1
GO:1905941	GO:1905941	positive regulation of gonad development	1/192	12/28832	0.0833333	12.5139	3.26633	0.0770626	0.18608	0.132117	Mfn2	1
GO:1990416	GO:1990416	cellular response to brain-derived neurotrophic factor stimulus	1/192	12/28832	0.0833333	12.5139	3.26633	0.0770626	0.18608	0.132117	Sh3gl2	1
GO:2000322	GO:2000322	regulation of nuclear receptor-mediated glucocorticoid signaling pathway	1/192	12/28832	0.0833333	12.5139	3.26633	0.0770626	0.18608	0.132117	Ppp5c	1
GO:0007160	GO:0007160	cell-matrix adhesion	4/192	240/28832	0.0166667	2.50278	1.91413	0.0771149	0.18608	0.132117	Itgb2/L1cam/Adam9/Itgb1	4
GO:0006693	GO:0006693	prostaglandin metabolic process	2/192	69/28832	0.0289855	4.35266	2.28292	0.0774605	0.186343	0.132304	Ptgs1/Ptges2	2
GO:0006879	GO:0006879	intracellular iron ion homeostasis	2/192	69/28832	0.0289855	4.35266	2.28292	0.0774605	0.186343	0.132304	Cybrd1/Steap3	2
GO:0034331	GO:0034331	cell junction maintenance	2/192	69/28832	0.0289855	4.35266	2.28292	0.0774605	0.186343	0.132304	L1cam/Itgb1	2
GO:1903307	GO:1903307	positive regulation of regulated secretory pathway	2/192	69/28832	0.0289855	4.35266	2.28292	0.0774605	0.186343	0.132304	Rph3a/Itgb2	2
GO:0051251	GO:0051251	positive regulation of lymphocyte activation	5/192	340/28832	0.0147059	2.20833	1.8351	0.0777814	0.186972	0.13275	Ep300/Coro1a/Ambra1/Vsir/Pck1	5
GO:0002285	GO:0002285	lymphocyte activation involved in immune response	4/192	241/28832	0.0165975	2.49239	1.90489	0.0780289	0.187281	0.13297	Ep300/Coro1a/Apbb1ip/Pck1	4
GO:0050730	GO:0050730	regulation of peptidyl-tyrosine phosphorylation	4/192	241/28832	0.0165975	2.49239	1.90489	0.0780289	0.187281	0.13297	Gfra1/Egfr/Itgb2/Itgb1	4
GO:0002366	GO:0002366	leukocyte activation involved in immune response	5/192	341/28832	0.0146628	2.20186	1.82797	0.0785352	0.188353	0.13373	Ep300/Coro1a/Apbb1ip/Itgb2/Pck1	5
GO:0001666	GO:0001666	response to hypoxia	5/192	342/28832	0.0146199	2.19542	1.82088	0.0792929	0.18942	0.134488	Ep300/Bnip3/Slc2a8/Pak1/Pck1	5
GO:0000768	GO:0000768	syncytium formation by plasma membrane fusion	2/192	70/28832	0.0285714	4.29048	2.2568	0.0794012	0.18942	0.134488	Adam9/Itgb1	2
GO:0006692	GO:0006692	prostanoid metabolic process	2/192	70/28832	0.0285714	4.29048	2.2568	0.0794012	0.18942	0.134488	Ptgs1/Ptges2	2
GO:0022029	GO:0022029	telencephalon cell migration	2/192	70/28832	0.0285714	4.29048	2.2568	0.0794012	0.18942	0.134488	Egfr/Mboat7	2
GO:0045776	GO:0045776	negative regulation of blood pressure	2/192	70/28832	0.0285714	4.29048	2.2568	0.0794012	0.18942	0.134488	Gnas/Gpr37l1	2
GO:0098930	GO:0098930	axonal transport	2/192	70/28832	0.0285714	4.29048	2.2568	0.0794012	0.18942	0.134488	Caly/Spg7	2
GO:0140253	GO:0140253	cell-cell fusion	2/192	70/28832	0.0285714	4.29048	2.2568	0.0794012	0.18942	0.134488	Adam9/Itgb1	2
GO:0007163	GO:0007163	establishment or maintenance of cell polarity	4/192	243/28832	0.0164609	2.47188	1.88656	0.0798733	0.190402	0.135185	Rpgrip1l/Map4/Pak1/Itgb1	4
GO:0009154	GO:0009154	purine ribonucleotide catabolic process	3/192	151/28832	0.0198675	2.98344	2.00081	0.0802232	0.190947	0.135572	Ep300/Mtch2/Bcl2l13	3
GO:0120161	GO:0120161	regulation of cold-induced thermogenesis	3/192	151/28832	0.0198675	2.98344	2.00081	0.0802232	0.190947	0.135572	Gnas/Acsl1/Mfn2	3
GO:0002822	GO:0002822	regulation of adaptive immune response based on somatic recombination of immune receptors built from immunoglobulin superfamily domains	4/192	244/28832	0.0163934	2.46175	1.87746	0.0808035	0.191952	0.136286	Ep300/Stx7/H2-D1/Vsir	4
GO:0001836	GO:0001836	release of cytochrome c from mitochondria	2/192	71/28832	0.028169	4.23005	2.23116	0.081357	0.191952	0.136286	Bnip3/Mfn2	2
GO:0016126	GO:0016126	sterol biosynthetic process	2/192	71/28832	0.028169	4.23005	2.23116	0.081357	0.191952	0.136286	Cyb5r3/Nsdhl	2
GO:0046324	GO:0046324	regulation of D-glucose import	2/192	71/28832	0.028169	4.23005	2.23116	0.081357	0.191952	0.136286	Cers1/Mfn2	2
GO:0061951	GO:0061951	establishment of protein localization to plasma membrane	2/192	71/28832	0.028169	4.23005	2.23116	0.081357	0.191952	0.136286	Rilpl1/Nsg1	2
GO:0002263	GO:0002263	cell activation involved in immune response	5/192	345/28832	0.0144928	2.17633	1.79974	0.0815896	0.191952	0.136286	Ep300/Coro1a/Apbb1ip/Itgb2/Pck1	5
GO:0051056	GO:0051056	regulation of small GTPase mediated signal transduction	4/192	245/28832	0.0163265	2.4517	1.8684	0.0817392	0.191952	0.136286	Erbb2/Mfn2/Cdh2/Itgb1	4
GO:0042098	GO:0042098	T cell proliferation	4/192	246/28832	0.0162602	2.44173	1.85939	0.0826803	0.191952	0.136286	Coro1a/Erbb2/Itgb2/Vsir	4
GO:0002291	GO:0002291	T cell activation via T cell receptor contact with antigen bound to MHC molecule on antigen presenting cell	1/192	13/28832	0.0769231	11.5513	3.11553	0.0832112	0.191952	0.136286	Apbb1ip	1
GO:0006107	GO:0006107	oxaloacetate metabolic process	1/192	13/28832	0.0769231	11.5513	3.11553	0.0832112	0.191952	0.136286	Pck1	1
GO:0006828	GO:0006828	manganese ion transport	1/192	13/28832	0.0769231	11.5513	3.11553	0.0832112	0.191952	0.136286	Slc30a10	1
GO:0010561	GO:0010561	negative regulation of glycoprotein biosynthetic process	1/192	13/28832	0.0769231	11.5513	3.11553	0.0832112	0.191952	0.136286	Itm2b	1
GO:0016024	GO:0016024	CDP-diacylglycerol biosynthetic process	1/192	13/28832	0.0769231	11.5513	3.11553	0.0832112	0.191952	0.136286	Cds2	1
GO:0031293	GO:0031293	membrane protein intracellular domain proteolysis	1/192	13/28832	0.0769231	11.5513	3.11553	0.0832112	0.191952	0.136286	Adam9	1
GO:0032060	GO:0032060	bleb assembly	1/192	13/28832	0.0769231	11.5513	3.11553	0.0832112	0.191952	0.136286	Mylk	1
GO:0032754	GO:0032754	positive regulation of interleukin-5 production	1/192	13/28832	0.0769231	11.5513	3.11553	0.0832112	0.191952	0.136286	Il17ra	1
GO:0033085	GO:0033085	negative regulation of T cell differentiation in thymus	1/192	13/28832	0.0769231	11.5513	3.11553	0.0832112	0.191952	0.136286	Erbb2	1
GO:0034163	GO:0034163	regulation of toll-like receptor 9 signaling pathway	1/192	13/28832	0.0769231	11.5513	3.11553	0.0832112	0.191952	0.136286	Gramd4	1
GO:0035865	GO:0035865	cellular response to potassium ion	1/192	13/28832	0.0769231	11.5513	3.11553	0.0832112	0.191952	0.136286	Mylk	1
GO:0038133	GO:0038133	ERBB2-ERBB3 signaling pathway	1/192	13/28832	0.0769231	11.5513	3.11553	0.0832112	0.191952	0.136286	Erbb2	1
GO:0048241	GO:0048241	epinephrine transport	1/192	13/28832	0.0769231	11.5513	3.11553	0.0832112	0.191952	0.136286	Ptgs1	1
GO:0048312	GO:0048312	intracellular distribution of mitochondria	1/192	13/28832	0.0769231	11.5513	3.11553	0.0832112	0.191952	0.136286	Mfn2	1
GO:0051549	GO:0051549	positive regulation of keratinocyte migration	1/192	13/28832	0.0769231	11.5513	3.11553	0.0832112	0.191952	0.136286	Adam9	1
GO:0061668	GO:0061668	mitochondrial ribosome assembly	1/192	13/28832	0.0769231	11.5513	3.11553	0.0832112	0.191952	0.136286	Fastkd2	1
GO:0070444	GO:0070444	oligodendrocyte progenitor proliferation	1/192	13/28832	0.0769231	11.5513	3.11553	0.0832112	0.191952	0.136286	Cdh2	1
GO:0070989	GO:0070989	oxidative demethylation	1/192	13/28832	0.0769231	11.5513	3.11553	0.0832112	0.191952	0.136286	Alkbh1	1
GO:0071233	GO:0071233	cellular response to L-leucine	1/192	13/28832	0.0769231	11.5513	3.11553	0.0832112	0.191952	0.136286	Ep300	1
GO:0072015	GO:0072015	podocyte development	1/192	13/28832	0.0769231	11.5513	3.11553	0.0832112	0.191952	0.136286	Podxl	1
GO:0097501	GO:0097501	stress response to metal ion	1/192	13/28832	0.0769231	11.5513	3.11553	0.0832112	0.191952	0.136286	Slc30a10	1
GO:0098870	GO:0098870	action potential propagation	1/192	13/28832	0.0769231	11.5513	3.11553	0.0832112	0.191952	0.136286	Nrcam	1
GO:0099541	GO:0099541	trans-synaptic signaling by lipid	1/192	13/28832	0.0769231	11.5513	3.11553	0.0832112	0.191952	0.136286	Pak1	1
GO:0099542	GO:0099542	trans-synaptic signaling by endocannabinoid	1/192	13/28832	0.0769231	11.5513	3.11553	0.0832112	0.191952	0.136286	Pak1	1
GO:1900244	GO:1900244	positive regulation of synaptic vesicle endocytosis	1/192	13/28832	0.0769231	11.5513	3.11553	0.0832112	0.191952	0.136286	Sh3gl1	1
GO:1902946	GO:1902946	protein localization to early endosome	1/192	13/28832	0.0769231	11.5513	3.11553	0.0832112	0.191952	0.136286	Egfr	1
GO:1905089	GO:1905089	regulation of type 2 mitophagy	1/192	13/28832	0.0769231	11.5513	3.11553	0.0832112	0.191952	0.136286	Mul1	1
GO:1990144	GO:1990144	intrinsic apoptotic signaling pathway in response to hypoxia	1/192	13/28832	0.0769231	11.5513	3.11553	0.0832112	0.191952	0.136286	Bnip3	1
GO:1990314	GO:1990314	cellular response to insulin-like growth factor stimulus	1/192	13/28832	0.0769231	11.5513	3.11553	0.0832112	0.191952	0.136286	Slc25a33	1
GO:1990535	GO:1990535	neuron projection maintenance	1/192	13/28832	0.0769231	11.5513	3.11553	0.0832112	0.191952	0.136286	Abcd2	1
GO:2000562	GO:2000562	negative regulation of CD4-positive	alpha-beta T cell proliferation	1/192	13/28832	0.0769231	11.5513	3.11553	0.0832112	0.191952	0.136286	Vsir	1
GO:0006949	GO:0006949	syncytium formation	2/192	72/28832	0.0277778	4.1713	2.20599	0.0833276	0.191952	0.136286	Adam9/Itgb1	2
GO:0050688	GO:0050688	regulation of defense response to virus	2/192	72/28832	0.0277778	4.1713	2.20599	0.0833276	0.191952	0.136286	Zmpste24/Mul1	2
GO:0060350	GO:0060350	endochondral bone morphogenesis	2/192	72/28832	0.0277778	4.1713	2.20599	0.0833276	0.191952	0.136286	Gnas/Zmpste24	2
GO:0070542	GO:0070542	response to fatty acid	2/192	72/28832	0.0277778	4.1713	2.20599	0.0833276	0.191952	0.136286	Acsl1/Ppp5c	2
GO:1901184	GO:1901184	regulation of ERBB signaling pathway	2/192	72/28832	0.0277778	4.1713	2.20599	0.0833276	0.191952	0.136286	Neu3/Egfr	2
GO:0045664	GO:0045664	regulation of neuron differentiation	4/192	247/28832	0.0161943	2.43185	1.85042	0.0836267	0.1925	0.136675	Cit/Gpr37l1/Brinp2/Itgb1	4
GO:0051347	GO:0051347	positive regulation of transferase activity	5/192	348/28832	0.0143678	2.15757	1.77881	0.0839215	0.192952	0.136996	Gpr39/Egfr/Erbb2/Adam9/Pak1	5
GO:0006690	GO:0006690	icosanoid metabolic process	3/192	154/28832	0.0194805	2.92532	1.96148	0.0839455	0.192952	0.136996	Ptgs1/Cyp2j13/Ptges2	3
GO:0006801	GO:0006801	superoxide metabolic process	2/192	73/28832	0.0273973	4.11416	2.18127	0.0853127	0.194956	0.138419	Egfr/Itgb2	2
GO:0021885	GO:0021885	forebrain cell migration	2/192	73/28832	0.0273973	4.11416	2.18127	0.0853127	0.194956	0.138419	Egfr/Mboat7	2
GO:0045912	GO:0045912	negative regulation of carbohydrate metabolic process	2/192	73/28832	0.0273973	4.11416	2.18127	0.0853127	0.194956	0.138419	Ep300/Mtch2	2
GO:0046513	GO:0046513	ceramide biosynthetic process	2/192	73/28832	0.0273973	4.11416	2.18127	0.0853127	0.194956	0.138419	Cers1/Agk	2
GO:0051932	GO:0051932	synaptic transmission	GABAergic	2/192	73/28832	0.0273973	4.11416	2.18127	0.0853127	0.194956	0.138419	Clstn3/Pak1	2
GO:0071385	GO:0071385	cellular response to glucocorticoid stimulus	2/192	73/28832	0.0273973	4.11416	2.18127	0.0853127	0.194956	0.138419	Egfr/Pck1	2
GO:1903008	GO:1903008	organelle disassembly	2/192	73/28832	0.0273973	4.11416	2.18127	0.0853127	0.194956	0.138419	Faf2/Map4	2
GO:2001244	GO:2001244	positive regulation of intrinsic apoptotic signaling pathway	2/192	73/28832	0.0273973	4.11416	2.18127	0.0853127	0.194956	0.138419	Mtch2/Steap3	2
GO:0046883	GO:0046883	regulation of hormone secretion	5/192	350/28832	0.0142857	2.14524	1.76497	0.0854957	0.195233	0.138615	Gpr39/Gnas/Egfr/Mfn2/Ndufaf2	5
GO:0006790	GO:0006790	sulfur compound metabolic process	5/192	351/28832	0.014245	2.13913	1.75809	0.0862886	0.1969	0.139799	Chst8/Fmo1/Slc25a16/Acsl5/Acsl1	5
GO:0044344	GO:0044344	cellular response to fibroblast growth factor stimulus	3/192	156/28832	0.0192308	2.88782	1.93579	0.0864677	0.197166	0.139988	Egfr/Erbb2/Itgb1	3
GO:0043588	GO:0043588	skin development	5/192	352/28832	0.0142045	2.13305	1.75123	0.0870853	0.197671	0.140347	Ptgs1/Gnas/Zmpste24/Egfr/Nsdhl	5
GO:0010656	GO:0010656	negative regulation of muscle cell apoptotic process	2/192	74/28832	0.027027	4.05856	2.15699	0.0873122	0.197671	0.140347	Ambra1/Mfn2	2
GO:0008277	GO:0008277	regulation of G protein-coupled receptor signaling pathway	3/192	157/28832	0.0191083	2.86943	1.92309	0.0877407	0.197671	0.140347	Rpgrip1l/Tmod2/Itgb1	3
GO:0090277	GO:0090277	positive regulation of peptide hormone secretion	3/192	157/28832	0.0191083	2.86943	1.92309	0.0877407	0.197671	0.140347	Gpr39/Gnas/Egfr	3
GO:0003012	GO:0003012	muscle system process	6/192	461/28832	0.0130152	1.95445	1.69145	0.088805	0.197671	0.140347	Ptgs1/Ep300/Scn3b/Mylk/Pak1/Tmod2	6
GO:0032368	GO:0032368	regulation of lipid transport	3/192	158/28832	0.0189873	2.85127	1.9105	0.0890217	0.197671	0.140347	Acsl5/Acsl1/Mfn2	3
GO:0002755	GO:0002755	MyD88-dependent toll-like receptor signaling pathway	1/192	14/28832	0.0714286	10.7262	2.98036	0.0893191	0.197671	0.140347	Tlr13	1
GO:0006474	GO:0006474	N-terminal protein amino acid acetylation	1/192	14/28832	0.0714286	10.7262	2.98036	0.0893191	0.197671	0.140347	Ep300	1
GO:0006475	GO:0006475	internal protein amino acid acetylation	1/192	14/28832	0.0714286	10.7262	2.98036	0.0893191	0.197671	0.140347	Ep300	1
GO:0010992	GO:0010992	ubiquitin recycling	1/192	14/28832	0.0714286	10.7262	2.98036	0.0893191	0.197671	0.140347	Ambra1	1
GO:0014820	GO:0014820	tonic smooth muscle contraction	1/192	14/28832	0.0714286	10.7262	2.98036	0.0893191	0.197671	0.140347	Mylk	1
GO:0014889	GO:0014889	muscle atrophy	1/192	14/28832	0.0714286	10.7262	2.98036	0.0893191	0.197671	0.140347	Ep300	1
GO:0015824	GO:0015824	proline transport	1/192	14/28832	0.0714286	10.7262	2.98036	0.0893191	0.197671	0.140347	Slc1a4	1
GO:0018393	GO:0018393	internal peptidyl-lysine acetylation	1/192	14/28832	0.0714286	10.7262	2.98036	0.0893191	0.197671	0.140347	Ep300	1
GO:0019852	GO:0019852	L-ascorbic acid metabolic process	1/192	14/28832	0.0714286	10.7262	2.98036	0.0893191	0.197671	0.140347	Clstn3	1
GO:0021670	GO:0021670	lateral ventricle development	1/192	14/28832	0.0714286	10.7262	2.98036	0.0893191	0.197671	0.140347	Rpgrip1l	1
GO:0021924	GO:0021924	cell proliferation in external granule layer	1/192	14/28832	0.0714286	10.7262	2.98036	0.0893191	0.197671	0.140347	Gpr37l1	1
GO:0021930	GO:0021930	cerebellar granule cell precursor proliferation	1/192	14/28832	0.0714286	10.7262	2.98036	0.0893191	0.197671	0.140347	Gpr37l1	1
GO:0031223	GO:0031223	auditory behavior	1/192	14/28832	0.0714286	10.7262	2.98036	0.0893191	0.197671	0.140347	Slc1a3	1
GO:0038129	GO:0038129	ERBB3 signaling pathway	1/192	14/28832	0.0714286	10.7262	2.98036	0.0893191	0.197671	0.140347	Erbb2	1
GO:0038180	GO:0038180	nerve growth factor signaling pathway	1/192	14/28832	0.0714286	10.7262	2.98036	0.0893191	0.197671	0.140347	Coro1a	1
GO:0042983	GO:0042983	amyloid precursor protein biosynthetic process	1/192	14/28832	0.0714286	10.7262	2.98036	0.0893191	0.197671	0.140347	Itm2b	1
GO:0042984	GO:0042984	regulation of amyloid precursor protein biosynthetic process	1/192	14/28832	0.0714286	10.7262	2.98036	0.0893191	0.197671	0.140347	Itm2b	1
GO:0045161	GO:0045161	neuronal ion channel clustering	1/192	14/28832	0.0714286	10.7262	2.98036	0.0893191	0.197671	0.140347	Nrcam	1
GO:0045792	GO:0045792	negative regulation of cell size	1/192	14/28832	0.0714286	10.7262	2.98036	0.0893191	0.197671	0.140347	Mfn2	1
GO:0046341	GO:0046341	CDP-diacylglycerol metabolic process	1/192	14/28832	0.0714286	10.7262	2.98036	0.0893191	0.197671	0.140347	Cds2	1
GO:0048102	GO:0048102	autophagic cell death	1/192	14/28832	0.0714286	10.7262	2.98036	0.0893191	0.197671	0.140347	Bnip3	1
GO:0051964	GO:0051964	negative regulation of synapse assembly	1/192	14/28832	0.0714286	10.7262	2.98036	0.0893191	0.197671	0.140347	Clstn3	1
GO:0060911	GO:0060911	cardiac cell fate commitment	1/192	14/28832	0.0714286	10.7262	2.98036	0.0893191	0.197671	0.140347	Itgb1	1
GO:0061762	GO:0061762	CAMKK-AMPK signaling cascade	1/192	14/28832	0.0714286	10.7262	2.98036	0.0893191	0.197671	0.140347	Zmpste24	1
GO:0070255	GO:0070255	regulation of mucus secretion	1/192	14/28832	0.0714286	10.7262	2.98036	0.0893191	0.197671	0.140347	Egfr	1
GO:0070593	GO:0070593	dendrite self-avoidance	1/192	14/28832	0.0714286	10.7262	2.98036	0.0893191	0.197671	0.140347	Nrcam	1
GO:0071107	GO:0071107	response to parathyroid hormone	1/192	14/28832	0.0714286	10.7262	2.98036	0.0893191	0.197671	0.140347	Gnas	1
GO:0072310	GO:0072310	glomerular epithelial cell development	1/192	14/28832	0.0714286	10.7262	2.98036	0.0893191	0.197671	0.140347	Podxl	1
GO:0099011	GO:0099011	neuronal dense core vesicle exocytosis	1/192	14/28832	0.0714286	10.7262	2.98036	0.0893191	0.197671	0.140347	Syt6	1
GO:0140627	GO:0140627	ubiquitin-dependent protein catabolic process via the C-end degron rule pathway	1/192	14/28832	0.0714286	10.7262	2.98036	0.0893191	0.197671	0.140347	Cul2	1
GO:1901298	GO:1901298	regulation of hydrogen peroxide-mediated programmed cell death	1/192	14/28832	0.0714286	10.7262	2.98036	0.0893191	0.197671	0.140347	Ep300	1
GO:2001279	GO:2001279	regulation of unsaturated fatty acid biosynthetic process	1/192	14/28832	0.0714286	10.7262	2.98036	0.0893191	0.197671	0.140347	Abcd2	1
GO:0010761	GO:0010761	fibroblast migration	2/192	75/28832	0.0266667	4.00444	2.13313	0.0893256	0.197671	0.140347	Pak1/Itgb1	2
GO:0050885	GO:0050885	neuromuscular process controlling balance	2/192	75/28832	0.0266667	4.00444	2.13313	0.0893256	0.197671	0.140347	Slc1a3/Grin2c	2
GO:0060986	GO:0060986	endocrine hormone secretion	2/192	75/28832	0.0266667	4.00444	2.13313	0.0893256	0.197671	0.140347	Gnas/Mfn2	2
GO:1905515	GO:1905515	non-motile cilium assembly	2/192	75/28832	0.0266667	4.00444	2.13313	0.0893256	0.197671	0.140347	Rpgrip1l/Ift52	2
GO:0010565	GO:0010565	regulation of ketone metabolic process	3/192	159/28832	0.0188679	2.83333	1.89801	0.0903106	0.199711	0.141795	Fmo1/Acsl5/Abcd2	3
GO:0048013	GO:0048013	ephrin receptor signaling pathway	2/192	76/28832	0.0263158	3.95175	2.10968	0.0913528	0.201874	0.14333	Egfr/Erbb2	2
GO:0008203	GO:0008203	cholesterol metabolic process	3/192	160/28832	0.01875	2.81562	1.88561	0.0916072	0.202152	0.143528	Pip4p1/Cyb5r3/Nsdhl	3
GO:0009261	GO:0009261	ribonucleotide catabolic process	3/192	160/28832	0.01875	2.81562	1.88561	0.0916072	0.202152	0.143528	Ep300/Mtch2/Bcl2l13	3
GO:0007623	GO:0007623	circadian rhythm	4/192	256/28832	0.015625	2.34635	1.77163	0.0923821	0.203719	0.144641	Btbd9/Ep300/Prkcg/Egfr	4
GO:0002793	GO:0002793	positive regulation of peptide secretion	3/192	161/28832	0.0186335	2.79814	1.8733	0.0929117	0.204601	0.145266	Gpr39/Gnas/Egfr	3
GO:0071456	GO:0071456	cellular response to hypoxia	3/192	161/28832	0.0186335	2.79814	1.8733	0.0929117	0.204601	0.145266	Ep300/Bnip3/Pck1	3
GO:0009749	GO:0009749	response to glucose	4/192	257/28832	0.0155642	2.33722	1.76308	0.0933811	0.204811	0.145415	Ep300/Gpr39/Pck1/Ndufaf2	4
GO:0017156	GO:0017156	calcium-ion regulated exocytosis	2/192	77/28832	0.025974	3.90043	2.08663	0.0933934	0.204811	0.145415	Rph3a/Syt6	2
GO:0001696	GO:0001696	gastric acid secretion	1/192	15/28832	0.0666667	10.0111	2.85821	0.0953865	0.204811	0.145415	Gpr39	1
GO:0003198	GO:0003198	epithelial to mesenchymal transition involved in endocardial cushion formation	1/192	15/28832	0.0666667	10.0111	2.85821	0.0953865	0.204811	0.145415	Tmem100	1
GO:0006825	GO:0006825	copper ion transport	1/192	15/28832	0.0666667	10.0111	2.85821	0.0953865	0.204811	0.145415	Steap3	1
GO:0009313	GO:0009313	oligosaccharide catabolic process	1/192	15/28832	0.0666667	10.0111	2.85821	0.0953865	0.204811	0.145415	Neu3	1
GO:0010918	GO:0010918	positive regulation of mitochondrial membrane potential	1/192	15/28832	0.0666667	10.0111	2.85821	0.0953865	0.204811	0.145415	Mfn2	1
GO:0010950	GO:0010950	positive regulation of endopeptidase activity	1/192	15/28832	0.0666667	10.0111	2.85821	0.0953865	0.204811	0.145415	Vsir	1
GO:0019321	GO:0019321	pentose metabolic process	1/192	15/28832	0.0666667	10.0111	2.85821	0.0953865	0.204811	0.145415	Nudt5	1
GO:0021534	GO:0021534	cell proliferation in hindbrain	1/192	15/28832	0.0666667	10.0111	2.85821	0.0953865	0.204811	0.145415	Gpr37l1	1
GO:0021932	GO:0021932	hindbrain radial glia guided cell migration	1/192	15/28832	0.0666667	10.0111	2.85821	0.0953865	0.204811	0.145415	Itgb1	1
GO:0032536	GO:0032536	regulation of cell projection size	1/192	15/28832	0.0666667	10.0111	2.85821	0.0953865	0.204811	0.145415	Twf2	1
GO:0035860	GO:0035860	glial cell-derived neurotrophic factor receptor signaling pathway	1/192	15/28832	0.0666667	10.0111	2.85821	0.0953865	0.204811	0.145415	Gfra1	1
GO:0043518	GO:0043518	negative regulation of DNA damage response	signal transduction by p53 class mediator	1/192	15/28832	0.0666667	10.0111	2.85821	0.0953865	0.204811	0.145415	Pttg1ip	1
GO:0046459	GO:0046459	short-chain fatty acid metabolic process	1/192	15/28832	0.0666667	10.0111	2.85821	0.0953865	0.204811	0.145415	Pck1	1
GO:0046462	GO:0046462	monoacylglycerol metabolic process	1/192	15/28832	0.0666667	10.0111	2.85821	0.0953865	0.204811	0.145415	Abhd12	1
GO:0046479	GO:0046479	glycosphingolipid catabolic process	1/192	15/28832	0.0666667	10.0111	2.85821	0.0953865	0.204811	0.145415	Neu3	1
GO:0046512	GO:0046512	sphingosine biosynthetic process	1/192	15/28832	0.0666667	10.0111	2.85821	0.0953865	0.204811	0.145415	Agk	1
GO:0046520	GO:0046520	sphingoid biosynthetic process	1/192	15/28832	0.0666667	10.0111	2.85821	0.0953865	0.204811	0.145415	Agk	1
GO:0051547	GO:0051547	regulation of keratinocyte migration	1/192	15/28832	0.0666667	10.0111	2.85821	0.0953865	0.204811	0.145415	Adam9	1
GO:0051764	GO:0051764	actin crosslink formation	1/192	15/28832	0.0666667	10.0111	2.85821	0.0953865	0.204811	0.145415	Dpysl3	1
GO:0061052	GO:0061052	negative regulation of cell growth involved in cardiac muscle cell development	1/192	15/28832	0.0666667	10.0111	2.85821	0.0953865	0.204811	0.145415	Pak1	1
GO:0071380	GO:0071380	cellular response to prostaglandin E stimulus	1/192	15/28832	0.0666667	10.0111	2.85821	0.0953865	0.204811	0.145415	Gnas	1
GO:0071679	GO:0071679	commissural neuron axon guidance	1/192	15/28832	0.0666667	10.0111	2.85821	0.0953865	0.204811	0.145415	Ncam1	1
GO:0086014	GO:0086014	atrial cardiac muscle cell action potential	1/192	15/28832	0.0666667	10.0111	2.85821	0.0953865	0.204811	0.145415	Scn3b	1
GO:0086026	GO:0086026	atrial cardiac muscle cell to AV node cell signaling	1/192	15/28832	0.0666667	10.0111	2.85821	0.0953865	0.204811	0.145415	Scn3b	1
GO:0086066	GO:0086066	atrial cardiac muscle cell to AV node cell communication	1/192	15/28832	0.0666667	10.0111	2.85821	0.0953865	0.204811	0.145415	Scn3b	1
GO:0098962	GO:0098962	regulation of postsynaptic neurotransmitter receptor activity	1/192	15/28832	0.0666667	10.0111	2.85821	0.0953865	0.204811	0.145415	Cacng4	1
GO:0099532	GO:0099532	synaptic vesicle endosomal processing	1/192	15/28832	0.0666667	10.0111	2.85821	0.0953865	0.204811	0.145415	Stx7	1
GO:0140042	GO:0140042	lipid droplet formation	1/192	15/28832	0.0666667	10.0111	2.85821	0.0953865	0.204811	0.145415	Cds2	1
GO:2000035	GO:2000035	regulation of stem cell division	1/192	15/28832	0.0666667	10.0111	2.85821	0.0953865	0.204811	0.145415	Lbh	1
GO:2000811	GO:2000811	negative regulation of anoikis	1/192	15/28832	0.0666667	10.0111	2.85821	0.0953865	0.204811	0.145415	Itgb1	1
GO:0003018	GO:0003018	vascular process in circulatory system	4/192	259/28832	0.015444	2.31918	1.7461	0.0953943	0.204811	0.145415	Ptgs1/Egfr/Itgb1/Sh3gl2	4
GO:0002763	GO:0002763	positive regulation of myeloid leukocyte differentiation	2/192	78/28832	0.025641	3.85043	2.06396	0.0954473	0.204811	0.145415	Dlk1/Gnas	2
GO:0008542	GO:0008542	visual learning	2/192	78/28832	0.025641	3.85043	2.06396	0.0954473	0.204811	0.145415	Itgb1/Tafa2	2
GO:0019369	GO:0019369	arachidonate metabolic process	2/192	78/28832	0.025641	3.85043	2.06396	0.0954473	0.204811	0.145415	Ptgs1/Cyp2j13	2
GO:0032008	GO:0032008	positive regulation of TOR signaling	2/192	78/28832	0.025641	3.85043	2.06396	0.0954473	0.204811	0.145415	Ep300/Pip4p1	2
GO:0006195	GO:0006195	purine nucleotide catabolic process	3/192	163/28832	0.0184049	2.7638	1.84898	0.0955436	0.204811	0.145415	Ep300/Mtch2/Bcl2l13	3
GO:0071774	GO:0071774	response to fibroblast growth factor	3/192	163/28832	0.0184049	2.7638	1.84898	0.0955436	0.204811	0.145415	Egfr/Erbb2/Itgb1	3
GO:0002819	GO:0002819	regulation of adaptive immune response	4/192	260/28832	0.0153846	2.31026	1.73767	0.0964086	0.206524	0.146632	Ep300/Stx7/H2-D1/Vsir	4
GO:0009411	GO:0009411	response to UV	3/192	164/28832	0.0182927	2.74695	1.83695	0.0968709	0.207374	0.147235	Ep300/Cers1/Egfr	3
GO:0030098	GO:0030098	lymphocyte differentiation	6/192	473/28832	0.012685	1.90486	1.62466	0.0973847	0.208043	0.147711	Ep300/Prr7/Ambra1/Erbb2/Vsir/Pck1	6
GO:0048168	GO:0048168	regulation of neuronal synaptic plasticity	2/192	79/28832	0.0253165	3.80169	2.04167	0.097514	0.208043	0.147711	Grin2d/Grin2c	2
GO:0060997	GO:0060997	dendritic spine morphogenesis	2/192	79/28832	0.0253165	3.80169	2.04167	0.097514	0.208043	0.147711	Mfn2/Septin7	2
GO:0071470	GO:0071470	cellular response to osmotic stress	2/192	79/28832	0.0253165	3.80169	2.04167	0.097514	0.208043	0.147711	Mylk/Pck1	2
GO:1904705	GO:1904705	regulation of vascular associated smooth muscle cell proliferation	2/192	79/28832	0.0253165	3.80169	2.04167	0.097514	0.208043	0.147711	Mfn2/Pak1	2
GO:0009150	GO:0009150	purine ribonucleotide metabolic process	5/192	365/28832	0.0136986	2.05708	1.66409	0.0977921	0.208495	0.148032	Ep300/Mtch2/Sdha/Nudt5/Bcl2l13	5
GO:0008202	GO:0008202	steroid metabolic process	5/192	366/28832	0.0136612	2.05146	1.65754	0.0986423	0.209962	0.149073	Pip4p1/Abcd3/Cyb5r3/Nsdhl/Slc27a2	5
GO:0009746	GO:0009746	response to hexose	4/192	263/28832	0.0152091	2.2839	1.7126	0.099482	0.209962	0.149073	Ep300/Gpr39/Pck1/Ndufaf2	4
GO:0034599	GO:0034599	cellular response to oxidative stress	4/192	263/28832	0.0152091	2.2839	1.7126	0.099482	0.209962	0.149073	Ep300/Bnip3/Egfr/Gpr37l1	4
GO:0072665	GO:0072665	protein localization to vacuole	2/192	80/28832	0.025	3.75417	2.01974	0.0995934	0.209962	0.149073	Cacng4/Cacng2	2
GO:0009895	GO:0009895	negative regulation of catabolic process	5/192	369/28832	0.0135501	2.03478	1.638	0.101215	0.209962	0.149073	Ep300/Prkcg/Mtch2/Egfr/Grin2c	5
GO:0015833	GO:0015833	peptide transport	5/192	369/28832	0.0135501	2.03478	1.638	0.101215	0.209962	0.149073	Gpr39/Gnas/Egfr/Slco3a1/Ndufaf2	5
GO:0002024	GO:0002024	diet induced thermogenesis	1/192	16/28832	0.0625	9.38542	2.74702	0.101414	0.209962	0.149073	Gpr39	1
GO:0006448	GO:0006448	regulation of translational elongation	1/192	16/28832	0.0625	9.38542	2.74702	0.101414	0.209962	0.149073	Alkbh1	1
GO:0009404	GO:0009404	toxin metabolic process	1/192	16/28832	0.0625	9.38542	2.74702	0.101414	0.209962	0.149073	Fmo1	1
GO:0009435	GO:0009435	NAD biosynthetic process	1/192	16/28832	0.0625	9.38542	2.74702	0.101414	0.209962	0.149073	Nmnat2	1
GO:0021794	GO:0021794	thalamus development	1/192	16/28832	0.0625	9.38542	2.74702	0.101414	0.209962	0.149073	Ncam1	1
GO:0023035	GO:0023035	CD40 signaling pathway	1/192	16/28832	0.0625	9.38542	2.74702	0.101414	0.209962	0.149073	Itgb1	1
GO:0032736	GO:0032736	positive regulation of interleukin-13 production	1/192	16/28832	0.0625	9.38542	2.74702	0.101414	0.209962	0.149073	Il17ra	1
GO:0033084	GO:0033084	regulation of immature T cell proliferation in thymus	1/192	16/28832	0.0625	9.38542	2.74702	0.101414	0.209962	0.149073	Erbb2	1
GO:0033147	GO:0033147	negative regulation of intracellular estrogen receptor signaling pathway	1/192	16/28832	0.0625	9.38542	2.74702	0.101414	0.209962	0.149073	Lbh	1
GO:0033235	GO:0033235	positive regulation of protein sumoylation	1/192	16/28832	0.0625	9.38542	2.74702	0.101414	0.209962	0.149073	Mul1	1
GO:0034497	GO:0034497	protein localization to phagophore assembly site	1/192	16/28832	0.0625	9.38542	2.74702	0.101414	0.209962	0.149073	Mfn2	1
GO:0035627	GO:0035627	ceramide transport	1/192	16/28832	0.0625	9.38542	2.74702	0.101414	0.209962	0.149073	Vapa	1
GO:0042428	GO:0042428	serotonin metabolic process	1/192	16/28832	0.0625	9.38542	2.74702	0.101414	0.209962	0.149073	Btbd9	1
GO:0042748	GO:0042748	circadian sleep/wake cycle	non-REM sleep	1/192	16/28832	0.0625	9.38542	2.74702	0.101414	0.209962	0.149073	Btbd9	1
GO:0042921	GO:0042921	nuclear receptor-mediated glucocorticoid signaling pathway	1/192	16/28832	0.0625	9.38542	2.74702	0.101414	0.209962	0.149073	Ppp5c	1
GO:0043201	GO:0043201	response to L-leucine	1/192	16/28832	0.0625	9.38542	2.74702	0.101414	0.209962	0.149073	Ep300	1
GO:0043584	GO:0043584	nose development	1/192	16/28832	0.0625	9.38542	2.74702	0.101414	0.209962	0.149073	Rpgrip1l	1
GO:0045737	GO:0045737	positive regulation of cyclin-dependent protein serine/threonine kinase activity	1/192	16/28832	0.0625	9.38542	2.74702	0.101414	0.209962	0.149073	Egfr	1
GO:0046548	GO:0046548	retinal rod cell development	1/192	16/28832	0.0625	9.38542	2.74702	0.101414	0.209962	0.149073	Rpgrip1l	1
GO:0048103	GO:0048103	somatic stem cell division	1/192	16/28832	0.0625	9.38542	2.74702	0.101414	0.209962	0.149073	Lbh	1
GO:0051044	GO:0051044	positive regulation of membrane protein ectodomain proteolysis	1/192	16/28832	0.0625	9.38542	2.74702	0.101414	0.209962	0.149073	Adam9	1
GO:0060788	GO:0060788	ectodermal placode formation	1/192	16/28832	0.0625	9.38542	2.74702	0.101414	0.209962	0.149073	Gnas	1
GO:0061029	GO:0061029	eyelid development in camera-type eye	1/192	16/28832	0.0625	9.38542	2.74702	0.101414	0.209962	0.149073	Egfr	1
GO:0061687	GO:0061687	detoxification of inorganic compound	1/192	16/28832	0.0625	9.38542	2.74702	0.101414	0.209962	0.149073	Slc30a10	1
GO:0070071	GO:0070071	proton-transporting two-sector ATPase complex assembly	1/192	16/28832	0.0625	9.38542	2.74702	0.101414	0.209962	0.149073	Pip4p1	1
GO:0071468	GO:0071468	cellular response to acidic pH	1/192	16/28832	0.0625	9.38542	2.74702	0.101414	0.209962	0.149073	Kcnk1	1
GO:0071697	GO:0071697	ectodermal placode morphogenesis	1/192	16/28832	0.0625	9.38542	2.74702	0.101414	0.209962	0.149073	Gnas	1
GO:0086012	GO:0086012	membrane depolarization during cardiac muscle cell action potential	1/192	16/28832	0.0625	9.38542	2.74702	0.101414	0.209962	0.149073	Scn3b	1
GO:0090713	GO:0090713	immunological memory process	1/192	16/28832	0.0625	9.38542	2.74702	0.101414	0.209962	0.149073	Pck1	1
GO:0099527	GO:0099527	postsynapse to nucleus signaling pathway	1/192	16/28832	0.0625	9.38542	2.74702	0.101414	0.209962	0.149073	Prr7	1
GO:0170043	GO:0170043	non-proteinogenic amino acid biosynthetic process	1/192	16/28832	0.0625	9.38542	2.74702	0.101414	0.209962	0.149073	Slc1a3	1
GO:1902165	GO:1902165	regulation of intrinsic apoptotic signaling pathway in response to DNA damage by p53 class mediator	1/192	16/28832	0.0625	9.38542	2.74702	0.101414	0.209962	0.149073	Steap3	1
GO:1902969	GO:1902969	mitotic DNA replication	1/192	16/28832	0.0625	9.38542	2.74702	0.101414	0.209962	0.149073	Zmpste24	1
GO:1903019	GO:1903019	negative regulation of glycoprotein metabolic process	1/192	16/28832	0.0625	9.38542	2.74702	0.101414	0.209962	0.149073	Itm2b	1
GO:1903729	GO:1903729	regulation of plasma membrane organization	1/192	16/28832	0.0625	9.38542	2.74702	0.101414	0.209962	0.149073	Sh3gl2	1
GO:1903798	GO:1903798	regulation of miRNA processing	1/192	16/28832	0.0625	9.38542	2.74702	0.101414	0.209962	0.149073	Zmpste24	1
GO:2000833	GO:2000833	positive regulation of steroid hormone secretion	1/192	16/28832	0.0625	9.38542	2.74702	0.101414	0.209962	0.149073	Mfn2	1
GO:2001212	GO:2001212	regulation of vasculogenesis	1/192	16/28832	0.0625	9.38542	2.74702	0.101414	0.209962	0.149073	Tmem100	1
GO:0033138	GO:0033138	positive regulation of peptidyl-serine phosphorylation	2/192	81/28832	0.0246914	3.70782	1.99816	0.101685	0.209972	0.14908	Egfr/Pak1	2
GO:0042775	GO:0042775	mitochondrial ATP synthesis coupled electron transport	2/192	81/28832	0.0246914	3.70782	1.99816	0.101685	0.209972	0.14908	Mtch2/Sdha	2
GO:0070972	GO:0070972	protein localization to endoplasmic reticulum	2/192	81/28832	0.0246914	3.70782	1.99816	0.101685	0.209972	0.14908	Tram1l1/Vapa	2
GO:1903036	GO:1903036	positive regulation of response to wounding	2/192	81/28832	0.0246914	3.70782	1.99816	0.101685	0.209972	0.14908	Mylk/Itgb1	2
GO:0141091	GO:0141091	transforming growth factor beta receptor superfamily signaling pathway	5/192	370/28832	0.0135135	2.02928	1.63153	0.10208	0.210649	0.149561	Ep300/Tmem100/Hivep1/Adam9/Vsir	5
GO:0002824	GO:0002824	positive regulation of adaptive immune response based on somatic recombination of immune receptors built from immunoglobulin superfamily domains	3/192	168/28832	0.0178571	2.68155	1.78974	0.102255	0.210734	0.149621	Ep300/Stx7/H2-D1	3
GO:0007034	GO:0007034	vacuolar transport	3/192	168/28832	0.0178571	2.68155	1.78974	0.102255	0.210734	0.149621	Stx7/Cacng4/Cacng2	3
GO:0008037	GO:0008037	cell recognition	3/192	169/28832	0.0177515	2.66568	1.77815	0.10362	0.21292	0.151173	Nrcam/L1cam/Ncam1	3
GO:0001913	GO:0001913	T cell mediated cytotoxicity	2/192	82/28832	0.0243902	3.6626	1.97692	0.103789	0.21292	0.151173	Stx7/H2-D1	2
GO:0014009	GO:0014009	glial cell proliferation	2/192	82/28832	0.0243902	3.6626	1.97692	0.103789	0.21292	0.151173	Egfr/Mfn2	2
GO:0042130	GO:0042130	negative regulation of T cell proliferation	2/192	82/28832	0.0243902	3.6626	1.97692	0.103789	0.21292	0.151173	Erbb2/Vsir	2
GO:0043470	GO:0043470	regulation of carbohydrate catabolic process	2/192	82/28832	0.0243902	3.6626	1.97692	0.103789	0.21292	0.151173	Ep300/Mtch2	2
GO:0045123	GO:0045123	cellular extravasation	2/192	82/28832	0.0243902	3.6626	1.97692	0.103789	0.21292	0.151173	Itgb2/Itgb1	2
GO:0071384	GO:0071384	cellular response to corticosteroid stimulus	2/192	82/28832	0.0243902	3.6626	1.97692	0.103789	0.21292	0.151173	Egfr/Pck1	2
GO:0016125	GO:0016125	sterol metabolic process	3/192	170/28832	0.0176471	2.65	1.76664	0.104991	0.215177	0.152775	Pip4p1/Cyb5r3/Nsdhl	3
GO:0042176	GO:0042176	regulation of protein catabolic process	5/192	374/28832	0.013369	2.00758	1.60585	0.105578	0.215177	0.152775	Prkcg/Pttg1ip/Egfr/Adam9/Grin2c	5
GO:0042773	GO:0042773	ATP synthesis coupled electron transport	2/192	83/28832	0.0240964	3.61847	1.956	0.105905	0.215177	0.152775	Mtch2/Sdha	2
GO:0071347	GO:0071347	cellular response to interleukin-1	2/192	83/28832	0.0240964	3.61847	1.956	0.105905	0.215177	0.152775	Ep300/Pck1	2
GO:0002456	GO:0002456	T cell mediated immunity	3/192	171/28832	0.0175439	2.6345	1.75522	0.10637	0.215177	0.152775	Stx7/H2-D1/Vsir	3
GO:0002697	GO:0002697	regulation of immune effector process	6/192	485/28832	0.0123711	1.85773	1.55978	0.106391	0.215177	0.152775	Ep300/Itgb2/Stx7/H2-D1/Vsir/Pck1	6
GO:0006417	GO:0006417	regulation of translation	5/192	375/28832	0.0133333	2.00222	1.59948	0.106461	0.215177	0.152775	Ep300/Alkbh1/Nmnat2/Erbb2/Fastkd2	5
GO:0009612	GO:0009612	response to mechanical stimulus	4/192	270/28832	0.0148148	2.22469	1.65542	0.106828	0.215177	0.152775	Bnip3/Egfr/Slc1a3/Abhd12	4
GO:0031589	GO:0031589	cell-substrate adhesion	5/192	376/28832	0.0132979	1.9969	1.59313	0.107348	0.215177	0.152775	Coro1a/Itgb2/L1cam/Adam9/Itgb1	5
GO:0000054	GO:0000054	ribosomal subunit export from nucleus	1/192	17/28832	0.0588235	8.83333	2.64518	0.107401	0.215177	0.152775	Mdn1	1
GO:0001553	GO:0001553	luteinization	1/192	17/28832	0.0588235	8.83333	2.64518	0.107401	0.215177	0.152775	Mfn2	1
GO:0001845	GO:0001845	phagolysosome assembly	1/192	17/28832	0.0588235	8.83333	2.64518	0.107401	0.215177	0.152775	Coro1a	1
GO:0001921	GO:0001921	positive regulation of receptor recycling	1/192	17/28832	0.0588235	8.83333	2.64518	0.107401	0.215177	0.152775	Nsg1	1
GO:0006991	GO:0006991	response to sterol depletion	1/192	17/28832	0.0588235	8.83333	2.64518	0.107401	0.215177	0.152775	Pip4p1	1
GO:0007638	GO:0007638	mechanosensory behavior	1/192	17/28832	0.0588235	8.83333	2.64518	0.107401	0.215177	0.152775	Slc1a3	1
GO:0010042	GO:0010042	response to manganese ion	1/192	17/28832	0.0588235	8.83333	2.64518	0.107401	0.215177	0.152775	Adam9	1
GO:0010421	GO:0010421	hydrogen peroxide-mediated programmed cell death	1/192	17/28832	0.0588235	8.83333	2.64518	0.107401	0.215177	0.152775	Ep300	1
GO:0010960	GO:0010960	magnesium ion homeostasis	1/192	17/28832	0.0588235	8.83333	2.64518	0.107401	0.215177	0.152775	Cnnm4	1
GO:0019377	GO:0019377	glycolipid catabolic process	1/192	17/28832	0.0588235	8.83333	2.64518	0.107401	0.215177	0.152775	Neu3	1
GO:0021819	GO:0021819	layer formation in cerebral cortex	1/192	17/28832	0.0588235	8.83333	2.64518	0.107401	0.215177	0.152775	Mboat7	1
GO:0033083	GO:0033083	regulation of immature T cell proliferation	1/192	17/28832	0.0588235	8.83333	2.64518	0.107401	0.215177	0.152775	Erbb2	1
GO:0033750	GO:0033750	ribosome localization	1/192	17/28832	0.0588235	8.83333	2.64518	0.107401	0.215177	0.152775	Mdn1	1
GO:0040015	GO:0040015	negative regulation of multicellular organism growth	1/192	17/28832	0.0588235	8.83333	2.64518	0.107401	0.215177	0.152775	Gnas	1
GO:0043312	GO:0043312	neutrophil degranulation	1/192	17/28832	0.0588235	8.83333	2.64518	0.107401	0.215177	0.152775	Itgb2	1
GO:0043923	GO:0043923	positive regulation by host of viral transcription	1/192	17/28832	0.0588235	8.83333	2.64518	0.107401	0.215177	0.152775	Ep300	1
GO:0044849	GO:0044849	estrous cycle	1/192	17/28832	0.0588235	8.83333	2.64518	0.107401	0.215177	0.152775	Erbb2	1
GO:0046642	GO:0046642	negative regulation of alpha-beta T cell proliferation	1/192	17/28832	0.0588235	8.83333	2.64518	0.107401	0.215177	0.152775	Vsir	1
GO:0060965	GO:0060965	negative regulation of miRNA-mediated gene silencing	1/192	17/28832	0.0588235	8.83333	2.64518	0.107401	0.215177	0.152775	Zmpste24	1
GO:0070131	GO:0070131	positive regulation of mitochondrial translation	1/192	17/28832	0.0588235	8.83333	2.64518	0.107401	0.215177	0.152775	Fastkd2	1
GO:0070920	GO:0070920	regulation of regulatory ncRNA processing	1/192	17/28832	0.0588235	8.83333	2.64518	0.107401	0.215177	0.152775	Zmpste24	1
GO:0090494	GO:0090494	dopamine uptake	1/192	17/28832	0.0588235	8.83333	2.64518	0.107401	0.215177	0.152775	Slc6a2	1
GO:1901334	GO:1901334	lactone metabolic process	1/192	17/28832	0.0588235	8.83333	2.64518	0.107401	0.215177	0.152775	Clstn3	1
GO:1901985	GO:1901985	positive regulation of protein acetylation	1/192	17/28832	0.0588235	8.83333	2.64518	0.107401	0.215177	0.152775	Ep300	1
GO:1903423	GO:1903423	positive regulation of synaptic vesicle recycling	1/192	17/28832	0.0588235	8.83333	2.64518	0.107401	0.215177	0.152775	Sh3gl1	1
GO:1990504	GO:1990504	dense core granule exocytosis	1/192	17/28832	0.0588235	8.83333	2.64518	0.107401	0.215177	0.152775	Syt6	1
GO:1902652	GO:1902652	secondary alcohol metabolic process	3/192	172/28832	0.0174419	2.61919	1.74388	0.107756	0.215177	0.152775	Pip4p1/Cyb5r3/Nsdhl	3
GO:0034284	GO:0034284	response to monosaccharide	4/192	271/28832	0.0147601	2.21648	1.64739	0.107897	0.215177	0.152775	Ep300/Gpr39/Pck1/Ndufaf2	4
GO:1901136	GO:1901136	carbohydrate derivative catabolic process	4/192	271/28832	0.0147601	2.21648	1.64739	0.107897	0.215177	0.152775	Ep300/Neu3/Mtch2/Bcl2l13	4
GO:0007632	GO:0007632	visual behavior	2/192	84/28832	0.0238095	3.5754	1.93541	0.108033	0.215177	0.152775	Itgb1/Tafa2	2
GO:0010611	GO:0010611	regulation of cardiac muscle hypertrophy	2/192	84/28832	0.0238095	3.5754	1.93541	0.108033	0.215177	0.152775	Ep300/Pak1	2
GO:0016101	GO:0016101	diterpenoid metabolic process	2/192	84/28832	0.0238095	3.5754	1.93541	0.108033	0.215177	0.152775	Egfr/Rdh14	2
GO:0046626	GO:0046626	regulation of insulin receptor signaling pathway	2/192	84/28832	0.0238095	3.5754	1.93541	0.108033	0.215177	0.152775	Mfn2/Pak1	2
GO:0048002	GO:0048002	antigen processing and presentation of peptide antigen	2/192	84/28832	0.0238095	3.5754	1.93541	0.108033	0.215177	0.152775	Ctss/H2-D1	2
GO:0051279	GO:0051279	regulation of release of sequestered calcium ion into cytosol	2/192	84/28832	0.0238095	3.5754	1.93541	0.108033	0.215177	0.152775	Gpr39/Coro1a	2
GO:1901379	GO:1901379	regulation of potassium ion transmembrane transport	2/192	84/28832	0.0238095	3.5754	1.93541	0.108033	0.215177	0.152775	Kcnip4/Itgb1	2
GO:1990874	GO:1990874	vascular associated smooth muscle cell proliferation	2/192	84/28832	0.0238095	3.5754	1.93541	0.108033	0.215177	0.152775	Mfn2/Pak1	2
GO:0002696	GO:0002696	positive regulation of leukocyte activation	5/192	377/28832	0.0132626	1.9916	1.5868	0.108239	0.215452	0.152971	Ep300/Coro1a/Ambra1/Vsir/Pck1	5
GO:0036293	GO:0036293	response to decreased oxygen levels	5/192	378/28832	0.0132275	1.98633	1.58049	0.109134	0.216989	0.154062	Ep300/Bnip3/Slc2a8/Pak1/Pck1	5
GO:0140053	GO:0140053	mitochondrial gene expression	3/192	173/28832	0.017341	2.60405	1.73262	0.109149	0.216989	0.154062	Alkbh1/Fastkd2/Slc25a33	3
GO:0010563	GO:0010563	negative regulation of phosphorus metabolic process	5/192	381/28832	0.0131234	1.97069	1.56167	0.111839	0.220235	0.156367	Prex2/Mtch2/Stk38/Ppp5c/Sh3gl2	5
GO:0045936	GO:0045936	negative regulation of phosphate metabolic process	5/192	381/28832	0.0131234	1.97069	1.56167	0.111839	0.220235	0.156367	Prex2/Mtch2/Stk38/Ppp5c/Sh3gl2	5
GO:0034103	GO:0034103	regulation of tissue remodeling	2/192	86/28832	0.0232558	3.49225	1.89516	0.112322	0.220235	0.156367	Dlk1/Egfr	2
GO:0006116	GO:0006116	NADH oxidation	1/192	18/28832	0.0555556	8.34259	2.5514	0.113349	0.220235	0.156367	Slc1a3	1
GO:0006614	GO:0006614	SRP-dependent cotranslational protein targeting to membrane	1/192	18/28832	0.0555556	8.34259	2.5514	0.113349	0.220235	0.156367	Tram1l1	1
GO:0010002	GO:0010002	cardioblast differentiation	1/192	18/28832	0.0555556	8.34259	2.5514	0.113349	0.220235	0.156367	Itgb1	1
GO:0010310	GO:0010310	regulation of hydrogen peroxide metabolic process	1/192	18/28832	0.0555556	8.34259	2.5514	0.113349	0.220235	0.156367	Mfn2	1
GO:0015816	GO:0015816	glycine transport	1/192	18/28832	0.0555556	8.34259	2.5514	0.113349	0.220235	0.156367	Slc7a10	1
GO:0031958	GO:0031958	nuclear receptor-mediated corticosteroid signaling pathway	1/192	18/28832	0.0555556	8.34259	2.5514	0.113349	0.220235	0.156367	Ppp5c	1
GO:0033080	GO:0033080	immature T cell proliferation in thymus	1/192	18/28832	0.0555556	8.34259	2.5514	0.113349	0.220235	0.156367	Erbb2	1
GO:0034393	GO:0034393	positive regulation of smooth muscle cell apoptotic process	1/192	18/28832	0.0555556	8.34259	2.5514	0.113349	0.220235	0.156367	Mfn2	1
GO:0043217	GO:0043217	myelin maintenance	1/192	18/28832	0.0555556	8.34259	2.5514	0.113349	0.220235	0.156367	Abcd2	1
GO:0043252	GO:0043252	sodium-independent organic anion transport	1/192	18/28832	0.0555556	8.34259	2.5514	0.113349	0.220235	0.156367	Slco3a1	1
GO:0046322	GO:0046322	negative regulation of fatty acid oxidation	1/192	18/28832	0.0555556	8.34259	2.5514	0.113349	0.220235	0.156367	Fmo1	1
GO:0060149	GO:0060149	negative regulation of post-transcriptional gene silencing	1/192	18/28832	0.0555556	8.34259	2.5514	0.113349	0.220235	0.156367	Zmpste24	1
GO:0060644	GO:0060644	mammary gland epithelial cell differentiation	1/192	18/28832	0.0555556	8.34259	2.5514	0.113349	0.220235	0.156367	Lbh	1
GO:0060967	GO:0060967	negative regulation of gene silencing by regulatory ncRNA	1/192	18/28832	0.0555556	8.34259	2.5514	0.113349	0.220235	0.156367	Zmpste24	1
GO:0061051	GO:0061051	positive regulation of cell growth involved in cardiac muscle cell development	1/192	18/28832	0.0555556	8.34259	2.5514	0.113349	0.220235	0.156367	Ep300	1
GO:0061621	GO:0061621	canonical glycolysis	1/192	18/28832	0.0555556	8.34259	2.5514	0.113349	0.220235	0.156367	Bcl2l13	1
GO:0061718	GO:0061718	glucose catabolic process to pyruvate	1/192	18/28832	0.0555556	8.34259	2.5514	0.113349	0.220235	0.156367	Bcl2l13	1
GO:0070365	GO:0070365	hepatocyte differentiation	1/192	18/28832	0.0555556	8.34259	2.5514	0.113349	0.220235	0.156367	Pck1	1
GO:0071696	GO:0071696	ectodermal placode development	1/192	18/28832	0.0555556	8.34259	2.5514	0.113349	0.220235	0.156367	Gnas	1
GO:0071880	GO:0071880	adenylate cyclase-activating adrenergic receptor signaling pathway	1/192	18/28832	0.0555556	8.34259	2.5514	0.113349	0.220235	0.156367	Gnas	1
GO:0072350	GO:0072350	tricarboxylic acid metabolic process	1/192	18/28832	0.0555556	8.34259	2.5514	0.113349	0.220235	0.156367	Pck1	1
GO:0090493	GO:0090493	catecholamine uptake	1/192	18/28832	0.0555556	8.34259	2.5514	0.113349	0.220235	0.156367	Slc6a2	1
GO:0097468	GO:0097468	programmed cell death in response to reactive oxygen species	1/192	18/28832	0.0555556	8.34259	2.5514	0.113349	0.220235	0.156367	Ep300	1
GO:0098880	GO:0098880	maintenance of postsynaptic specialization structure	1/192	18/28832	0.0555556	8.34259	2.5514	0.113349	0.220235	0.156367	Itgb1	1
GO:0098883	GO:0098883	synapse pruning	1/192	18/28832	0.0555556	8.34259	2.5514	0.113349	0.220235	0.156367	Itgb1	1
GO:1900221	GO:1900221	regulation of amyloid-beta clearance	1/192	18/28832	0.0555556	8.34259	2.5514	0.113349	0.220235	0.156367	Lrpap1	1
GO:1900369	GO:1900369	negative regulation of post-transcriptional gene silencing by regulatory ncRNA	1/192	18/28832	0.0555556	8.34259	2.5514	0.113349	0.220235	0.156367	Zmpste24	1
GO:1903830	GO:1903830	magnesium ion transmembrane transport	1/192	18/28832	0.0555556	8.34259	2.5514	0.113349	0.220235	0.156367	Cnnm4	1
GO:1904031	GO:1904031	positive regulation of cyclin-dependent protein kinase activity	1/192	18/28832	0.0555556	8.34259	2.5514	0.113349	0.220235	0.156367	Egfr	1
GO:1905288	GO:1905288	vascular associated smooth muscle cell apoptotic process	1/192	18/28832	0.0555556	8.34259	2.5514	0.113349	0.220235	0.156367	Mfn2	1
GO:1905459	GO:1905459	regulation of vascular associated smooth muscle cell apoptotic process	1/192	18/28832	0.0555556	8.34259	2.5514	0.113349	0.220235	0.156367	Mfn2	1
GO:1905939	GO:1905939	regulation of gonad development	1/192	18/28832	0.0555556	8.34259	2.5514	0.113349	0.220235	0.156367	Mfn2	1
GO:0002821	GO:0002821	positive regulation of adaptive immune response	3/192	176/28832	0.0170455	2.55966	1.69931	0.11337	0.220235	0.156367	Ep300/Stx7/H2-D1	3
GO:0030509	GO:0030509	BMP signaling pathway	3/192	176/28832	0.0170455	2.55966	1.69931	0.11337	0.220235	0.156367	Tmem100/Hivep1/Vsir	3
GO:0014743	GO:0014743	regulation of muscle hypertrophy	2/192	87/28832	0.0229885	3.45211	1.87548	0.114483	0.222123	0.157707	Ep300/Pak1	2
GO:0051937	GO:0051937	catecholamine transport	2/192	87/28832	0.0229885	3.45211	1.87548	0.114483	0.222123	0.157707	Ptgs1/Slc6a2	2
GO:0007613	GO:0007613	memory	3/192	177/28832	0.0169492	2.5452	1.68836	0.11479	0.222583	0.158034	Ptgs1/Btbd9/Tafa2	3
GO:0031669	GO:0031669	cellular response to nutrient levels	4/192	278/28832	0.0143885	2.16067	1.59218	0.115516	0.223714	0.158837	Ep300/Ambra1/Pak1/Pck1	4
GO:0090276	GO:0090276	regulation of peptide hormone secretion	4/192	278/28832	0.0143885	2.16067	1.59218	0.115516	0.223714	0.158837	Gpr39/Gnas/Egfr/Ndufaf2	4
GO:0042770	GO:0042770	signal transduction in response to DNA damage	3/192	178/28832	0.0168539	2.5309	1.67748	0.116218	0.224797	0.159606	Zmpste24/Pttg1ip/Stk38	3
GO:0051017	GO:0051017	actin filament bundle assembly	3/192	178/28832	0.0168539	2.5309	1.67748	0.116218	0.224797	0.159606	Dpysl3/Myo1b/Pak1	3
GO:0002028	GO:0002028	regulation of sodium ion transport	2/192	88/28832	0.0227273	3.41288	1.85608	0.116654	0.225364	0.160009	Gnas/Scn3b	2
GO:2000514	GO:2000514	regulation of CD4-positive	alpha-beta T cell activation	2/192	88/28832	0.0227273	3.41288	1.85608	0.116654	0.225364	0.160009	Ep300/Vsir	2
GO:0009259	GO:0009259	ribonucleotide metabolic process	5/192	387/28832	0.0129199	1.94014	1.52454	0.117345	0.226561	0.160858	Ep300/Mtch2/Sdha/Nudt5/Bcl2l13	5
GO:0030010	GO:0030010	establishment of cell polarity	3/192	179/28832	0.0167598	2.51676	1.66668	0.117652	0.227013	0.161179	Map4/Pak1/Itgb1	3
GO:0032886	GO:0032886	regulation of microtubule-based process	4/192	280/28832	0.0142857	2.14524	1.57671	0.117735	0.227035	0.161194	Erbb2/Caly/Pak1/Rhot1	4
GO:1903578	GO:1903578	regulation of ATP metabolic process	2/192	89/28832	0.0224719	3.37453	1.83697	0.118836	0.227186	0.161302	Ep300/Mtch2	2
GO:0010867	GO:0010867	positive regulation of triglyceride biosynthetic process	1/192	19/28832	0.0526316	7.90351	2.4646	0.119257	0.227186	0.161302	Acsl5	1
GO:0019682	GO:0019682	glyceraldehyde-3-phosphate metabolic process	1/192	19/28832	0.0526316	7.90351	2.4646	0.119257	0.227186	0.161302	Pck1	1
GO:0032700	GO:0032700	negative regulation of interleukin-17 production	1/192	19/28832	0.0526316	7.90351	2.4646	0.119257	0.227186	0.161302	Vsir	1
GO:0033079	GO:0033079	immature T cell proliferation	1/192	19/28832	0.0526316	7.90351	2.4646	0.119257	0.227186	0.161302	Erbb2	1
GO:0033604	GO:0033604	negative regulation of catecholamine secretion	1/192	19/28832	0.0526316	7.90351	2.4646	0.119257	0.227186	0.161302	Ptgs1	1
GO:0034162	GO:0034162	toll-like receptor 9 signaling pathway	1/192	19/28832	0.0526316	7.90351	2.4646	0.119257	0.227186	0.161302	Gramd4	1
GO:0035672	GO:0035672	oligopeptide transmembrane transport	1/192	19/28832	0.0526316	7.90351	2.4646	0.119257	0.227186	0.161302	Slco3a1	1
GO:0035864	GO:0035864	response to potassium ion	1/192	19/28832	0.0526316	7.90351	2.4646	0.119257	0.227186	0.161302	Mylk	1
GO:0045793	GO:0045793	positive regulation of cell size	1/192	19/28832	0.0526316	7.90351	2.4646	0.119257	0.227186	0.161302	Ep300	1
GO:0045906	GO:0045906	negative regulation of vasoconstriction	1/192	19/28832	0.0526316	7.90351	2.4646	0.119257	0.227186	0.161302	Itgb1	1
GO:0050665	GO:0050665	hydrogen peroxide biosynthetic process	1/192	19/28832	0.0526316	7.90351	2.4646	0.119257	0.227186	0.161302	Mfn2	1
GO:0055093	GO:0055093	response to hyperoxia	1/192	19/28832	0.0526316	7.90351	2.4646	0.119257	0.227186	0.161302	Bnip3	1
GO:0071360	GO:0071360	cellular response to exogenous dsRNA	1/192	19/28832	0.0526316	7.90351	2.4646	0.119257	0.227186	0.161302	Mul1	1
GO:0071379	GO:0071379	cellular response to prostaglandin stimulus	1/192	19/28832	0.0526316	7.90351	2.4646	0.119257	0.227186	0.161302	Gnas	1
GO:0072540	GO:0072540	T-helper 17 cell lineage commitment	1/192	19/28832	0.0526316	7.90351	2.4646	0.119257	0.227186	0.161302	Ep300	1
GO:0097320	GO:0097320	plasma membrane tubulation	1/192	19/28832	0.0526316	7.90351	2.4646	0.119257	0.227186	0.161302	Sh3gl2	1
GO:1901160	GO:1901160	primary amino compound metabolic process	1/192	19/28832	0.0526316	7.90351	2.4646	0.119257	0.227186	0.161302	Btbd9	1
GO:1902065	GO:1902065	response to L-glutamate	1/192	19/28832	0.0526316	7.90351	2.4646	0.119257	0.227186	0.161302	Grin2d	1
GO:2000318	GO:2000318	positive regulation of T-helper 17 type immune response	1/192	19/28832	0.0526316	7.90351	2.4646	0.119257	0.227186	0.161302	Ep300	1
GO:0009166	GO:0009166	nucleotide catabolic process	3/192	181/28832	0.0165746	2.48895	1.64529	0.12054	0.229215	0.162743	Ep300/Mtch2/Bcl2l13	3
GO:0016311	GO:0016311	dephosphorylation	3/192	181/28832	0.0165746	2.48895	1.64529	0.12054	0.229215	0.162743	Pip4p1/Ppp5c/Pip4p2	3
GO:0061572	GO:0061572	actin filament bundle organization	3/192	181/28832	0.0165746	2.48895	1.64529	0.12054	0.229215	0.162743	Dpysl3/Myo1b/Pak1	3
GO:0002292	GO:0002292	T cell differentiation involved in immune response	2/192	90/28832	0.0222222	3.33704	1.81812	0.121029	0.229861	0.163201	Ep300/Pck1	2
GO:0006400	GO:0006400	tRNA modification	2/192	90/28832	0.0222222	3.33704	1.81812	0.121029	0.229861	0.163201	Alkbh1/Cdkal1	2
GO:0002791	GO:0002791	regulation of peptide secretion	4/192	283/28832	0.0141343	2.1225	1.55373	0.121099	0.229861	0.163201	Gpr39/Gnas/Egfr/Ndufaf2	4
GO:0035107	GO:0035107	appendage morphogenesis	3/192	182/28832	0.0164835	2.47527	1.63471	0.121994	0.231142	0.164111	Rpgrip1l/Gnas/Ift52	3
GO:0035108	GO:0035108	limb morphogenesis	3/192	182/28832	0.0164835	2.47527	1.63471	0.121994	0.231142	0.164111	Rpgrip1l/Gnas/Ift52	3
GO:0072523	GO:0072523	purine-containing compound catabolic process	3/192	182/28832	0.0164835	2.47527	1.63471	0.121994	0.231142	0.164111	Ep300/Mtch2/Bcl2l13	3
GO:0072384	GO:0072384	organelle transport along microtubule	2/192	91/28832	0.021978	3.30037	1.79954	0.123231	0.233346	0.165676	Rhot2/Rhot1	2
GO:0090087	GO:0090087	regulation of peptide transport	4/192	285/28832	0.0140351	2.1076	1.53858	0.123364	0.233457	0.165755	Gpr39/Gnas/Egfr/Ndufaf2	4
GO:0045766	GO:0045766	positive regulation of angiogenesis	3/192	184/28832	0.0163043	2.44837	1.61375	0.124921	0.234397	0.166422	Erap1/Itgb2/Itgb1	3
GO:0014051	GO:0014051	gamma-aminobutyric acid secretion	1/192	20/28832	0.05	7.50833	2.38392	0.125126	0.234397	0.166422	Pak1	1
GO:0014061	GO:0014061	regulation of norepinephrine secretion	1/192	20/28832	0.05	7.50833	2.38392	0.125126	0.234397	0.166422	Ptgs1	1
GO:0019359	GO:0019359	nicotinamide nucleotide biosynthetic process	1/192	20/28832	0.05	7.50833	2.38392	0.125126	0.234397	0.166422	Nmnat2	1
GO:0019363	GO:0019363	pyridine nucleotide biosynthetic process	1/192	20/28832	0.05	7.50833	2.38392	0.125126	0.234397	0.166422	Nmnat2	1
GO:0031268	GO:0031268	pseudopodium organization	1/192	20/28832	0.05	7.50833	2.38392	0.125126	0.234397	0.166422	Septin7	1
GO:0035372	GO:0035372	protein localization to microtubule	1/192	20/28832	0.05	7.50833	2.38392	0.125126	0.234397	0.166422	Abhd17c	1
GO:0035720	GO:0035720	intraciliary anterograde transport	1/192	20/28832	0.05	7.50833	2.38392	0.125126	0.234397	0.166422	Ift52	1
GO:0043171	GO:0043171	peptide catabolic process	1/192	20/28832	0.05	7.50833	2.38392	0.125126	0.234397	0.166422	Erap1	1
GO:0048712	GO:0048712	negative regulation of astrocyte differentiation	1/192	20/28832	0.05	7.50833	2.38392	0.125126	0.234397	0.166422	Gpr37l1	1
GO:0050687	GO:0050687	negative regulation of defense response to virus	1/192	20/28832	0.05	7.50833	2.38392	0.125126	0.234397	0.166422	Mul1	1
GO:0060019	GO:0060019	radial glial cell differentiation	1/192	20/28832	0.05	7.50833	2.38392	0.125126	0.234397	0.166422	Cdh2	1
GO:0060457	GO:0060457	negative regulation of digestive system process	1/192	20/28832	0.05	7.50833	2.38392	0.125126	0.234397	0.166422	Gpr39	1
GO:0070988	GO:0070988	demethylation	1/192	20/28832	0.05	7.50833	2.38392	0.125126	0.234397	0.166422	Alkbh1	1
GO:0071294	GO:0071294	cellular response to zinc ion	1/192	20/28832	0.05	7.50833	2.38392	0.125126	0.234397	0.166422	Gpr39	1
GO:0097091	GO:0097091	synaptic vesicle clustering	1/192	20/28832	0.05	7.50833	2.38392	0.125126	0.234397	0.166422	Cdh2	1
GO:1905809	GO:1905809	negative regulation of synapse organization	1/192	20/28832	0.05	7.50833	2.38392	0.125126	0.234397	0.166422	Clstn3	1
GO:0010827	GO:0010827	regulation of D-glucose transmembrane transport	2/192	92/28832	0.0217391	3.26449	1.78121	0.125443	0.234433	0.166448	Cers1/Mfn2	2
GO:0043299	GO:0043299	leukocyte degranulation	2/192	92/28832	0.0217391	3.26449	1.78121	0.125443	0.234433	0.166448	Coro1a/Itgb2	2
GO:0051781	GO:0051781	positive regulation of cell division	2/192	92/28832	0.0217391	3.26449	1.78121	0.125443	0.234433	0.166448	Lbh/Cit	2
GO:0150076	GO:0150076	neuroinflammatory response	2/192	92/28832	0.0217391	3.26449	1.78121	0.125443	0.234433	0.166448	Egfr/Itgb1	2
GO:0019693	GO:0019693	ribose phosphate metabolic process	5/192	396/28832	0.0126263	1.89604	1.47006	0.125843	0.235041	0.166879	Ep300/Mtch2/Sdha/Nudt5/Bcl2l13	5
GO:0000281	GO:0000281	mitotic cytokinesis	2/192	93/28832	0.0215054	3.22939	1.76314	0.127665	0.237879	0.168894	Cit/Septin7	2
GO:0002711	GO:0002711	positive regulation of T cell mediated immunity	2/192	93/28832	0.0215054	3.22939	1.76314	0.127665	0.237879	0.168894	Stx7/H2-D1	2
GO:0006721	GO:0006721	terpenoid metabolic process	2/192	93/28832	0.0215054	3.22939	1.76314	0.127665	0.237879	0.168894	Egfr/Rdh14	2
GO:0045670	GO:0045670	regulation of osteoclast differentiation	2/192	93/28832	0.0215054	3.22939	1.76314	0.127665	0.237879	0.168894	Dlk1/Gnas	2
GO:0001909	GO:0001909	leukocyte mediated cytotoxicity	3/192	186/28832	0.016129	2.42204	1.59306	0.127873	0.238127	0.16907	Coro1a/Stx7/H2-D1	3
GO:1904018	GO:1904018	positive regulation of vasculature development	3/192	187/28832	0.0160428	2.40909	1.58281	0.129359	0.239477	0.170029	Erap1/Itgb2/Itgb1	3
GO:1900076	GO:1900076	regulation of cellular response to insulin stimulus	2/192	94/28832	0.0212766	3.19504	1.7453	0.129895	0.239477	0.170029	Mfn2/Pak1	2
GO:0050867	GO:0050867	positive regulation of cell activation	5/192	401/28832	0.0124688	1.8724	1.44041	0.130683	0.239477	0.170029	Ep300/Coro1a/Ambra1/Vsir/Pck1	5
GO:0043393	GO:0043393	regulation of protein binding	3/192	188/28832	0.0159574	2.39628	1.57263	0.13085	0.239477	0.170029	Ep300/Lrpap1/Septin7	3
GO:1901655	GO:1901655	cellular response to ketone	3/192	188/28832	0.0159574	2.39628	1.57263	0.13085	0.239477	0.170029	Gnas/Egfr/Pck1	3
GO:0000963	GO:0000963	mitochondrial RNA processing	1/192	21/28832	0.047619	7.15079	2.30864	0.130956	0.239477	0.170029	Fastkd2	1
GO:0002097	GO:0002097	tRNA wobble base modification	1/192	21/28832	0.047619	7.15079	2.30864	0.130956	0.239477	0.170029	Alkbh1	1
GO:0006071	GO:0006071	glycerol metabolic process	1/192	21/28832	0.047619	7.15079	2.30864	0.130956	0.239477	0.170029	Pck1	1
GO:0006658	GO:0006658	phosphatidylserine metabolic process	1/192	21/28832	0.047619	7.15079	2.30864	0.130956	0.239477	0.170029	Abhd12	1
GO:0006670	GO:0006670	sphingosine metabolic process	1/192	21/28832	0.047619	7.15079	2.30864	0.130956	0.239477	0.170029	Agk	1
GO:0006684	GO:0006684	sphingomyelin metabolic process	1/192	21/28832	0.047619	7.15079	2.30864	0.130956	0.239477	0.170029	Vapa	1
GO:0015693	GO:0015693	magnesium ion transport	1/192	21/28832	0.047619	7.15079	2.30864	0.130956	0.239477	0.170029	Cnnm4	1
GO:0015936	GO:0015936	coenzyme A metabolic process	1/192	21/28832	0.047619	7.15079	2.30864	0.130956	0.239477	0.170029	Slc25a16	1
GO:0019886	GO:0019886	antigen processing and presentation of exogenous peptide antigen via MHC class II	1/192	21/28832	0.047619	7.15079	2.30864	0.130956	0.239477	0.170029	Ctss	1
GO:0031632	GO:0031632	positive regulation of synaptic vesicle fusion to presynaptic active zone membrane	1/192	21/28832	0.047619	7.15079	2.30864	0.130956	0.239477	0.170029	Rph3a	1
GO:0032656	GO:0032656	regulation of interleukin-13 production	1/192	21/28832	0.047619	7.15079	2.30864	0.130956	0.239477	0.170029	Il17ra	1
GO:0032674	GO:0032674	regulation of interleukin-5 production	1/192	21/28832	0.047619	7.15079	2.30864	0.130956	0.239477	0.170029	Il17ra	1
GO:0035795	GO:0035795	negative regulation of mitochondrial membrane permeability	1/192	21/28832	0.047619	7.15079	2.30864	0.130956	0.239477	0.170029	Bnip3	1
GO:0046325	GO:0046325	negative regulation of D-glucose import	1/192	21/28832	0.047619	7.15079	2.30864	0.130956	0.239477	0.170029	Cers1	1
GO:0046514	GO:0046514	ceramide catabolic process	1/192	21/28832	0.047619	7.15079	2.30864	0.130956	0.239477	0.170029	Neu3	1
GO:0048143	GO:0048143	astrocyte activation	1/192	21/28832	0.047619	7.15079	2.30864	0.130956	0.239477	0.170029	Egfr	1
GO:0051546	GO:0051546	keratinocyte migration	1/192	21/28832	0.047619	7.15079	2.30864	0.130956	0.239477	0.170029	Adam9	1
GO:0051580	GO:0051580	regulation of neurotransmitter uptake	1/192	21/28832	0.047619	7.15079	2.30864	0.130956	0.239477	0.170029	Itgb1	1
GO:0051956	GO:0051956	negative regulation of amino acid transport	1/192	21/28832	0.047619	7.15079	2.30864	0.130956	0.239477	0.170029	Slc43a2	1
GO:0060081	GO:0060081	membrane hyperpolarization	1/192	21/28832	0.047619	7.15079	2.30864	0.130956	0.239477	0.170029	Cacng2	1
GO:0061620	GO:0061620	glycolytic process through glucose-6-phosphate	1/192	21/28832	0.047619	7.15079	2.30864	0.130956	0.239477	0.170029	Bcl2l13	1
GO:0099502	GO:0099502	calcium-dependent activation of synaptic vesicle fusion	1/192	21/28832	0.047619	7.15079	2.30864	0.130956	0.239477	0.170029	Rph3a	1
GO:0099638	GO:0099638	endosome to plasma membrane protein transport	1/192	21/28832	0.047619	7.15079	2.30864	0.130956	0.239477	0.170029	Nsg1	1
GO:1901634	GO:1901634	positive regulation of synaptic vesicle membrane organization	1/192	21/28832	0.047619	7.15079	2.30864	0.130956	0.239477	0.170029	Rph3a	1
GO:1990182	GO:1990182	exosomal secretion	1/192	21/28832	0.047619	7.15079	2.30864	0.130956	0.239477	0.170029	Steap3	1
GO:2001185	GO:2001185	regulation of CD8-positive	alpha-beta T cell activation	1/192	21/28832	0.047619	7.15079	2.30864	0.130956	0.239477	0.170029	Vsir	1
GO:0008088	GO:0008088	axo-dendritic transport	2/192	95/28832	0.0210526	3.1614	1.72771	0.132135	0.241214	0.171262	Caly/Spg7	2
GO:0046785	GO:0046785	microtubule polymerization	2/192	95/28832	0.0210526	3.1614	1.72771	0.132135	0.241214	0.171262	Map4/Pak1	2
GO:2000628	GO:2000628	regulation of miRNA metabolic process	2/192	95/28832	0.0210526	3.1614	1.72771	0.132135	0.241214	0.171262	Ep300/Egfr	2
GO:0097306	GO:0097306	cellular response to alcohol	3/192	189/28832	0.015873	2.3836	1.56252	0.132348	0.241462	0.171438	Gnas/Pck1/Ncam1	3
GO:0033002	GO:0033002	muscle cell proliferation	4/192	293/28832	0.0136519	2.05006	1.47918	0.132604	0.24172	0.171622	Egfr/Mfn2/Pak1/Ncam1	4
GO:0042060	GO:0042060	wound healing	5/192	403/28832	0.0124069	1.86311	1.42867	0.132643	0.24172	0.171622	Gnas/Erbb2/Mylk/Pak1/Itgb1	5
GO:0007178	GO:0007178	cell surface receptor protein serine/threonine kinase signaling pathway	5/192	404/28832	0.0123762	1.8585	1.42282	0.133628	0.24336	0.172785	Ep300/Tmem100/Hivep1/Adam9/Vsir	5
GO:0061025	GO:0061025	membrane fusion	3/192	190/28832	0.0157895	2.37105	1.55247	0.133852	0.24336	0.172785	Rph3a/Coro1a/Stx7	3
GO:0071772	GO:0071772	response to BMP	3/192	190/28832	0.0157895	2.37105	1.55247	0.133852	0.24336	0.172785	Tmem100/Hivep1/Vsir	3
GO:0071773	GO:0071773	cellular response to BMP stimulus	3/192	190/28832	0.0157895	2.37105	1.55247	0.133852	0.24336	0.172785	Tmem100/Hivep1/Vsir	3
GO:2001257	GO:2001257	regulation of cation channel activity	2/192	96/28832	0.0208333	3.12847	1.71035	0.134384	0.244187	0.173373	Ctss/Itgb1	2
GO:0036294	GO:0036294	cellular response to decreased oxygen levels	3/192	191/28832	0.0157068	2.35864	1.54248	0.135362	0.244391	0.173517	Ep300/Bnip3/Pck1	3
GO:0009743	GO:0009743	response to carbohydrate	4/192	296/28832	0.0135135	2.02928	1.45739	0.136141	0.244391	0.173517	Ep300/Gpr39/Pck1/Ndufaf2	4
GO:0006664	GO:0006664	glycolipid metabolic process	2/192	97/28832	0.0206186	3.09622	1.69321	0.136642	0.244391	0.173517	Neu3/Sccpdh	2
GO:0014823	GO:0014823	response to activity	2/192	97/28832	0.0206186	3.09622	1.69321	0.136642	0.244391	0.173517	Itgb1/Pck1	2
GO:0032273	GO:0032273	positive regulation of protein polymerization	2/192	97/28832	0.0206186	3.09622	1.69321	0.136642	0.244391	0.173517	Ambra1/Pak1	2
GO:0034644	GO:0034644	cellular response to UV	2/192	97/28832	0.0206186	3.09622	1.69321	0.136642	0.244391	0.173517	Ep300/Cers1	2
GO:0048010	GO:0048010	vascular endothelial growth factor receptor signaling pathway	2/192	97/28832	0.0206186	3.09622	1.69321	0.136642	0.244391	0.173517	Egfr/Erbb2	2
GO:0048708	GO:0048708	astrocyte differentiation	2/192	97/28832	0.0206186	3.09622	1.69321	0.136642	0.244391	0.173517	Egfr/Gpr37l1	2
GO:0050672	GO:0050672	negative regulation of lymphocyte proliferation	2/192	97/28832	0.0206186	3.09622	1.69321	0.136642	0.244391	0.173517	Erbb2/Vsir	2
GO:0006089	GO:0006089	lactate metabolic process	1/192	22/28832	0.0454545	6.82576	2.23813	0.136747	0.244391	0.173517	Mtch2	1
GO:0032616	GO:0032616	interleukin-13 production	1/192	22/28832	0.0454545	6.82576	2.23813	0.136747	0.244391	0.173517	Il17ra	1
GO:0032634	GO:0032634	interleukin-5 production	1/192	22/28832	0.0454545	6.82576	2.23813	0.136747	0.244391	0.173517	Il17ra	1
GO:0032693	GO:0032693	negative regulation of interleukin-10 production	1/192	22/28832	0.0454545	6.82576	2.23813	0.136747	0.244391	0.173517	Vsir	1
GO:0038083	GO:0038083	peptidyl-tyrosine autophosphorylation	1/192	22/28832	0.0454545	6.82576	2.23813	0.136747	0.244391	0.173517	Egfr	1
GO:0038203	GO:0038203	TORC2 signaling	1/192	22/28832	0.0454545	6.82576	2.23813	0.136747	0.244391	0.173517	Ep300	1
GO:0043116	GO:0043116	negative regulation of vascular permeability	1/192	22/28832	0.0454545	6.82576	2.23813	0.136747	0.244391	0.173517	Sh3gl2	1
GO:0044794	GO:0044794	positive regulation by host of viral process	1/192	22/28832	0.0454545	6.82576	2.23813	0.136747	0.244391	0.173517	Vapa	1
GO:0048243	GO:0048243	norepinephrine secretion	1/192	22/28832	0.0454545	6.82576	2.23813	0.136747	0.244391	0.173517	Ptgs1	1
GO:0060307	GO:0060307	regulation of ventricular cardiac muscle cell membrane repolarization	1/192	22/28832	0.0454545	6.82576	2.23813	0.136747	0.244391	0.173517	Zmpste24	1
GO:0061709	GO:0061709	reticulophagy	1/192	22/28832	0.0454545	6.82576	2.23813	0.136747	0.244391	0.173517	Bnip3	1
GO:0070861	GO:0070861	regulation of protein exit from endoplasmic reticulum	1/192	22/28832	0.0454545	6.82576	2.23813	0.136747	0.244391	0.173517	Erlec1	1
GO:0090043	GO:0090043	regulation of tubulin deacetylation	1/192	22/28832	0.0454545	6.82576	2.23813	0.136747	0.244391	0.173517	Ep300	1
GO:0090201	GO:0090201	negative regulation of release of cytochrome c from mitochondria	1/192	22/28832	0.0454545	6.82576	2.23813	0.136747	0.244391	0.173517	Mfn2	1
GO:0097734	GO:0097734	extracellular exosome biogenesis	1/192	22/28832	0.0454545	6.82576	2.23813	0.136747	0.244391	0.173517	Steap3	1
GO:0099151	GO:0099151	regulation of postsynaptic density assembly	1/192	22/28832	0.0454545	6.82576	2.23813	0.136747	0.244391	0.173517	Lrrtm2	1
GO:0099550	GO:0099550	trans-synaptic signaling	modulating synaptic transmission	1/192	22/28832	0.0454545	6.82576	2.23813	0.136747	0.244391	0.173517	Pak1	1
GO:1901028	GO:1901028	regulation of mitochondrial outer membrane permeabilization involved in apoptotic signaling pathway	1/192	22/28832	0.0454545	6.82576	2.23813	0.136747	0.244391	0.173517	Mul1	1
GO:2000209	GO:2000209	regulation of anoikis	1/192	22/28832	0.0454545	6.82576	2.23813	0.136747	0.244391	0.173517	Itgb1	1
GO:2001135	GO:2001135	regulation of endocytic recycling	1/192	22/28832	0.0454545	6.82576	2.23813	0.136747	0.244391	0.173517	Arhgap1	1
GO:0120254	GO:0120254	olefinic compound metabolic process	3/192	192/28832	0.015625	2.34635	1.53256	0.136877	0.244485	0.173584	Ptgs1/Cyp2j13/Rdh14	3
GO:0050900	GO:0050900	leukocyte migration	5/192	408/28832	0.0122549	1.84028	1.3996	0.1376	0.245637	0.174402	Coro1a/Podxl/Itgb2/Itgb1/Il17ra	5
GO:1903509	GO:1903509	liposaccharide metabolic process	2/192	98/28832	0.0204082	3.06463	1.67629	0.138908	0.24783	0.175959	Neu3/Sccpdh	2
GO:0008544	GO:0008544	epidermis development	5/192	410/28832	0.0121951	1.8313	1.38809	0.139606	0.248935	0.176744	Ptgs1/Gnas/Zmpste24/Egfr/Nsdhl	5
GO:0071333	GO:0071333	cellular response to glucose stimulus	3/192	194/28832	0.0154639	2.32216	1.5129	0.139926	0.249364	0.177049	Gpr39/Pck1/Ndufaf2	3
GO:0001912	GO:0001912	positive regulation of leukocyte mediated cytotoxicity	2/192	99/28832	0.020202	3.03367	1.65959	0.141182	0.250549	0.17789	Stx7/H2-D1	2
GO:0032945	GO:0032945	negative regulation of mononuclear cell proliferation	2/192	99/28832	0.020202	3.03367	1.65959	0.141182	0.250549	0.17789	Erbb2/Vsir	2
GO:0035296	GO:0035296	regulation of tube diameter	3/192	195/28832	0.0153846	2.31026	1.50316	0.141459	0.250549	0.17789	Ptgs1/Egfr/Itgb1	3
GO:0071826	GO:0071826	protein-RNA complex organization	3/192	195/28832	0.0153846	2.31026	1.50316	0.141459	0.250549	0.17789	Faf2/Fastkd2/Mdn1	3
GO:0097746	GO:0097746	blood vessel diameter maintenance	3/192	195/28832	0.0153846	2.31026	1.50316	0.141459	0.250549	0.17789	Ptgs1/Egfr/Itgb1	3
GO:0002295	GO:0002295	T-helper cell lineage commitment	1/192	23/28832	0.0434783	6.52899	2.1719	0.1425	0.250549	0.17789	Ep300	1
GO:0006857	GO:0006857	oligopeptide transport	1/192	23/28832	0.0434783	6.52899	2.1719	0.1425	0.250549	0.17789	Slco3a1	1
GO:0010984	GO:0010984	regulation of lipoprotein particle clearance	1/192	23/28832	0.0434783	6.52899	2.1719	0.1425	0.250549	0.17789	Lrpap1	1
GO:0021535	GO:0021535	cell migration in hindbrain	1/192	23/28832	0.0434783	6.52899	2.1719	0.1425	0.250549	0.17789	Itgb1	1
GO:0030812	GO:0030812	negative regulation of nucleotide catabolic process	1/192	23/28832	0.0434783	6.52899	2.1719	0.1425	0.250549	0.17789	Mtch2	1
GO:0031290	GO:0031290	retinal ganglion cell axon guidance	1/192	23/28832	0.0434783	6.52899	2.1719	0.1425	0.250549	0.17789	Nrcam	1
GO:0033122	GO:0033122	negative regulation of purine nucleotide catabolic process	1/192	23/28832	0.0434783	6.52899	2.1719	0.1425	0.250549	0.17789	Mtch2	1
GO:0034312	GO:0034312	diol biosynthetic process	1/192	23/28832	0.0434783	6.52899	2.1719	0.1425	0.250549	0.17789	Agk	1
GO:0035331	GO:0035331	negative regulation of hippo signaling	1/192	23/28832	0.0434783	6.52899	2.1719	0.1425	0.250549	0.17789	Cit	1
GO:0044827	GO:0044827	modulation by host of viral genome replication	1/192	23/28832	0.0434783	6.52899	2.1719	0.1425	0.250549	0.17789	Vapa	1
GO:0045056	GO:0045056	transcytosis	1/192	23/28832	0.0434783	6.52899	2.1719	0.1425	0.250549	0.17789	Lrpap1	1
GO:0045820	GO:0045820	negative regulation of glycolytic process	1/192	23/28832	0.0434783	6.52899	2.1719	0.1425	0.250549	0.17789	Mtch2	1
GO:0045956	GO:0045956	positive regulation of calcium ion-dependent exocytosis	1/192	23/28832	0.0434783	6.52899	2.1719	0.1425	0.250549	0.17789	Rph3a	1
GO:0046519	GO:0046519	sphingoid metabolic process	1/192	23/28832	0.0434783	6.52899	2.1719	0.1425	0.250549	0.17789	Agk	1
GO:0060253	GO:0060253	negative regulation of glial cell proliferation	1/192	23/28832	0.0434783	6.52899	2.1719	0.1425	0.250549	0.17789	Mfn2	1
GO:0061179	GO:0061179	negative regulation of insulin secretion involved in cellular response to glucose stimulus	1/192	23/28832	0.0434783	6.52899	2.1719	0.1425	0.250549	0.17789	Ndufaf2	1
GO:0070166	GO:0070166	enamel mineralization	1/192	23/28832	0.0434783	6.52899	2.1719	0.1425	0.250549	0.17789	Cnnm4	1
GO:0070254	GO:0070254	mucus secretion	1/192	23/28832	0.0434783	6.52899	2.1719	0.1425	0.250549	0.17789	Egfr	1
GO:1905709	GO:1905709	negative regulation of membrane permeability	1/192	23/28832	0.0434783	6.52899	2.1719	0.1425	0.250549	0.17789	Bnip3	1
GO:0021915	GO:0021915	neural tube development	3/192	196/28832	0.0153061	2.29847	1.49347	0.142998	0.251121	0.178296	Rpgrip1l/Ambra1/Ift52	3
GO:0035150	GO:0035150	regulation of tube size	3/192	196/28832	0.0153061	2.29847	1.49347	0.142998	0.251121	0.178296	Ptgs1/Egfr/Itgb1	3
GO:0006637	GO:0006637	acyl-CoA metabolic process	2/192	100/28832	0.02	3.00333	1.6431	0.143464	0.251121	0.178296	Acsl5/Acsl1	2
GO:0035383	GO:0035383	thioester metabolic process	2/192	100/28832	0.02	3.00333	1.6431	0.143464	0.251121	0.178296	Acsl5/Acsl1	2
GO:0042157	GO:0042157	lipoprotein metabolic process	2/192	100/28832	0.02	3.00333	1.6431	0.143464	0.251121	0.178296	Abhd12/Abhd17c	2
GO:0043648	GO:0043648	dicarboxylic acid metabolic process	2/192	100/28832	0.02	3.00333	1.6431	0.143464	0.251121	0.178296	Sdha/Pck1	2
GO:0048009	GO:0048009	insulin-like growth factor receptor signaling pathway	2/192	100/28832	0.02	3.00333	1.6431	0.143464	0.251121	0.178296	Egfr/Erbb2	2
GO:0061178	GO:0061178	regulation of insulin secretion involved in cellular response to glucose stimulus	2/192	100/28832	0.02	3.00333	1.6431	0.143464	0.251121	0.178296	Gpr39/Ndufaf2	2
GO:0009615	GO:0009615	response to virus	5/192	414/28832	0.0120773	1.81361	1.36525	0.143656	0.251318	0.178436	Tlr13/Bnip3/Zmpste24/Mul1/Il17ra	5
GO:0002705	GO:0002705	positive regulation of leukocyte mediated immunity	3/192	197/28832	0.0152284	2.2868	1.48385	0.144542	0.252447	0.179238	Itgb2/Stx7/H2-D1	3
GO:0007219	GO:0007219	Notch signaling pathway	3/192	197/28832	0.0152284	2.2868	1.48385	0.144542	0.252447	0.179238	Tmem100/Dlk1/Dner	3
GO:0071331	GO:0071331	cellular response to hexose stimulus	3/192	197/28832	0.0152284	2.2868	1.48385	0.144542	0.252447	0.179238	Gpr39/Pck1/Ndufaf2	3
GO:0008589	GO:0008589	regulation of smoothened signaling pathway	2/192	101/28832	0.019802	2.9736	1.62681	0.145754	0.254282	0.18054	Rpgrip1l/Gpr37l1	2
GO:1900542	GO:1900542	regulation of purine nucleotide metabolic process	2/192	101/28832	0.019802	2.9736	1.62681	0.145754	0.254282	0.18054	Ep300/Mtch2	2
GO:0071230	GO:0071230	cellular response to amino acid stimulus	3/192	198/28832	0.0151515	2.27525	1.47429	0.146092	0.254626	0.180784	Ep300/Egfr/Grin2d	3
GO:0001890	GO:0001890	placenta development	3/192	199/28832	0.0150754	2.26382	1.46478	0.147647	0.254626	0.180784	Alkbh1/Egfr/Nsdhl	3
GO:0045807	GO:0045807	positive regulation of endocytosis	3/192	199/28832	0.0150754	2.26382	1.46478	0.147647	0.254626	0.180784	Sh3gl1/Caly/Itgb1	3
GO:0071326	GO:0071326	cellular response to monosaccharide stimulus	3/192	199/28832	0.0150754	2.26382	1.46478	0.147647	0.254626	0.180784	Gpr39/Pck1/Ndufaf2	3
GO:1903531	GO:1903531	negative regulation of secretion by cell	3/192	199/28832	0.0150754	2.26382	1.46478	0.147647	0.254626	0.180784	Ptgs1/Wdr41/Ndufaf2	3
GO:0031400	GO:0031400	negative regulation of protein modification process	5/192	418/28832	0.0119617	1.79625	1.34266	0.147757	0.254626	0.180784	Prkcg/Prex2/Stk38/Ppp5c/Sh3gl2	5
GO:0046879	GO:0046879	hormone secretion	5/192	418/28832	0.0119617	1.79625	1.34266	0.147757	0.254626	0.180784	Gpr39/Gnas/Egfr/Mfn2/Ndufaf2	5
GO:0006140	GO:0006140	regulation of nucleotide metabolic process	2/192	102/28832	0.0196078	2.94444	1.61073	0.148051	0.254626	0.180784	Ep300/Mtch2	2
GO:1903432	GO:1903432	regulation of TORC1 signaling	2/192	102/28832	0.0196078	2.94444	1.61073	0.148051	0.254626	0.180784	Ep300/Pip4p1	2
GO:0002283	GO:0002283	neutrophil activation involved in immune response	1/192	24/28832	0.0416667	6.25694	2.10948	0.148215	0.254626	0.180784	Itgb2	1
GO:0006515	GO:0006515	protein quality control for misfolded or incompletely synthesized proteins	1/192	24/28832	0.0416667	6.25694	2.10948	0.148215	0.254626	0.180784	Afg3l2	1
GO:0008090	GO:0008090	retrograde axonal transport	1/192	24/28832	0.0416667	6.25694	2.10948	0.148215	0.254626	0.180784	Caly	1
GO:0010560	GO:0010560	positive regulation of glycoprotein biosynthetic process	1/192	24/28832	0.0416667	6.25694	2.10948	0.148215	0.254626	0.180784	Ep300	1
GO:0030220	GO:0030220	platelet formation	1/192	24/28832	0.0416667	6.25694	2.10948	0.148215	0.254626	0.180784	Ep300	1
GO:0033617	GO:0033617	mitochondrial cytochrome c oxidase assembly	1/192	24/28832	0.0416667	6.25694	2.10948	0.148215	0.254626	0.180784	Cox18	1
GO:0045838	GO:0045838	positive regulation of membrane potential	1/192	24/28832	0.0416667	6.25694	2.10948	0.148215	0.254626	0.180784	Mfn2	1
GO:0046579	GO:0046579	positive regulation of Ras protein signal transduction	1/192	24/28832	0.0416667	6.25694	2.10948	0.148215	0.254626	0.180784	Erbb2	1
GO:0048485	GO:0048485	sympathetic nervous system development	1/192	24/28832	0.0416667	6.25694	2.10948	0.148215	0.254626	0.180784	Erbb2	1
GO:0061318	GO:0061318	renal filtration cell differentiation	1/192	24/28832	0.0416667	6.25694	2.10948	0.148215	0.254626	0.180784	Podxl	1
GO:0071475	GO:0071475	cellular hyperosmotic salinity response	1/192	24/28832	0.0416667	6.25694	2.10948	0.148215	0.254626	0.180784	Pck1	1
GO:0072112	GO:0072112	podocyte differentiation	1/192	24/28832	0.0416667	6.25694	2.10948	0.148215	0.254626	0.180784	Podxl	1
GO:0072525	GO:0072525	pyridine-containing compound biosynthetic process	1/192	24/28832	0.0416667	6.25694	2.10948	0.148215	0.254626	0.180784	Nmnat2	1
GO:0090042	GO:0090042	tubulin deacetylation	1/192	24/28832	0.0416667	6.25694	2.10948	0.148215	0.254626	0.180784	Ep300	1
GO:0097398	GO:0097398	cellular response to interleukin-17	1/192	24/28832	0.0416667	6.25694	2.10948	0.148215	0.254626	0.180784	Il17ra	1
GO:0098974	GO:0098974	postsynaptic actin cytoskeleton organization	1/192	24/28832	0.0416667	6.25694	2.10948	0.148215	0.254626	0.180784	Sh3gl2	1
GO:0140112	GO:0140112	extracellular vesicle biogenesis	1/192	24/28832	0.0416667	6.25694	2.10948	0.148215	0.254626	0.180784	Steap3	1
GO:1901857	GO:1901857	positive regulation of cellular respiration	1/192	24/28832	0.0416667	6.25694	2.10948	0.148215	0.254626	0.180784	Mfn2	1
GO:1903428	GO:1903428	positive regulation of reactive oxygen species biosynthetic process	1/192	24/28832	0.0416667	6.25694	2.10948	0.148215	0.254626	0.180784	Mfn2	1
GO:0042129	GO:0042129	regulation of T cell proliferation	3/192	200/28832	0.015	2.2525	1.45533	0.149208	0.256192	0.181896	Coro1a/Erbb2/Vsir	3
GO:0043954	GO:0043954	cellular component maintenance	2/192	103/28832	0.0194175	2.91586	1.59483	0.150356	0.257882	0.183096	L1cam/Itgb1	2
GO:0099068	GO:0099068	postsynapse assembly	2/192	103/28832	0.0194175	2.91586	1.59483	0.150356	0.257882	0.183096	Lrrtm2/Cdh2	2
GO:0048660	GO:0048660	regulation of smooth muscle cell proliferation	3/192	201/28832	0.0149254	2.24129	1.44593	0.150774	0.258458	0.183505	Egfr/Mfn2/Pak1	3
GO:0070555	GO:0070555	response to interleukin-1	2/192	104/28832	0.0192308	2.88782	1.57913	0.152668	0.260401	0.184885	Ep300/Pck1	2
GO:0071260	GO:0071260	cellular response to mechanical stimulus	2/192	104/28832	0.0192308	2.88782	1.57913	0.152668	0.260401	0.184885	Bnip3/Egfr	2
GO:0002082	GO:0002082	regulation of oxidative phosphorylation	1/192	25/28832	0.04	6.00667	2.05052	0.153892	0.260401	0.184885	Slc25a33	1
GO:0002495	GO:0002495	antigen processing and presentation of peptide antigen via MHC class II	1/192	25/28832	0.04	6.00667	2.05052	0.153892	0.260401	0.184885	Ctss	1
GO:0003323	GO:0003323	type B pancreatic cell development	1/192	25/28832	0.04	6.00667	2.05052	0.153892	0.260401	0.184885	Cdh2	1
GO:0003417	GO:0003417	growth plate cartilage development	1/192	25/28832	0.04	6.00667	2.05052	0.153892	0.260401	0.184885	Zmpste24	1
GO:0006298	GO:0006298	mismatch repair	1/192	25/28832	0.04	6.00667	2.05052	0.153892	0.260401	0.184885	Prkcg	1
GO:0006833	GO:0006833	water transport	1/192	25/28832	0.04	6.00667	2.05052	0.153892	0.260401	0.184885	Slc14a1	1
GO:0019400	GO:0019400	alditol metabolic process	1/192	25/28832	0.04	6.00667	2.05052	0.153892	0.260401	0.184885	Pck1	1
GO:0031365	GO:0031365	N-terminal protein amino acid modification	1/192	25/28832	0.04	6.00667	2.05052	0.153892	0.260401	0.184885	Ep300	1
GO:0032095	GO:0032095	regulation of response to food	1/192	25/28832	0.04	6.00667	2.05052	0.153892	0.260401	0.184885	Prkcg	1
GO:0033233	GO:0033233	regulation of protein sumoylation	1/192	25/28832	0.04	6.00667	2.05052	0.153892	0.260401	0.184885	Mul1	1
GO:0035024	GO:0035024	negative regulation of Rho protein signal transduction	1/192	25/28832	0.04	6.00667	2.05052	0.153892	0.260401	0.184885	Itgb1	1
GO:0035855	GO:0035855	megakaryocyte development	1/192	25/28832	0.04	6.00667	2.05052	0.153892	0.260401	0.184885	Ep300	1
GO:0042538	GO:0042538	hyperosmotic salinity response	1/192	25/28832	0.04	6.00667	2.05052	0.153892	0.260401	0.184885	Pck1	1
GO:0045624	GO:0045624	positive regulation of T-helper cell differentiation	1/192	25/28832	0.04	6.00667	2.05052	0.153892	0.260401	0.184885	Ep300	1
GO:0050765	GO:0050765	negative regulation of phagocytosis	1/192	25/28832	0.04	6.00667	2.05052	0.153892	0.260401	0.184885	Pip4p2	1
GO:0055064	GO:0055064	chloride ion homeostasis	1/192	25/28832	0.04	6.00667	2.05052	0.153892	0.260401	0.184885	Slc12a9	1
GO:0072311	GO:0072311	glomerular epithelial cell differentiation	1/192	25/28832	0.04	6.00667	2.05052	0.153892	0.260401	0.184885	Podxl	1
GO:0072537	GO:0072537	fibroblast activation	1/192	25/28832	0.04	6.00667	2.05052	0.153892	0.260401	0.184885	Il17ra	1
GO:0086019	GO:0086019	cell-cell signaling involved in cardiac conduction	1/192	25/28832	0.04	6.00667	2.05052	0.153892	0.260401	0.184885	Scn3b	1
GO:1900016	GO:1900016	negative regulation of cytokine production involved in inflammatory response	1/192	25/28832	0.04	6.00667	2.05052	0.153892	0.260401	0.184885	Abcd2	1
GO:1900746	GO:1900746	regulation of vascular endothelial growth factor signaling pathway	1/192	25/28832	0.04	6.00667	2.05052	0.153892	0.260401	0.184885	Itgb1	1
GO:1901983	GO:1901983	regulation of protein acetylation	1/192	25/28832	0.04	6.00667	2.05052	0.153892	0.260401	0.184885	Ep300	1
GO:0007229	GO:0007229	integrin-mediated signaling pathway	2/192	105/28832	0.0190476	2.86032	1.56362	0.154987	0.261412	0.185602	Itgb2/Itgb1	2
GO:0010469	GO:0010469	regulation of signaling receptor activity	2/192	105/28832	0.0190476	2.86032	1.56362	0.154987	0.261412	0.185602	Cacng4/Cacng2	2
GO:0019233	GO:0019233	sensory perception of pain	2/192	105/28832	0.0190476	2.86032	1.56362	0.154987	0.261412	0.185602	Tmem100/Grin2d	2
GO:0022904	GO:0022904	respiratory electron transport chain	2/192	105/28832	0.0190476	2.86032	1.56362	0.154987	0.261412	0.185602	Mtch2/Sdha	2
GO:0070664	GO:0070664	negative regulation of leukocyte proliferation	2/192	105/28832	0.0190476	2.86032	1.56362	0.154987	0.261412	0.185602	Erbb2/Vsir	2
GO:1990748	GO:1990748	cellular detoxification	2/192	105/28832	0.0190476	2.86032	1.56362	0.154987	0.261412	0.185602	Ptgs1/Mtarc2	2
GO:0001933	GO:0001933	negative regulation of protein phosphorylation	4/192	313/28832	0.0127796	1.91906	1.33858	0.156883	0.264468	0.187772	Prex2/Stk38/Ppp5c/Sh3gl2	4
GO:0033077	GO:0033077	T cell differentiation in thymus	2/192	106/28832	0.0188679	2.83333	1.54828	0.157313	0.264909	0.188085	Prr7/Erbb2	2
GO:0071496	GO:0071496	cellular response to external stimulus	2/192	106/28832	0.0188679	2.83333	1.54828	0.157313	0.264909	0.188085	Bnip3/Egfr	2
GO:0009914	GO:0009914	hormone transport	5/192	428/28832	0.0116822	1.75428	1.28724	0.158224	0.26515	0.188257	Gpr39/Gnas/Egfr/Mfn2/Ndufaf2	5
GO:0046631	GO:0046631	alpha-beta T cell activation	3/192	206/28832	0.0145631	2.18689	1.39978	0.158683	0.26515	0.188257	Ep300/Prr7/Vsir	3
GO:0006353	GO:0006353	DNA-templated transcription termination	1/192	26/28832	0.0384615	5.77564	1.99467	0.159531	0.26515	0.188257	Zmpste24	1
GO:0007635	GO:0007635	chemosensory behavior	1/192	26/28832	0.0384615	5.77564	1.99467	0.159531	0.26515	0.188257	Prkcg	1
GO:0010829	GO:0010829	negative regulation of D-glucose transmembrane transport	1/192	26/28832	0.0384615	5.77564	1.99467	0.159531	0.26515	0.188257	Cers1	1
GO:0010866	GO:0010866	regulation of triglyceride biosynthetic process	1/192	26/28832	0.0384615	5.77564	1.99467	0.159531	0.26515	0.188257	Acsl5	1
GO:0010952	GO:0010952	positive regulation of peptidase activity	1/192	26/28832	0.0384615	5.77564	1.99467	0.159531	0.26515	0.188257	Vsir	1
GO:0016540	GO:0016540	protein autoprocessing	1/192	26/28832	0.0384615	5.77564	1.99467	0.159531	0.26515	0.188257	Afg3l2	1
GO:0019076	GO:0019076	viral release from host cell	1/192	26/28832	0.0384615	5.77564	1.99467	0.159531	0.26515	0.188257	Vapa	1
GO:0019373	GO:0019373	epoxygenase P450 pathway	1/192	26/28832	0.0384615	5.77564	1.99467	0.159531	0.26515	0.188257	Cyp2j13	1
GO:0035891	GO:0035891	exit from host cell	1/192	26/28832	0.0384615	5.77564	1.99467	0.159531	0.26515	0.188257	Vapa	1
GO:0036296	GO:0036296	response to increased oxygen levels	1/192	26/28832	0.0384615	5.77564	1.99467	0.159531	0.26515	0.188257	Bnip3	1
GO:0036344	GO:0036344	platelet morphogenesis	1/192	26/28832	0.0384615	5.77564	1.99467	0.159531	0.26515	0.188257	Ep300	1
GO:0043373	GO:0043373	CD4-positive	alpha-beta T cell lineage commitment	1/192	26/28832	0.0384615	5.77564	1.99467	0.159531	0.26515	0.188257	Ep300	1
GO:0051043	GO:0051043	regulation of membrane protein ectodomain proteolysis	1/192	26/28832	0.0384615	5.77564	1.99467	0.159531	0.26515	0.188257	Adam9	1
GO:0060221	GO:0060221	retinal rod cell differentiation	1/192	26/28832	0.0384615	5.77564	1.99467	0.159531	0.26515	0.188257	Rpgrip1l	1
GO:0065005	GO:0065005	protein-lipid complex assembly	1/192	26/28832	0.0384615	5.77564	1.99467	0.159531	0.26515	0.188257	Sh3gl2	1
GO:0071359	GO:0071359	cellular response to dsRNA	1/192	26/28832	0.0384615	5.77564	1.99467	0.159531	0.26515	0.188257	Mul1	1
GO:0099623	GO:0099623	regulation of cardiac muscle cell membrane repolarization	1/192	26/28832	0.0384615	5.77564	1.99467	0.159531	0.26515	0.188257	Zmpste24	1
GO:0099625	GO:0099625	ventricular cardiac muscle cell membrane repolarization	1/192	26/28832	0.0384615	5.77564	1.99467	0.159531	0.26515	0.188257	Zmpste24	1
GO:1903020	GO:1903020	positive regulation of glycoprotein metabolic process	1/192	26/28832	0.0384615	5.77564	1.99467	0.159531	0.26515	0.188257	Ep300	1
GO:1904754	GO:1904754	positive regulation of vascular associated smooth muscle cell migration	1/192	26/28832	0.0384615	5.77564	1.99467	0.159531	0.26515	0.188257	Pak1	1
GO:2000319	GO:2000319	regulation of T-helper 17 cell differentiation	1/192	26/28832	0.0384615	5.77564	1.99467	0.159531	0.26515	0.188257	Ep300	1
GO:2000561	GO:2000561	regulation of CD4-positive	alpha-beta T cell proliferation	1/192	26/28832	0.0384615	5.77564	1.99467	0.159531	0.26515	0.188257	Vsir	1
GO:0015844	GO:0015844	monoamine transport	2/192	107/28832	0.0186916	2.80685	1.53313	0.159646	0.26515	0.188257	Ptgs1/Slc6a2	2
GO:0043266	GO:0043266	regulation of potassium ion transport	2/192	107/28832	0.0186916	2.80685	1.53313	0.159646	0.26515	0.188257	Kcnip4/Itgb1	2
GO:0009267	GO:0009267	cellular response to starvation	3/192	207/28832	0.0144928	2.17633	1.3907	0.16028	0.266062	0.188904	Ambra1/Pak1/Pck1	3
GO:0043087	GO:0043087	regulation of GTPase activity	3/192	208/28832	0.0144231	2.16587	1.38168	0.161881	0.267764	0.190113	Wdr41/Arhgap1/Itgb1	3
GO:0002703	GO:0002703	regulation of leukocyte mediated immunity	4/192	317/28832	0.0126183	1.89485	1.3117	0.161928	0.267764	0.190113	Itgb2/Stx7/H2-D1/Vsir	4
GO:0002532	GO:0002532	production of molecular mediator involved in inflammatory response	2/192	108/28832	0.0185185	2.78086	1.51815	0.161985	0.267764	0.190113	Abcd2/Il17ra	2
GO:0019751	GO:0019751	polyol metabolic process	2/192	108/28832	0.0185185	2.78086	1.51815	0.161985	0.267764	0.190113	Agk/Pck1	2
GO:0031343	GO:0031343	positive regulation of cell killing	2/192	108/28832	0.0185185	2.78086	1.51815	0.161985	0.267764	0.190113	Stx7/H2-D1	2
GO:0045921	GO:0045921	positive regulation of exocytosis	2/192	108/28832	0.0185185	2.78086	1.51815	0.161985	0.267764	0.190113	Rph3a/Itgb2	2
GO:0051153	GO:0051153	regulation of striated muscle cell differentiation	2/192	108/28832	0.0185185	2.78086	1.51815	0.161985	0.267764	0.190113	Ep300/Pak1	2
GO:0090100	GO:0090100	positive regulation of transmembrane receptor protein serine/threonine kinase signaling pathway	2/192	108/28832	0.0185185	2.78086	1.51815	0.161985	0.267764	0.190113	Ep300/Vsir	2
GO:0001818	GO:0001818	negative regulation of cytokine production	4/192	318/28832	0.0125786	1.88889	1.30505	0.163198	0.269154	0.191099	Vsir/Rnf128/Abcd2/Mul1	4
GO:0071453	GO:0071453	cellular response to oxygen levels	3/192	209/28832	0.0143541	2.1555	1.37271	0.163488	0.269154	0.191099	Ep300/Bnip3/Pck1	3
GO:0006885	GO:0006885	regulation of pH	2/192	109/28832	0.0183486	2.75535	1.50334	0.16433	0.269154	0.191099	Gpr39/Kcnj16	2
GO:0048659	GO:0048659	smooth muscle cell proliferation	3/192	210/28832	0.0142857	2.14524	1.3638	0.1651	0.269154	0.191099	Egfr/Mfn2/Pak1	3
GO:0002504	GO:0002504	antigen processing and presentation of peptide or polysaccharide antigen via MHC class II	1/192	27/28832	0.037037	5.56173	1.94165	0.165133	0.269154	0.191099	Ctss	1
GO:0010666	GO:0010666	positive regulation of cardiac muscle cell apoptotic process	1/192	27/28832	0.037037	5.56173	1.94165	0.165133	0.269154	0.191099	Bnip3	1
GO:0010839	GO:0010839	negative regulation of keratinocyte proliferation	1/192	27/28832	0.037037	5.56173	1.94165	0.165133	0.269154	0.191099	Ift52	1
GO:0015812	GO:0015812	gamma-aminobutyric acid transport	1/192	27/28832	0.037037	5.56173	1.94165	0.165133	0.269154	0.191099	Pak1	1
GO:0019755	GO:0019755	one-carbon compound transport	1/192	27/28832	0.037037	5.56173	1.94165	0.165133	0.269154	0.191099	Slc14a1	1
GO:0035025	GO:0035025	positive regulation of Rho protein signal transduction	1/192	27/28832	0.037037	5.56173	1.94165	0.165133	0.269154	0.191099	Erbb2	1
GO:0035739	GO:0035739	CD4-positive	alpha-beta T cell proliferation	1/192	27/28832	0.037037	5.56173	1.94165	0.165133	0.269154	0.191099	Vsir	1
GO:0043586	GO:0043586	tongue development	1/192	27/28832	0.037037	5.56173	1.94165	0.165133	0.269154	0.191099	Egfr	1
GO:0045721	GO:0045721	negative regulation of gluconeogenesis	1/192	27/28832	0.037037	5.56173	1.94165	0.165133	0.269154	0.191099	Ep300	1
GO:0045742	GO:0045742	positive regulation of epidermal growth factor receptor signaling pathway	1/192	27/28832	0.037037	5.56173	1.94165	0.165133	0.269154	0.191099	Neu3	1
GO:0046184	GO:0046184	aldehyde biosynthetic process	1/192	27/28832	0.037037	5.56173	1.94165	0.165133	0.269154	0.191099	Pck1	1
GO:0046580	GO:0046580	negative regulation of Ras protein signal transduction	1/192	27/28832	0.037037	5.56173	1.94165	0.165133	0.269154	0.191099	Mfn2	1
GO:0060143	GO:0060143	positive regulation of syncytium formation by plasma membrane fusion	1/192	27/28832	0.037037	5.56173	1.94165	0.165133	0.269154	0.191099	Adam9	1
GO:0060716	GO:0060716	labyrinthine layer blood vessel development	1/192	27/28832	0.037037	5.56173	1.94165	0.165133	0.269154	0.191099	Nsdhl	1
GO:0061615	GO:0061615	glycolytic process through fructose-6-phosphate	1/192	27/28832	0.037037	5.56173	1.94165	0.165133	0.269154	0.191099	Bcl2l13	1
GO:0071467	GO:0071467	cellular response to pH	1/192	27/28832	0.037037	5.56173	1.94165	0.165133	0.269154	0.191099	Kcnk1	1
GO:0090335	GO:0090335	regulation of brown fat cell differentiation	1/192	27/28832	0.037037	5.56173	1.94165	0.165133	0.269154	0.191099	Slc7a10	1
GO:0097164	GO:0097164	ammonium ion metabolic process	1/192	27/28832	0.037037	5.56173	1.94165	0.165133	0.269154	0.191099	Btbd9	1
GO:0097284	GO:0097284	hepatocyte apoptotic process	1/192	27/28832	0.037037	5.56173	1.94165	0.165133	0.269154	0.191099	Mtch2	1
GO:0097396	GO:0097396	response to interleukin-17	1/192	27/28832	0.037037	5.56173	1.94165	0.165133	0.269154	0.191099	Il17ra	1
GO:1900037	GO:1900037	regulation of cellular response to hypoxia	1/192	27/28832	0.037037	5.56173	1.94165	0.165133	0.269154	0.191099	Ep300	1
GO:1902547	GO:1902547	regulation of cellular response to vascular endothelial growth factor stimulus	1/192	27/28832	0.037037	5.56173	1.94165	0.165133	0.269154	0.191099	Itgb1	1
GO:1904996	GO:1904996	positive regulation of leukocyte adhesion to vascular endothelial cell	1/192	27/28832	0.037037	5.56173	1.94165	0.165133	0.269154	0.191099	Itgb2	1
GO:0010586	GO:0010586	miRNA metabolic process	2/192	110/28832	0.0181818	2.7303	1.48869	0.166682	0.270752	0.192234	Ep300/Egfr	2
GO:0010631	GO:0010631	epithelial cell migration	2/192	110/28832	0.0181818	2.7303	1.48869	0.166682	0.270752	0.192234	Coro1a/Adam9	2
GO:0035773	GO:0035773	insulin secretion involved in cellular response to glucose stimulus	2/192	110/28832	0.0181818	2.7303	1.48869	0.166682	0.270752	0.192234	Gpr39/Ndufaf2	2
GO:0051899	GO:0051899	membrane depolarization	2/192	110/28832	0.0181818	2.7303	1.48869	0.166682	0.270752	0.192234	Scn3b/Cacng2	2
GO:2001243	GO:2001243	negative regulation of intrinsic apoptotic signaling pathway	2/192	110/28832	0.0181818	2.7303	1.48869	0.166682	0.270752	0.192234	Pttg1ip/Armc10	2
GO:0018105	GO:0018105	peptidyl-serine phosphorylation	3/192	211/28832	0.014218	2.13507	1.35493	0.166716	0.270752	0.192234	Egfr/Pak1/Pck1	3
GO:0071322	GO:0071322	cellular response to carbohydrate stimulus	3/192	211/28832	0.014218	2.13507	1.35493	0.166716	0.270752	0.192234	Gpr39/Pck1/Ndufaf2	3
GO:1901654	GO:1901654	response to ketone	4/192	321/28832	0.0124611	1.87124	1.28522	0.167031	0.271124	0.192498	Ep300/Gnas/Egfr/Pck1	4
GO:0033135	GO:0033135	regulation of peptidyl-serine phosphorylation	2/192	111/28832	0.018018	2.70571	1.47421	0.169039	0.27383	0.194419	Egfr/Pak1	2
GO:0140029	GO:0140029	exocytic process	2/192	111/28832	0.018018	2.70571	1.47421	0.169039	0.27383	0.194419	Rph3a/Ncam1	2
GO:0001678	GO:0001678	intracellular glucose homeostasis	3/192	213/28832	0.0140845	2.11502	1.33734	0.169963	0.27383	0.194419	Gpr39/Pck1/Ndufaf2	3
GO:0071229	GO:0071229	cellular response to acid chemical	3/192	213/28832	0.0140845	2.11502	1.33734	0.169963	0.27383	0.194419	Ep300/Egfr/Grin2d	3
GO:0002363	GO:0002363	alpha-beta T cell lineage commitment	1/192	28/28832	0.0357143	5.3631	1.89122	0.170698	0.27383	0.194419	Ep300	1
GO:0002523	GO:0002523	leukocyte migration involved in inflammatory response	1/192	28/28832	0.0357143	5.3631	1.89122	0.170698	0.27383	0.194419	Itgb2	1
GO:0003272	GO:0003272	endocardial cushion formation	1/192	28/28832	0.0357143	5.3631	1.89122	0.170698	0.27383	0.194419	Tmem100	1
GO:0006007	GO:0006007	glucose catabolic process	1/192	28/28832	0.0357143	5.3631	1.89122	0.170698	0.27383	0.194419	Bcl2l13	1
GO:0006390	GO:0006390	mitochondrial transcription	1/192	28/28832	0.0357143	5.3631	1.89122	0.170698	0.27383	0.194419	Slc25a33	1
GO:0006883	GO:0006883	intracellular sodium ion homeostasis	1/192	28/28832	0.0357143	5.3631	1.89122	0.170698	0.27383	0.194419	Slc1a3	1
GO:0010663	GO:0010663	positive regulation of striated muscle cell apoptotic process	1/192	28/28832	0.0357143	5.3631	1.89122	0.170698	0.27383	0.194419	Bnip3	1
GO:0031630	GO:0031630	regulation of synaptic vesicle fusion to presynaptic active zone membrane	1/192	28/28832	0.0357143	5.3631	1.89122	0.170698	0.27383	0.194419	Rph3a	1
GO:0045723	GO:0045723	positive regulation of fatty acid biosynthetic process	1/192	28/28832	0.0357143	5.3631	1.89122	0.170698	0.27383	0.194419	Abcd2	1
GO:0048311	GO:0048311	mitochondrion distribution	1/192	28/28832	0.0357143	5.3631	1.89122	0.170698	0.27383	0.194419	Mfn2	1
GO:0055081	GO:0055081	monoatomic anion homeostasis	1/192	28/28832	0.0357143	5.3631	1.89122	0.170698	0.27383	0.194419	Slc12a9	1
GO:0060039	GO:0060039	pericardium development	1/192	28/28832	0.0357143	5.3631	1.89122	0.170698	0.27383	0.194419	Rpgrip1l	1
GO:0072010	GO:0072010	glomerular epithelium development	1/192	28/28832	0.0357143	5.3631	1.89122	0.170698	0.27383	0.194419	Podxl	1
GO:0090200	GO:0090200	positive regulation of release of cytochrome c from mitochondria	1/192	28/28832	0.0357143	5.3631	1.89122	0.170698	0.27383	0.194419	Bnip3	1
GO:0097150	GO:0097150	neuronal stem cell population maintenance	1/192	28/28832	0.0357143	5.3631	1.89122	0.170698	0.27383	0.194419	Cdh2	1
GO:0099150	GO:0099150	regulation of postsynaptic specialization assembly	1/192	28/28832	0.0357143	5.3631	1.89122	0.170698	0.27383	0.194419	Lrrtm2	1
GO:1901632	GO:1901632	regulation of synaptic vesicle membrane organization	1/192	28/28832	0.0357143	5.3631	1.89122	0.170698	0.27383	0.194419	Rph3a	1
GO:1904862	GO:1904862	inhibitory synapse assembly	1/192	28/28832	0.0357143	5.3631	1.89122	0.170698	0.27383	0.194419	Clstn3	1
GO:1905207	GO:1905207	regulation of cardiocyte differentiation	1/192	28/28832	0.0357143	5.3631	1.89122	0.170698	0.27383	0.194419	Egfr	1
GO:0007264	GO:0007264	small GTPase-mediated signal transduction	5/192	440/28832	0.0113636	1.70644	1.22264	0.171173	0.274453	0.194861	Erbb2/Mfn2/Cdh2/Arhgap1/Itgb1	5
GO:0046928	GO:0046928	regulation of neurotransmitter secretion	2/192	112/28832	0.0178571	2.68155	1.45989	0.171402	0.274539	0.194923	Prkcg/Rhot1	2
GO:0051851	GO:0051851	host-mediated perturbation of symbiont process	2/192	112/28832	0.0178571	2.68155	1.45989	0.171402	0.274539	0.194923	Ep300/Vapa	2
GO:0019915	GO:0019915	lipid storage	2/192	113/28832	0.0176991	2.65782	1.44572	0.17377	0.277909	0.197315	Clstn3/Cds2	2
GO:0090132	GO:0090132	epithelium migration	2/192	113/28832	0.0176991	2.65782	1.44572	0.17377	0.277909	0.197315	Coro1a/Adam9	2
GO:0170062	GO:0170062	nutrient storage	2/192	113/28832	0.0176991	2.65782	1.44572	0.17377	0.277909	0.197315	Clstn3/Cds2	2
GO:0070482	GO:0070482	response to oxygen levels	5/192	444/28832	0.0112613	1.69107	1.20154	0.17558	0.278862	0.197992	Ep300/Bnip3/Slc2a8/Pak1/Pck1	5
GO:0040029	GO:0040029	epigenetic regulation of gene expression	4/192	328/28832	0.0121951	1.8313	1.23976	0.176097	0.278862	0.197992	Ep300/Gnas/Alkbh1/Zmpste24	4
GO:0006970	GO:0006970	response to osmotic stress	2/192	114/28832	0.0175439	2.6345	1.43171	0.176144	0.278862	0.197992	Mylk/Pck1	2
GO:0022900	GO:0022900	electron transport chain	2/192	114/28832	0.0175439	2.6345	1.43171	0.176144	0.278862	0.197992	Mtch2/Sdha	2
GO:0048008	GO:0048008	platelet-derived growth factor receptor signaling pathway	2/192	114/28832	0.0175439	2.6345	1.43171	0.176144	0.278862	0.197992	Egfr/Erbb2	2
GO:0001573	GO:0001573	ganglioside metabolic process	1/192	29/28832	0.0344828	5.17816	1.84314	0.176226	0.278862	0.197992	Neu3	1
GO:0006925	GO:0006925	inflammatory cell apoptotic process	1/192	29/28832	0.0344828	5.17816	1.84314	0.176226	0.278862	0.197992	Zmpste24	1
GO:0007263	GO:0007263	nitric oxide mediated signal transduction	1/192	29/28832	0.0344828	5.17816	1.84314	0.176226	0.278862	0.197992	Rilpl1	1
GO:0008535	GO:0008535	respiratory chain complex IV assembly	1/192	29/28832	0.0344828	5.17816	1.84314	0.176226	0.278862	0.197992	Cox18	1
GO:0021801	GO:0021801	cerebral cortex radial glia-guided migration	1/192	29/28832	0.0344828	5.17816	1.84314	0.176226	0.278862	0.197992	Mboat7	1
GO:0022030	GO:0022030	telencephalon glial cell migration	1/192	29/28832	0.0344828	5.17816	1.84314	0.176226	0.278862	0.197992	Mboat7	1
GO:0034755	GO:0034755	iron ion transmembrane transport	1/192	29/28832	0.0344828	5.17816	1.84314	0.176226	0.278862	0.197992	Steap3	1
GO:0042059	GO:0042059	negative regulation of epidermal growth factor receptor signaling pathway	1/192	29/28832	0.0344828	5.17816	1.84314	0.176226	0.278862	0.197992	Egfr	1
GO:0042430	GO:0042430	indole-containing compound metabolic process	1/192	29/28832	0.0344828	5.17816	1.84314	0.176226	0.278862	0.197992	Btbd9	1
GO:0060571	GO:0060571	morphogenesis of an epithelial fold	1/192	29/28832	0.0344828	5.17816	1.84314	0.176226	0.278862	0.197992	Egfr	1
GO:0071472	GO:0071472	cellular response to salt stress	1/192	29/28832	0.0344828	5.17816	1.84314	0.176226	0.278862	0.197992	Pck1	1
GO:0090208	GO:0090208	positive regulation of triglyceride metabolic process	1/192	29/28832	0.0344828	5.17816	1.84314	0.176226	0.278862	0.197992	Acsl5	1
GO:1900017	GO:1900017	positive regulation of cytokine production involved in inflammatory response	1/192	29/28832	0.0344828	5.17816	1.84314	0.176226	0.278862	0.197992	Il17ra	1
GO:1901186	GO:1901186	positive regulation of ERBB signaling pathway	1/192	29/28832	0.0344828	5.17816	1.84314	0.176226	0.278862	0.197992	Neu3	1
GO:1903579	GO:1903579	negative regulation of ATP metabolic process	1/192	29/28832	0.0344828	5.17816	1.84314	0.176226	0.278862	0.197992	Mtch2	1
GO:1903861	GO:1903861	positive regulation of dendrite extension	1/192	29/28832	0.0344828	5.17816	1.84314	0.176226	0.278862	0.197992	Mul1	1
GO:0051091	GO:0051091	positive regulation of DNA-binding transcription factor activity	3/192	217/28832	0.0138249	2.07604	1.30273	0.17651	0.279172	0.198212	Ep300/Slco3a1/Lrrfip1	3
GO:0120032	GO:0120032	regulation of plasma membrane bounded cell projection assembly	3/192	218/28832	0.0137615	2.06651	1.29419	0.178158	0.281637	0.199962	Twf2/Dpysl3/Podxl	3
GO:0007265	GO:0007265	Ras protein signal transduction	2/192	115/28832	0.0173913	2.61159	1.41785	0.178523	0.282071	0.200271	Erbb2/Mfn2	2
GO:0006936	GO:0006936	muscle contraction	4/192	330/28832	0.0121212	1.8202	1.22697	0.178718	0.282097	0.200289	Ptgs1/Scn3b/Mylk/Tmod2	4
GO:0043523	GO:0043523	regulation of neuron apoptotic process	4/192	330/28832	0.0121212	1.8202	1.22697	0.178718	0.282097	0.200289	Prkcg/Coro1a/Alkbh1/Ambra1	4
GO:0006109	GO:0006109	regulation of carbohydrate metabolic process	3/192	219/28832	0.0136986	2.05708	1.2857	0.179811	0.283141	0.20103	Ep300/Zmpste24/Mtch2	3
GO:0022408	GO:0022408	negative regulation of cell-cell adhesion	3/192	219/28832	0.0136986	2.05708	1.2857	0.179811	0.283141	0.20103	Podxl/Erbb2/Vsir	3
GO:0006720	GO:0006720	isoprenoid metabolic process	2/192	116/28832	0.0172414	2.58908	1.40413	0.180907	0.283141	0.20103	Egfr/Rdh14	2
GO:0043502	GO:0043502	regulation of muscle adaptation	2/192	116/28832	0.0172414	2.58908	1.40413	0.180907	0.283141	0.20103	Ep300/Pak1	2
[truncated: 1,150 more rows]
