# Supplementary material for: Disruption of the LRRK2 substrate RAB12 facilitates neurotransmission and causes hyperactivity in mice
Source: NPJ Parkinsons Dis. 2026 Apr 24;12:159. doi: 10.1038/s41531-026-01353-4 (PMC13319756; doi:10.1038/s41531-026-01353-4)
Supplement: Supplementary file 4 — Data S3 [file 41531_2026_1353_MOESM4_ESM.xls]

## Sheet: Data S3 synaptosome_up_CC
	ID	Description	GeneRatio	BgRatio	RichFactor	FoldEnrichment	zScore	pvalue	p.adjust	qvalue	geneID	Count
GO:0032279	GO:0032279	asymmetric synapse	20/194	488/28779	0.0409836	6.07973	9.3237	1.47294e-10	5.52354e-08	3.38002e-08	Clstn3/Prkcg/Prr7/Baalc/Cit/Sh3gl1/Lrrtm2/Ablim1/Bnip3/Nrcam/Grin2d/Adgra1/Map4/Cdh2/Pak1/Itgb1/Cacng4/Cacng2/Grin2c/Abhd17c	20
GO:0014069	GO:0014069	postsynaptic density	19/194	464/28779	0.0409483	6.07449	9.07831	4.4117e-10	8.27194e-08	5.06185e-08	Clstn3/Prkcg/Prr7/Baalc/Cit/Sh3gl1/Lrrtm2/Ablim1/Bnip3/Nrcam/Grin2d/Adgra1/Map4/Cdh2/Pak1/Cacng4/Cacng2/Grin2c/Abhd17c	19
GO:0005741	GO:0005741	mitochondrial outer membrane	13/194	212/28779	0.0613208	9.09665	9.74772	2.36985e-09	2.96232e-07	1.81273e-07	Mtarc2/Acsl5/Bnip3/Mtch1/Mtch2/Dnajc11/Rhot2/Acsl1/Mfn2/Rhot1/Cyb5r3/Mul1/Armc10	13
GO:0019867	GO:0019867	outer membrane	13/194	246/28779	0.0528455	7.83939	8.8751	1.41554e-08	1.06165e-06	6.49657e-07	Mtarc2/Acsl5/Bnip3/Mtch1/Mtch2/Dnajc11/Rhot2/Acsl1/Mfn2/Rhot1/Cyb5r3/Mul1/Armc10	13
GO:0031968	GO:0031968	organelle outer membrane	13/194	246/28779	0.0528455	7.83939	8.8751	1.41554e-08	1.06165e-06	6.49657e-07	Mtarc2/Acsl5/Bnip3/Mtch1/Mtch2/Dnajc11/Rhot2/Acsl1/Mfn2/Rhot1/Cyb5r3/Mul1/Armc10	13
GO:0031252	GO:0031252	cell leading edge	17/194	485/28779	0.0350515	5.19973	7.68436	3.73216e-08	2.3326e-06	1.42739e-06	Twf2/Cit/Ablim1/Gnas/Dpysl3/Coro1a/Podxl/Egfr/Apbb1ip/Erbb2/Mylk/Myo1a/Cdh2/Pak1/Adgre5/Arhgap1/Itgb1	17
GO:0045211	GO:0045211	postsynaptic membrane	15/194	406/28779	0.0369458	5.48074	7.4907	1.24172e-07	6.65209e-06	4.07061e-06	Rph3a/Clstn3/Prr7/Lrrtm2/Nrcam/Grin2d/Erbb2/Cdh2/Itgb1/Cacng4/Cacng2/Nsg1/Grin2c/Abhd17c/Ncam1	15
GO:0005769	GO:0005769	early endosome	15/194	445/28779	0.0337079	5.00041	7.00636	4.00188e-07	1.87588e-05	1.14791e-05	Tmem63b/Sh3gl1/Ctss/Neu3/Coro1a/Zmpste24/Egfr/Erbb2/Myo1b/Slc30a10/Stx7/H2-D1/Dner/Nsg1/Sh3gl2	15
GO:0099634	GO:0099634	postsynaptic specialization membrane	10/194	200/28779	0.05	7.41727	7.50246	1.1389e-06	4.59787e-05	2.81357e-05	Clstn3/Prr7/Lrrtm2/Nrcam/Grin2d/Cdh2/Cacng4/Cacng2/Grin2c/Abhd17c	10
GO:0005770	GO:0005770	late endosome	12/194	306/28779	0.0392157	5.81747	6.97951	1.26236e-06	4.59787e-05	2.81357e-05	Gfra1/Ctss/Zmpste24/Egfr/Nmnat2/Pip4p1/Steap3/Stx7/Cdip1/Pip4p2/Rnf128/Nsg1	12
GO:0098839	GO:0098839	postsynaptic density membrane	9/194	158/28779	0.056962	8.45005	7.73584	1.34871e-06	4.59787e-05	2.81357e-05	Clstn3/Prr7/Lrrtm2/Nrcam/Grin2d/Cacng4/Cacng2/Grin2c/Abhd17c	9
GO:0030027	GO:0030027	lamellipodium	10/194	221/28779	0.0452489	6.71246	7.02292	2.79726e-06	8.74143e-05	5.34914e-05	Twf2/Ablim1/Dpysl3/Coro1a/Podxl/Apbb1ip/Mylk/Cdh2/Pak1/Itgb1	10
GO:0031901	GO:0031901	early endosome membrane	9/194	191/28779	0.0471204	6.9901	6.84259	6.40098e-06	0.000184644	0.000112989	Tmem63b/Sh3gl1/Neu3/Zmpste24/Egfr/Slc30a10/Stx7/H2-D1/Nsg1	9
GO:0098802	GO:0098802	plasma membrane signaling receptor complex	9/194	198/28779	0.0454545	6.74297	6.68025	8.5581e-06	0.000214243	0.000131102	Grin2d/Apbb1ip/Erbb2/Itgb2/Abhd12/Itgb1/Cacng4/Cacng2/Grin2c	9
GO:0016323	GO:0016323	basolateral plasma membrane	11/194	308/28779	0.0357143	5.29805	6.24752	8.56974e-06	0.000214243	0.000131102	Slc14a1/Egfr/Erbb2/Myo1a/Slc1a3/Adam9/Cdh2/Slco3a1/Kcnj16/Cnnm4/Slc43a2	11
GO:0098800	GO:0098800	inner mitochondrial membrane protein complex	5/194	43/28779	0.116279	17.2495	8.7846	1.03348e-05	0.000242221	0.000148223	Agk/Dnajc11/Afg3l2/Chchd6/Spg7	5
GO:0008328	GO:0008328	ionotropic glutamate receptor complex	5/194	45/28779	0.111111	16.4828	8.56289	1.29747e-05	0.000286207	0.000175139	Grin2d/Abhd12/Cacng4/Cacng2/Grin2c	5
GO:0098878	GO:0098878	neurotransmitter receptor complex	5/194	47/28779	0.106383	15.7814	8.35496	1.61131e-05	0.00033569	0.000205418	Grin2d/Abhd12/Cacng4/Cacng2/Grin2c	5
GO:0009925	GO:0009925	basal plasma membrane	11/194	340/28779	0.0323529	4.79941	5.80578	2.14662e-05	0.000423675	0.000259259	Slc14a1/Egfr/Erbb2/Myo1a/Slc1a3/Adam9/Cdh2/Slco3a1/Kcnj16/Cnnm4/Slc43a2	11
GO:0043235	GO:0043235	receptor complex	12/194	415/28779	0.0289157	4.2895	5.56074	2.74043e-05	0.000513831	0.000314428	Gfra1/Egfr/Grin2d/Gpr37l1/Apbb1ip/Erbb2/Itgb2/Abhd12/Itgb1/Cacng4/Cacng2/Grin2c	12
GO:0045178	GO:0045178	basal part of cell	11/194	362/28779	0.0303867	4.50773	5.53291	3.80247e-05	0.000679012	0.000415508	Slc14a1/Egfr/Erbb2/Myo1a/Slc1a3/Adam9/Cdh2/Slco3a1/Kcnj16/Cnnm4/Slc43a2	11
GO:0001726	GO:0001726	ruffle	8/194	196/28779	0.0408163	6.05491	5.84992	5.85994e-05	0.000998853	0.000611228	Cit/Gnas/Podxl/Egfr/Erbb2/Pak1/Arhgap1/Itgb1	8
GO:0098685	GO:0098685	Schaffer collateral - CA1 synapse	7/194	151/28779	0.0463576	6.87694	5.96494	7.72629e-05	0.00121043	0.000740695	Sh3gl1/Lrrtm2/L1cam/Itgb1/Cacng2/Ncam1/Sh3gl2	7
GO:0055037	GO:0055037	recycling endosome	8/194	206/28779	0.038835	5.76098	5.64956	8.30001e-05	0.00121043	0.000740695	Gnas/Neu3/Slc30a10/Stx7/Itgb1/Nsg1/Kcnk1/Abhd17c	8
GO:0005777	GO:0005777	peroxisome	7/194	153/28779	0.0457516	6.78704	5.91268	8.39228e-05	0.00121043	0.000740695	Mtarc2/Acsl1/Abcd3/Kcnip4/Slc27a2/Abcd2/Mul1	7
GO:0042579	GO:0042579	microbody	7/194	153/28779	0.0457516	6.78704	5.91268	8.39228e-05	0.00121043	0.000740695	Mtarc2/Acsl1/Abcd3/Kcnip4/Slc27a2/Abcd2/Mul1	7
GO:0098686	GO:0098686	hippocampal mossy fiber to CA3 synapse	5/194	67/28779	0.0746269	11.0705	6.79862	9.09692e-05	0.00126346	0.00077315	Sh3gl1/Lrrtm2/Grin2d/Cacng2/Sh3gl2	5
GO:0005745	GO:0005745	m-AAA complex	2/194	3/28779	0.666667	98.8969	13.9694	0.000135023	0.00175299	0.00107271	Afg3l2/Spg7	2
GO:0034702	GO:0034702	monoatomic ion channel complex	10/194	348/28779	0.0287356	4.2628	5.04482	0.000135565	0.00175299	0.00107271	Grin2d/Scn3b/Kcnip4/Abhd12/Kcnj16/Cacng4/Cacng2/Grin2c/Kcnk1/Kcnj12	10
GO:0030139	GO:0030139	endocytic vesicle	8/194	233/28779	0.0343348	5.0934	5.16835	0.000193697	0.00242121	0.00148161	Ctss/Coro1a/Egfr/Pip4p1/Ambra1/Stx7/H2-D1/Pip4p2	8
GO:0005788	GO:0005788	endoplasmic reticulum lumen	6/194	126/28779	0.047619	7.06406	5.61987	0.00021879	0.00264665	0.00161956	Tmem43/Erap1/Txndc5/Erlec1/Lrpap1/Slc27a2	6
GO:0005884	GO:0005884	actin filament	6/194	129/28779	0.0465116	6.89978	5.53262	0.000248512	0.00291225	0.00178209	Twf2/Dpysl3/Coro1a/Myo1a/Myo1b/Pak1	6
GO:0045335	GO:0045335	phagocytic vesicle	6/194	131/28779	0.0458015	6.79444	5.47599	0.000270029	0.00306851	0.00187771	Ctss/Coro1a/Pip4p1/Ambra1/H2-D1/Pip4p2	6
GO:1902495	GO:1902495	transmembrane transporter complex	11/194	488/28779	0.022541	3.34385	4.30207	0.000508827	0.00561206	0.00343419	Grin2d/Scn3b/Kcnip4/Dmac2/Abhd12/Kcnj16/Cacng4/Cacng2/Grin2c/Kcnk1/Kcnj12	11
GO:0042734	GO:0042734	presynaptic membrane	8/194	271/28779	0.0295203	4.3792	4.60444	0.000531592	0.00563742	0.00344971	Podxl/Grin2d/Erbb2/L1cam/Cdh2/Slc6a2/Septin7/Ncam1	8
GO:0098858	GO:0098858	actin-based cell projection	8/194	274/28779	0.0291971	4.33125	4.56441	0.000571379	0.00563742	0.00344971	Twf2/Coro1a/Podxl/Erbb2/Myo1a/Arl4c/Myo1b/Itgb1	8
GO:0045121	GO:0045121	membrane raft	9/194	344/28779	0.0261628	3.88113	4.42871	0.000576978	0.00563742	0.00344971	Baalc/Neu3/Podxl/Egfr/Myo1a/Itgb2/Cdh2/H2-D1/Itgb1	9
GO:0005778	GO:0005778	peroxisomal membrane	4/194	57/28779	0.0701754	10.4102	5.85856	0.000598145	0.00563742	0.00344971	Acsl1/Abcd3/Slc27a2/Abcd2	4
GO:0031903	GO:0031903	microbody membrane	4/194	57/28779	0.0701754	10.4102	5.85856	0.000598145	0.00563742	0.00344971	Acsl1/Abcd3/Slc27a2/Abcd2	4
GO:0098857	GO:0098857	membrane microdomain	9/194	346/28779	0.0260116	3.85869	4.40714	0.000601325	0.00563742	0.00344971	Baalc/Neu3/Podxl/Egfr/Myo1a/Itgb2/Cdh2/H2-D1/Itgb1	9
GO:0030670	GO:0030670	phagocytic vesicle membrane	4/194	62/28779	0.0645161	9.57067	5.56549	0.000822883	0.00752637	0.00460561	Coro1a/Pip4p1/H2-D1/Pip4p2	4
GO:0098862	GO:0098862	cluster of actin-based cell projections	7/194	224/28779	0.03125	4.63579	4.50033	0.000848219	0.00757338	0.00463438	Twf2/Coro1a/Cybrd1/Myo1a/Capza2/Myo1b/Kcnk1	7
GO:0031902	GO:0031902	late endosome membrane	6/194	164/28779	0.0365854	5.42727	4.68407	0.000886602	0.00773199	0.00473144	Zmpste24/Pip4p1/Stx7/Cdip1/Pip4p2/Nsg1	6
GO:0005771	GO:0005771	multivesicular body	4/194	65/28779	0.0615385	9.12895	5.40513	0.000983151	0.00837913	0.00512744	Gfra1/Egfr/Steap3/Nsg1	4
GO:0071782	GO:0071782	endoplasmic reticulum tubular network	3/194	30/28779	0.1	14.8345	6.24563	0.00107083	0.0089236	0.00546062	Reep5/Arl6ip1/Atl1	3
GO:0032281	GO:0032281	AMPA glutamate receptor complex	3/194	31/28779	0.0967742	14.356	6.12937	0.00117971	0.00961722	0.00588506	Abhd12/Cacng4/Cacng2	3
GO:0005811	GO:0005811	lipid droplet	5/194	119/28779	0.0420168	6.233	4.71246	0.00129761	0.0101376	0.00620347	Clstn3/Faf2/Sccpdh/Cyb5r3/Nsdhl	5
GO:0030175	GO:0030175	filopodium	5/194	119/28779	0.0420168	6.233	4.71246	0.00129761	0.0101376	0.00620347	Twf2/Podxl/Arl4c/Myo1b/Itgb1	5
GO:0030426	GO:0030426	growth cone	7/194	242/28779	0.0289256	4.29098	4.23537	0.00132652	0.0101519	0.00621226	Twf2/Dpysl3/Myo1a/L1cam/Pak1/Tmod2/Ncam1	7
GO:0005765	GO:0005765	lysosomal membrane	8/194	317/28779	0.0252366	3.74373	4.0467	0.00145729	0.0107154	0.00655705	Slc12a9/Neu3/Cybrd1/Pip4p1/Stx7/H2-D1/Cdip1/Pip4p2	8
GO:0098852	GO:0098852	lytic vacuole membrane	8/194	317/28779	0.0252366	3.74373	4.0467	0.00145729	0.0107154	0.00655705	Slc12a9/Neu3/Cybrd1/Pip4p1/Stx7/H2-D1/Cdip1/Pip4p2	8
GO:0017146	GO:0017146	NMDA selective glutamate receptor complex	2/194	9/28779	0.222222	32.9656	7.90127	0.00157759	0.0110913	0.0067871	Grin2d/Grin2c	2
GO:0061617	GO:0061617	MICOS complex	2/194	9/28779	0.222222	32.9656	7.90127	0.00157759	0.0110913	0.0067871	Dnajc11/Chchd6	2
GO:0030427	GO:0030427	site of polarized growth	7/194	250/28779	0.028	4.15367	4.12577	0.00159715	0.0110913	0.0067871	Twf2/Dpysl3/Myo1a/L1cam/Pak1/Tmod2/Ncam1	7
GO:0042383	GO:0042383	sarcolemma	6/194	186/28779	0.0322581	4.78533	4.26671	0.0016896	0.01152	0.00704943	Gnas/Cdh2/Itgb1/Sgcz/Cacng4/Kcnj12	6
GO:0016324	GO:0016324	apical plasma membrane	10/194	486/28779	0.0205761	3.05237	3.75921	0.00179233	0.0120022	0.00734449	Gnas/Podxl/Cybrd1/Egfr/Erbb2/Myo1a/Cdh2/Slco3a1/Kcnk1/Septin7	10
GO:0150034	GO:0150034	distal axon	9/194	429/28779	0.020979	3.11214	3.63109	0.00264475	0.0171255	0.0104796	Prkcg/Twf2/Dpysl3/Myo1a/L1cam/Pak1/Tmod2/Septin7/Ncam1	9
GO:0030666	GO:0030666	endocytic vesicle membrane	4/194	85/28779	0.0470588	6.98096	4.54932	0.00264874	0.0171255	0.0104796	Coro1a/Pip4p1/H2-D1/Pip4p2	4
GO:0005903	GO:0005903	brush border	5/194	150/28779	0.0333333	4.94485	3.99057	0.00355657	0.0226053	0.0138329	Cybrd1/Myo1a/Capza2/Myo1b/Kcnk1	5
GO:0005774	GO:0005774	vacuolar membrane	8/194	378/28779	0.021164	3.13958	3.44961	0.00428068	0.0267542	0.0163717	Slc12a9/Neu3/Cybrd1/Pip4p1/Stx7/H2-D1/Cdip1/Pip4p2	8
GO:0070382	GO:0070382	exocytic vesicle	7/194	301/28779	0.0232558	3.44989	3.51996	0.00446932	0.0270997	0.0165831	Rph3a/Syt6/Slc2a8/Dpysl3/Stx7/Slc6a2/Sh3gl2	7
GO:0031904	GO:0031904	endosome lumen	2/194	15/28779	0.133333	19.7794	5.99328	0.00448048	0.0270997	0.0165831	Ctss/Lrpap1	2
GO:0055038	GO:0055038	recycling endosome membrane	4/194	99/28779	0.040404	5.99375	4.10031	0.00457857	0.0272534	0.0166772	Neu3/Slc30a10/Nsg1/Abhd17c	4
GO:0044232	GO:0044232	organelle membrane contact site	3/194	50/28779	0.06	8.90072	4.60631	0.00468383	0.0274443	0.016794	Clstn3/Tmx2/Mboat7	3
GO:0005637	GO:0005637	nuclear inner membrane	3/194	51/28779	0.0588235	8.7262	4.54946	0.00495216	0.0285702	0.0174829	Tmem43/Zmpste24/Fam169a	3
GO:0032587	GO:0032587	ruffle membrane	4/194	102/28779	0.0392157	5.81747	4.01526	0.00508884	0.0289138	0.0176932	Egfr/Erbb2/Pak1/Itgb1	4
GO:0099092	GO:0099092	postsynaptic density	intracellular component	3/194	53/28779	0.0566038	8.39691	4.4403	0.0055162	0.0308743	0.0188929	Prr7/Cit/Sh3gl1	3
GO:0031253	GO:0031253	cell projection membrane	8/194	396/28779	0.020202	2.99688	3.29634	0.00563065	0.0310514	0.0190013	Podxl/Cybrd1/Egfr/Gpr37l1/Erbb2/Pak1/Itgb1/Kcnk1	8
GO:0032588	GO:0032588	trans-Golgi network membrane	3/194	55/28779	0.0545455	8.09157	4.33674	0.00611727	0.0330578	0.0202291	Gnas/Myo1b/Nsg1	3
GO:0098982	GO:0098982	GABA-ergic synapse	5/194	172/28779	0.0290698	4.31237	3.58945	0.00632007	0.0330578	0.0202291	Clstn3/Cit/Lrrtm2/L1cam/Pak1	5
GO:0030672	GO:0030672	synaptic vesicle membrane	5/194	173/28779	0.0289017	4.28744	3.57284	0.00647341	0.0330578	0.0202291	Rph3a/Syt6/Stx7/Slc6a2/Sh3gl2	5
GO:0099501	GO:0099501	exocytic vesicle membrane	5/194	173/28779	0.0289017	4.28744	3.57284	0.00647341	0.0330578	0.0202291	Rph3a/Syt6/Stx7/Slc6a2/Sh3gl2	5
GO:0032160	GO:0032160	septin filament array	1/194	1/28779	1	148.345	12.1386	0.00674103	0.0330578	0.0202291	Septin7	1
GO:0097489	GO:0097489	multivesicular body	internal vesicle lumen	1/194	1/28779	1	148.345	12.1386	0.00674103	0.0330578	0.0202291	Egfr	1
GO:0150050	GO:0150050	postsynaptic septin cytoskeleton	1/194	1/28779	1	148.345	12.1386	0.00674103	0.0330578	0.0202291	Septin7	1
GO:0032154	GO:0032154	cleavage furrow	3/194	57/28779	0.0526316	7.80765	4.23828	0.00675598	0.0330578	0.0202291	Cit/Mylk/Septin7	3
GO:0098798	GO:0098798	mitochondrial protein-containing complex	5/194	175/28779	0.0285714	4.23844	3.54	0.00678788	0.0330578	0.0202291	Agk/Dnajc11/Afg3l2/Chchd6/Spg7	5
GO:0031985	GO:0031985	Golgi cisterna	4/194	114/28779	0.0350877	5.2051	3.70608	0.00750892	0.0361006	0.022091	Cit/H2-D1/Atl1/Nsg1	4
GO:0099091	GO:0099091	postsynaptic specialization	intracellular component	3/194	61/28779	0.0491803	7.29567	4.05501	0.00814853	0.0386797	0.0236693	Prr7/Cit/Sh3gl1	3
GO:0044292	GO:0044292	dendrite terminus	2/194	21/28779	0.0952381	14.1281	4.95787	0.00872639	0.040905	0.025031	L1cam/Ift52	2
GO:0005791	GO:0005791	rough endoplasmic reticulum	3/194	63/28779	0.047619	7.06406	3.96949	0.00890337	0.0412193	0.0252233	Arl6ip1/Cdkal1/Lrpap1	3
GO:0005902	GO:0005902	microvillus	4/194	121/28779	0.0330579	4.90398	3.54519	0.00921994	0.0421644	0.0258016	Podxl/Erbb2/Myo1a/Myo1b	4
GO:0030863	GO:0030863	cortical cytoskeleton	4/194	122/28779	0.0327869	4.86378	3.52322	0.00948336	0.0428465	0.0262191	Coro1a/Myo1a/Capza2/Cdh2	4
GO:0030133	GO:0030133	transport vesicle	8/194	438/28779	0.0182648	2.7095	2.97004	0.0100278	0.0447672	0.0273944	Rph3a/Syt6/Slc2a8/Gnas/Dpysl3/Stx7/Slc6a2/Sh3gl2	8
GO:0014704	GO:0014704	intercalated disc	3/194	67/28779	0.0447761	6.64233	3.80913	0.0105323	0.0464662	0.0284341	Cdh2/Pak1/Itgb1	3
GO:0044233	GO:0044233	mitochondria-associated endoplasmic reticulum membrane contact site	2/194	24/28779	0.0833333	12.3621	4.58744	0.0113182	0.0493528	0.0302005	Tmx2/Mboat7	2
GO:0005925	GO:0005925	focal adhesion	5/194	200/28779	0.025	3.70863	3.16668	0.0116639	0.0498893	0.0305287	Apbb1ip/Ambra1/Itgb2/Pak1/Itgb1	5
GO:0032153	GO:0032153	cell division site	3/194	71/28779	0.0422535	6.26811	3.66138	0.0123228	0.0498893	0.0305287	Cit/Mylk/Septin7	3
GO:0031256	GO:0031256	leading edge membrane	5/194	205/28779	0.0243902	3.61818	3.09922	0.0128657	0.0498893	0.0305287	Egfr/Erbb2/Pak1/Adgre5/Itgb1	5
GO:0008021	GO:0008021	synaptic vesicle	6/194	284/28779	0.0211268	3.13406	2.97744	0.0128706	0.0498893	0.0305287	Rph3a/Syt6/Slc2a8/Stx7/Slc6a2/Sh3gl2	6
GO:0030142	GO:0030142	COPI-coated Golgi to ER transport vesicle	1/194	2/28779	0.5	74.1727	8.52517	0.0134368	0.0498893	0.0305287	Gnas	1
GO:0031905	GO:0031905	early endosome lumen	1/194	2/28779	0.5	74.1727	8.52517	0.0134368	0.0498893	0.0305287	Ctss	1
GO:0034665	GO:0034665	integrin alpha1-beta1 complex	1/194	2/28779	0.5	74.1727	8.52517	0.0134368	0.0498893	0.0305287	Itgb1	1
GO:0034667	GO:0034667	integrin alpha3-beta1 complex	1/194	2/28779	0.5	74.1727	8.52517	0.0134368	0.0498893	0.0305287	Itgb1	1
GO:0034674	GO:0034674	integrin alpha5-beta1 complex	1/194	2/28779	0.5	74.1727	8.52517	0.0134368	0.0498893	0.0305287	Itgb1	1
GO:0034675	GO:0034675	integrin alpha6-beta1 complex	1/194	2/28779	0.5	74.1727	8.52517	0.0134368	0.0498893	0.0305287	Itgb1	1
GO:0034677	GO:0034677	integrin alpha7-beta1 complex	1/194	2/28779	0.5	74.1727	8.52517	0.0134368	0.0498893	0.0305287	Itgb1	1
GO:0034680	GO:0034680	integrin alpha10-beta1 complex	1/194	2/28779	0.5	74.1727	8.52517	0.0134368	0.0498893	0.0305287	Itgb1	1
GO:0034681	GO:0034681	integrin alpha11-beta1 complex	1/194	2/28779	0.5	74.1727	8.52517	0.0134368	0.0498893	0.0305287	Itgb1	1
GO:0034682	GO:0034682	integrin alphav-beta1 complex	1/194	2/28779	0.5	74.1727	8.52517	0.0134368	0.0498893	0.0305287	Itgb1	1
GO:0038143	GO:0038143	ERBB3:ERBB2 complex	1/194	2/28779	0.5	74.1727	8.52517	0.0134368	0.0498893	0.0305287	Erbb2	1
GO:0098791	GO:0098791	Golgi apparatus subcompartment	7/194	375/28779	0.0186667	2.76911	2.84082	0.0139983	0.0514644	0.0314926	Cit/Gnas/Nmnat2/Myo1b/H2-D1/Atl1/Nsg1	7
GO:0043209	GO:0043209	myelin sheath	5/194	211/28779	0.0236967	3.51529	3.02101	0.014415	0.0524819	0.0321152	Sdha/Erbb2/Itgb1/Septin7/Ncam1	5
GO:0030315	GO:0030315	T-tubule	3/194	76/28779	0.0394737	5.85574	3.49189	0.0147917	0.0533355	0.0326376	Cdh2/Cacng4/Kcnj12	3
GO:0030055	GO:0030055	cell-substrate junction	5/194	214/28779	0.0233645	3.46601	2.98296	0.0152347	0.0544098	0.033295	Apbb1ip/Ambra1/Itgb2/Pak1/Itgb1	5
GO:0034703	GO:0034703	cation channel complex	5/194	216/28779	0.0231481	3.43392	2.95797	0.0157982	0.0558899	0.0342007	Scn3b/Kcnip4/Cacng4/Cacng2/Kcnk1	5
GO:0044853	GO:0044853	plasma membrane raft	4/194	144/28779	0.0277778	4.1207	3.09277	0.0165602	0.0580382	0.0355153	Neu3/Myo1a/Itgb2/Cdh2	4
GO:0032838	GO:0032838	plasma membrane bounded cell projection cytoplasm	6/194	306/28779	0.0196078	2.90873	2.76536	0.0179359	0.0622774	0.0381094	Rpgrip1l/Ambra1/Caly/Abhd12/Spg7/Septin7	6
GO:0005795	GO:0005795	Golgi stack	4/194	148/28779	0.027027	4.00933	3.02374	0.0181233	0.0623509	0.0381544	Cit/H2-D1/Atl1/Nsg1	4
GO:0034666	GO:0034666	integrin alpha2-beta1 complex	1/194	3/28779	0.333333	49.4485	6.91333	0.0200878	0.0633017	0.0387362	Itgb1	1
GO:0034668	GO:0034668	integrin alpha4-beta1 complex	1/194	3/28779	0.333333	49.4485	6.91333	0.0200878	0.0633017	0.0387362	Itgb1	1
GO:0034679	GO:0034679	integrin alpha9-beta1 complex	1/194	3/28779	0.333333	49.4485	6.91333	0.0200878	0.0633017	0.0387362	Itgb1	1
GO:0034687	GO:0034687	integrin alphaL-beta2 complex	1/194	3/28779	0.333333	49.4485	6.91333	0.0200878	0.0633017	0.0387362	Itgb2	1
GO:0034688	GO:0034688	integrin alphaM-beta2 complex	1/194	3/28779	0.333333	49.4485	6.91333	0.0200878	0.0633017	0.0387362	Itgb2	1
GO:0034689	GO:0034689	integrin alphaX-beta2 complex	1/194	3/28779	0.333333	49.4485	6.91333	0.0200878	0.0633017	0.0387362	Itgb2	1
GO:0097233	GO:0097233	alveolar lamellar body membrane	1/194	3/28779	0.333333	49.4485	6.91333	0.0200878	0.0633017	0.0387362	Tmem63b	1
GO:0098560	GO:0098560	cytoplasmic side of late endosome membrane	1/194	3/28779	0.333333	49.4485	6.91333	0.0200878	0.0633017	0.0387362	Cdip1	1
GO:0099573	GO:0099573	glutamatergic postsynaptic density	1/194	3/28779	0.333333	49.4485	6.91333	0.0200878	0.0633017	0.0387362	Cit	1
GO:1903958	GO:1903958	nitric-oxide synthase complex	1/194	3/28779	0.333333	49.4485	6.91333	0.0200878	0.0633017	0.0387362	Cyb5r3	1
GO:0008305	GO:0008305	integrin complex	2/194	33/28779	0.0606061	8.99063	3.78365	0.0208125	0.0650391	0.0397994	Itgb2/Itgb1	2
GO:0031941	GO:0031941	filamentous actin	2/194	35/28779	0.0571429	8.47688	3.64622	0.0232489	0.0720522	0.0440909	Dpysl3/Myo1a	2
GO:0031965	GO:0031965	nuclear membrane	6/194	326/28779	0.0184049	2.73028	2.58836	0.0236005	0.0725426	0.044391	Tmem43/Vapa/Zmpste24/Fam169a/Egfr/Pak1	6
GO:0030864	GO:0030864	cortical actin cytoskeleton	3/194	92/28779	0.0326087	4.83735	3.037	0.024446	0.0739295	0.0452396	Coro1a/Myo1a/Cdh2	3
GO:0044291	GO:0044291	cell-cell contact zone	3/194	92/28779	0.0326087	4.83735	3.037	0.024446	0.0739295	0.0452396	Cdh2/Pak1/Itgb1	3
GO:0014701	GO:0014701	junctional sarcoplasmic reticulum membrane	1/194	4/28779	0.25	37.0863	5.94603	0.0266941	0.0782052	0.0478561	Reep5	1
GO:0045273	GO:0045273	respiratory chain complex II (succinate dehydrogenase)	1/194	4/28779	0.25	37.0863	5.94603	0.0266941	0.0782052	0.0478561	Sdha	1
GO:0097232	GO:0097232	lamellar body membrane	1/194	4/28779	0.25	37.0863	5.94603	0.0266941	0.0782052	0.0478561	Tmem63b	1
GO:1902937	GO:1902937	inward rectifier potassium channel complex	1/194	4/28779	0.25	37.0863	5.94603	0.0266941	0.0782052	0.0478561	Kcnk1	1
GO:0030658	GO:0030658	transport vesicle membrane	5/194	251/28779	0.0199203	2.95509	2.56289	0.0279903	0.0813672	0.049791	Rph3a/Syt6/Stx7/Slc6a2/Sh3gl2	5
GO:0120111	GO:0120111	neuron projection cytoplasm	3/194	100/28779	0.03	4.45036	2.84737	0.0302818	0.0873512	0.0534528	Caly/Abhd12/Spg7	3
GO:0099568	GO:0099568	cytoplasmic region	6/194	349/28779	0.017192	2.55035	2.40058	0.0314706	0.0897892	0.0549447	Rpgrip1l/Ambra1/Caly/Abhd12/Spg7/Septin7	6
GO:0001725	GO:0001725	stress fiber	3/194	102/28779	0.0294118	4.3631	2.80308	0.0318452	0.0897892	0.0549447	Ablim1/Mylk/Septin7	3
GO:0097517	GO:0097517	contractile actin filament bundle	3/194	102/28779	0.0294118	4.3631	2.80308	0.0318452	0.0897892	0.0549447	Ablim1/Mylk/Septin7	3
GO:0001401	GO:0001401	SAM complex	1/194	5/28779	0.2	29.6691	5.28154	0.0332561	0.0910293	0.0557036	Dnajc11	1
GO:0005784	GO:0005784	Sec61 translocon complex	1/194	5/28779	0.2	29.6691	5.28154	0.0332561	0.0910293	0.0557036	Arl6ip1	1
GO:0097443	GO:0097443	sorting endosome	1/194	5/28779	0.2	29.6691	5.28154	0.0332561	0.0910293	0.0557036	Arhgap1	1
GO:0098826	GO:0098826	endoplasmic reticulum tubular network membrane	1/194	5/28779	0.2	29.6691	5.28154	0.0332561	0.0910293	0.0557036	Atl1	1
GO:0005891	GO:0005891	voltage-gated calcium channel complex	2/194	44/28779	0.0454545	6.74297	3.14065	0.0355387	0.0965726	0.0590957	Cacng4/Cacng2	2
GO:0031594	GO:0031594	neuromuscular junction	3/194	111/28779	0.027027	4.00933	2.61695	0.0393929	0.104303	0.0638258	Rph3a/Erbb2/Itgb1	3
GO:0042641	GO:0042641	actomyosin	3/194	111/28779	0.027027	4.00933	2.61695	0.0393929	0.104303	0.0638258	Ablim1/Mylk/Septin7	3
GO:0016012	GO:0016012	sarcoglycan complex	1/194	6/28779	0.166667	24.7242	4.78781	0.039774	0.104303	0.0638258	Sgcz	1
GO:0071256	GO:0071256	translocon complex	1/194	6/28779	0.166667	24.7242	4.78781	0.039774	0.104303	0.0638258	Arl6ip1	1
GO:0097487	GO:0097487	multivesicular body	internal vesicle	1/194	6/28779	0.166667	24.7242	4.78781	0.039774	0.104303	0.0638258	Egfr	1
GO:0032432	GO:0032432	actin filament bundle	3/194	112/28779	0.0267857	3.97354	2.59749	0.0402827	0.104903	0.0641932	Ablim1/Mylk/Septin7	3
GO:0019898	GO:0019898	extrinsic component of membrane	4/194	192/28779	0.0208333	3.09053	2.39433	0.0413923	0.106964	0.0654545	Rph3a/Gfra1/Gnas/Cdh2	4
GO:0032391	GO:0032391	photoreceptor connecting cilium	2/194	48/28779	0.0416667	6.18106	2.95955	0.0416447	0.106964	0.0654545	Rpgrip1l/Ift52	2
GO:0099523	GO:0099523	presynaptic cytosol	2/194	49/28779	0.0408163	6.05491	2.91747	0.0432285	0.110277	0.0674816	Prkcg/Sh3gl2	2
GO:0005757	GO:0005757	mitochondrial permeability transition pore complex	1/194	7/28779	0.142857	21.1922	4.40159	0.0462483	0.111891	0.0684695	Spg7	1
GO:0010009	GO:0010009	cytoplasmic side of endosome membrane	1/194	7/28779	0.142857	21.1922	4.40159	0.0462483	0.111891	0.0684695	Cdip1	1
GO:0016011	GO:0016011	dystroglycan complex	1/194	7/28779	0.142857	21.1922	4.40159	0.0462483	0.111891	0.0684695	Sgcz	1
GO:0030891	GO:0030891	VCB complex	1/194	7/28779	0.142857	21.1922	4.40159	0.0462483	0.111891	0.0684695	Cul2	1
GO:0042721	GO:0042721	TIM22 mitochondrial import inner membrane insertion complex	1/194	7/28779	0.142857	21.1922	4.40159	0.0462483	0.111891	0.0684695	Agk	1
GO:0043219	GO:0043219	lateral loop	1/194	7/28779	0.142857	21.1922	4.40159	0.0462483	0.111891	0.0684695	Erbb2	1
GO:0048237	GO:0048237	rough endoplasmic reticulum lumen	1/194	7/28779	0.142857	21.1922	4.40159	0.0462483	0.111891	0.0684695	Lrpap1	1
GO:0070820	GO:0070820	tertiary granule	1/194	7/28779	0.142857	21.1922	4.40159	0.0462483	0.111891	0.0684695	Stx7	1
GO:0001772	GO:0001772	immunological synapse	2/194	52/28779	0.0384615	5.70559	2.7979	0.0481117	0.115653	0.0707716	Coro1a/Stx7	2
GO:0097733	GO:0097733	photoreceptor cell cilium	3/194	122/28779	0.0245902	3.64784	2.41445	0.0497336	0.11879	0.0726914	Ptgs1/Rpgrip1l/Ift52	3
GO:0140534	GO:0140534	endoplasmic reticulum protein-containing complex	3/194	127/28779	0.023622	3.50422	2.33002	0.0548284	0.12952	0.079257	Faf2/Arl6ip1/H2-D1	3
GO:0016459	GO:0016459	myosin complex	2/194	56/28779	0.0357143	5.29805	2.65224	0.0549164	0.12952	0.079257	Myo1a/Myo1b	2
GO:1904115	GO:1904115	axon cytoplasm	2/194	58/28779	0.0344828	5.11536	2.58454	0.0584383	0.133434	0.0816523	Caly/Spg7	2
GO:0008290	GO:0008290	F-actin capping protein complex	1/194	9/28779	0.111111	16.4828	3.82704	0.0590668	0.133434	0.0816523	Capza2	1
GO:0034098	GO:0034098	VCP-NPL4-UFD1 AAA ATPase complex	1/194	9/28779	0.111111	16.4828	3.82704	0.0590668	0.133434	0.0816523	Faf2	1
GO:0035748	GO:0035748	myelin sheath abaxonal region	1/194	9/28779	0.111111	16.4828	3.82704	0.0590668	0.133434	0.0816523	Itgb1	1
GO:0044300	GO:0044300	cerebellar mossy fiber	1/194	9/28779	0.111111	16.4828	3.82704	0.0590668	0.133434	0.0816523	Cacng2	1
GO:0097227	GO:0097227	sperm annulus	1/194	9/28779	0.111111	16.4828	3.82704	0.0590668	0.133434	0.0816523	Septin7	1
GO:1990316	GO:1990316	Atg1/ULK1 kinase complex	1/194	9/28779	0.111111	16.4828	3.82704	0.0590668	0.133434	0.0816523	Wdr41	1
GO:0098636	GO:0098636	protein complex involved in cell adhesion	2/194	59/28779	0.0338983	5.02866	2.55186	0.060228	0.135242	0.0827589	Itgb2/Itgb1	2
GO:0097731	GO:0097731	9+0 non-motile cilium	3/194	136/28779	0.0220588	3.27232	2.18823	0.0645988	0.144194	0.0882364	Ptgs1/Rpgrip1l/Ift52	3
GO:0030056	GO:0030056	hemidesmosome	1/194	10/28779	0.1	14.8345	3.60466	0.0654116	0.14429	0.0882956	Itgb1	1
GO:0097208	GO:0097208	alveolar lamellar body	1/194	10/28779	0.1	14.8345	3.60466	0.0654116	0.14429	0.0882956	Tmem63b	1
GO:0043204	GO:0043204	perikaryon	4/194	226/28779	0.0176991	2.62558	2.02115	0.0672322	0.147439	0.0902223	Tmem100/Astn1/Ppp5c/Kcnk1	4
GO:0000153	GO:0000153	cytoplasmic ubiquitin ligase complex	1/194	11/28779	0.0909091	13.4859	3.41212	0.0717139	0.1528	0.0935026	Cul2	1
GO:0002116	GO:0002116	semaphorin receptor complex	1/194	11/28779	0.0909091	13.4859	3.41212	0.0717139	0.1528	0.0935026	Erbb2	1
GO:0036056	GO:0036056	filtration diaphragm	1/194	11/28779	0.0909091	13.4859	3.41212	0.0717139	0.1528	0.0935026	Podxl	1
GO:0036057	GO:0036057	slit diaphragm	1/194	11/28779	0.0909091	13.4859	3.41212	0.0717139	0.1528	0.0935026	Podxl	1
GO:0150053	GO:0150053	cerebellar climbing fiber to Purkinje cell synapse	1/194	11/28779	0.0909091	13.4859	3.41212	0.0717139	0.1528	0.0935026	Itgb1	1
GO:0019005	GO:0019005	SCF ubiquitin ligase complex	2/194	67/28779	0.0298507	4.42822	2.31439	0.0751907	0.158407	0.0969342	Dmac2/Cul2	2
GO:0034704	GO:0034704	calcium channel complex	2/194	67/28779	0.0298507	4.42822	2.31439	0.0751907	0.158407	0.0969342	Cacng4/Cacng2	2
GO:0005801	GO:0005801	cis-Golgi network	2/194	68/28779	0.0294118	4.3631	2.28735	0.0771369	0.158914	0.0972444	Lrpap1/H2-D1	2
GO:0044294	GO:0044294	dendritic growth cone	1/194	12/28779	0.0833333	12.3621	3.24313	0.0779739	0.158914	0.0972444	L1cam	1
GO:0097441	GO:0097441	basal dendrite	1/194	12/28779	0.0833333	12.3621	3.24313	0.0779739	0.158914	0.0972444	Sh3gl2	1
GO:0098574	GO:0098574	cytoplasmic side of lysosomal membrane	1/194	12/28779	0.0833333	12.3621	3.24313	0.0779739	0.158914	0.0972444	Cdip1	1
GO:0098843	GO:0098843	postsynaptic endocytic zone	1/194	12/28779	0.0833333	12.3621	3.24313	0.0779739	0.158914	0.0972444	Caly	1
GO:1990454	GO:1990454	L-type voltage-gated calcium channel complex	1/194	12/28779	0.0833333	12.3621	3.24313	0.0779739	0.158914	0.0972444	Cacng4	1
GO:1990204	GO:1990204	oxidoreductase complex	3/194	151/28779	0.0198675	2.94726	1.97642	0.0825123	0.164437	0.100624	Sdha/Dmac2/Cyb5r3	3
GO:0032420	GO:0032420	stereocilium	2/194	71/28779	0.028169	4.17874	2.20925	0.0830695	0.164437	0.100624	Twf2/Coro1a	2
GO:0043197	GO:0043197	dendritic spine	4/194	244/28779	0.0163934	2.43189	1.85045	0.0836232	0.164437	0.100624	Rph3a/Slc1a3/Itgb1/Abhd17c	4
GO:0005742	GO:0005742	mitochondrial outer membrane translocase complex	1/194	13/28779	0.0769231	11.4112	3.0931	0.0841919	0.164437	0.100624	Dnajc11	1
GO:0005916	GO:0005916	fascia adherens	1/194	13/28779	0.0769231	11.4112	3.0931	0.0841919	0.164437	0.100624	Cdh2	1
GO:0005940	GO:0005940	septin ring	1/194	13/28779	0.0769231	11.4112	3.0931	0.0841919	0.164437	0.100624	Septin7	1
GO:0031105	GO:0031105	septin complex	1/194	13/28779	0.0769231	11.4112	3.0931	0.0841919	0.164437	0.100624	Septin7	1
GO:0097542	GO:0097542	ciliary tip	1/194	13/28779	0.0769231	11.4112	3.0931	0.0841919	0.164437	0.100624	Ift52	1
GO:0099522	GO:0099522	cytosolic region	2/194	72/28779	0.0277778	4.1207	2.18417	0.0850773	0.165306	0.101155	Prkcg/Sh3gl2	2
GO:0044309	GO:0044309	neuron spine	4/194	249/28779	0.0160643	2.38306	1.80572	0.0884948	0.17106	0.104676	Rph3a/Slc1a3/Itgb1/Abhd17c	4
GO:0098799	GO:0098799	outer mitochondrial membrane protein complex	1/194	14/28779	0.0714286	10.5961	2.95862	0.0903682	0.173785	0.106344	Dnajc11	1
GO:0048787	GO:0048787	presynaptic active zone membrane	2/194	75/28779	0.0266667	3.95588	2.11158	0.0911876	0.174466	0.106761	Grin2d/Cdh2	2
GO:0000137	GO:0000137	Golgi cis cisterna	1/194	15/28779	0.0666667	9.88969	2.83707	0.096503	0.180043	0.110174	Atl1	1
GO:0032156	GO:0032156	septin cytoskeleton	1/194	15/28779	0.0666667	9.88969	2.83707	0.096503	0.180043	0.110174	Septin7	1
GO:0042824	GO:0042824	MHC class I peptide loading complex	1/194	15/28779	0.0666667	9.88969	2.83707	0.096503	0.180043	0.110174	H2-D1	1
GO:0098553	GO:0098553	lumenal side of endoplasmic reticulum membrane	1/194	15/28779	0.0666667	9.88969	2.83707	0.096503	0.180043	0.110174	H2-D1	1
GO:1990635	GO:1990635	proximal dendrite	1/194	15/28779	0.0666667	9.88969	2.83707	0.096503	0.180043	0.110174	Ppp5c	1
GO:0016328	GO:0016328	lateral plasma membrane	2/194	78/28779	0.025641	3.80373	2.04266	0.0974221	0.180858	0.110672	Myo1a/Nsg1	2
GO:0005802	GO:0005802	trans-Golgi network	4/194	259/28779	0.015444	2.29105	1.71941	0.0986385	0.182214	0.111502	Gnas/Nmnat2/Myo1b/Nsg1	4
GO:0030016	GO:0030016	myofibril	4/194	260/28779	0.0153846	2.28224	1.711	0.0996817	0.183238	0.112129	Twf2/Scn3b/Pak1/Tmod2	4
GO:0005938	GO:0005938	cell cortex	5/194	365/28779	0.0136986	2.03213	1.63484	0.101636	0.18497	0.113189	Coro1a/Myo1a/Capza2/Cdh2/Septin7	5
GO:0035869	GO:0035869	ciliary transition zone	2/194	80/28779	0.025	3.70863	1.99859	0.101644	0.18497	0.113189	Rpgrip1l/Ift52	2
GO:0001518	GO:0001518	voltage-gated sodium channel complex	1/194	16/28779	0.0625	9.27159	2.72643	0.102597	0.18497	0.113189	Scn3b	1
GO:0035253	GO:0035253	ciliary rootlet	1/194	16/28779	0.0625	9.27159	2.72643	0.102597	0.18497	0.113189	Rpgrip1l	1
GO:0032421	GO:0032421	stereocilium bundle	2/194	81/28779	0.0246914	3.66285	1.97708	0.103774	0.186197	0.113939	Twf2/Coro1a	2
GO:0008076	GO:0008076	voltage-gated potassium channel complex	2/194	82/28779	0.0243902	3.61818	1.95592	0.105916	0.188239	0.115189	Kcnip4/Kcnk1	2
GO:0031526	GO:0031526	brush border membrane	2/194	82/28779	0.0243902	3.61818	1.95592	0.105916	0.188239	0.115189	Cybrd1/Kcnk1	2
GO:0042599	GO:0042599	lamellar body	1/194	17/28779	0.0588235	8.7262	2.62508	0.108649	0.192187	0.117605	Tmem63b	1
GO:0043292	GO:0043292	contractile muscle fiber	4/194	269/28779	0.0148699	2.20588	1.63698	0.109299	0.192427	0.117752	Twf2/Scn3b/Pak1/Tmod2	4
GO:0030687	GO:0030687	preribosome	large subunit precursor	1/194	18/28779	0.0555556	8.24141	2.53174	0.114662	0.199065	0.121814	Mdn1	1
GO:0098684	GO:0098684	photoreceptor ribbon synapse	1/194	18/28779	0.0555556	8.24141	2.53174	0.114662	0.199065	0.121814	Sh3gl2	1
GO:0098690	GO:0098690	glycinergic synapse	1/194	18/28779	0.0555556	8.24141	2.53174	0.114662	0.199065	0.121814	Itgb1	1
GO:0097730	GO:0097730	non-motile cilium	3/194	177/28779	0.0169492	2.51433	1.66483	0.117899	0.203743	0.124676	Ptgs1/Rpgrip1l/Ift52	3
GO:0045111	GO:0045111	intermediate filament cytoskeleton	3/194	180/28779	0.0166667	2.47242	1.63251	0.122298	0.210376	0.128735	Slc1a4/Mdn1/Hsdl1	3
GO:0016010	GO:0016010	dystrophin-associated glycoprotein complex	1/194	20/28779	0.05	7.41727	2.36505	0.126565	0.21476	0.131418	Sgcz	1
GO:0030992	GO:0030992	intraciliary transport particle B	1/194	20/28779	0.05	7.41727	2.36505	0.126565	0.21476	0.131418	Ift52	1
GO:0098985	GO:0098985	asymmetric	glutamatergic	excitatory synapse	1/194	20/28779	0.05	7.41727	2.36505	0.126565	0.21476	0.131418	Itgb1	1
GO:0032426	GO:0032426	stereocilium tip	1/194	21/28779	0.047619	7.06406	2.29011	0.132457	0.223745	0.136916	Coro1a	1
GO:0036064	GO:0036064	ciliary basal body	3/194	188/28779	0.0159574	2.36721	1.5494	0.134315	0.225866	0.138214	Rilpl1/Rpgrip1l/Ift52	3
GO:0034705	GO:0034705	potassium channel complex	2/194	96/28779	0.0208333	3.09053	1.69021	0.137043	0.227483	0.139204	Kcnip4/Kcnk1	2
GO:0005766	GO:0005766	primary lysosome	1/194	22/28779	0.0454545	6.74297	2.21992	0.13831	0.227483	0.139204	Stx7	1
GO:0042101	GO:0042101	T cell receptor complex	1/194	22/28779	0.0454545	6.74297	2.21992	0.13831	0.227483	0.139204	Apbb1ip	1
GO:0042582	GO:0042582	azurophil granule	1/194	22/28779	0.0454545	6.74297	2.21992	0.13831	0.227483	0.139204	Stx7	1
GO:0098981	GO:0098981	cholinergic synapse	1/194	22/28779	0.0454545	6.74297	2.21992	0.13831	0.227483	0.139204	Rph3a	1
GO:0005798	GO:0005798	Golgi-associated vesicle	2/194	98/28779	0.0204082	3.02746	1.65626	0.141642	0.231946	0.141935	Itm2b/Gnas	2
GO:0005865	GO:0005865	striated muscle thin filament	1/194	23/28779	0.0434783	6.4498	2.15398	0.144123	0.233965	0.14317	Tmod2	1
GO:0032045	GO:0032045	guanyl-nucleotide exchange factor complex	1/194	23/28779	0.0434783	6.4498	2.15398	0.144123	0.233965	0.14317	Wdr41	1
GO:0005797	GO:0005797	Golgi medial cisterna	1/194	24/28779	0.0416667	6.18106	2.09184	0.149897	0.24125	0.147628	H2-D1	1
GO:0033268	GO:0033268	node of Ranvier	1/194	24/28779	0.0416667	6.18106	2.09184	0.149897	0.24125	0.147628	Nrcam	1
GO:0090665	GO:0090665	glycoprotein complex	1/194	25/28779	0.04	5.93381	2.03313	0.155632	0.24557	0.150272	Sgcz	1
GO:0098576	GO:0098576	lumenal side of membrane	1/194	25/28779	0.04	5.93381	2.03313	0.155632	0.24557	0.150272	H2-D1	1
GO:0098850	GO:0098850	extrinsic component of synaptic vesicle membrane	1/194	25/28779	0.04	5.93381	2.03313	0.155632	0.24557	0.150272	Rph3a	1
GO:0060076	GO:0060076	excitatory synapse	2/194	105/28779	0.0190476	2.82563	1.54392	0.157985	0.24557	0.150272	Lrrtm2/Itgb1	2
GO:0032398	GO:0032398	MHC class Ib protein complex	1/194	26/28779	0.0384615	5.70559	1.97752	0.161329	0.24557	0.150272	H2-D1	1
GO:0033106	GO:0033106	cis-Golgi network membrane	1/194	26/28779	0.0384615	5.70559	1.97752	0.161329	0.24557	0.150272	H2-D1	1
GO:0046930	GO:0046930	pore complex	1/194	26/28779	0.0384615	5.70559	1.97752	0.161329	0.24557	0.150272	Spg7	1
GO:0099571	GO:0099571	postsynaptic cytoskeleton	1/194	26/28779	0.0384615	5.70559	1.97752	0.161329	0.24557	0.150272	Septin7	1
GO:0005930	GO:0005930	axoneme	3/194	206/28779	0.0145631	2.16037	1.37694	0.16273	0.24557	0.150272	Rpgrip1l/Ambra1/Septin7	3
GO:0097014	GO:0097014	ciliary plasm	3/194	207/28779	0.0144928	2.14993	1.36788	0.16436	0.24557	0.150272	Rpgrip1l/Ambra1/Septin7	3
GO:0042470	GO:0042470	melanosome	2/194	108/28779	0.0185185	2.74714	1.49858	0.165094	0.24557	0.150272	Slc1a4/Itgb1	2
GO:0048770	GO:0048770	pigment granule	2/194	108/28779	0.0185185	2.74714	1.49858	0.165094	0.24557	0.150272	Slc1a4/Itgb1	2
GO:0043679	GO:0043679	axon terminus	3/194	208/28779	0.0144231	2.1396	1.35888	0.165994	0.24557	0.150272	Prkcg/L1cam/Septin7	3
GO:0030990	GO:0030990	intraciliary transport particle	1/194	27/28779	0.037037	5.49427	1.92473	0.166988	0.24557	0.150272	Ift52	1
GO:0031983	GO:0031983	vesicle lumen	1/194	27/28779	0.037037	5.49427	1.92473	0.166988	0.24557	0.150272	Egfr	1
GO:0032585	GO:0032585	multivesicular body membrane	1/194	27/28779	0.037037	5.49427	1.92473	0.166988	0.24557	0.150272	Nsg1	1
GO:0034361	GO:0034361	very-low-density lipoprotein particle	1/194	27/28779	0.037037	5.49427	1.92473	0.166988	0.24557	0.150272	Pcyox1	1
GO:0034385	GO:0034385	triglyceride-rich plasma lipoprotein particle	1/194	27/28779	0.037037	5.49427	1.92473	0.166988	0.24557	0.150272	Pcyox1	1
GO:0034706	GO:0034706	sodium channel complex	1/194	27/28779	0.037037	5.49427	1.92473	0.166988	0.24557	0.150272	Scn3b	1
GO:0036379	GO:0036379	myofilament	1/194	27/28779	0.037037	5.49427	1.92473	0.166988	0.24557	0.150272	Tmod2	1
GO:0042612	GO:0042612	MHC class I protein complex	1/194	27/28779	0.037037	5.49427	1.92473	0.166988	0.24557	0.150272	H2-D1	1
GO:0098845	GO:0098845	postsynaptic endosome	1/194	27/28779	0.037037	5.49427	1.92473	0.166988	0.24557	0.150272	Nsg1	1
GO:0016528	GO:0016528	sarcoplasm	2/194	110/28779	0.0181818	2.69719	1.4692	0.169864	0.248825	0.152263	Baalc/Reep5	2
GO:0030867	GO:0030867	rough endoplasmic reticulum membrane	1/194	28/28779	0.0357143	5.29805	1.8745	0.172608	0.250884	0.153523	Arl6ip1	1
GO:0097038	GO:0097038	perinuclear endoplasmic reticulum	1/194	28/28779	0.0357143	5.29805	1.8745	0.172608	0.250884	0.153523	Syt6	1
GO:0098562	GO:0098562	cytoplasmic side of membrane	3/194	214/28779	0.0140187	2.07961	1.30592	0.175897	0.254677	0.155845	Syt6/Gnas/Cdip1	3
GO:0005796	GO:0005796	Golgi lumen	1/194	29/28779	0.0344828	5.11536	1.82663	0.178191	0.256022	0.156667	Lrpap1	1
GO:0016327	GO:0016327	apicolateral plasma membrane	1/194	29/28779	0.0344828	5.11536	1.82663	0.178191	0.256022	0.156667	Cdh2	1
GO:0005793	GO:0005793	endoplasmic reticulum-Golgi intermediate compartment	2/194	114/28779	0.0175439	2.60255	1.41238	0.179473	0.256879	0.157192	Lrpap1/Ergic1	2
GO:0001891	GO:0001891	phagocytic cup	1/194	30/28779	0.0333333	4.94485	1.78091	0.183737	0.261802	0.160204	Coro1a	1
GO:0098803	GO:0098803	respiratory chain complex	2/194	116/28779	0.0172414	2.55768	1.38487	0.184308	0.261802	0.160204	Sdha/Dmac2	2
GO:0030137	GO:0030137	COPI-coated vesicle	1/194	31/28779	0.0322581	4.78533	1.73717	0.189245	0.265793	0.162647	Gnas	1
GO:0043194	GO:0043194	axon initial segment	1/194	31/28779	0.0322581	4.78533	1.73717	0.189245	0.265793	0.162647	Nrcam	1
GO:0097440	GO:0097440	apical dendrite	1/194	31/28779	0.0322581	4.78533	1.73717	0.189245	0.265793	0.162647	Slc7a10	1
GO:0005782	GO:0005782	peroxisomal matrix	1/194	32/28779	0.03125	4.63579	1.69527	0.194716	0.26845	0.164273	Abcd3	1
GO:0016342	GO:0016342	catenin complex	1/194	32/28779	0.03125	4.63579	1.69527	0.194716	0.26845	0.164273	Cdh2	1
GO:0030057	GO:0030057	desmosome	1/194	32/28779	0.03125	4.63579	1.69527	0.194716	0.26845	0.164273	Cdh2	1
GO:0031907	GO:0031907	microbody lumen	1/194	32/28779	0.03125	4.63579	1.69527	0.194716	0.26845	0.164273	Abcd3	1
GO:0097470	GO:0097470	ribbon synapse	1/194	32/28779	0.03125	4.63579	1.69527	0.194716	0.26845	0.164273	Sh3gl2	1
GO:0005721	GO:0005721	pericentric heterochromatin	1/194	33/28779	0.030303	4.49531	1.65507	0.20015	0.273929	0.167625	Kdm4b	1
GO:0043202	GO:0043202	lysosomal lumen	1/194	33/28779	0.030303	4.49531	1.65507	0.20015	0.273929	0.167625	Nsg1	1
GO:0044306	GO:0044306	neuron projection terminus	3/194	230/28779	0.0130435	1.93494	1.17277	0.203056	0.276895	0.16944	Prkcg/L1cam/Septin7	3
GO:0031528	GO:0031528	microvillus membrane	1/194	34/28779	0.0294118	4.3631	1.61644	0.205548	0.27827	0.170281	Podxl	1
GO:0070971	GO:0070971	endoplasmic reticulum exit site	1/194	34/28779	0.0294118	4.3631	1.61644	0.205548	0.27827	0.170281	H2-D1	1
GO:0030017	GO:0030017	sarcomere	3/194	234/28779	0.0128205	1.90186	1.14116	0.209995	0.283267	0.173339	Scn3b/Pak1/Tmod2	3
GO:0005834	GO:0005834	heterotrimeric G-protein complex	1/194	35/28779	0.0285714	4.23844	1.57928	0.21091	0.283481	0.173471	Gnas	1
GO:1905368	GO:1905368	peptidase complex	2/194	128/28779	0.015625	2.3179	1.23106	0.213668	0.286162	0.175111	Afg3l2/Spg7	2
GO:0019897	GO:0019897	extrinsic component of plasma membrane	2/194	129/28779	0.0155039	2.29993	1.21903	0.216136	0.286532	0.175337	Gnas/Cdh2	2
GO:0044305	GO:0044305	calyx of Held	1/194	36/28779	0.0277778	4.1207	1.54348	0.216236	0.286532	0.175337	Prkcg	1
GO:0080008	GO:0080008	Cul4-RING E3 ubiquitin ligase complex	1/194	36/28779	0.0277778	4.1207	1.54348	0.216236	0.286532	0.175337	Ambra1	1
GO:0032839	GO:0032839	dendrite cytoplasm	1/194	37/28779	0.027027	4.00933	1.50895	0.221526	0.291427	0.178333	Abhd12	1
GO:0101031	GO:0101031	protein folding chaperone complex	1/194	37/28779	0.027027	4.00933	1.50895	0.221526	0.291427	0.178333	Ppp5c	1
GO:0030496	GO:0030496	midbody	3/194	241/28779	0.0124481	1.84662	1.0873	0.222261	0.291427	0.178333	Cit/Sccpdh/Septin7	3
GO:0005775	GO:0005775	vacuolar lumen	1/194	38/28779	0.0263158	3.90383	1.47562	0.22678	0.295287	0.180695	Nsg1	1
GO:0032809	GO:0032809	neuronal cell body membrane	1/194	38/28779	0.0263158	3.90383	1.47562	0.22678	0.295287	0.180695	Slc6a2	1
GO:0033017	GO:0033017	sarcoplasmic reticulum membrane	1/194	40/28779	0.025	3.70863	1.41223	0.237184	0.306703	0.187681	Reep5	1
GO:0042611	GO:0042611	MHC protein complex	1/194	40/28779	0.025	3.70863	1.41223	0.237184	0.306703	0.187681	H2-D1	1
GO:0044298	GO:0044298	cell body membrane	1/194	41/28779	0.0243902	3.61818	1.38205	0.242333	0.310153	0.189792	Slc6a2	1
GO:0097431	GO:0097431	mitotic spindle pole	1/194	41/28779	0.0243902	3.61818	1.38205	0.242333	0.310153	0.189792	Rmdn2	1
GO:1905360	GO:1905360	GTPase complex	1/194	41/28779	0.0243902	3.61818	1.38205	0.242333	0.310153	0.189792	Gnas	1
GO:0048786	GO:0048786	presynaptic active zone	2/194	140/28779	0.0142857	2.11922	1.09361	0.243428	0.310495	0.190001	Grin2d/Cdh2	2
GO:0030135	GO:0030135	coated vesicle	3/194	254/28779	0.011811	1.75211	0.991854	0.245398	0.311386	0.190546	Gnas/Astn1/Ergic1	3
GO:0031312	GO:0031312	extrinsic component of organelle membrane	1/194	42/28779	0.0238095	3.53203	1.35281	0.247448	0.311386	0.190546	Rph3a	1
GO:0034358	GO:0034358	plasma lipoprotein particle	1/194	42/28779	0.0238095	3.53203	1.35281	0.247448	0.311386	0.190546	Pcyox1	1
GO:1990777	GO:1990777	lipoprotein particle	1/194	42/28779	0.0238095	3.53203	1.35281	0.247448	0.311386	0.190546	Pcyox1	1
GO:0032994	GO:0032994	protein-lipid complex	1/194	45/28779	0.0222222	3.29656	1.27013	0.262587	0.329214	0.201456	Pcyox1	1
GO:0005923	GO:0005923	bicellular tight junction	2/194	148/28779	0.0135135	2.00467	1.00948	0.263371	0.329214	0.201456	Rpgrip1l/Vapa	2
GO:0030018	GO:0030018	Z disc	2/194	149/28779	0.0134228	1.99121	0.999336	0.265866	0.331228	0.202688	Scn3b/Pak1	2
GO:0030660	GO:0030660	Golgi-associated vesicle membrane	1/194	47/28779	0.0212766	3.15628	1.2188	0.272511	0.335054	0.20503	Itm2b	1
GO:0044295	GO:0044295	axonal growth cone	1/194	47/28779	0.0212766	3.15628	1.2188	0.272511	0.335054	0.20503	L1cam	1
GO:0097546	GO:0097546	ciliary base	1/194	47/28779	0.0212766	3.15628	1.2188	0.272511	0.335054	0.20503	Ift52	1
GO:0099524	GO:0099524	postsynaptic cytosol	1/194	47/28779	0.0212766	3.15628	1.2188	0.272511	0.335054	0.20503	Prkcg	1
GO:0031461	GO:0031461	cullin-RING ubiquitin ligase complex	3/194	271/28779	0.0110701	1.6422	0.875051	0.27618	0.338456	0.207111	Ambra1/Dmac2/Cul2	3
GO:0002102	GO:0002102	podosome	1/194	48/28779	0.0208333	3.09053	1.19416	0.277423	0.338872	0.207366	Sh3gl1	1
GO:0031201	GO:0031201	SNARE complex	1/194	49/28779	0.0204082	3.02746	1.17016	0.282302	0.343712	0.210327	Stx7	1
GO:0009295	GO:0009295	nucleoid	1/194	50/28779	0.02	2.96691	1.14676	0.287148	0.347357	0.212558	Fastkd2	1
GO:0042645	GO:0042645	mitochondrial nucleoid	1/194	50/28779	0.02	2.96691	1.14676	0.287148	0.347357	0.212558	Fastkd2	1
GO:0031234	GO:0031234	extrinsic component of cytoplasmic side of plasma membrane	1/194	51/28779	0.0196078	2.90873	1.12393	0.291962	0.352044	0.215426	Gnas	1
GO:0070160	GO:0070160	tight junction	2/194	160/28779	0.0125	1.85432	0.892717	0.293284	0.352505	0.215708	Rpgrip1l/Vapa	2
GO:0005814	GO:0005814	centriole	2/194	161/28779	0.0124224	1.8428	0.883445	0.295772	0.354359	0.216843	Rilpl1/Ift52	2
GO:0033116	GO:0033116	endoplasmic reticulum-Golgi intermediate compartment membrane	1/194	52/28779	0.0192308	2.8528	1.10166	0.296743	0.354391	0.216862	Ergic1	1
GO:0031674	GO:0031674	I band	2/194	165/28779	0.0121212	1.79813	0.847005	0.305709	0.363939	0.222705	Scn3b/Pak1	2
GO:0030964	GO:0030964	NADH dehydrogenase complex	1/194	55/28779	0.0181818	2.69719	1.03789	0.310896	0.367779	0.225055	Dmac2	1
GO:0045271	GO:0045271	respiratory chain complex I	1/194	55/28779	0.0181818	2.69719	1.03789	0.310896	0.367779	0.225055	Dmac2	1
GO:0009898	GO:0009898	cytoplasmic side of plasma membrane	2/194	169/28779	0.0118343	1.75557	0.811557	0.315621	0.372194	0.227757	Syt6/Gnas	2
GO:0043296	GO:0043296	apical junction complex	2/194	174/28779	0.0114943	1.70512	0.768561	0.327965	0.385539	0.235923	Rpgrip1l/Vapa	2
GO:0005879	GO:0005879	axonemal microtubule	1/194	59/28779	0.0169492	2.51433	0.959215	0.329325	0.385928	0.236161	Rpgrip1l	1
GO:0005912	GO:0005912	adherens junction	2/194	176/28779	0.0113636	1.68574	0.751751	0.332887	0.388807	0.237923	Cdh2/Itgb1	2
GO:0030134	GO:0030134	COPII-coated ER to Golgi transport vesicle	1/194	60/28779	0.0166667	2.47242	0.940558	0.333856	0.388807	0.237923	Ergic1	1
GO:0097386	GO:0097386	glial cell projection	1/194	61/28779	0.0163934	2.43189	0.922274	0.338356	0.392828	0.240383	Itgb1	1
GO:0072686	GO:0072686	mitotic spindle	2/194	180/28779	0.0111111	1.64828	0.718765	0.342698	0.396642	0.242717	Rmdn2/Map4	2
GO:0032580	GO:0032580	Golgi cisterna membrane	1/194	72/28779	0.0138889	2.06035	0.742138	0.385902	0.445272	0.272475	Nsg1	1
GO:0000791	GO:0000791	euchromatin	1/194	73/28779	0.0136986	2.03213	0.727396	0.390052	0.44868	0.27456	Alkbh1	1
GO:0060170	GO:0060170	ciliary membrane	1/194	74/28779	0.0135135	2.00467	0.712888	0.394174	0.452035	0.276614	Gpr37l1	1
GO:0005876	GO:0005876	spindle microtubule	1/194	79/28779	0.0126582	1.87779	0.643613	0.414373	0.47375	0.289901	Rmdn2	1
GO:0016529	GO:0016529	sarcoplasmic reticulum	1/194	82/28779	0.0121951	1.80909	0.604432	0.426169	0.485755	0.297248	Reep5	1
GO:0031462	GO:0031462	Cul2-RING ubiquitin ligase complex	1/194	84/28779	0.0119048	1.76602	0.579211	0.433901	0.49307	0.301724	Cul2	1
GO:0000123	GO:0000123	histone acetyltransferase complex	1/194	88/28779	0.0113636	1.68574	0.530752	0.449057	0.50875	0.311319	Ep300	1
GO:0001750	GO:0001750	photoreceptor outer segment	1/194	93/28779	0.0107527	1.59511	0.473551	0.467434	0.52639	0.322114	Ptgs1	1
GO:0044304	GO:0044304	main axon	1/194	93/28779	0.0107527	1.59511	0.473551	0.467434	0.52639	0.322114	Nrcam	1
GO:0005758	GO:0005758	mitochondrial intermembrane space	1/194	94/28779	0.0106383	1.57814	0.462523	0.471036	0.528858	0.323624	Agk	1
GO:0043195	GO:0043195	terminal bouton	1/194	95/28779	0.0105263	1.56153	0.451624	0.474613	0.531284	0.325108	L1cam	1
GO:0035861	GO:0035861	site of double-strand break	1/194	98/28779	0.0102041	1.51373	0.419673	0.485202	0.54152	0.331372	Stk38	1
GO:0031248	GO:0031248	protein acetyltransferase complex	1/194	99/28779	0.010101	1.49844	0.409262	0.488684	0.543788	0.33276	Ep300	1
GO:0000151	GO:0000151	ubiquitin ligase complex	3/194	393/28779	0.00763359	1.13241	0.21773	0.495501	0.548206	0.335464	Ambra1/Dmac2/Cul2	3
GO:0000792	GO:0000792	heterochromatin	1/194	101/28779	0.00990099	1.46877	0.38878	0.495578	0.548206	0.335464	Kdm4b	1
GO:1902493	GO:1902493	acetyltransferase complex	1/194	104/28779	0.00961538	1.4264	0.358874	0.505746	0.557809	0.34134	Ep300	1
GO:0005901	GO:0005901	caveola	1/194	105/28779	0.00952381	1.41281	0.349113	0.50909	0.55985	0.342589	Neu3	1
GO:0030684	GO:0030684	preribosome	1/194	108/28779	0.00925926	1.37357	0.320422	0.518987	0.567406	0.347213	Mdn1	1
GO:0031970	GO:0031970	organelle envelope lumen	1/194	108/28779	0.00925926	1.37357	0.320422	0.518987	0.567406	0.347213	Agk	1
GO:0070062	GO:0070062	extracellular exosome	1/194	109/28779	0.00917431	1.36097	0.311049	0.522242	0.569305	0.348374	Podxl	1
GO:0000775	GO:0000775	chromosome	centromeric region	2/194	269/28779	0.00743494	1.10294	0.13974	0.543057	0.59028	0.36121	Kdm4b/Septin7	2
GO:0005776	GO:0005776	autophagosome	1/194	117/28779	0.00854701	1.26791	0.239215	0.547503	0.593392	0.363115	Ambra1	1
GO:0030667	GO:0030667	secretory granule membrane	1/194	119/28779	0.00840336	1.2466	0.22207	0.553608	0.59828	0.366105	Tmem63b	1
GO:0005604	GO:0005604	basement membrane	1/194	122/28779	0.00819672	1.21595	0.196911	0.562612	0.60583	0.370726	Itgb1	1
GO:0005819	GO:0005819	spindle	3/194	435/28779	0.00689655	1.02307	0.039944	0.563826	0.60583	0.370726	Rmdn2/Map4/Septin7	3
GO:1902554	GO:1902554	serine/threonine protein kinase complex	1/194	123/28779	0.00813008	1.20606	0.188669	0.565573	0.605971	0.370812	Wdr41	1
GO:0034451	GO:0034451	centriolar satellite	1/194	125/28779	0.008	1.18676	0.172391	0.571436	0.610508	0.373588	Podxl	1
GO:0005881	GO:0005881	cytoplasmic microtubule	1/194	129/28779	0.00775194	1.14996	0.140631	0.582925	0.621014	0.380017	Rpgrip1l	1
GO:0090734	GO:0090734	site of DNA damage	1/194	130/28779	0.00769231	1.14112	0.13285	0.585749	0.622255	0.380776	Stk38	1
GO:1903561	GO:1903561	extracellular vesicle	1/194	131/28779	0.00763359	1.13241	0.12513	0.588554	0.623469	0.381519	Podxl	1
GO:1902911	GO:1902911	protein kinase complex	1/194	136/28779	0.00735294	1.09077	0.0874152	0.602299	0.636232	0.389329	Wdr41	1
GO:0043230	GO:0043230	extracellular organelle	1/194	140/28779	0.00714286	1.05961	0.0582458	0.612965	0.643871	0.394004	Podxl	1
GO:0065010	GO:0065010	extracellular membrane-bounded organelle	1/194	140/28779	0.00714286	1.05961	0.0582458	0.612965	0.643871	0.394004	Podxl	1
GO:0005882	GO:0005882	intermediate filament	1/194	143/28779	0.00699301	1.03738	0.036916	0.620778	0.650256	0.397911	Slc1a4	1
GO:0005874	GO:0005874	microtubule	3/194	489/28779	0.00613497	0.910094	-0.165191	0.642954	0.671609	0.410978	Rpgrip1l/Rmdn2/Map4	3
GO:0030136	GO:0030136	clathrin-coated vesicle	1/194	164/28779	0.00609756	0.904545	-0.100992	0.671243	0.699211	0.427868	Astn1	1
GO:0000776	GO:0000776	kinetochore	1/194	173/28779	0.00578035	0.857488	-0.154885	0.69077	0.717558	0.439095	Septin7	1
GO:0000922	GO:0000922	spindle pole	1/194	184/28779	0.00543478	0.806225	-0.217232	0.713075	0.738659	0.452008	Rmdn2	1
GO:0000779	GO:0000779	condensed chromosome	centromeric region	1/194	185/28779	0.00540541	0.801867	-0.222724	0.715022	0.738659	0.452008	Septin7	1
GO:0098687	GO:0098687	chromosomal region	2/194	390/28779	0.00512821	0.760745	-0.391904	0.741311	0.763713	0.467339	Kdm4b/Septin7	2
GO:0001669	GO:0001669	acrosomal vesicle	1/194	201/28779	0.00497512	0.738037	-0.307033	0.744439	0.764835	0.468025	Itgb1	1
GO:0032993	GO:0032993	protein-DNA complex	1/194	248/28779	0.00403226	0.598167	-0.523571	0.8145	0.834528	0.510673	Ep300	1
GO:0036126	GO:0036126	sperm flagellum	1/194	254/28779	0.00393701	0.584037	-0.548556	0.821941	0.839858	0.513934	Septin7	1
GO:0061695	GO:0061695	transferase complex	transferring phosphorus-containing groups	1/194	272/28779	0.00367647	0.545387	-0.620601	0.842529	0.858555	0.525376	Wdr41	1
GO:0097729	GO:0097729	9+2 motile cilium	1/194	279/28779	0.00358423	0.531704	-0.647534	0.84988	0.863699	0.528523	Septin7	1
GO:0035770	GO:0035770	ribonucleoprotein granule	1/194	285/28779	0.00350877	0.52051	-0.670174	0.855908	0.867475	0.530834	Fastkd2	1
GO:0000793	GO:0000793	condensed chromosome	1/194	341/28779	0.00293255	0.43503	-0.864599	0.901751	0.911474	0.557758	Septin7	1
GO:0031514	GO:0031514	motile cilium	1/194	363/28779	0.00275482	0.408665	-0.934044	0.915492	0.922875	0.564734	Septin7	1
GO:0005759	GO:0005759	mitochondrial matrix	1/194	380/28779	0.00263158	0.390383	-0.985507	0.924784	0.929743	0.568937	Fastkd2	1
GO:0062023	GO:0062023	collagen-containing extracellular matrix	1/194	391/28779	0.00255754	0.3794	-1.01788	0.930248	0.932735	0.570769	Itgb1	1
GO:0016607	GO:0016607	nuclear speck	1/194	438/28779	0.00228311	0.338688	-1.14894	0.949479	0.949479	0.581015	Dnajc11	1
