# Supplementary material for: Disruption of the LRRK2 substrate RAB12 facilitates neurotransmission and causes hyperactivity in mice
Source: NPJ Parkinsons Dis. 2026 Apr 24;12:159. doi: 10.1038/s41531-026-01353-4 (PMC13319756; doi:10.1038/s41531-026-01353-4)
Supplement: Supplementary file 5 — Data S4 [file 41531_2026_1353_MOESM5_ESM.xls]

## Sheet: Data S4 synaptosome_up_MF
	ID	Description	GeneRatio	BgRatio	RichFactor	FoldEnrichment	zScore	pvalue	p.adjust	qvalue	geneID	Count
GO:0046873	GO:0046873	metal ion transmembrane transporter activity	15/187	450/28366	0.0333333	5.05633	7.06581	3.44024e-07	0.000141604	8.8133e-05	Slc24a3/Slc12a9/Grin2d/Scn3b/Kcnip4/Slc1a3/Slc30a10/Kcnj16/Cnnm4/Slc6a2/Cacng4/Cacng2/Grin2c/Kcnk1/Kcnj12	15
GO:0008514	GO:0008514	organic anion transmembrane transporter activity	12/187	279/28366	0.0430108	6.52429	7.55398	3.74615e-07	0.000141604	8.8133e-05	Slc1a4/Slc7a10/Slc25a16/Slc2a8/Grin2d/Abcd3/Slc1a3/Slco3a1/Slc27a2/Abcd2/Slc43a2/Grin2c	12
GO:0046943	GO:0046943	carboxylic acid transmembrane transporter activity	9/187	199/28366	0.0452261	6.86034	6.75817	7.43097e-06	0.00146237	0.000910166	Slc1a4/Slc7a10/Grin2d/Abcd3/Slc1a3/Slc27a2/Abcd2/Slc43a2/Grin2c	9
GO:0005342	GO:0005342	organic acid transmembrane transporter activity	9/187	200/28366	0.045	6.82604	6.73559	7.73743e-06	0.00146237	0.000910166	Slc1a4/Slc7a10/Grin2d/Abcd3/Slc1a3/Slc27a2/Abcd2/Slc43a2/Grin2c	9
GO:0005261	GO:0005261	monoatomic cation channel activity	11/187	334/28366	0.0329341	4.99577	5.98407	1.47563e-05	0.00223115	0.00138864	Slc24a3/Tmem63b/Grin2d/Scn3b/Kcnip4/Kcnj16/Cacng4/Cacng2/Grin2c/Kcnk1/Kcnj12	11
GO:0022804	GO:0022804	active transmembrane transporter activity	12/187	439/28366	0.0273349	4.14642	5.41235	3.78587e-05	0.00281887	0.00175443	Slc1a4/Slc24a3/Slc25a16/Slc12a9/Slc2a8/Cybrd1/Abcd3/Slc1a3/Slc30a10/Slco3a1/Slc6a2/Abcd2	12
GO:0005216	GO:0005216	monoatomic ion channel activity	12/187	444/28366	0.027027	4.09973	5.36279	4.22254e-05	0.00281887	0.00175443	Slc1a4/Slc24a3/Tmem63b/Grin2d/Scn3b/Kcnip4/Kcnj16/Cacng4/Cacng2/Grin2c/Kcnk1/Kcnj12	12
GO:0015218	GO:0015218	pyrimidine nucleotide transmembrane transporter activity	2/187	2/28366	1	151.69	17.3606	4.32288e-05	0.00281887	0.00175443	Slc25a36/Slc25a33	2
GO:0034597	GO:0034597	phosphatidylinositol-4	5-bisphosphate 4-phosphatase activity	2/187	2/28366	1	151.69	17.3606	4.32288e-05	0.00281887	0.00175443	Pip4p1/Pip4p2	2
GO:0050197	GO:0050197	phytanate-CoA ligase activity	2/187	2/28366	1	151.69	17.3606	4.32288e-05	0.00281887	0.00175443	Acsl1/Slc27a2	2
GO:0070251	GO:0070251	pristanate-CoA ligase activity	2/187	2/28366	1	151.69	17.3606	4.32288e-05	0.00281887	0.00175443	Acsl1/Slc27a2	2
GO:0047676	GO:0047676	arachidonate-CoA ligase activity	3/187	11/28366	0.272727	41.37	10.9091	4.47439e-05	0.00281887	0.00175443	Acsl5/Acsl1/Slc27a2	3
GO:0015171	GO:0015171	amino acid transmembrane transporter activity	6/187	106/28366	0.0566038	8.58622	6.37443	7.48297e-05	0.00435163	0.00270841	Slc1a4/Slc7a10/Grin2d/Slc1a3/Slc43a2/Grin2c	6
GO:0004467	GO:0004467	long-chain fatty acid-CoA ligase activity	3/187	15/28366	0.2	30.338	9.25851	0.000121008	0.00653441	0.00406695	Acsl5/Acsl1/Slc27a2	3
GO:0015291	GO:0015291	secondary active transmembrane transporter activity	9/187	292/28366	0.0308219	4.67537	5.14269	0.000147367	0.00697333	0.00434012	Slc1a4/Slc24a3/Slc25a16/Slc12a9/Slc2a8/Slc1a3/Slc30a10/Slco3a1/Slc6a2	9
GO:0016877	GO:0016877	ligase activity	forming carbon-sulfur bonds	4/187	41/28366	0.097561	14.799	7.20285	0.000153056	0.00697333	0.00434012	Acsl5/Acsl1/Slc27a2/Uba7	4
GO:0005244	GO:0005244	voltage-gated monoatomic ion channel activity	7/187	173/28366	0.0404624	6.13774	5.52171	0.000156808	0.00697333	0.00434012	Grin2d/Kcnj16/Cacng4/Cacng2/Grin2c/Kcnk1/Kcnj12	7
GO:0022832	GO:0022832	voltage-gated channel activity	7/187	175/28366	0.04	6.06759	5.47791	0.000168323	0.00697707	0.00434245	Grin2d/Kcnj16/Cacng4/Cacng2/Grin2c/Kcnk1/Kcnj12	7
GO:0032977	GO:0032977	membrane insertase activity	3/187	17/28366	0.176471	26.7688	8.65763	0.000179098	0.00697707	0.00434245	Cox18/Mtch1/Mtch2	3
GO:0015175	GO:0015175	neutral L-amino acid transmembrane transporter activity	4/187	43/28366	0.0930233	14.1107	7.00873	0.000184611	0.00697707	0.00434245	Slc1a4/Slc7a10/Slc1a3/Slc43a2	4
GO:0099094	GO:0099094	ligand-gated monoatomic cation channel activity	6/187	126/28366	0.047619	7.22333	5.70328	0.000193807	0.00697707	0.00434245	Tmem63b/Grin2d/Kcnj16/Grin2c/Kcnk1/Kcnj12	6
GO:0005324	GO:0005324	long-chain fatty acid transmembrane transporter activity	3/187	18/28366	0.166667	25.2816	8.39465	0.000213876	0.00734955	0.00457428	Abcd3/Slc27a2/Abcd2	3
GO:0003779	GO:0003779	actin binding	11/187	455/28366	0.0241758	3.66723	4.67226	0.0002329	0.00765533	0.0047646	Twf2/Ablim1/Coro1a/Egfr/Mylk/Myo1a/Capza2/Myo1b/Slc6a2/Tmod2/Itgb1	11
GO:0050839	GO:0050839	cell adhesion molecule binding	9/187	313/28366	0.028754	4.36169	4.8718	0.000246815	0.00777466	0.00483886	Clstn3/Gfra1/Nrcam/Egfr/Itgb2/L1cam/Adam9/Cdh2/Itgb1	9
GO:0090434	GO:0090434	oleoyl-CoA ligase activity	2/187	4/28366	0.5	75.8449	12.1948	0.000257123	0.0077754	0.00483932	Acsl5/Acsl1	2
GO:0050660	GO:0050660	flavin adenine dinucleotide binding	5/187	89/28366	0.0561798	8.5219	5.78969	0.000312983	0.00910058	0.00566411	Fmo1/Pcyox1/Sdha/Steap3/Cyb5r3	5
GO:0016790	GO:0016790	thiolester hydrolase activity	4/187	51/28366	0.0784314	11.8972	6.34516	0.000358789	0.0100461	0.00625259	Abcd3/Abhd12/Abcd2/Abhd17c	4
GO:0022843	GO:0022843	voltage-gated monoatomic cation channel activity	6/187	144/28366	0.0416667	6.32041	5.21413	0.000397738	0.0107389	0.0066838	Grin2d/Kcnj16/Cacng4/Cacng2/Kcnk1/Kcnj12	6
GO:0035255	GO:0035255	ionotropic glutamate receptor binding	4/187	53/28366	0.0754717	11.4483	6.20211	0.000416129	0.010848	0.00675171	Gnas/Cacng4/Cacng2/Nsg1	4
GO:0015085	GO:0015085	calcium ion transmembrane transporter activity	6/187	148/28366	0.0405405	6.14959	5.1167	0.000460089	0.0115943	0.00721614	Slc24a3/Grin2d/Slc30a10/Cacng4/Cacng2/Grin2c	6
GO:0005242	GO:0005242	inward rectifier potassium channel activity	3/187	25/28366	0.12	18.2028	7.00988	0.00058271	0.0130585	0.00812748	Kcnj16/Kcnk1/Kcnj12	3
GO:0015645	GO:0015645	fatty acid ligase activity	3/187	25/28366	0.12	18.2028	7.00988	0.00058271	0.0130585	0.00812748	Acsl5/Acsl1/Slc27a2	3
GO:0120515	GO:0120515	fatty acid-CoA ligase activity	3/187	25/28366	0.12	18.2028	7.00988	0.00058271	0.0130585	0.00812748	Acsl5/Acsl1/Slc27a2	3
GO:0005178	GO:0005178	integrin binding	6/187	155/28366	0.0387097	5.87186	4.95452	0.000587288	0.0130585	0.00812748	Gfra1/Egfr/Itgb2/L1cam/Adam9/Itgb1	6
GO:0032051	GO:0032051	clathrin light chain binding	2/187	6/28366	0.333333	50.5633	9.89081	0.000637237	0.0133941	0.00833635	Caly/Nsg1	2
GO:0015245	GO:0015245	fatty acid transmembrane transporter activity	3/187	26/28366	0.115385	17.5027	6.85789	0.000655532	0.0133941	0.00833635	Abcd3/Slc27a2/Abcd2	3
GO:0016405	GO:0016405	CoA-ligase activity	3/187	26/28366	0.115385	17.5027	6.85789	0.000655532	0.0133941	0.00833635	Acsl5/Acsl1/Slc27a2	3
GO:0051015	GO:0051015	actin filament binding	7/187	221/28366	0.0316742	4.80466	4.62552	0.000686894	0.0136656	0.00850531	Twf2/Ablim1/Coro1a/Egfr/Myo1a/Capza2/Myo1b	7
GO:0015079	GO:0015079	potassium ion transmembrane transporter activity	6/187	161/28366	0.0372671	5.65304	4.82321	0.000716689	0.0138927	0.00864669	Slc24a3/Slc12a9/Kcnip4/Kcnj16/Kcnk1/Kcnj12	6
GO:0170055	GO:0170055	lipid transmembrane transporter activity	4/187	63/28366	0.0634921	9.6311	5.58688	0.000804229	0.0151999	0.00946028	Abcd3/Slco3a1/Slc27a2/Abcd2	4
GO:0004972	GO:0004972	NMDA glutamate receptor activity	2/187	7/28366	0.285714	43.34	9.12648	0.00088826	0.0157247	0.00978691	Grin2d/Grin2c	2
GO:0035473	GO:0035473	lipase binding	2/187	7/28366	0.285714	43.34	9.12648	0.00088826	0.0157247	0.00978691	Faf2/Lrpap1	2
GO:0015081	GO:0015081	sodium ion transmembrane transporter activity	6/187	168/28366	0.0357143	5.41749	4.67811	0.000894396	0.0157247	0.00978691	Slc24a3/Scn3b/Slc1a3/Cnnm4/Slc6a2/Kcnk1	6
GO:0015179	GO:0015179	L-amino acid transmembrane transporter activity	4/187	66/28366	0.0606061	9.19332	5.42861	0.000958254	0.0164646	0.0102474	Slc1a4/Slc7a10/Slc1a3/Slc43a2	4
GO:0016878	GO:0016878	acid-thiol ligase activity	3/187	30/28366	0.1	15.169	6.32528	0.00100401	0.0168673	0.010498	Acsl5/Acsl1/Slc27a2	3
GO:0004176	GO:0004176	ATP-dependent peptidase activity	2/187	8/28366	0.25	37.9225	8.50839	0.00117921	0.0189677	0.0118053	Afg3l2/Spg7	2
GO:0034596	GO:0034596	phosphatidylinositol phosphate 4-phosphatase activity	2/187	8/28366	0.25	37.9225	8.50839	0.00117921	0.0189677	0.0118053	Pip4p1/Pip4p2	2
GO:0043236	GO:0043236	laminin binding	3/187	32/28366	0.09375	14.2209	6.09582	0.00121476	0.0191325	0.0119079	Ctss/Adam9/Itgb1	3
GO:0022836	GO:0022836	gated channel activity	8/187	317/28366	0.0252366	3.82813	4.12497	0.00126346	0.0192918	0.012007	Tmem63b/Grin2d/Kcnj16/Cacng4/Cacng2/Grin2c/Kcnk1/Kcnj12	8
GO:0015276	GO:0015276	ligand-gated monoatomic ion channel activity	6/187	180/28366	0.0333333	5.05633	4.44736	0.00127591	0.0192918	0.012007	Tmem63b/Grin2d/Kcnj16/Grin2c/Kcnk1/Kcnj12	6
GO:0022834	GO:0022834	ligand-gated channel activity	6/187	185/28366	0.0324324	4.91967	4.35719	0.00146726	0.0217499	0.0135369	Tmem63b/Grin2d/Kcnj16/Grin2c/Kcnk1/Kcnj12	6
GO:0002039	GO:0002039	p53 binding	4/187	76/28366	0.0526316	7.98368	4.9662	0.00162088	0.0227241	0.0141433	Ep300/Pttg1ip/Mul1/Armc10	4
GO:0005518	GO:0005518	collagen binding	4/187	76/28366	0.0526316	7.98368	4.9662	0.00162088	0.0227241	0.0141433	Ctss/Adam9/Pak1/Itgb1	4
GO:0017124	GO:0017124	SH3 domain binding	5/187	128/28366	0.0390625	5.92538	4.54965	0.00162315	0.0227241	0.0141433	Cit/Sh3gl1/Dpysl3/Adam9/Arhgap1	5
GO:0005262	GO:0005262	calcium channel activity	5/187	129/28366	0.0387597	5.87945	4.52487	0.00167972	0.0230885	0.0143701	Slc24a3/Grin2d/Cacng4/Cacng2/Grin2c	5
GO:0051020	GO:0051020	GTPase binding	8/187	337/28366	0.0237389	3.60095	3.91284	0.00185515	0.0232844	0.014492	Rilpl1/Rph3a/Sh3gl1/Bnip3/Ambra1/Mfn2/Pak1/Arhgap1	8
GO:0008028	GO:0008028	monocarboxylic acid transmembrane transporter activity	4/187	79/28366	0.0506329	7.6805	4.84371	0.0018694	0.0232844	0.014492	Slc1a4/Abcd3/Slc27a2/Abcd2	4
GO:0000099	GO:0000099	sulfur amino acid transmembrane transporter activity	2/187	10/28366	0.2	30.338	7.55887	0.00187877	0.0232844	0.014492	Slc1a4/Slc43a2	2
GO:0022849	GO:0022849	glutamate-gated calcium ion channel activity	2/187	10/28366	0.2	30.338	7.55887	0.00187877	0.0232844	0.014492	Grin2d/Grin2c	2
GO:0035374	GO:0035374	chondroitin sulfate binding	2/187	10/28366	0.2	30.338	7.55887	0.00187877	0.0232844	0.014492	Dpysl3/Adgre5	2
GO:0098809	GO:0098809	nitrite reductase activity	2/187	10/28366	0.2	30.338	7.55887	0.00187877	0.0232844	0.014492	Mtarc2/Cyb5r3	2
GO:0035254	GO:0035254	glutamate receptor binding	4/187	80/28366	0.05	7.58449	4.80431	0.00195778	0.0238723	0.0148578	Gnas/Cacng4/Cacng2/Nsg1	4
GO:0044389	GO:0044389	ubiquitin-like protein ligase binding	8/187	347/28366	0.0230548	3.49717	3.81273	0.00222344	0.0266813	0.0166061	Prr7/Faf2/Egfr/Ambra1/Erbb2/Mfn2/Cul2/Mul1	8
GO:0015368	GO:0015368	calcium:monoatomic cation antiporter activity	2/187	12/28366	0.166667	25.2816	6.85348	0.00273172	0.0322685	0.0200836	Slc24a3/Slc30a10	2
GO:0005525	GO:0005525	GTP binding	8/187	363/28366	0.0220386	3.34303	3.65997	0.00292979	0.0339555	0.0211335	Gnas/Rhot2/Mfn2/Arl4c/Rhot1/Pck1/Atl1/Septin7	8
GO:0015293	GO:0015293	symporter activity	5/187	147/28366	0.0340136	5.15952	4.11889	0.00296437	0.0339555	0.0211335	Slc1a4/Slc24a3/Slc12a9/Slc1a3/Slc6a2	5
GO:0106019	GO:0106019	phosphatidylinositol-4	5-bisphosphate phosphatase activity	2/187	13/28366	0.153846	23.3369	6.56212	0.00321444	0.0362704	0.0225743	Pip4p1/Pip4p2	2
GO:0071949	GO:0071949	FAD binding	3/187	45/28366	0.0666667	10.1127	4.98364	0.00326399	0.0362879	0.0225852	Pcyox1/Steap3/Cyb5r3	3
GO:0008474	GO:0008474	palmitoyl-(protein) hydrolase activity	2/187	14/28366	0.142857	21.67	6.30176	0.00373396	0.0397588	0.0247455	Abhd12/Abhd17c	2
GO:0016595	GO:0016595	glutamate binding	2/187	14/28366	0.142857	21.67	6.30176	0.00373396	0.0397588	0.0247455	Grin2d/Slc1a3	2
GO:0098599	GO:0098599	palmitoyl hydrolase activity	2/187	14/28366	0.142857	21.67	6.30176	0.00373396	0.0397588	0.0247455	Abhd12/Abhd17c	2
GO:0015605	GO:0015605	organophosphate ester transmembrane transporter activity	3/187	48/28366	0.0625	9.48061	4.79034	0.00392141	0.0406107	0.0252757	Slc25a16/Slc25a36/Slc25a33	3
GO:0043014	GO:0043014	alpha-tubulin binding	3/187	48/28366	0.0625	9.48061	4.79034	0.00392141	0.0406107	0.0252757	Gnas/Arl4c/Slc6a2	3
GO:0016661	GO:0016661	oxidoreductase activity	acting on other nitrogenous compounds as donors	2/187	15/28366	0.133333	20.2253	6.06714	0.0042898	0.0416015	0.0258923	Mtarc2/Cyb5r3	2
GO:0016812	GO:0016812	hydrolase activity	acting on carbon-nitrogen (but not peptide) bonds	in cyclic amides	2/187	15/28366	0.133333	20.2253	6.06714	0.0042898	0.0416015	0.0258923	Dpysl5/Dpysl3	2
GO:0042043	GO:0042043	neurexin family protein binding	2/187	15/28366	0.133333	20.2253	6.06714	0.0042898	0.0416015	0.0258923	Clstn3/Lrrtm2	2
GO:0019001	GO:0019001	guanyl nucleotide binding	8/187	388/28366	0.0206186	3.12763	3.43757	0.00437076	0.0416015	0.0258923	Gnas/Rhot2/Mfn2/Arl4c/Rhot1/Pck1/Atl1/Septin7	8
GO:0032561	GO:0032561	guanyl ribonucleotide binding	8/187	388/28366	0.0206186	3.12763	3.43757	0.00437076	0.0416015	0.0258923	Gnas/Rhot2/Mfn2/Arl4c/Rhot1/Pck1/Atl1/Septin7	8
GO:0030276	GO:0030276	clathrin binding	3/187	50/28366	0.06	9.10139	4.67066	0.00440124	0.0416015	0.0258923	Syt6/Caly/Nsg1	3
GO:0003924	GO:0003924	GTPase activity	7/187	307/28366	0.0228013	3.45873	3.52852	0.00440227	0.0416015	0.0258923	Gnas/Rhot2/Mfn2/Arl4c/Rhot1/Atl1/Septin7	7
GO:0005030	GO:0005030	neurotrophin receptor activity	3/187	51/28366	0.0588235	8.92293	4.6133	0.00465389	0.0429643	0.0267405	Gfra1/Egfr/Erbb2	3
GO:0015631	GO:0015631	tubulin binding	8/187	393/28366	0.0203562	3.08783	3.39525	0.00471506	0.0429643	0.0267405	Rmdn2/Gnas/Vapa/Arl4c/Map4/Pak1/Ppp5c/Slc6a2	8
GO:0016722	GO:0016722	oxidoreductase activity	acting on metal ions	2/187	16/28366	0.125	18.9612	5.85422	0.00488146	0.0429643	0.0267405	Cybrd1/Steap3	2
GO:0020037	GO:0020037	heme binding	5/187	166/28366	0.0301205	4.56897	3.75683	0.00496609	0.0429643	0.0267405	Ptgs1/Cyp2j13/Steap3/Ptges2/Hccs	5
GO:0016247	GO:0016247	channel regulator activity	5/187	169/28366	0.0295858	4.48787	3.70468	0.00535245	0.0429643	0.0267405	Scn3b/Kcnip4/Stx7/Cacng4/Cacng2	5
GO:0016667	GO:0016667	oxidoreductase activity	acting on a sulfur group of donors	3/187	54/28366	0.0555556	8.42721	4.45028	0.0054638	0.0429643	0.0267405	Pcyox1/Tmx2/Txndc5	3
GO:0098631	GO:0098631	cell adhesion mediator activity	3/187	55/28366	0.0545455	8.27399	4.39872	0.00575134	0.0429643	0.0267405	Clstn3/Nrcam/Itgb1	3
GO:0141108	GO:0141108	transporter regulator activity	5/187	173/28366	0.0289017	4.3841	3.63701	0.00590005	0.0429643	0.0267405	Scn3b/Kcnip4/Stx7/Cacng4/Cacng2	5
GO:0015932	GO:0015932	nucleobase-containing compound transmembrane transporter activity	3/187	56/28366	0.0535714	8.12624	4.34845	0.00604779	0.0429643	0.0267405	Slc25a16/Slc25a36/Slc25a33	3
GO:0031625	GO:0031625	ubiquitin protein ligase binding	7/187	326/28366	0.0214724	3.25714	3.33909	0.00606862	0.0429643	0.0267405	Faf2/Egfr/Ambra1/Erbb2/Mfn2/Cul2/Mul1	7
GO:0003756	GO:0003756	protein disulfide isomerase activity	2/187	18/28366	0.111111	16.8544	5.48119	0.00617026	0.0429643	0.0267405	Creld1/Txndc5	2
GO:0004970	GO:0004970	glutamate-gated receptor activity	2/187	18/28366	0.111111	16.8544	5.48119	0.00617026	0.0429643	0.0267405	Grin2d/Grin2c	2
GO:0016864	GO:0016864	intramolecular oxidoreductase activity	transposing S-S bonds	2/187	18/28366	0.111111	16.8544	5.48119	0.00617026	0.0429643	0.0267405	Creld1/Txndc5	2
GO:0046906	GO:0046906	tetrapyrrole binding	5/187	175/28366	0.0285714	4.334	3.60395	0.00618814	0.0429643	0.0267405	Ptgs1/Cyp2j13/Steap3/Ptges2/Hccs	5
GO:0000252	GO:0000252	3-beta-hydroxysteroid dehydrogenase [NAD(P)+]/C4-decarboxylase activity	1/187	1/28366	1	151.69	12.2756	0.0065924	0.0429643	0.0267405	Nsdhl	1
GO:0004408	GO:0004408	holocytochrome-c synthase activity	1/187	1/28366	1	151.69	12.2756	0.0065924	0.0429643	0.0267405	Hccs	1
GO:0005328	GO:0005328	neurotransmitter:sodium symporter activity	1/187	1/28366	1	151.69	12.2756	0.0065924	0.0429643	0.0267405	Slc6a2	1
GO:0015191	GO:0015191	L-methionine transmembrane transporter activity	1/187	1/28366	1	151.69	12.2756	0.0065924	0.0429643	0.0267405	Slc43a2	1
GO:0015195	GO:0015195	L-threonine transmembrane transporter activity	1/187	1/28366	1	151.69	12.2756	0.0065924	0.0429643	0.0267405	Slc1a4	1
GO:0015284	GO:0015284	fructose uniporter activity	1/187	1/28366	1	151.69	12.2756	0.0065924	0.0429643	0.0267405	Slc2a8	1
GO:0019144	GO:0019144	ADP-sugar diphosphatase activity	1/187	1/28366	1	151.69	12.2756	0.0065924	0.0429643	0.0267405	Nudt5	1
GO:0019782	GO:0019782	ISG15 activating enzyme activity	1/187	1/28366	1	151.69	12.2756	0.0065924	0.0429643	0.0267405	Uba7	1
GO:0031870	GO:0031870	thromboxane A2 receptor binding	1/187	1/28366	1	151.69	12.2756	0.0065924	0.0429643	0.0267405	Rpgrip1l	1
GO:0034590	GO:0034590	L-hydroxyproline transmembrane transporter activity	1/187	1/28366	1	151.69	12.2756	0.0065924	0.0429643	0.0267405	Slc1a4	1
GO:0035598	GO:0035598	N6-threonylcarbomyladenosine methylthiotransferase activity	1/187	1/28366	1	151.69	12.2756	0.0065924	0.0429643	0.0267405	Cdkal1	1
GO:0043865	GO:0043865	methionine transmembrane transporter activity	1/187	1/28366	1	151.69	12.2756	0.0065924	0.0429643	0.0267405	Slc43a2	1
GO:0047620	GO:0047620	acylglycerol kinase activity	1/187	1/28366	1	151.69	12.2756	0.0065924	0.0429643	0.0267405	Agk	1
GO:0051008	GO:0051008	Hsp27 protein binding	1/187	1/28366	1	151.69	12.2756	0.0065924	0.0429643	0.0267405	Gmeb1	1
GO:0061712	GO:0061712	tRNA (N(6)-L-threonylcarbamoyladenosine(37)-C(2))-methylthiotransferase	1/187	1/28366	1	151.69	12.2756	0.0065924	0.0429643	0.0267405	Cdkal1	1
GO:0102149	GO:0102149	farnesylcysteine lyase activity	1/187	1/28366	1	151.69	12.2756	0.0065924	0.0429643	0.0267405	Pcyox1	1
GO:0102175	GO:0102175	3-beta-hydroxysteroid dehydrogenase (NAD+)/C4-decarboxylase activity	1/187	1/28366	1	151.69	12.2756	0.0065924	0.0429643	0.0267405	Nsdhl	1
GO:0106264	GO:0106264	protein serine kinase activity (using GTP as donor)	1/187	1/28366	1	151.69	12.2756	0.0065924	0.0429643	0.0267405	Pck1	1
GO:0140069	GO:0140069	histone butyryltransferase activity	1/187	1/28366	1	151.69	12.2756	0.0065924	0.0429643	0.0267405	Ep300	1
GO:0140580	GO:0140580	mitochondrion autophagosome adaptor activity	1/187	1/28366	1	151.69	12.2756	0.0065924	0.0429643	0.0267405	Bnip3	1
GO:0140778	GO:0140778	microtubule stabilizing activity	1/187	1/28366	1	151.69	12.2756	0.0065924	0.0429643	0.0267405	Map4	1
GO:0140983	GO:0140983	calcium:manganese antiporter activity	1/187	1/28366	1	151.69	12.2756	0.0065924	0.0429643	0.0267405	Slc30a10	1
GO:0140597	GO:0140597	protein carrier chaperone	5/187	180/28366	0.0277778	4.21361	3.5234	0.00695139	0.0449167	0.0279557	Cox18/Mtch1/Mtch2/Afg3l2/Spg7	5
GO:0015172	GO:0015172	acidic amino acid transmembrane transporter activity	2/187	20/28366	0.1	15.169	5.16366	0.0075965	0.0486691	0.0302911	Slc1a4/Slc1a3	2
GO:1901682	GO:1901682	sulfur compound transmembrane transporter activity	3/187	62/28366	0.0483871	7.33983	4.07098	0.00801741	0.0508031	0.0316193	Slc1a4/Slc25a16/Slc43a2	3
GO:0004222	GO:0004222	metalloendopeptidase activity	4/187	119/28366	0.0336134	5.09882	3.65002	0.00806398	0.0508031	0.0316193	Zmpste24/Afg3l2/Adam9/Spg7	4
GO:0016860	GO:0016860	intramolecular oxidoreductase activity	3/187	63/28366	0.047619	7.22333	4.02834	0.00837807	0.0523456	0.0325794	Creld1/Txndc5/Ptges2	3
GO:0005267	GO:0005267	potassium channel activity	4/187	123/28366	0.0325203	4.933	3.56099	0.00903506	0.0555326	0.0345629	Kcnip4/Kcnj16/Kcnk1/Kcnj12	4
GO:0030165	GO:0030165	PDZ domain binding	4/187	123/28366	0.0325203	4.933	3.56099	0.00903506	0.0555326	0.0345629	Cit/L1cam/Grin2c/Kcnj12	4
GO:0015377	GO:0015377	chloride:monoatomic cation symporter activity	2/187	23/28366	0.0869565	13.1904	4.76441	0.00998526	0.0603908	0.0375866	Slc12a9/Slc6a2	2
GO:0031690	GO:0031690	adrenergic receptor binding	2/187	23/28366	0.0869565	13.1904	4.76441	0.00998526	0.0603908	0.0375866	Sh3gl1/Gnas	2
GO:0008237	GO:0008237	metallopeptidase activity	5/187	199/28366	0.0251256	3.8113	3.242	0.0104527	0.0627159	0.0390337	Zmpste24/Erap1/Afg3l2/Adam9/Spg7	5
GO:0050840	GO:0050840	extracellular matrix binding	3/187	70/28366	0.0428571	6.50099	3.75385	0.0111687	0.0640969	0.0398933	Ctss/Adam9/Itgb1	3
GO:1990782	GO:1990782	protein tyrosine kinase binding	4/187	132/28366	0.030303	4.59666	3.37404	0.011491	0.0640969	0.0398933	Prr7/Erbb2/Cdh2/Itgb1	4
GO:0031406	GO:0031406	carboxylic acid binding	5/187	204/28366	0.0245098	3.71789	3.17369	0.0115435	0.0640969	0.0398933	Prr7/Grin2d/Slc1a3/L1cam/Pck1	5
GO:0034593	GO:0034593	phosphatidylinositol bisphosphate phosphatase activity	2/187	25/28366	0.08	12.1352	4.53742	0.0117386	0.0640969	0.0398933	Pip4p1/Pip4p2	2
GO:0008066	GO:0008066	glutamate receptor activity	2/187	26/28366	0.0769231	11.6684	4.43341	0.0126622	0.0640969	0.0398933	Grin2d/Grin2c	2
GO:0015296	GO:0015296	monoatomic anion:monoatomic cation symporter activity	2/187	26/28366	0.0769231	11.6684	4.43341	0.0126622	0.0640969	0.0398933	Slc12a9/Slc6a2	2
GO:0043177	GO:0043177	organic acid binding	5/187	210/28366	0.0238095	3.61166	3.0945	0.0129519	0.0640969	0.0398933	Prr7/Grin2d/Slc1a3/L1cam/Pck1	5
GO:0001729	GO:0001729	ceramide kinase activity	1/187	2/28366	0.5	75.8449	8.62269	0.0131416	0.0640969	0.0398933	Agk	1
GO:0001735	GO:0001735	prenylcysteine oxidase activity	1/187	2/28366	0.5	75.8449	8.62269	0.0131416	0.0640969	0.0398933	Pcyox1	1
GO:0004611	GO:0004611	phosphoenolpyruvate carboxykinase activity	1/187	2/28366	0.5	75.8449	8.62269	0.0131416	0.0640969	0.0398933	Pck1	1
GO:0004613	GO:0004613	phosphoenolpyruvate carboxykinase (GTP) activity	1/187	2/28366	0.5	75.8449	8.62269	0.0131416	0.0640969	0.0398933	Pck1	1
GO:0008516	GO:0008516	hexose uniporter activity	1/187	2/28366	0.5	75.8449	8.62269	0.0131416	0.0640969	0.0398933	Slc2a8	1
GO:0015188	GO:0015188	L-isoleucine transmembrane transporter activity	1/187	2/28366	0.5	75.8449	8.62269	0.0131416	0.0640969	0.0398933	Slc43a2	1
GO:0015192	GO:0015192	L-phenylalanine transmembrane transporter activity	1/187	2/28366	0.5	75.8449	8.62269	0.0131416	0.0640969	0.0398933	Slc43a2	1
GO:0034899	GO:0034899	trimethylamine monooxygenase activity	1/187	2/28366	0.5	75.8449	8.62269	0.0131416	0.0640969	0.0398933	Fmo1	1
GO:0035596	GO:0035596	methylthiotransferase activity	1/187	2/28366	0.5	75.8449	8.62269	0.0131416	0.0640969	0.0398933	Cdkal1	1
GO:0036505	GO:0036505	prosaposin receptor activity	1/187	2/28366	0.5	75.8449	8.62269	0.0131416	0.0640969	0.0398933	Gpr37l1	1
GO:0044716	GO:0044716	8-oxo-GDP phosphatase activity	1/187	2/28366	0.5	75.8449	8.62269	0.0131416	0.0640969	0.0398933	Nudt5	1
GO:0047747	GO:0047747	cholate-CoA ligase activity	1/187	2/28366	0.5	75.8449	8.62269	0.0131416	0.0640969	0.0398933	Slc27a2	1
GO:0050497	GO:0050497	alkylthioltransferase activity	1/187	2/28366	0.5	75.8449	8.62269	0.0131416	0.0640969	0.0398933	Cdkal1	1
GO:0061920	GO:0061920	protein propionyltransferase activity	1/187	2/28366	0.5	75.8449	8.62269	0.0131416	0.0640969	0.0398933	Ep300	1
GO:0061922	GO:0061922	histone propionyltransferase activity	1/187	2/28366	0.5	75.8449	8.62269	0.0131416	0.0640969	0.0398933	Ep300	1
GO:0106226	GO:0106226	peptide 2-hydroxyisobutyryltransferase activity	1/187	2/28366	0.5	75.8449	8.62269	0.0131416	0.0640969	0.0398933	Ep300	1
GO:0140064	GO:0140064	peptide crotonyltransferase activity	1/187	2/28366	0.5	75.8449	8.62269	0.0131416	0.0640969	0.0398933	Ep300	1
GO:0140065	GO:0140065	peptide butyryltransferase activity	1/187	2/28366	0.5	75.8449	8.62269	0.0131416	0.0640969	0.0398933	Ep300	1
GO:0140068	GO:0140068	histone crotonyltransferase activity	1/187	2/28366	0.5	75.8449	8.62269	0.0131416	0.0640969	0.0398933	Ep300	1
GO:0141002	GO:0141002	histone H4K16 propionyltransferase activity	1/187	2/28366	0.5	75.8449	8.62269	0.0131416	0.0640969	0.0398933	Ep300	1
GO:0141131	GO:0141131	DNA N6-methyladenine demethylase activity	1/187	2/28366	0.5	75.8449	8.62269	0.0131416	0.0640969	0.0398933	Alkbh1	1
GO:1990984	GO:1990984	tRNA demethylase activity	1/187	2/28366	0.5	75.8449	8.62269	0.0131416	0.0640969	0.0398933	Alkbh1	1
GO:0003785	GO:0003785	actin monomer binding	2/187	27/28366	0.0740741	11.2363	4.33492	0.0136165	0.0655673	0.0408084	Twf2/Coro1a	2
GO:0015215	GO:0015215	nucleotide transmembrane transporter activity	2/187	27/28366	0.0740741	11.2363	4.33492	0.0136165	0.0655673	0.0408084	Slc25a36/Slc25a33	2
GO:0099604	GO:0099604	ligand-gated calcium channel activity	2/187	30/28366	0.0666667	10.1127	4.06804	0.016659	0.0765656	0.0476536	Grin2d/Grin2c	2
GO:0015101	GO:0015101	organic cation transmembrane transporter activity	3/187	83/28366	0.0361446	5.48277	3.33174	0.0176203	0.0765656	0.0476536	Slc1a4/Slc6a2/Slc43a2	3
GO:0047617	GO:0047617	fatty acyl-CoA hydrolase activity	2/187	31/28366	0.0645161	9.78644	3.98733	0.0177316	0.0765656	0.0476536	Abcd3/Abcd2	2
GO:0052866	GO:0052866	phosphatidylinositol phosphate phosphatase activity	2/187	31/28366	0.0645161	9.78644	3.98733	0.0177316	0.0765656	0.0476536	Pip4p1/Pip4p2	2
GO:0016289	GO:0016289	acyl-CoA hydrolase activity	2/187	32/28366	0.0625	9.48061	3.91019	0.0188327	0.0765656	0.0476536	Abcd3/Abcd2	2
GO:0016705	GO:0016705	oxidoreductase activity	acting on paired donors	with incorporation or reduction of molecular oxygen	5/187	233/28366	0.0214592	3.25515	2.81575	0.0194182	0.0765656	0.0476536	Ptgs1/Fmo1/Cyp2j13/Alkbh1/Kdm4b	5
GO:0046982	GO:0046982	protein heterodimerization activity	6/187	319/28366	0.0188088	2.8531	2.71144	0.0195005	0.0765656	0.0476536	Syt6/Vapa/Erbb2/Itgb1/Abcd2/Kcnk1	6
GO:0031072	GO:0031072	heat shock protein binding	4/187	155/28366	0.0258065	3.91458	2.96402	0.0195956	0.0765656	0.0476536	Gmeb1/Erbb2/Itgb2/Ppp5c	4
GO:0000104	GO:0000104	succinate dehydrogenase activity	1/187	3/28366	0.333333	50.5633	6.99349	0.0196478	0.0765656	0.0476536	Sdha	1
GO:0000293	GO:0000293	ferric-chelate reductase activity	1/187	3/28366	0.333333	50.5633	6.99349	0.0196478	0.0765656	0.0476536	Steap3	1
GO:0000309	GO:0000309	nicotinamide-nucleotide adenylyltransferase activity	1/187	3/28366	0.333333	50.5633	6.99349	0.0196478	0.0765656	0.0476536	Nmnat2	1
GO:0001042	GO:0001042	RNA polymerase I core binding	1/187	3/28366	0.333333	50.5633	6.99349	0.0196478	0.0765656	0.0476536	Erbb2	1
GO:0004346	GO:0004346	glucose-6-phosphatase activity	1/187	3/28366	0.333333	50.5633	6.99349	0.0196478	0.0765656	0.0476536	G6pc3	1
GO:0004515	GO:0004515	nicotinate-nucleotide adenylyltransferase activity	1/187	3/28366	0.333333	50.5633	6.99349	0.0196478	0.0765656	0.0476536	Nmnat2	1
GO:0004605	GO:0004605	phosphatidate cytidylyltransferase activity	1/187	3/28366	0.333333	50.5633	6.99349	0.0196478	0.0765656	0.0476536	Cds2	1
GO:0004666	GO:0004666	prostaglandin-endoperoxide synthase activity	1/187	3/28366	0.333333	50.5633	6.99349	0.0196478	0.0765656	0.0476536	Ptgs1	1
GO:0005334	GO:0005334	norepinephrine:sodium symporter activity	1/187	3/28366	0.333333	50.5633	6.99349	0.0196478	0.0765656	0.0476536	Slc6a2	1
GO:0008177	GO:0008177	succinate dehydrogenase (quinone) activity	1/187	3/28366	0.333333	50.5633	6.99349	0.0196478	0.0765656	0.0476536	Sdha	1
GO:0008481	GO:0008481	sphingosine kinase activity	1/187	3/28366	0.333333	50.5633	6.99349	0.0196478	0.0765656	0.0476536	Agk	1
GO:0008823	GO:0008823	cupric reductase (NADH) activity	1/187	3/28366	0.333333	50.5633	6.99349	0.0196478	0.0765656	0.0476536	Steap3	1
GO:0008940	GO:0008940	nitrate reductase activity	1/187	3/28366	0.333333	50.5633	6.99349	0.0196478	0.0765656	0.0476536	Mtarc2	1
GO:0015184	GO:0015184	L-cystine transmembrane transporter activity	1/187	3/28366	0.333333	50.5633	6.99349	0.0196478	0.0765656	0.0476536	Slc1a4	1
GO:0015228	GO:0015228	coenzyme A transmembrane transporter activity	1/187	3/28366	0.333333	50.5633	6.99349	0.0196478	0.0765656	0.0476536	Slc25a16	1
GO:0017050	GO:0017050	D-erythro-sphingosine kinase activity	1/187	3/28366	0.333333	50.5633	6.99349	0.0196478	0.0765656	0.0476536	Agk	1
GO:0030369	GO:0030369	ICAM-3 receptor activity	1/187	3/28366	0.333333	50.5633	6.99349	0.0196478	0.0765656	0.0476536	Itgb2	1
GO:0031852	GO:0031852	mu-type opioid receptor binding	1/187	3/28366	0.333333	50.5633	6.99349	0.0196478	0.0765656	0.0476536	Gnas	1
GO:0031862	GO:0031862	prostanoid receptor binding	1/187	3/28366	0.333333	50.5633	6.99349	0.0196478	0.0765656	0.0476536	Rpgrip1l	1
GO:0033149	GO:0033149	FFAT motif binding	1/187	3/28366	0.333333	50.5633	6.99349	0.0196478	0.0765656	0.0476536	Vapa	1
GO:0036134	GO:0036134	12-hydroxyheptadecatrienoic acid synthase activity	1/187	3/28366	0.333333	50.5633	6.99349	0.0196478	0.0765656	0.0476536	Ptges2	1
GO:0044715	GO:0044715	8-oxo-dGDP phosphatase activity	1/187	3/28366	0.333333	50.5633	6.99349	0.0196478	0.0765656	0.0476536	Nudt5	1
GO:0050309	GO:0050309	sugar-terminal-phosphatase activity	1/187	3/28366	0.333333	50.5633	6.99349	0.0196478	0.0765656	0.0476536	G6pc3	1
GO:0052851	GO:0052851	ferric-chelate reductase (NADPH) activity	1/187	3/28366	0.333333	50.5633	6.99349	0.0196478	0.0765656	0.0476536	Steap3	1
GO:0102354	GO:0102354	11-cis-retinol dehydrogenase activity	1/187	3/28366	0.333333	50.5633	6.99349	0.0196478	0.0765656	0.0476536	Rdh14	1
GO:0120300	GO:0120300	peptide lactyltransferase (CoA-dependent) activity	1/187	3/28366	0.333333	50.5633	6.99349	0.0196478	0.0765656	0.0476536	Ep300	1
GO:0120301	GO:0120301	histone lactyltransferase (CoA-dependent) activity	1/187	3/28366	0.333333	50.5633	6.99349	0.0196478	0.0765656	0.0476536	Ep300	1
GO:0140777	GO:0140777	protein-containing complex stabilizing activity	1/187	3/28366	0.333333	50.5633	6.99349	0.0196478	0.0765656	0.0476536	Map4	1
GO:0141185	GO:0141185	UFM1-modified protein reader activity	1/187	3/28366	0.333333	50.5633	6.99349	0.0196478	0.0765656	0.0476536	Stk38	1
GO:0099106	GO:0099106	ion channel regulator activity	4/187	158/28366	0.0253165	3.84025	2.91641	0.0208572	0.0808618	0.0503275	Scn3b/Kcnip4/Stx7/Cacng4	4
GO:0051213	GO:0051213	dioxygenase activity	3/187	92/28366	0.0326087	4.94641	3.08853	0.0230754	0.0881258	0.0548486	Ptgs1/Alkbh1/Kdm4b	3
GO:0001968	GO:0001968	fibronectin binding	2/187	36/28366	0.0555556	8.42721	3.63248	0.023514	0.0881258	0.0548486	Ctss/Itgb1	2
GO:0019902	GO:0019902	phosphatase binding	5/187	247/28366	0.0202429	3.07064	2.66259	0.0242387	0.0881258	0.0548486	Sh3gl1/Egfr/Ambra1/Cdh2/Ncam1	5
GO:0140104	GO:0140104	molecular carrier activity	5/187	247/28366	0.0202429	3.07064	2.66259	0.0242387	0.0881258	0.0548486	Cox18/Mtch1/Mtch2/Afg3l2/Spg7	5
GO:0016874	GO:0016874	ligase activity	4/187	166/28366	0.0240964	3.65518	2.79494	0.0244613	0.0881258	0.0548486	Acsl5/Acsl1/Slc27a2/Uba7	4
GO:0098632	GO:0098632	cell-cell adhesion mediator activity	2/187	37/28366	0.0540541	8.19945	3.56972	0.0247515	0.0881258	0.0548486	Clstn3/Nrcam	2
GO:0005249	GO:0005249	voltage-gated potassium channel activity	3/187	96/28366	0.03125	4.74031	2.9904	0.0257615	0.0881258	0.0548486	Kcnj16/Kcnk1/Kcnj12	3
GO:0000146	GO:0000146	microfilament motor activity	2/187	38/28366	0.0526316	7.98368	3.50927	0.0260151	0.0881258	0.0548486	Myo1a/Myo1b	2
GO:0042887	GO:0042887	amide transmembrane transporter activity	2/187	38/28366	0.0526316	7.98368	3.50927	0.0260151	0.0881258	0.0548486	Slc14a1/Slc25a16	2
GO:0004308	GO:0004308	exo-alpha-sialidase activity	1/187	4/28366	0.25	37.9225	6.01591	0.0261114	0.0881258	0.0548486	Neu3	1
GO:0004687	GO:0004687	myosin light chain kinase activity	1/187	4/28366	0.25	37.9225	6.01591	0.0261114	0.0881258	0.0548486	Mylk	1
GO:0004839	GO:0004839	ubiquitin activating enzyme activity	1/187	4/28366	0.25	37.9225	6.01591	0.0261114	0.0881258	0.0548486	Uba7	1
GO:0005314	GO:0005314	high-affinity L-glutamate transmembrane transporter activity	1/187	4/28366	0.25	37.9225	6.01591	0.0261114	0.0881258	0.0548486	Slc1a3	1
GO:0005330	GO:0005330	dopamine:sodium symporter activity	1/187	4/28366	0.25	37.9225	6.01591	0.0261114	0.0881258	0.0548486	Slc6a2	1
GO:0015265	GO:0015265	urea channel activity	1/187	4/28366	0.25	37.9225	6.01591	0.0261114	0.0881258	0.0548486	Slc14a1	1
GO:0016997	GO:0016997	alpha-sialidase activity	1/187	4/28366	0.25	37.9225	6.01591	0.0261114	0.0881258	0.0548486	Neu3	1
GO:0031697	GO:0031697	beta-1 adrenergic receptor binding	1/187	4/28366	0.25	37.9225	6.01591	0.0261114	0.0881258	0.0548486	Sh3gl1	1
GO:0048408	GO:0048408	epidermal growth factor binding	1/187	4/28366	0.25	37.9225	6.01591	0.0261114	0.0881258	0.0548486	Egfr	1
GO:0050220	GO:0050220	prostaglandin-E synthase activity	1/187	4/28366	0.25	37.9225	6.01591	0.0261114	0.0881258	0.0548486	Ptges2	1
GO:0051430	GO:0051430	corticotropin-releasing hormone receptor 1 binding	1/187	4/28366	0.25	37.9225	6.01591	0.0261114	0.0881258	0.0548486	Gnas	1
GO:0070326	GO:0070326	very-low-density lipoprotein particle receptor binding	1/187	4/28366	0.25	37.9225	6.01591	0.0261114	0.0881258	0.0548486	Lrpap1	1
GO:0140506	GO:0140506	endoplasmic reticulum-autophagosome adaptor activity	1/187	4/28366	0.25	37.9225	6.01591	0.0261114	0.0881258	0.0548486	Bnip3	1
GO:0140567	GO:0140567	membrane protein dislocase activity	1/187	4/28366	0.25	37.9225	6.01591	0.0261114	0.0881258	0.0548486	Afg3l2	1
GO:0140571	GO:0140571	transmembrane ascorbate ferrireductase activity	1/187	4/28366	0.25	37.9225	6.01591	0.0261114	0.0881258	0.0548486	Cybrd1	1
GO:0140575	GO:0140575	transmembrane monodehydroascorbate reductase activity	1/187	4/28366	0.25	37.9225	6.01591	0.0261114	0.0881258	0.0548486	Cybrd1	1
GO:0140768	GO:0140768	protein ADP-ribosyltransferase-substrate adaptor activity	1/187	4/28366	0.25	37.9225	6.01591	0.0261114	0.0881258	0.0548486	Nmnat2	1
GO:0160183	GO:0160183	autophagosome-membrane adaptor activity	1/187	4/28366	0.25	37.9225	6.01591	0.0261114	0.0881258	0.0548486	Bnip3	1
GO:0170009	GO:0170009	endoplasmic reticulum-organelle membrane tether activity	1/187	4/28366	0.25	37.9225	6.01591	0.0261114	0.0881258	0.0548486	Bnip3	1
GO:1902945	GO:1902945	metalloendopeptidase activity involved in amyloid precursor protein catabolic process	1/187	4/28366	0.25	37.9225	6.01591	0.0261114	0.0881258	0.0548486	Adam9	1
GO:0005546	GO:0005546	phosphatidylinositol-4	5-bisphosphate binding	3/187	97/28366	0.0309278	4.69144	2.96671	0.0264581	0.0888992	0.0553299	Rph3a/Twf2/Myo1b	3
GO:0140828	GO:0140828	metal cation:monoatomic cation antiporter activity	2/187	39/28366	0.0512821	7.77897	3.451	0.0273044	0.0913368	0.056847	Slc24a3/Slc30a10	2
GO:0015036	GO:0015036	disulfide oxidoreductase activity	2/187	40/28366	0.05	7.58449	3.39476	0.0286189	0.0953124	0.0593214	Tmx2/Txndc5	2
GO:0005319	GO:0005319	lipid transporter activity	4/187	176/28366	0.0227273	3.4475	2.65326	0.0294656	0.0977016	0.0608084	Abcd3/Slco3a1/Slc27a2/Abcd2	4
GO:0043495	GO:0043495	protein-membrane adaptor activity	2/187	41/28366	0.0487805	7.3995	3.34043	0.0299584	0.0977434	0.0608345	Bnip3/Vapa	2
GO:0001965	GO:0001965	G-protein alpha-subunit binding	2/187	42/28366	0.047619	7.22333	3.28791	0.0313223	0.0977434	0.0608345	Gnas/Ppp5c	2
GO:0001537	GO:0001537	dermatan 4-sulfotransferase activity	1/187	5/28366	0.2	30.338	5.34446	0.0325325	0.0977434	0.0608345	Chst8	1
GO:0005354	GO:0005354	galactose transmembrane transporter activity	1/187	5/28366	0.2	30.338	5.34446	0.0325325	0.0977434	0.0608345	Slc2a8	1
GO:0008273	GO:0008273	calcium	potassium:sodium antiporter activity	1/187	5/28366	0.2	30.338	5.34446	0.0325325	0.0977434	0.0608345	Slc24a3	1
GO:0010856	GO:0010856	adenylate cyclase activator activity	1/187	5/28366	0.2	30.338	5.34446	0.0325325	0.0977434	0.0608345	Gnas	1
GO:0015501	GO:0015501	glutamate:sodium symporter activity	1/187	5/28366	0.2	30.338	5.34446	0.0325325	0.0977434	0.0608345	Slc1a3	1
GO:0016167	GO:0016167	glial cell-derived neurotrophic factor receptor activity	1/187	5/28366	0.2	30.338	5.34446	0.0325325	0.0977434	0.0608345	Gfra1	1
GO:0016635	GO:0016635	oxidoreductase activity	acting on the CH-CH group of donors	quinone or related compound as acceptor	1/187	5/28366	0.2	30.338	5.34446	0.0325325	0.0977434	0.0608345	Sdha	1
GO:0016723	GO:0016723	oxidoreductase activity	acting on metal ions	NAD or NADP as acceptor	1/187	5/28366	0.2	30.338	5.34446	0.0325325	0.0977434	0.0608345	Steap3	1
GO:0019960	GO:0019960	C-X3-C chemokine binding	1/187	5/28366	0.2	30.338	5.34446	0.0325325	0.0977434	0.0608345	Itgb1	1
GO:0035514	GO:0035514	DNA demethylase activity	1/187	5/28366	0.2	30.338	5.34446	0.0325325	0.0977434	0.0608345	Alkbh1	1
GO:0035515	GO:0035515	oxidative RNA demethylase activity	1/187	5/28366	0.2	30.338	5.34446	0.0325325	0.0977434	0.0608345	Alkbh1	1
GO:0035516	GO:0035516	broad specificity oxidative DNA demethylase activity	1/187	5/28366	0.2	30.338	5.34446	0.0325325	0.0977434	0.0608345	Alkbh1	1
GO:0047391	GO:0047391	alkylglycerophosphoethanolamine phosphodiesterase activity	1/187	5/28366	0.2	30.338	5.34446	0.0325325	0.0977434	0.0608345	Gnas	1
GO:0047631	GO:0047631	ADP-ribose diphosphatase activity	1/187	5/28366	0.2	30.338	5.34446	0.0325325	0.0977434	0.0608345	Nudt5	1
GO:0047822	GO:0047822	hypotaurine monooxygenase activity	1/187	5/28366	0.2	30.338	5.34446	0.0325325	0.0977434	0.0608345	Fmo1	1
GO:0050692	GO:0050692	DNA binding domain binding	1/187	5/28366	0.2	30.338	5.34446	0.0325325	0.0977434	0.0608345	Armc10	1
GO:0098639	GO:0098639	collagen binding involved in cell-matrix adhesion	1/187	5/28366	0.2	30.338	5.34446	0.0325325	0.0977434	0.0608345	Itgb1	1
GO:0098640	GO:0098640	integrin binding involved in cell-matrix adhesion	1/187	5/28366	0.2	30.338	5.34446	0.0325325	0.0977434	0.0608345	Itgb1	1
GO:0120534	GO:0120534	dermatan sulfotransferase activity	1/187	5/28366	0.2	30.338	5.34446	0.0325325	0.0977434	0.0608345	Chst8	1
GO:0140684	GO:0140684	histone H3K9me2/H3K9me3 demethylase activity	1/187	5/28366	0.2	30.338	5.34446	0.0325325	0.0977434	0.0608345	Kdm4b	1
GO:1905030	GO:1905030	voltage-gated monoatomic ion channel activity involved in regulation of postsynaptic membrane potential	1/187	5/28366	0.2	30.338	5.34446	0.0325325	0.0977434	0.0608345	Kcnk1	1
GO:0008200	GO:0008200	ion channel inhibitor activity	2/187	43/28366	0.0465116	7.05534	3.23707	0.0327104	0.0977434	0.0608345	Scn3b/Stx7	2
GO:0043531	GO:0043531	ADP binding	2/187	43/28366	0.0465116	7.05534	3.23707	0.0327104	0.0977434	0.0608345	Ppp5c/Cyb5r3	2
GO:0005245	GO:0005245	voltage-gated calcium channel activity	2/187	44/28366	0.0454545	6.89499	3.18784	0.0341223	0.100767	0.0627166	Cacng4/Cacng2	2
GO:0032451	GO:0032451	demethylase activity	2/187	44/28366	0.0454545	6.89499	3.18784	0.0341223	0.100767	0.0627166	Alkbh1/Kdm4b	2
GO:0043394	GO:0043394	proteoglycan binding	2/187	44/28366	0.0454545	6.89499	3.18784	0.0341223	0.100767	0.0627166	Ctss/Mfn2	2
GO:0016248	GO:0016248	channel inhibitor activity	2/187	45/28366	0.0444444	6.74177	3.14013	0.0355576	0.104597	0.0651003	Scn3b/Stx7	2
GO:0141110	GO:0141110	transporter inhibitor activity	2/187	47/28366	0.0425532	6.45489	3.04891	0.0384969	0.108151	0.0673122	Scn3b/Stx7	2
GO:0004128	GO:0004128	cytochrome-b5 reductase activity	acting on NAD(P)H	1/187	6/28366	0.166667	25.2816	4.84563	0.0389116	0.108151	0.0673122	Cyb5r3	1
GO:0005353	GO:0005353	fructose transmembrane transporter activity	1/187	6/28366	0.166667	25.2816	4.84563	0.0389116	0.108151	0.0673122	Slc2a8	1
GO:0015190	GO:0015190	L-leucine transmembrane transporter activity	1/187	6/28366	0.166667	25.2816	4.84563	0.0389116	0.108151	0.0673122	Slc43a2	1
GO:0015194	GO:0015194	L-serine transmembrane transporter activity	1/187	6/28366	0.166667	25.2816	4.84563	0.0389116	0.108151	0.0673122	Slc1a4	1
GO:0015204	GO:0015204	urea transmembrane transporter activity	1/187	6/28366	0.166667	25.2816	4.84563	0.0389116	0.108151	0.0673122	Slc14a1	1
GO:0016662	GO:0016662	oxidoreductase activity	acting on other nitrogenous compounds as donors	cytochrome as acceptor	1/187	6/28366	0.166667	25.2816	4.84563	0.0389116	0.108151	0.0673122	Cyb5r3	1
GO:0030368	GO:0030368	interleukin-17 receptor activity	1/187	6/28366	0.166667	25.2816	4.84563	0.0389116	0.108151	0.0673122	Il17ra	1
GO:0033300	GO:0033300	dehydroascorbic acid transmembrane transporter activity	1/187	6/28366	0.166667	25.2816	4.84563	0.0389116	0.108151	0.0673122	Slc2a8	1
GO:0043125	GO:0043125	ErbB-3 class receptor binding	1/187	6/28366	0.166667	25.2816	4.84563	0.0389116	0.108151	0.0673122	Erbb2	1
GO:0050421	GO:0050421	nitrite reductase (NO-forming) activity	1/187	6/28366	0.166667	25.2816	4.84563	0.0389116	0.108151	0.0673122	Cyb5r3	1
GO:0051429	GO:0051429	corticotropin-releasing hormone receptor binding	1/187	6/28366	0.166667	25.2816	4.84563	0.0389116	0.108151	0.0673122	Gnas	1
GO:0086006	GO:0086006	voltage-gated sodium channel activity involved in cardiac muscle cell action potential	1/187	6/28366	0.166667	25.2816	4.84563	0.0389116	0.108151	0.0673122	Scn3b	1
GO:1901480	GO:1901480	oleate transmembrane transporter activity	1/187	6/28366	0.166667	25.2816	4.84563	0.0389116	0.108151	0.0673122	Slc27a2	1
GO:1990760	GO:1990760	osmolarity-sensing monoatomic cation channel activity	1/187	6/28366	0.166667	25.2816	4.84563	0.0389116	0.108151	0.0673122	Tmem63b	1
GO:0016853	GO:0016853	isomerase activity	4/187	193/28366	0.0207254	3.14383	2.43446	0.0392707	0.10875	0.0676846	Creld1/Cyp2j13/Txndc5/Ptges2	4
GO:0140359	GO:0140359	ABC-type transporter activity	2/187	48/28366	0.0416667	6.32041	3.00527	0.0400001	0.109384	0.0680794	Abcd3/Abcd2	2
GO:0015294	GO:0015294	solute:monoatomic cation symporter activity	3/187	115/28366	0.026087	3.95713	2.58852	0.0406997	0.109384	0.0680794	Slc12a9/Slc1a3/Slc6a2	3
GO:0005004	GO:0005004	GPI-linked ephrin receptor activity	2/187	49/28366	0.0408163	6.19142	2.96285	0.0415254	0.109384	0.0680794	Egfr/Erbb2	2
GO:0005008	GO:0005008	hepatocyte growth factor receptor activity	2/187	49/28366	0.0408163	6.19142	2.96285	0.0415254	0.109384	0.0680794	Egfr/Erbb2	2
GO:0005010	GO:0005010	insulin-like growth factor receptor activity	2/187	49/28366	0.0408163	6.19142	2.96285	0.0415254	0.109384	0.0680794	Egfr/Erbb2	2
GO:0005011	GO:0005011	macrophage colony-stimulating factor receptor activity	2/187	49/28366	0.0408163	6.19142	2.96285	0.0415254	0.109384	0.0680794	Egfr/Erbb2	2
GO:0005017	GO:0005017	platelet-derived growth factor receptor activity	2/187	49/28366	0.0408163	6.19142	2.96285	0.0415254	0.109384	0.0680794	Egfr/Erbb2	2
GO:0005018	GO:0005018	platelet-derived growth factor alpha-receptor activity	2/187	49/28366	0.0408163	6.19142	2.96285	0.0415254	0.109384	0.0680794	Egfr/Erbb2	2
GO:0005019	GO:0005019	platelet-derived growth factor beta-receptor activity	2/187	49/28366	0.0408163	6.19142	2.96285	0.0415254	0.109384	0.0680794	Egfr/Erbb2	2
GO:0005020	GO:0005020	stem cell factor receptor activity	2/187	49/28366	0.0408163	6.19142	2.96285	0.0415254	0.109384	0.0680794	Egfr/Erbb2	2
GO:0008288	GO:0008288	boss receptor activity	2/187	49/28366	0.0408163	6.19142	2.96285	0.0415254	0.109384	0.0680794	Egfr/Erbb2	2
GO:0036332	GO:0036332	placental growth factor receptor activity	2/187	49/28366	0.0408163	6.19142	2.96285	0.0415254	0.109384	0.0680794	Egfr/Erbb2	2
GO:0038062	GO:0038062	protein tyrosine kinase collagen receptor activity	2/187	49/28366	0.0408163	6.19142	2.96285	0.0415254	0.109384	0.0680794	Egfr/Erbb2	2
GO:0060175	GO:0060175	brain-derived neurotrophic factor receptor activity	2/187	49/28366	0.0408163	6.19142	2.96285	0.0415254	0.109384	0.0680794	Egfr/Erbb2	2
GO:0005516	GO:0005516	calmodulin binding	4/187	198/28366	0.020202	3.06444	2.37469	0.0424686	0.11148	0.069384	Egfr/Mylk/Myo1a/Myo1b	4
GO:0005003	GO:0005003	ephrin receptor activity	2/187	50/28366	0.04	6.06759	2.9216	0.0430722	0.111653	0.0694918	Egfr/Erbb2	2
GO:0005005	GO:0005005	transmembrane-ephrin receptor activity	2/187	50/28366	0.04	6.06759	2.9216	0.0430722	0.111653	0.0694918	Egfr/Erbb2	2
GO:0005007	GO:0005007	fibroblast growth factor receptor activity	2/187	50/28366	0.04	6.06759	2.9216	0.0430722	0.111653	0.0694918	Egfr/Erbb2	2
GO:0016829	GO:0016829	lyase activity	4/187	199/28366	0.0201005	3.04904	2.36296	0.0431253	0.111653	0.0694918	Alkbh1/Ptges2/Hccs/Pck1	4
GO:0005006	GO:0005006	epidermal growth factor receptor activity	2/187	51/28366	0.0392157	5.94862	2.88145	0.0446403	0.113648	0.0707334	Egfr/Erbb2	2
GO:0005272	GO:0005272	sodium channel activity	2/187	51/28366	0.0392157	5.94862	2.88145	0.0446403	0.113648	0.0707334	Scn3b/Kcnk1	2
GO:0005034	GO:0005034	osmosensor activity	1/187	7/28366	0.142857	21.67	4.45546	0.0452488	0.113648	0.0707334	Tmem63b	1
GO:0005138	GO:0005138	interleukin-6 receptor binding	1/187	7/28366	0.142857	21.67	4.45546	0.0452488	0.113648	0.0707334	Erap1	1
GO:0017020	GO:0017020	myosin phosphatase regulator activity	1/187	7/28366	0.142857	21.67	4.45546	0.0452488	0.113648	0.0707334	Ppp1r16a	1
GO:0019869	GO:0019869	chloride channel inhibitor activity	1/187	7/28366	0.142857	21.67	4.45546	0.0452488	0.113648	0.0707334	Stx7	1
GO:0030151	GO:0030151	molybdenum ion binding	1/187	7/28366	0.142857	21.67	4.45546	0.0452488	0.113648	0.0707334	Mtarc2	1
GO:0050291	GO:0050291	sphingosine N-acyltransferase activity	1/187	7/28366	0.142857	21.67	4.45546	0.0452488	0.113648	0.0707334	Cers1	1
GO:0160072	GO:0160072	ubiquitin ligase complex scaffold activity	1/187	7/28366	0.142857	21.67	4.45546	0.0452488	0.113648	0.0707334	Cul2	1
GO:0005021	GO:0005021	vascular endothelial growth factor receptor activity	2/187	52/28366	0.0384615	5.83422	2.84235	0.0462293	0.115344	0.0717891	Egfr/Erbb2	2
GO:0051879	GO:0051879	Hsp90 protein binding	2/187	52/28366	0.0384615	5.83422	2.84235	0.0462293	0.115344	0.0717891	Erbb2/Ppp5c	2
GO:1902936	GO:1902936	phosphatidylinositol bisphosphate binding	3/187	122/28366	0.0245902	3.73008	2.46173	0.0470931	0.117113	0.07289	Rph3a/Twf2/Myo1b	3
GO:0031267	GO:0031267	small GTPase binding	5/187	297/28366	0.016835	2.5537	2.19271	0.04743	0.117423	0.0730826	Rilpl1/Rph3a/Mfn2/Pak1/Arhgap1	5
GO:0005544	GO:0005544	calcium-dependent phospholipid binding	2/187	53/28366	0.0377358	5.72414	2.80426	0.0478389	0.117423	0.0730826	Rph3a/Syt6	2
GO:0038064	GO:0038064	collagen receptor activity	2/187	53/28366	0.0377358	5.72414	2.80426	0.0478389	0.117423	0.0730826	Egfr/Erbb2	2
GO:1904315	GO:1904315	transmitter-gated monoatomic ion channel activity involved in regulation of postsynaptic membrane potential	2/187	53/28366	0.0377358	5.72414	2.80426	0.0478389	0.117423	0.0730826	Grin2d/Grin2c	2
GO:0001223	GO:0001223	transcription coactivator binding	2/187	54/28366	0.037037	5.61814	2.76712	0.0494687	0.12103	0.0753279	Ep300/Cit	2
GO:1901681	GO:1901681	sulfur compound binding	5/187	303/28366	0.0165017	2.50313	2.1429	0.0508672	0.12405	0.0772076	Dpysl3/Ptges2/Lrpap1/Adgre5/Ncam1	5
GO:0005009	GO:0005009	insulin receptor activity	2/187	55/28366	0.0363636	5.51599	2.7309	0.0511184	0.124101	0.0772389	Egfr/Erbb2	2
GO:0019871	GO:0019871	sodium channel inhibitor activity	1/187	8/28366	0.125	18.9612	4.13897	0.0515444	0.124101	0.0772389	Scn3b	1
GO:0140078	GO:0140078	class I DNA-(apurinic or apyrimidinic site) endonuclease activity	1/187	8/28366	0.125	18.9612	4.13897	0.0515444	0.124101	0.0772389	Alkbh1	1
GO:0140135	GO:0140135	mechanosensitive monoatomic cation channel activity	1/187	8/28366	0.125	18.9612	4.13897	0.0515444	0.124101	0.0772389	Tmem63b	1
GO:0042277	GO:0042277	peptide binding	5/187	307/28366	0.0162866	2.47052	2.11034	0.053238	0.127771	0.0795235	Itm2b/Erap1/Gpr37l1/Itgb2/H2-D1	5
GO:0015108	GO:0015108	chloride transmembrane transporter activity	3/187	129/28366	0.0232558	3.52767	2.34399	0.0539499	0.12907	0.0803318	Slc1a4/Slc12a9/Slc6a2	3
GO:0099529	GO:0099529	neurotransmitter receptor activity involved in regulation of postsynaptic membrane potential	2/187	57/28366	0.0350877	5.32245	2.66106	0.0544762	0.129918	0.0808596	Grin2d/Grin2c	2
GO:0001851	GO:0001851	complement component C3b binding	1/187	9/28366	0.111111	16.8544	3.87517	0.0577988	0.131471	0.081826	Itgb2	1
GO:0004499	GO:0004499	N	N-dimethylaniline monooxygenase activity	1/187	9/28366	0.111111	16.8544	3.87517	0.0577988	0.131471	0.081826	Fmo1	1
GO:0005384	GO:0005384	manganese ion transmembrane transporter activity	1/187	9/28366	0.111111	16.8544	3.87517	0.0577988	0.131471	0.081826	Slc30a10	1
GO:0005432	GO:0005432	calcium:sodium antiporter activity	1/187	9/28366	0.111111	16.8544	3.87517	0.0577988	0.131471	0.081826	Slc24a3	1
GO:0008430	GO:0008430	selenium binding	1/187	9/28366	0.111111	16.8544	3.87517	0.0577988	0.131471	0.081826	Rph3a	1
GO:0015180	GO:0015180	L-alanine transmembrane transporter activity	1/187	9/28366	0.111111	16.8544	3.87517	0.0577988	0.131471	0.081826	Slc1a4	1
GO:0015193	GO:0015193	L-proline transmembrane transporter activity	1/187	9/28366	0.111111	16.8544	3.87517	0.0577988	0.131471	0.081826	Slc1a4	1
GO:0015379	GO:0015379	potassium:chloride symporter activity	1/187	9/28366	0.111111	16.8544	3.87517	0.0577988	0.131471	0.081826	Slc12a9	1
GO:0015658	GO:0015658	branched-chain amino acid transmembrane transporter activity	1/187	9/28366	0.111111	16.8544	3.87517	0.0577988	0.131471	0.081826	Slc43a2	1
GO:0031628	GO:0031628	opioid receptor binding	1/187	9/28366	0.111111	16.8544	3.87517	0.0577988	0.131471	0.081826	Gnas	1
GO:0031957	GO:0031957	very long-chain fatty acid-CoA ligase activity	1/187	9/28366	0.111111	16.8544	3.87517	0.0577988	0.131471	0.081826	Slc27a2	1
GO:0043546	GO:0043546	molybdopterin cofactor binding	1/187	9/28366	0.111111	16.8544	3.87517	0.0577988	0.131471	0.081826	Mtarc2	1
GO:0070567	GO:0070567	cytidylyltransferase activity	1/187	9/28366	0.111111	16.8544	3.87517	0.0577988	0.131471	0.081826	Cds2	1
GO:0098634	GO:0098634	cell-matrix adhesion mediator activity	1/187	9/28366	0.111111	16.8544	3.87517	0.0577988	0.131471	0.081826	Itgb1	1
GO:0022824	GO:0022824	transmitter-gated monoatomic ion channel activity	2/187	59/28366	0.0338983	5.14203	2.59443	0.0579097	0.131471	0.081826	Grin2d/Grin2c	2
GO:0022835	GO:0022835	transmitter-gated channel activity	2/187	59/28366	0.0338983	5.14203	2.59443	0.0579097	0.131471	0.081826	Grin2d/Grin2c	2
GO:0016706	GO:0016706	2-oxoglutarate-dependent dioxygenase activity	2/187	60/28366	0.0333333	5.05633	2.56223	0.059654	0.135025	0.0840383	Alkbh1/Kdm4b	2
GO:0005080	GO:0005080	protein kinase C binding	2/187	62/28366	0.0322581	4.89322	2.49994	0.0631963	0.141088	0.0878117	Twf2/Adam9	2
GO:0010853	GO:0010853	cyclase activator activity	1/187	10/28366	0.1	15.169	3.65061	0.0640121	0.141088	0.0878117	Gnas	1
GO:0010854	GO:0010854	adenylate cyclase regulator activity	1/187	10/28366	0.1	15.169	3.65061	0.0640121	0.141088	0.0878117	Gnas	1
GO:0015183	GO:0015183	L-aspartate transmembrane transporter activity	1/187	10/28366	0.1	15.169	3.65061	0.0640121	0.141088	0.0878117	Slc1a4	1
GO:0015292	GO:0015292	uniporter activity	1/187	10/28366	0.1	15.169	3.65061	0.0640121	0.141088	0.0878117	Slc2a8	1
GO:0031698	GO:0031698	beta-2 adrenergic receptor binding	1/187	10/28366	0.1	15.169	3.65061	0.0640121	0.141088	0.0878117	Gnas	1
GO:0050308	GO:0050308	sugar-phosphatase activity	1/187	10/28366	0.1	15.169	3.65061	0.0640121	0.141088	0.0878117	G6pc3	1
GO:0062061	GO:0062061	TAP complex binding	1/187	10/28366	0.1	15.169	3.65061	0.0640121	0.141088	0.0878117	H2-D1	1
GO:0086080	GO:0086080	protein binding involved in heterotypic cell-cell adhesion	1/187	10/28366	0.1	15.169	3.65061	0.0640121	0.141088	0.0878117	Nrcam	1
GO:0016779	GO:0016779	nucleotidyltransferase activity	3/187	139/28366	0.0215827	3.27388	2.18923	0.0645233	0.141801	0.0882556	Nmnat2/Nudt5/Cds2	3
GO:0004714	GO:0004714	transmembrane receptor protein tyrosine kinase activity	2/187	63/28366	0.031746	4.81555	2.46979	0.0649936	0.142421	0.0886412	Egfr/Erbb2	2
GO:0140299	GO:0140299	molecular sensor activity	2/187	65/28366	0.0307692	4.66738	2.41135	0.0686391	0.148211	0.0922451	Tmem63b/Syt6	2
GO:0015399	GO:0015399	primary active transmembrane transporter activity	3/187	144/28366	0.0208333	3.1602	2.11705	0.0701414	0.148211	0.0922451	Cybrd1/Abcd3/Abcd2	3
GO:0004143	GO:0004143	ATP-dependent diacylglycerol kinase activity	1/187	11/28366	0.0909091	13.79	3.45622	0.0701847	0.148211	0.0922451	Agk	1
GO:0008046	GO:0008046	axon guidance receptor activity	1/187	11/28366	0.0909091	13.79	3.45622	0.0701847	0.148211	0.0922451	L1cam	1
GO:0008405	GO:0008405	arachidonate 11	12-epoxygenase activity	1/187	11/28366	0.0909091	13.79	3.45622	0.0701847	0.148211	0.0922451	Cyp2j13	1
GO:0008641	GO:0008641	ubiquitin-like modifier activating enzyme activity	1/187	11/28366	0.0909091	13.79	3.45622	0.0701847	0.148211	0.0922451	Uba7	1
GO:0015132	GO:0015132	prostaglandin transmembrane transporter activity	1/187	11/28366	0.0909091	13.79	3.45622	0.0701847	0.148211	0.0922451	Slco3a1	1
GO:0015173	GO:0015173	aromatic amino acid transmembrane transporter activity	1/187	11/28366	0.0909091	13.79	3.45622	0.0701847	0.148211	0.0922451	Slc43a2	1
GO:0016653	GO:0016653	oxidoreductase activity	acting on NAD(P)H	heme protein as acceptor	1/187	11/28366	0.0909091	13.79	3.45622	0.0701847	0.148211	0.0922451	Cyb5r3	1
GO:0019203	GO:0019203	carbohydrate phosphatase activity	1/187	11/28366	0.0909091	13.79	3.45622	0.0701847	0.148211	0.0922451	G6pc3	1
GO:0051864	GO:0051864	histone H3K36 demethylase activity	1/187	11/28366	0.0909091	13.79	3.45622	0.0701847	0.148211	0.0922451	Kdm4b	1
GO:0071614	GO:0071614	linoleic acid epoxygenase activity	1/187	11/28366	0.0909091	13.79	3.45622	0.0701847	0.148211	0.0922451	Cyp2j13	1
GO:1990405	GO:1990405	protein antigen binding	1/187	11/28366	0.0909091	13.79	3.45622	0.0701847	0.148211	0.0922451	Ep300	1
GO:0016627	GO:0016627	oxidoreductase activity	acting on the CH-CH group of donors	2/187	66/28366	0.030303	4.59666	2.38302	0.0704867	0.148434	0.092384	Sdha/Ptges2	2
GO:0000287	GO:0000287	magnesium ion binding	4/187	236/28366	0.0169492	2.57101	1.97424	0.0714068	0.149954	0.09333	Nudt5/Stk38/Itgb1/Pck1	4
GO:0160215	GO:0160215	deacylase activity	2/187	69/28366	0.0289855	4.39681	2.30131	0.0761252	0.156781	0.097579	Abcd3/Abcd2	2
GO:0008504	GO:0008504	monoamine transmembrane transporter activity	1/187	12/28366	0.0833333	12.6408	3.28561	0.0763168	0.156781	0.097579	Slc6a2	1
GO:0016670	GO:0016670	oxidoreductase activity	acting on a sulfur group of donors	oxygen as acceptor	1/187	12/28366	0.0833333	12.6408	3.28561	0.0763168	0.156781	0.097579	Pcyox1	1
GO:0016846	GO:0016846	carbon-sulfur lyase activity	1/187	12/28366	0.0833333	12.6408	3.28561	0.0763168	0.156781	0.097579	Hccs	1
GO:0017081	GO:0017081	chloride channel regulator activity	1/187	12/28366	0.0833333	12.6408	3.28561	0.0763168	0.156781	0.097579	Stx7	1
GO:0032454	GO:0032454	histone H3K9 demethylase activity	1/187	12/28366	0.0833333	12.6408	3.28561	0.0763168	0.156781	0.097579	Kdm4b	1
GO:0045294	GO:0045294	alpha-catenin binding	1/187	12/28366	0.0833333	12.6408	3.28561	0.0763168	0.156781	0.097579	Cdh2	1
GO:0071714	GO:0071714	icosanoid transmembrane transporter activity	1/187	12/28366	0.0833333	12.6408	3.28561	0.0763168	0.156781	0.097579	Slco3a1	1
GO:0003774	GO:0003774	cytoskeletal motor activity	3/187	150/28366	0.02	3.0338	2.03449	0.0771639	0.158092	0.0983947	Myo1a/Mfn2/Myo1b	3
GO:0001540	GO:0001540	amyloid-beta binding	2/187	70/28366	0.0285714	4.334	2.2751	0.0780357	0.158164	0.0984393	Itm2b/Itgb2	2
GO:0005230	GO:0005230	extracellular ligand-gated monoatomic ion channel activity	2/187	70/28366	0.0285714	4.334	2.2751	0.0780357	0.158164	0.0984393	Grin2d/Grin2c	2
GO:0016597	GO:0016597	amino acid binding	2/187	70/28366	0.0285714	4.334	2.2751	0.0780357	0.158164	0.0984393	Grin2d/Slc1a3	2
GO:0098960	GO:0098960	postsynaptic neurotransmitter receptor activity	2/187	70/28366	0.0285714	4.334	2.2751	0.0780357	0.158164	0.0984393	Grin2d/Grin2c	2
GO:0004175	GO:0004175	endopeptidase activity	6/187	452/28366	0.0132743	2.01358	1.76956	0.079611	0.160925	0.100158	Ctss/Zmpste24/Erap1/Afg3l2/Adam9/Spg7	6
GO:0005539	GO:0005539	glycosaminoglycan binding	4/187	246/28366	0.0162602	2.4665	1.88188	0.0803499	0.161985	0.100818	Dpysl3/Lrpap1/Adgre5/Ncam1	4
GO:0016500	GO:0016500	protein-hormone receptor activity	2/187	72/28366	0.0277778	4.21361	2.22414	0.0819015	0.162242	0.100978	Egfr/Erbb2	2
GO:0019905	GO:0019905	syntaxin binding	2/187	72/28366	0.0277778	4.21361	2.22414	0.0819015	0.162242	0.100978	Syt6/Stx7	2
GO:0008509	GO:0008509	monoatomic anion transmembrane transporter activity	3/187	154/28366	0.0194805	2.955	1.9817	0.0820107	0.162242	0.100978	Slc1a4/Slc12a9/Slc6a2	3
GO:0004468	GO:0004468	L-lysine N-acetyltransferase activity	acting on acetyl phosphate as donor	1/187	13/28366	0.0769231	11.6684	3.13417	0.0824087	0.162242	0.100978	Ep300	1
GO:0008404	GO:0008404	arachidonate 14	15-epoxygenase activity	1/187	13/28366	0.0769231	11.6684	3.13417	0.0824087	0.162242	0.100978	Cyp2j13	1
GO:0032036	GO:0032036	myosin heavy chain binding	1/187	13/28366	0.0769231	11.6684	3.13417	0.0824087	0.162242	0.100978	Coro1a	1
GO:0052650	GO:0052650	all-trans-retinol dehydrogenase (NADP+) activity	1/187	13/28366	0.0769231	11.6684	3.13417	0.0824087	0.162242	0.100978	Rdh14	1
GO:0055102	GO:0055102	lipase inhibitor activity	1/187	13/28366	0.0769231	11.6684	3.13417	0.0824087	0.162242	0.100978	Faf2	1
GO:0097677	GO:0097677	STAT family protein binding	1/187	13/28366	0.0769231	11.6684	3.13417	0.0824087	0.162242	0.100978	Ep300	1
GO:0019843	GO:0019843	rRNA binding	2/187	73/28366	0.0273973	4.15589	2.19934	0.0838562	0.164663	0.102485	Tlr13/Fastkd2	2
GO:0015103	GO:0015103	inorganic anion transmembrane transporter activity	3/187	158/28366	0.0189873	2.88019	1.9306	0.0869858	0.168454	0.104844	Slc1a4/Slc12a9/Slc6a2	3
GO:0042578	GO:0042578	phosphoric ester hydrolase activity	5/187	356/28366	0.0140449	2.13048	1.74855	0.0873988	0.168454	0.104844	Gnas/G6pc3/Pip4p1/Ppp5c/Pip4p2	5
GO:0003906	GO:0003906	DNA-(apurinic or apyrimidinic site) endonuclease activity	1/187	14/28366	0.0714286	10.835	2.99844	0.0884606	0.168454	0.104844	Alkbh1	1
GO:0005372	GO:0005372	water transmembrane transporter activity	1/187	14/28366	0.0714286	10.835	2.99844	0.0884606	0.168454	0.104844	Slc14a1	1
GO:0005523	GO:0005523	tropomyosin binding	1/187	14/28366	0.0714286	10.835	2.99844	0.0884606	0.168454	0.104844	Tmod2	1
GO:0005536	GO:0005536	D-glucose binding	1/187	14/28366	0.0714286	10.835	2.99844	0.0884606	0.168454	0.104844	Slc2a8	1
GO:0031748	GO:0031748	D1 dopamine receptor binding	1/187	14/28366	0.0714286	10.835	2.99844	0.0884606	0.168454	0.104844	Gnas	1
GO:0033691	GO:0033691	sialic acid binding	1/187	14/28366	0.0714286	10.835	2.99844	0.0884606	0.168454	0.104844	L1cam	1
GO:0042301	GO:0042301	phosphate ion binding	1/187	14/28366	0.0714286	10.835	2.99844	0.0884606	0.168454	0.104844	Rph3a	1
GO:0045295	GO:0045295	gamma-catenin binding	1/187	14/28366	0.0714286	10.835	2.99844	0.0884606	0.168454	0.104844	Cdh2	1
GO:0070679	GO:0070679	inositol 1	4	5 trisphosphate binding	1/187	14/28366	0.0714286	10.835	2.99844	0.0884606	0.168454	0.104844	Rph3a	1
GO:0097157	GO:0097157	pre-mRNA intronic binding	1/187	14/28366	0.0714286	10.835	2.99844	0.0884606	0.168454	0.104844	Ep300	1
GO:0141003	GO:0141003	histone H2AX kinase activity	5/187	359/28366	0.0139276	2.11267	1.72835	0.0897924	0.17056	0.106155	Cit/Egfr/Erbb2/Stk38/Pak1	5
GO:0140996	GO:0140996	histone H3 kinase activity	5/187	362/28366	0.0138122	2.09516	1.70833	0.0922198	0.174732	0.108752	Cit/Egfr/Erbb2/Stk38/Pak1	5
GO:0004698	GO:0004698	calcium	diacylglycerol-dependent serine/threonine kinase activity	1/187	15/28366	0.0666667	10.1127	2.87578	0.0944728	0.175915	0.109488	Prkcg	1
GO:0004699	GO:0004699	diacylglycerol-dependent	calcium-independent serine/threonine kinase activity	1/187	15/28366	0.0666667	10.1127	2.87578	0.0944728	0.175915	0.109488	Prkcg	1
GO:0005313	GO:0005313	L-glutamate transmembrane transporter activity	1/187	15/28366	0.0666667	10.1127	2.87578	0.0944728	0.175915	0.109488	Slc1a3	1
GO:0015556	GO:0015556	C4-dicarboxylate transmembrane transporter activity	1/187	15/28366	0.0666667	10.1127	2.87578	0.0944728	0.175915	0.109488	Slc1a4	1
GO:0022841	GO:0022841	potassium ion leak channel activity	1/187	15/28366	0.0666667	10.1127	2.87578	0.0944728	0.175915	0.109488	Kcnk1	1
GO:0048019	GO:0048019	receptor antagonist activity	1/187	15/28366	0.0666667	10.1127	2.87578	0.0944728	0.175915	0.109488	Lrpap1	1
GO:0140085	GO:0140085	L-amino-acid N-acetyltransferase activity	1/187	15/28366	0.0666667	10.1127	2.87578	0.0944728	0.175915	0.109488	Ep300	1
GO:0035173	GO:0035173	histone kinase activity	5/187	366/28366	0.0136612	2.07227	1.68195	0.0955088	0.177407	0.110416	Cit/Egfr/Erbb2/Stk38/Pak1	5
GO:0019199	GO:0019199	transmembrane receptor protein kinase activity	2/187	80/28366	0.025	3.79225	2.03733	0.0979215	0.181443	0.112928	Egfr/Erbb2	2
GO:0016791	GO:0016791	phosphatase activity	4/187	266/28366	0.0150376	2.28105	1.71003	0.0998043	0.18298	0.113885	G6pc3/Pip4p1/Ppp5c/Pip4p2	4
GO:0016782	GO:0016782	transferase activity	transferring sulphur-containing groups	2/187	81/28366	0.0246914	3.74543	2.01569	0.0999824	0.18298	0.113885	Chst8/Cdkal1	2
GO:0004697	GO:0004697	diacylglycerol-dependent serine/threonine kinase activity	1/187	16/28366	0.0625	9.48061	2.76414	0.100446	0.18298	0.113885	Prkcg	1
GO:0010851	GO:0010851	cyclase regulator activity	1/187	16/28366	0.0625	9.48061	2.76414	0.100446	0.18298	0.113885	Gnas	1
GO:0022858	GO:0022858	alanine transmembrane transporter activity	1/187	16/28366	0.0625	9.48061	2.76414	0.100446	0.18298	0.113885	Slc1a4	1
GO:0031005	GO:0031005	filamin binding	1/187	16/28366	0.0625	9.48061	2.76414	0.100446	0.18298	0.113885	Dpysl3	1
GO:0047372	GO:0047372	monoacylglycerol lipase activity	1/187	16/28366	0.0625	9.48061	2.76414	0.100446	0.18298	0.113885	Abhd12	1
GO:0015370	GO:0015370	solute:sodium symporter activity	2/187	82/28366	0.0243902	3.69975	1.99439	0.102055	0.185466	0.115432	Slc1a3/Slc6a2	2
GO:0005159	GO:0005159	insulin-like growth factor receptor binding	1/187	17/28366	0.0588235	8.92293	2.66189	0.106379	0.192399	0.119747	Gnas	1
GO:0015378	GO:0015378	sodium:chloride symporter activity	1/187	17/28366	0.0588235	8.92293	2.66189	0.106379	0.192399	0.119747	Slc6a2	1
GO:0044325	GO:0044325	transmembrane transporter binding	3/187	173/28366	0.017341	2.63046	1.75231	0.106725	0.192564	0.11985	Sh3gl1/Scn3b/Sh3gl2	3
GO:0008017	GO:0008017	microtubule binding	4/187	277/28366	0.0144404	2.19047	1.62195	0.111353	0.197853	0.123142	Rmdn2/Vapa/Map4/Ppp5c	4
GO:0004550	GO:0004550	nucleoside diphosphate kinase activity	1/187	18/28366	0.0555556	8.42721	2.56774	0.112274	0.197853	0.123142	Pck1	1
GO:0005326	GO:0005326	neurotransmitter transmembrane transporter activity	1/187	18/28366	0.0555556	8.42721	2.56774	0.112274	0.197853	0.123142	Slc6a2	1
GO:0008381	GO:0008381	mechanosensitive monoatomic ion channel activity	1/187	18/28366	0.0555556	8.42721	2.56774	0.112274	0.197853	0.123142	Tmem63b	1
GO:0016208	GO:0016208	AMP binding	1/187	18/28366	0.0555556	8.42721	2.56774	0.112274	0.197853	0.123142	Cyb5r3	1
GO:0022821	GO:0022821	solute:potassium antiporter activity	1/187	18/28366	0.0555556	8.42721	2.56774	0.112274	0.197853	0.123142	Slc24a3	1
GO:0022840	GO:0022840	leak channel activity	1/187	18/28366	0.0555556	8.42721	2.56774	0.112274	0.197853	0.123142	Kcnk1	1
GO:0022842	GO:0022842	narrow pore channel activity	1/187	18/28366	0.0555556	8.42721	2.56774	0.112274	0.197853	0.123142	Kcnk1	1
GO:0046978	GO:0046978	TAP1 binding	1/187	18/28366	0.0555556	8.42721	2.56774	0.112274	0.197853	0.123142	H2-D1	1
GO:0046979	GO:0046979	TAP2 binding	1/187	18/28366	0.0555556	8.42721	2.56774	0.112274	0.197853	0.123142	H2-D1	1
GO:0015095	GO:0015095	magnesium ion transmembrane transporter activity	1/187	19/28366	0.0526316	7.98368	2.4806	0.11813	0.20625	0.128368	Cnnm4	1
GO:0015373	GO:0015373	monoatomic anion:sodium symporter activity	1/187	19/28366	0.0526316	7.98368	2.4806	0.11813	0.20625	0.128368	Slc6a2	1
GO:0017110	GO:0017110	nucleoside diphosphate phosphatase activity	1/187	19/28366	0.0526316	7.98368	2.4806	0.11813	0.20625	0.128368	Nudt5	1
GO:0042610	GO:0042610	CD8 receptor binding	1/187	19/28366	0.0526316	7.98368	2.4806	0.11813	0.20625	0.128368	H2-D1	1
GO:0035259	GO:0035259	nuclear glucocorticoid receptor binding	1/187	20/28366	0.05	7.58449	2.39961	0.123947	0.213936	0.133152	Ep300	1
GO:0043295	GO:0043295	glutathione binding	1/187	20/28366	0.05	7.58449	2.39961	0.123947	0.213936	0.133152	Ptges2	1
GO:0051428	GO:0051428	peptide hormone receptor binding	1/187	20/28366	0.05	7.58449	2.39961	0.123947	0.213936	0.133152	Gnas	1
GO:0061809	GO:0061809	NAD+ nucleosidase activity	cyclic ADP-ribose generating	1/187	20/28366	0.05	7.58449	2.39961	0.123947	0.213936	0.133152	Tlr13	1
GO:0071617	GO:0071617	lysophospholipid acyltransferase activity	1/187	20/28366	0.05	7.58449	2.39961	0.123947	0.213936	0.133152	Mboat7	1
GO:0004622	GO:0004622	lysophospholipase activity	1/187	21/28366	0.047619	7.22333	2.32404	0.129727	0.21458	0.133553	Abhd12	1
GO:0032931	GO:0032931	histone H3K56 acetyltransferase activity	1/187	21/28366	0.047619	7.22333	2.32404	0.129727	0.21458	0.133553	Ep300	1
GO:0036041	GO:0036041	long-chain fatty acid binding	1/187	21/28366	0.047619	7.22333	2.32404	0.129727	0.21458	0.133553	Prr7	1
GO:0043992	GO:0043992	histone H3K9 acetyltransferase activity	1/187	21/28366	0.047619	7.22333	2.32404	0.129727	0.21458	0.133553	Ep300	1
GO:0043993	GO:0043993	histone H3K18 acetyltransferase activity	1/187	21/28366	0.047619	7.22333	2.32404	0.129727	0.21458	0.133553	Ep300	1
GO:0043994	GO:0043994	histone H3K23 acetyltransferase activity	1/187	21/28366	0.047619	7.22333	2.32404	0.129727	0.21458	0.133553	Ep300	1
GO:0043999	GO:0043999	histone H2AK5 acetyltransferase activity	1/187	21/28366	0.047619	7.22333	2.32404	0.129727	0.21458	0.133553	Ep300	1
GO:0044012	GO:0044012	histone H2AK9 acetyltransferase activity	1/187	21/28366	0.047619	7.22333	2.32404	0.129727	0.21458	0.133553	Ep300	1
GO:0044014	GO:0044014	histone H2BK5 acetyltransferase activity	1/187	21/28366	0.047619	7.22333	2.32404	0.129727	0.21458	0.133553	Ep300	1
GO:0044015	GO:0044015	histone H2BK12 acetyltransferase activity	1/187	21/28366	0.047619	7.22333	2.32404	0.129727	0.21458	0.133553	Ep300	1
GO:0044016	GO:0044016	histone H3K4 acetyltransferase activity	1/187	21/28366	0.047619	7.22333	2.32404	0.129727	0.21458	0.133553	Ep300	1
GO:0044017	GO:0044017	histone H3K27 acetyltransferase activity	1/187	21/28366	0.047619	7.22333	2.32404	0.129727	0.21458	0.133553	Ep300	1
GO:0044018	GO:0044018	histone H3K36 acetyltransferase activity	1/187	21/28366	0.047619	7.22333	2.32404	0.129727	0.21458	0.133553	Ep300	1
GO:0046972	GO:0046972	histone H4K16 acetyltransferase activity	1/187	21/28366	0.047619	7.22333	2.32404	0.129727	0.21458	0.133553	Ep300	1
GO:0061891	GO:0061891	calcium ion sensor activity	1/187	21/28366	0.047619	7.22333	2.32404	0.129727	0.21458	0.133553	Syt6	1
GO:0070006	GO:0070006	metalloaminopeptidase activity	1/187	21/28366	0.047619	7.22333	2.32404	0.129727	0.21458	0.133553	Erap1	1
GO:0140035	GO:0140035	ubiquitin-like protein reader activity	1/187	21/28366	0.047619	7.22333	2.32404	0.129727	0.21458	0.133553	Stk38	1
GO:0140908	GO:0140908	histone H3K122 acetyltransferase activity	1/187	21/28366	0.047619	7.22333	2.32404	0.129727	0.21458	0.133553	Ep300	1
GO:1900750	GO:1900750	oligopeptide binding	1/187	21/28366	0.047619	7.22333	2.32404	0.129727	0.21458	0.133553	Ptges2	1
GO:0030594	GO:0030594	neurotransmitter receptor activity	2/187	95/28366	0.0210526	3.19347	1.74451	0.129997	0.21458	0.133553	Grin2d/Grin2c	2
GO:0009931	GO:0009931	calcium-dependent protein serine/threonine kinase activity	1/187	22/28366	0.0454545	6.89499	2.25327	0.135468	0.22072	0.137373	Prkcg	1
GO:0042975	GO:0042975	peroxisome proliferator activated receptor binding	1/187	22/28366	0.0454545	6.89499	2.25327	0.135468	0.22072	0.137373	Ep300	1
GO:0044013	GO:0044013	histone H2B acetyltransferase activity	1/187	22/28366	0.0454545	6.89499	2.25327	0.135468	0.22072	0.137373	Ep300	1
GO:0050998	GO:0050998	nitric-oxide synthase binding	1/187	22/28366	0.0454545	6.89499	2.25327	0.135468	0.22072	0.137373	Cdh2	1
GO:0071837	GO:0071837	HMG box domain binding	1/187	22/28366	0.0454545	6.89499	2.25327	0.135468	0.22072	0.137373	Hivep1	1
GO:0140784	GO:0140784	metal ion sensor activity	1/187	22/28366	0.0454545	6.89499	2.25327	0.135468	0.22072	0.137373	Syt6	1
GO:0004896	GO:0004896	cytokine receptor activity	2/187	98/28366	0.0204082	3.09571	1.69296	0.136676	0.222209	0.138301	Gfra1/Il17ra	2
GO:0001846	GO:0001846	opsonin binding	1/187	23/28366	0.0434783	6.59521	2.18679	0.141172	0.227076	0.14133	Itgb2	1
GO:0030506	GO:0030506	ankyrin binding	1/187	23/28366	0.0434783	6.59521	2.18679	0.141172	0.227076	0.14133	Nrcam	1
GO:0043998	GO:0043998	histone H2A acetyltransferase activity	1/187	23/28366	0.0434783	6.59521	2.18679	0.141172	0.227076	0.14133	Ep300	1
GO:0061133	GO:0061133	endopeptidase activator activity	1/187	23/28366	0.0434783	6.59521	2.18679	0.141172	0.227076	0.14133	Vsir	1
GO:0072542	GO:0072542	protein phosphatase activator activity	1/187	23/28366	0.0434783	6.59521	2.18679	0.141172	0.227076	0.14133	Ambra1	1
GO:0019903	GO:0019903	protein phosphatase binding	3/187	197/28366	0.0152284	2.31	1.50303	0.141483	0.227094	0.141341	Egfr/Ambra1/Cdh2	3
GO:0016410	GO:0016410	N-acyltransferase activity	2/187	102/28366	0.0196078	2.97431	1.62723	0.145697	0.233214	0.14515	Ep300/Cers1	2
GO:0005248	GO:0005248	voltage-gated sodium channel activity	1/187	24/28366	0.0416667	6.32041	2.12415	0.146838	0.233214	0.14515	Scn3b	1
GO:0005283	GO:0005283	amino acid:sodium symporter activity	1/187	24/28366	0.0416667	6.32041	2.12415	0.146838	0.233214	0.14515	Slc1a3	1
GO:0015347	GO:0015347	sodium-independent organic anion transmembrane transporter activity	1/187	24/28366	0.0416667	6.32041	2.12415	0.146838	0.233214	0.14515	Slco3a1	1
GO:0099507	GO:0099507	ligand-gated monoatomic ion channel activity involved in regulation of presynaptic membrane potential	1/187	24/28366	0.0416667	6.32041	2.12415	0.146838	0.233214	0.14515	Grin2d	1
GO:1901981	GO:1901981	phosphatidylinositol phosphate binding	3/187	202/28366	0.0148515	2.25282	1.45568	0.149154	0.236395	0.14713	Rph3a/Twf2/Myo1b	3
GO:0005112	GO:0005112	Notch binding	1/187	25/28366	0.04	6.06759	2.06497	0.152467	0.23876	0.148601	Dner	1
GO:0015149	GO:0015149	hexose transmembrane transporter activity	1/187	25/28366	0.04	6.06759	2.06497	0.152467	0.23876	0.148601	Slc2a8	1
GO:0031681	GO:0031681	G-protein beta-subunit binding	1/187	25/28366	0.04	6.06759	2.06497	0.152467	0.23876	0.148601	Gnas	1
GO:0031683	GO:0031683	G-protein beta/gamma-subunit complex binding	1/187	25/28366	0.04	6.06759	2.06497	0.152467	0.23876	0.148601	Gnas	1
GO:0055056	GO:0055056	D-glucose transmembrane transporter activity	1/187	25/28366	0.04	6.06759	2.06497	0.152467	0.23876	0.148601	Slc2a8	1
GO:0019888	GO:0019888	protein phosphatase regulator activity	2/187	105/28366	0.0190476	2.88933	1.58	0.152541	0.23876	0.148601	Ambra1/Ppp1r16a	2
GO:0005227	GO:0005227	calcium-activated cation channel activity	1/187	26/28366	0.0384615	5.83422	2.00892	0.15806	0.242872	0.151161	Tmem63b	1
GO:0016702	GO:0016702	oxidoreductase activity	acting on single donors with incorporation of molecular oxygen	incorporation of two atoms of oxygen	1/187	26/28366	0.0384615	5.83422	2.00892	0.15806	0.242872	0.151161	Ptgs1	1
GO:0019211	GO:0019211	phosphatase activator activity	1/187	26/28366	0.0384615	5.83422	2.00892	0.15806	0.242872	0.151161	Ambra1	1
GO:0019789	GO:0019789	SUMO transferase activity	1/187	26/28366	0.0384615	5.83422	2.00892	0.15806	0.242872	0.151161	Mul1	1
GO:0031435	GO:0031435	mitogen-activated protein kinase kinase kinase binding	1/187	26/28366	0.0384615	5.83422	2.00892	0.15806	0.242872	0.151161	Stk38	1
GO:0046977	GO:0046977	TAP binding	1/187	26/28366	0.0384615	5.83422	2.00892	0.15806	0.242872	0.151161	H2-D1	1
GO:0050698	GO:0050698	proteoglycan sulfotransferase activity	1/187	26/28366	0.0384615	5.83422	2.00892	0.15806	0.242872	0.151161	Chst8	1
GO:0050780	GO:0050780	dopamine receptor binding	1/187	26/28366	0.0384615	5.83422	2.00892	0.15806	0.242872	0.151161	Gnas	1
GO:0141052	GO:0141052	histone H3 demethylase activity	1/187	26/28366	0.0384615	5.83422	2.00892	0.15806	0.242872	0.151161	Kdm4b	1
GO:0042626	GO:0042626	ATPase-coupled transmembrane transporter activity	2/187	109/28366	0.0183486	2.7833	1.51958	0.161762	0.248057	0.154388	Abcd3/Abcd2	2
GO:0005385	GO:0005385	zinc ion transmembrane transporter activity	1/187	27/28366	0.037037	5.61814	1.95572	0.163615	0.248879	0.1549	Slc30a10	1
GO:0015145	GO:0015145	monosaccharide transmembrane transporter activity	1/187	27/28366	0.037037	5.61814	1.95572	0.163615	0.248879	0.1549	Slc2a8	1
GO:0016701	GO:0016701	oxidoreductase activity	acting on single donors with incorporation of molecular oxygen	1/187	27/28366	0.037037	5.61814	1.95572	0.163615	0.248879	0.1549	Ptgs1	1
GO:0036408	GO:0036408	histone H3K14 acetyltransferase activity	1/187	27/28366	0.037037	5.61814	1.95572	0.163615	0.248879	0.1549	Ep300	1
GO:0004674	GO:0004674	protein serine/threonine kinase activity	5/187	441/28366	0.0113379	1.71984	1.2411	0.167401	0.253701	0.157901	Prkcg/Cit/Mylk/Stk38/Pak1	5
GO:0010484	GO:0010484	histone H3 acetyltransferase activity	1/187	28/28366	0.0357143	5.41749	1.90511	0.169134	0.253701	0.157901	Ep300	1
GO:0030275	GO:0030275	LRR domain binding	1/187	28/28366	0.0357143	5.41749	1.90511	0.169134	0.253701	0.157901	Ncam1	1
GO:0030881	GO:0030881	beta-2-microglobulin binding	1/187	28/28366	0.0357143	5.41749	1.90511	0.169134	0.253701	0.157901	H2-D1	1
GO:0051119	GO:0051119	sugar transmembrane transporter activity	1/187	28/28366	0.0357143	5.41749	1.90511	0.169134	0.253701	0.157901	Slc2a8	1
GO:0099186	GO:0099186	structural constituent of postsynapse	1/187	28/28366	0.0357143	5.41749	1.90511	0.169134	0.253701	0.157901	Septin7	1
GO:0140033	GO:0140033	acetylation-dependent protein binding	1/187	28/28366	0.0357143	5.41749	1.90511	0.169134	0.253701	0.157901	Ep300	1
GO:0001848	GO:0001848	complement binding	1/187	29/28366	0.0344828	5.23068	1.85687	0.174617	0.25733	0.160159	Itgb2	1
GO:0005416	GO:0005416	amino acid:monoatomic cation symporter activity	1/187	29/28366	0.0344828	5.23068	1.85687	0.174617	0.25733	0.160159	Slc1a3	1
GO:0032452	GO:0032452	histone demethylase activity	1/187	29/28366	0.0344828	5.23068	1.85687	0.174617	0.25733	0.160159	Kdm4b	1
GO:0043995	GO:0043995	histone H4K5 acetyltransferase activity	1/187	29/28366	0.0344828	5.23068	1.85687	0.174617	0.25733	0.160159	Ep300	1
GO:0043996	GO:0043996	histone H4K8 acetyltransferase activity	1/187	29/28366	0.0344828	5.23068	1.85687	0.174617	0.25733	0.160159	Ep300	1
GO:0043997	GO:0043997	histone H4K12 acetyltransferase activity	1/187	29/28366	0.0344828	5.23068	1.85687	0.174617	0.25733	0.160159	Ep300	1
GO:0050750	GO:0050750	low-density lipoprotein particle receptor binding	1/187	29/28366	0.0344828	5.23068	1.85687	0.174617	0.25733	0.160159	Lrpap1	1
GO:0051427	GO:0051427	hormone receptor binding	1/187	29/28366	0.0344828	5.23068	1.85687	0.174617	0.25733	0.160159	Gnas	1
GO:0140457	GO:0140457	protein demethylase activity	1/187	29/28366	0.0344828	5.23068	1.85687	0.174617	0.25733	0.160159	Kdm4b	1
GO:0035401	GO:0035401	histone H3Y41 kinase activity	2/187	115/28366	0.0173913	2.63808	1.4339	0.175774	0.25753	0.160284	Egfr/Erbb2	2
GO:0072341	GO:0072341	modified amino acid binding	2/187	115/28366	0.0173913	2.63808	1.4339	0.175774	0.25753	0.160284	Syt6/Ptges2	2
GO:0140801	GO:0140801	histone H2AXY142 kinase activity	2/187	115/28366	0.0173913	2.63808	1.4339	0.175774	0.25753	0.160284	Egfr/Erbb2	2
GO:0022839	GO:0022839	monoatomic ion-gated channel activity	1/187	30/28366	0.0333333	5.05633	1.81081	0.180064	0.261396	0.16269	Tmem63b	1
GO:0051393	GO:0051393	alpha-actinin binding	1/187	30/28366	0.0333333	5.05633	1.81081	0.180064	0.261396	0.16269	Itgb1	1
GO:0051959	GO:0051959	dynein light intermediate chain binding	1/187	30/28366	0.0333333	5.05633	1.81081	0.180064	0.261396	0.16269	Rilpl1	1
GO:0072349	GO:0072349	modified amino acid transmembrane transporter activity	1/187	30/28366	0.0333333	5.05633	1.81081	0.180064	0.261396	0.16269	Slc1a4	1
GO:0008013	GO:0008013	beta-catenin binding	2/187	117/28366	0.017094	2.59299	1.40654	0.180488	0.261396	0.16269	Ep300/Cdh2	2
GO:0019208	GO:0019208	phosphatase regulator activity	2/187	117/28366	0.017094	2.59299	1.40654	0.180488	0.261396	0.16269	Ambra1/Ppp1r16a	2
GO:0000149	GO:0000149	SNARE binding	2/187	119/28366	0.0168067	2.54941	1.37976	0.18522	0.267593	0.166547	Syt6/Stx7	2
GO:0005310	GO:0005310	dicarboxylic acid transmembrane transporter activity	1/187	31/28366	0.0322581	4.89322	1.76676	0.185475	0.267593	0.166547	Slc1a4	1
GO:0016831	GO:0016831	carboxy-lyase activity	1/187	32/28366	0.03125	4.74031	1.72456	0.19085	0.273781	0.170399	Pck1	1
GO:0090482	GO:0090482	vitamin transmembrane transporter activity	1/187	32/28366	0.03125	4.74031	1.72456	0.19085	0.273781	0.170399	Slc2a8	1
GO:0140566	GO:0140566	histone reader activity	1/187	32/28366	0.03125	4.74031	1.72456	0.19085	0.273781	0.170399	Stk38	1
GO:0005164	GO:0005164	tumor necrosis factor receptor binding	1/187	33/28366	0.030303	4.59666	1.68407	0.196191	0.278797	0.17352	Erap1	1
GO:0015035	GO:0015035	protein-disulfide reductase activity	1/187	33/28366	0.030303	4.59666	1.68407	0.196191	0.278797	0.17352	Txndc5	1
GO:0050681	GO:0050681	nuclear androgen receptor binding	1/187	33/28366	0.030303	4.59666	1.68407	0.196191	0.278797	0.17352	Ep300	1
GO:0070325	GO:0070325	lipoprotein particle receptor binding	1/187	33/28366	0.030303	4.59666	1.68407	0.196191	0.278797	0.17352	Lrpap1	1
GO:0140318	GO:0140318	protein transporter activity	1/187	33/28366	0.030303	4.59666	1.68407	0.196191	0.278797	0.17352	Afg3l2	1
GO:0010485	GO:0010485	histone H4 acetyltransferase activity	1/187	34/28366	0.0294118	4.46147	1.64517	0.201496	0.28473	0.177213	Ep300	1
GO:0030296	GO:0030296	protein tyrosine kinase activator activity	1/187	34/28366	0.0294118	4.46147	1.64517	0.201496	0.28473	0.177213	Egfr	1
GO:0030515	GO:0030515	snoRNA binding	1/187	34/28366	0.0294118	4.46147	1.64517	0.201496	0.28473	0.177213	Nudt5	1
GO:0005096	GO:0005096	GTPase activator activity	3/187	235/28366	0.012766	1.93647	1.17431	0.202734	0.285945	0.177969	Elmod1/Prex2/Arhgap1	3
GO:0033218	GO:0033218	amide binding	3/187	237/28366	0.0126582	1.92012	1.15876	0.206119	0.287873	0.179169	Itm2b/Itgb2/Ptges2	3
GO:0015297	GO:0015297	antiporter activity	2/187	128/28366	0.015625	2.37015	1.26563	0.206717	0.287873	0.179169	Slc24a3/Slc30a10	2
GO:0015453	GO:0015453	oxidoreduction-driven active transmembrane transporter activity	1/187	35/28366	0.0285714	4.334	1.60775	0.206766	0.287873	0.179169	Cybrd1	1
GO:0019956	GO:0019956	chemokine binding	1/187	35/28366	0.0285714	4.334	1.60775	0.206766	0.287873	0.179169	Itgb1	1
GO:0042608	GO:0042608	T cell receptor binding	1/187	35/28366	0.0285714	4.334	1.60775	0.206766	0.287873	0.179169	H2-D1	1
GO:0051019	GO:0051019	mitogen-activated protein kinase binding	1/187	35/28366	0.0285714	4.334	1.60775	0.206766	0.287873	0.179169	Ep300	1
GO:0051059	GO:0051059	NF-kappaB binding	1/187	35/28366	0.0285714	4.334	1.60775	0.206766	0.287873	0.179169	Ep300	1
GO:0016747	GO:0016747	acyltransferase activity	transferring groups other than amino-acyl groups	3/187	239/28366	0.0125523	1.90406	1.14336	0.209517	0.291167	0.181219	Ep300/Cers1/Mboat7	3
GO:0005484	GO:0005484	SNAP receptor activity	1/187	36/28366	0.0277778	4.21361	1.5717	0.212002	0.29247	0.18203	Stx7	1
GO:0008198	GO:0008198	ferrous iron binding	1/187	36/28366	0.0277778	4.21361	1.5717	0.212002	0.29247	0.18203	Alkbh1	1
GO:0016776	GO:0016776	phosphotransferase activity	phosphate group as acceptor	1/187	36/28366	0.0277778	4.21361	1.5717	0.212002	0.29247	0.18203	Pck1	1
GO:0043015	GO:0043015	gamma-tubulin binding	1/187	36/28366	0.0277778	4.21361	1.5717	0.212002	0.29247	0.18203	Pak1	1
GO:0106310	GO:0106310	protein serine kinase activity	4/187	362/28366	0.0110497	1.67613	1.05469	0.217188	0.295866	0.184144	Prkcg/Cit/Stk38/Pak1	4
GO:0004177	GO:0004177	aminopeptidase activity	1/187	37/28366	0.027027	4.09973	1.53694	0.217203	0.295866	0.184144	Erap1	1
GO:0005343	GO:0005343	organic acid:sodium symporter activity	1/187	37/28366	0.027027	4.09973	1.53694	0.217203	0.295866	0.184144	Slc1a3	1
GO:0016628	GO:0016628	oxidoreductase activity	acting on the CH-CH group of donors	NAD or NADP as acceptor	1/187	37/28366	0.027027	4.09973	1.53694	0.217203	0.295866	0.184144	Ptges2	1
GO:0017080	GO:0017080	sodium channel regulator activity	1/187	37/28366	0.027027	4.09973	1.53694	0.217203	0.295866	0.184144	Scn3b	1
GO:0043425	GO:0043425	bHLH transcription factor binding	1/187	37/28366	0.027027	4.09973	1.53694	0.217203	0.295866	0.184144	Ep300	1
GO:0070566	GO:0070566	adenylyltransferase activity	1/187	37/28366	0.027027	4.09973	1.53694	0.217203	0.295866	0.184144	Nmnat2	1
GO:0140101	GO:0140101	catalytic activity	acting on a tRNA	2/187	134/28366	0.0149254	2.26403	1.19478	0.221192	0.296709	0.184668	Alkbh1/Cdkal1	2
GO:0015144	GO:0015144	carbohydrate transmembrane transporter activity	1/187	38/28366	0.0263158	3.99184	1.50339	0.222371	0.296709	0.184668	Slc2a8	1
GO:0030547	GO:0030547	signaling receptor inhibitor activity	1/187	38/28366	0.0263158	3.99184	1.50339	0.222371	0.296709	0.184668	Lrpap1	1
GO:0071855	GO:0071855	neuropeptide receptor binding	1/187	38/28366	0.0263158	3.99184	1.50339	0.222371	0.296709	0.184668	Gnas	1
GO:0016810	GO:0016810	hydrolase activity	acting on carbon-nitrogen (but not peptide) bonds	2/187	135/28366	0.0148148	2.24726	1.18334	0.223614	0.296709	0.184668	Dpysl5/Dpysl3	2
GO:0001727	GO:0001727	lipid kinase activity	1/187	39/28366	0.025641	3.88948	1.47096	0.227504	0.296709	0.184668	Agk	1
GO:0004712	GO:0004712	protein serine/threonine/tyrosine kinase activity	1/187	39/28366	0.025641	3.88948	1.47096	0.227504	0.296709	0.184668	Prkcg	1
GO:0098918	GO:0098918	structural constituent of synapse	1/187	39/28366	0.025641	3.88948	1.47096	0.227504	0.296709	0.184668	Septin7	1
GO:0004676	GO:0004676	3-phosphoinositide-dependent protein kinase activity	3/187	250/28366	0.012	1.82028	1.06122	0.228419	0.296709	0.184668	Cit/Stk38/Pak1	3
GO:0004677	GO:0004677	DNA-dependent protein kinase activity	3/187	250/28366	0.012	1.82028	1.06122	0.228419	0.296709	0.184668	Cit/Stk38/Pak1	3
GO:0004694	GO:0004694	eukaryotic translation initiation factor 2alpha kinase activity	3/187	250/28366	0.012	1.82028	1.06122	0.228419	0.296709	0.184668	Cit/Stk38/Pak1	3
GO:0004711	GO:0004711	ribosomal protein S6 kinase activity	3/187	250/28366	0.012	1.82028	1.06122	0.228419	0.296709	0.184668	Cit/Stk38/Pak1	3
GO:0035175	GO:0035175	histone H3S10 kinase activity	3/187	250/28366	0.012	1.82028	1.06122	0.228419	0.296709	0.184668	Cit/Stk38/Pak1	3
GO:0035979	GO:0035979	histone H2AXS139 kinase activity	3/187	250/28366	0.012	1.82028	1.06122	0.228419	0.296709	0.184668	Cit/Stk38/Pak1	3
GO:0044022	GO:0044022	histone H3S28 kinase activity	3/187	250/28366	0.012	1.82028	1.06122	0.228419	0.296709	0.184668	Cit/Stk38/Pak1	3
GO:0044023	GO:0044023	histone H4S1 kinase activity	3/187	250/28366	0.012	1.82028	1.06122	0.228419	0.296709	0.184668	Cit/Stk38/Pak1	3
GO:0044024	GO:0044024	histone H2AS1 kinase activity	3/187	250/28366	0.012	1.82028	1.06122	0.228419	0.296709	0.184668	Cit/Stk38/Pak1	3
GO:0044025	GO:0044025	histone H2BS14 kinase activity	3/187	250/28366	0.012	1.82028	1.06122	0.228419	0.296709	0.184668	Cit/Stk38/Pak1	3
GO:0072354	GO:0072354	histone H3T3 kinase activity	3/187	250/28366	0.012	1.82028	1.06122	0.228419	0.296709	0.184668	Cit/Stk38/Pak1	3
GO:0072371	GO:0072371	histone H2AS121 kinase activity	3/187	250/28366	0.012	1.82028	1.06122	0.228419	0.296709	0.184668	Cit/Stk38/Pak1	3
GO:0072518	GO:0072518	Rho-dependent protein serine/threonine kinase activity	3/187	250/28366	0.012	1.82028	1.06122	0.228419	0.296709	0.184668	Cit/Stk38/Pak1	3
GO:0140823	GO:0140823	histone H2BS36 kinase activity	3/187	250/28366	0.012	1.82028	1.06122	0.228419	0.296709	0.184668	Cit/Stk38/Pak1	3
GO:0140855	GO:0140855	histone H3S57 kinase activity	3/187	250/28366	0.012	1.82028	1.06122	0.228419	0.296709	0.184668	Cit/Stk38/Pak1	3
GO:0140995	GO:0140995	histone H2A kinase activity	3/187	250/28366	0.012	1.82028	1.06122	0.228419	0.296709	0.184668	Cit/Stk38/Pak1	3
GO:0140997	GO:0140997	histone H4 kinase activity	3/187	250/28366	0.012	1.82028	1.06122	0.228419	0.296709	0.184668	Cit/Stk38/Pak1	3
GO:0140998	GO:0140998	histone H2B kinase activity	3/187	250/28366	0.012	1.82028	1.06122	0.228419	0.296709	0.184668	Cit/Stk38/Pak1	3
GO:1990244	GO:1990244	histone H2AT120 kinase activity	3/187	250/28366	0.012	1.82028	1.06122	0.228419	0.296709	0.184668	Cit/Stk38/Pak1	3
GO:0019887	GO:0019887	protein kinase regulator activity	3/187	251/28366	0.0119522	1.81303	1.05395	0.230153	0.297938	0.185434	Cit/Egfr/Acsl1	3
GO:0140857	GO:0140857	histone H3T45 kinase activity	3/187	251/28366	0.0119522	1.81303	1.05395	0.230153	0.297938	0.185434	Cit/Stk38/Pak1	3
GO:0035402	GO:0035402	histone H3T11 kinase activity	3/187	252/28366	0.0119048	1.80583	1.04672	0.231891	0.299062	0.186133	Cit/Stk38/Pak1	3
GO:0035403	GO:0035403	histone H3T6 kinase activity	3/187	252/28366	0.0119048	1.80583	1.04672	0.231891	0.299062	0.186133	Cit/Stk38/Pak1	3
GO:0008106	GO:0008106	alcohol dehydrogenase (NADP+) activity	1/187	40/28366	0.025	3.79225	1.4396	0.232603	0.299062	0.186133	Rdh14	1
GO:0036002	GO:0036002	pre-mRNA binding	1/187	40/28366	0.025	3.79225	1.4396	0.232603	0.299062	0.186133	Ep300	1
GO:0140375	GO:0140375	immune receptor activity	2/187	139/28366	0.0143885	2.18259	1.13856	0.233318	0.299471	0.186387	Gfra1/Il17ra	2
GO:0004679	GO:0004679	AMP-activated protein kinase activity	3/187	255/28366	0.0117647	1.78459	1.02523	0.237116	0.302999	0.188583	Cit/Stk38/Pak1	3
GO:0019205	GO:0019205	nucleobase-containing compound kinase activity	1/187	41/28366	0.0243902	3.69975	1.40922	0.23767	0.302999	0.188583	Pck1	1
GO:0061791	GO:0061791	GTPase motor activity	1/187	41/28366	0.0243902	3.69975	1.40922	0.23767	0.302999	0.188583	Mfn2	1
GO:1990606	GO:1990606	membrane scission GTPase motor activity	1/187	41/28366	0.0243902	3.69975	1.40922	0.23767	0.302999	0.188583	Mfn2	1
GO:0004713	GO:0004713	protein tyrosine kinase activity	2/187	141/28366	0.0141844	2.15163	1.11675	0.23818	0.303138	0.18867	Egfr/Erbb2	2
GO:0000510	GO:0000510	H3-H4 histone complex chaperone activity	2/187	142/28366	0.0140845	2.13648	1.10597	0.240613	0.303678	0.189006	Afg3l2/Spg7	2
GO:0016798	GO:0016798	hydrolase activity	acting on glycosyl bonds	2/187	142/28366	0.0140845	2.13648	1.10597	0.240613	0.303678	0.189006	Tlr13/Neu3	2
GO:0140584	GO:0140584	chromatin extrusion motor activity	2/187	142/28366	0.0140845	2.13648	1.10597	0.240613	0.303678	0.189006	Afg3l2/Spg7	2
GO:0140665	GO:0140665	ATP-dependent H3-H4 histone complex chaperone activity	2/187	142/28366	0.0140845	2.13648	1.10597	0.240613	0.303678	0.189006	Afg3l2/Spg7	2
GO:0140849	GO:0140849	ATP-dependent H2AZ histone chaperone activity	2/187	142/28366	0.0140845	2.13648	1.10597	0.240613	0.303678	0.189006	Afg3l2/Spg7	2
GO:0004402	GO:0004402	histone acetyltransferase activity	1/187	42/28366	0.0238095	3.61166	1.37979	0.242702	0.303708	0.189025	Ep300	1
GO:0030291	GO:0030291	protein serine/threonine kinase inhibitor activity	1/187	42/28366	0.0238095	3.61166	1.37979	0.242702	0.303708	0.189025	Cit	1
GO:0042288	GO:0042288	MHC class I protein binding	1/187	42/28366	0.0238095	3.61166	1.37979	0.242702	0.303708	0.189025	H2-D1	1
GO:0042805	GO:0042805	actinin binding	1/187	42/28366	0.0238095	3.61166	1.37979	0.242702	0.303708	0.189025	Itgb1	1
GO:0015616	GO:0015616	DNA translocase activity	2/187	143/28366	0.013986	2.12154	1.09529	0.243047	0.303708	0.189025	Afg3l2/Spg7	2
GO:0140674	GO:0140674	ATP-dependent histone chaperone activity	2/187	143/28366	0.013986	2.12154	1.09529	0.243047	0.303708	0.189025	Afg3l2/Spg7	2
GO:0061775	GO:0061775	cohesin loader activity	2/187	144/28366	0.0138889	2.1068	1.08469	0.245482	0.306245	0.190604	Afg3l2/Spg7	2
GO:0004033	GO:0004033	aldo-keto reductase (NADPH) activity	1/187	43/28366	0.0232558	3.52767	1.35125	0.247702	0.306486	0.190754	Rdh14	1
GO:0016799	GO:0016799	hydrolase activity	hydrolyzing N-glycosyl compounds	1/187	43/28366	0.0232558	3.52767	1.35125	0.247702	0.306486	0.190754	Tlr13	1
GO:0042056	GO:0042056	chemoattractant activity	1/187	43/28366	0.0232558	3.52767	1.35125	0.247702	0.306486	0.190754	Alkbh1	1
GO:0043548	GO:0043548	phosphatidylinositol 3-kinase binding	1/187	43/28366	0.0232558	3.52767	1.35125	0.247702	0.306486	0.190754	Coro1a	1
GO:0046703	GO:0046703	natural killer cell lectin-like receptor binding	1/187	43/28366	0.0232558	3.52767	1.35125	0.247702	0.306486	0.190754	H2-D1	1
GO:0008392	GO:0008392	arachidonate epoxygenase activity	1/187	44/28366	0.0227273	3.4475	1.32354	0.252669	0.310246	0.193094	Cyp2j13	1
GO:0043175	GO:0043175	RNA polymerase core enzyme binding	1/187	44/28366	0.0227273	3.4475	1.32354	0.252669	0.310246	0.193094	Erbb2	1
GO:0051539	GO:0051539	4 iron	4 sulfur cluster binding	1/187	44/28366	0.0227273	3.4475	1.32354	0.252669	0.310246	0.193094	Cdkal1	1
GO:0016616	GO:0016616	oxidoreductase activity	acting on the CH-OH group of donors	NAD or NADP as acceptor	2/187	147/28366	0.0136054	2.06381	1.05342	0.252793	0.310246	0.193094	Rdh14/Nsdhl	2
GO:0030295	GO:0030295	protein kinase activator activity	2/187	147/28366	0.0136054	2.06381	1.05342	0.252793	0.310246	0.193094	Egfr/Acsl1	2
GO:0019838	GO:0019838	growth factor binding	2/187	148/28366	0.0135135	2.04986	1.04316	0.255232	0.312731	0.194641	Egfr/Erbb2	2
GO:0046915	GO:0046915	transition metal ion transmembrane transporter activity	1/187	45/28366	0.0222222	3.37089	1.29662	0.257604	0.31411	0.195499	Slc30a10	1
GO:0048487	GO:0048487	beta-tubulin binding	1/187	45/28366	0.0222222	3.37089	1.29662	0.257604	0.31411	0.195499	Slc6a2	1
GO:0140463	GO:0140463	chromatin-protein adaptor activity	1/187	45/28366	0.0222222	3.37089	1.29662	0.257604	0.31411	0.195499	Stk38	1
GO:0001221	GO:0001221	transcription coregulator binding	2/187	150/28366	0.0133333	2.02253	1.02288	0.26011	0.316146	0.196766	Ep300/Cit	2
GO:0140658	GO:0140658	ATP-dependent chromatin remodeler activity	2/187	150/28366	0.0133333	2.02253	1.02288	0.26011	0.316146	0.196766	Afg3l2/Spg7	2
GO:0005246	GO:0005246	calcium channel regulator activity	1/187	46/28366	0.0217391	3.29761	1.27045	0.262506	0.31758	0.197658	Cacng4	1
GO:0015026	GO:0015026	coreceptor activity	1/187	46/28366	0.0217391	3.29761	1.27045	0.262506	0.31758	0.197658	Erbb2	1
GO:0003689	GO:0003689	DNA clamp loader activity	2/187	151/28366	0.013245	2.00914	1.01286	0.262549	0.31758	0.197658	Afg3l2/Spg7	2
GO:0016887	GO:0016887	ATP hydrolysis activity	4/187	396/28366	0.010101	1.53222	0.868845	0.265408	0.320525	0.199491	Afg3l2/Abcd3/Spg7/Abcd2	4
GO:0005547	GO:0005547	phosphatidylinositol-3	4	5-trisphosphate binding	1/187	47/28366	0.0212766	3.22744	1.24499	0.267375	0.32136	0.200011	Myo1b	1
GO:0008391	GO:0008391	arachidonate monooxygenase activity	1/187	47/28366	0.0212766	3.22744	1.24499	0.267375	0.32136	0.200011	Cyp2j13	1
GO:0061733	GO:0061733	protein-lysine-acetyltransferase activity	1/187	47/28366	0.0212766	3.22744	1.24499	0.267375	0.32136	0.200011	Ep300	1
GO:0033764	GO:0033764	steroid dehydrogenase activity	acting on the CH-OH group of donors	NAD or NADP as acceptor	1/187	48/28366	0.0208333	3.1602	1.22021	0.272213	0.326656	0.203307	Nsdhl	1
GO:0004497	GO:0004497	monooxygenase activity	2/187	156/28366	0.0128205	1.94474	0.96388	0.274747	0.329174	0.204875	Fmo1/Cyp2j13	2
GO:0032813	GO:0032813	tumor necrosis factor receptor superfamily binding	1/187	49/28366	0.0204082	3.09571	1.19607	0.277019	0.331371	0.206242	Erap1	1
GO:0016614	GO:0016614	oxidoreductase activity	acting on CH-OH group of donors	2/187	158/28366	0.0126582	1.92012	0.944797	0.279625	0.332908	0.207198	Rdh14/Nsdhl	2
GO:0019209	GO:0019209	kinase activator activity	2/187	158/28366	0.0126582	1.92012	0.944797	0.279625	0.332908	0.207198	Egfr/Acsl1	2
GO:0140713	GO:0140713	histone chaperone activity	2/187	158/28366	0.0126582	1.92012	0.944797	0.279625	0.332908	0.207198	Afg3l2/Spg7	2
GO:0016229	GO:0016229	steroid dehydrogenase activity	1/187	51/28366	0.0196078	2.97431	1.14959	0.286537	0.339001	0.210991	Nsdhl	1
GO:0016830	GO:0016830	carbon-carbon lyase activity	1/187	51/28366	0.0196078	2.97431	1.14959	0.286537	0.339001	0.210991	Pck1	1
GO:0050661	GO:0050661	NADP binding	1/187	51/28366	0.0196078	2.97431	1.14959	0.286537	0.339001	0.210991	Fmo1	1
GO:0071889	GO:0071889	14-3-3 protein binding	1/187	51/28366	0.0196078	2.97431	1.14959	0.286537	0.339001	0.210991	H2-D1	1
GO:0009055	GO:0009055	electron transfer activity	1/187	53/28366	0.0188679	2.86207	1.10533	0.295929	0.349021	0.217227	Sdha	1
GO:0016709	GO:0016709	oxidoreductase activity	acting on paired donors	with incorporation or reduction of molecular oxygen	NAD(P)H as one donor	and incorporation of one atom of oxygen	1/187	53/28366	0.0188679	2.86207	1.10533	0.295929	0.349021	0.217227	Fmo1	1
GO:0019207	GO:0019207	kinase regulator activity	3/187	289/28366	0.0103806	1.57464	0.799862	0.297455	0.350274	0.218007	Cit/Egfr/Acsl1	3
GO:0030170	GO:0030170	pyridoxal phosphate binding	1/187	54/28366	0.0185185	2.80907	1.08397	0.30058	0.352854	0.219613	Mtarc2	1
GO:0034212	GO:0034212	protein N-acetyltransferase activity	1/187	54/28366	0.0185185	2.80907	1.08397	0.30058	0.352854	0.219613	Ep300	1
GO:0070279	GO:0070279	vitamin B6 binding	1/187	55/28366	0.0181818	2.758	1.06309	0.305199	0.357722	0.222642	Mtarc2	1
GO:0003925	GO:0003925	G protein activity	1/187	57/28366	0.0175439	2.66123	1.02271	0.314348	0.367306	0.228607	Gnas	1
GO:0008374	GO:0008374	O-acyltransferase activity	1/187	57/28366	0.0175439	2.66123	1.02271	0.314348	0.367306	0.228607	Mboat7	1
GO:0030695	GO:0030695	GTPase regulator activity	4/187	430/28366	0.00930233	1.41107	0.699706	0.315377	0.367372	0.228649	Elmod1/Prex2/Wdr41/Arhgap1	4
GO:0060589	GO:0060589	nucleoside-triphosphatase regulator activity	4/187	430/28366	0.00930233	1.41107	0.699706	0.315377	0.367372	0.228649	Elmod1/Prex2/Wdr41/Arhgap1	4
GO:0016504	GO:0016504	peptidase activator activity	1/187	58/28366	0.0172414	2.61534	1.00317	0.318877	0.370878	0.230831	Vsir	1
GO:0008201	GO:0008201	heparin binding	2/187	175/28366	0.0114286	1.7336	0.792997	0.320917	0.372577	0.231888	Lrpap1/Ncam1	2
GO:0004842	GO:0004842	ubiquitin-protein transferase activity	4/187	434/28366	0.00921659	1.39806	0.680762	0.321323	0.372577	0.231888	Irf2bp1/Rnf128/Uba7/Mul1	4
GO:0035091	GO:0035091	phosphatidylinositol binding	3/187	303/28366	0.00990099	1.50188	0.715489	0.322627	0.373516	0.232472	Rph3a/Twf2/Myo1b	3
GO:0140767	GO:0140767	enzyme-substrate adaptor activity	2/187	177/28366	0.0112994	1.71401	0.776247	0.325743	0.376547	0.234359	Nmnat2/Ambra1	2
GO:0004857	GO:0004857	enzyme inhibitor activity	4/187	439/28366	0.00911162	1.38214	0.657343	0.328767	0.379463	0.236174	Clstn3/Cit/Faf2/Ppp1r16a	4
GO:0042287	GO:0042287	MHC protein binding	1/187	61/28366	0.0163934	2.48672	0.946916	0.332287	0.38294	0.238338	H2-D1	1
GO:0008146	GO:0008146	sulfotransferase activity	1/187	62/28366	0.016129	2.44661	0.928908	0.336698	0.386258	0.240403	Chst8	1
GO:0008235	GO:0008235	metalloexopeptidase activity	1/187	62/28366	0.016129	2.44661	0.928908	0.336698	0.386258	0.240403	Erap1	1
GO:0015459	GO:0015459	potassium channel regulator activity	1/187	62/28366	0.016129	2.44661	0.928908	0.336698	0.386258	0.240403	Kcnip4	1
GO:0005504	GO:0005504	fatty acid binding	1/187	63/28366	0.015873	2.40778	0.911248	0.34108	0.390692	0.243163	Prr7	1
GO:0004601	GO:0004601	peroxidase activity	1/187	64/28366	0.015625	2.37015	0.893923	0.345434	0.393888	0.245152	Ptgs1	1
GO:0018455	GO:0018455	alcohol dehydrogenase [NAD(P)+] activity	1/187	64/28366	0.015625	2.37015	0.893923	0.345434	0.393888	0.245152	Rdh14	1
GO:0070063	GO:0070063	RNA polymerase binding	1/187	64/28366	0.015625	2.37015	0.893923	0.345434	0.393888	0.245152	Erbb2	1
GO:0051287	GO:0051287	NAD binding	1/187	65/28366	0.0153846	2.33369	0.87692	0.349759	0.398219	0.247848	Cyb5r3	1
GO:0140097	GO:0140097	catalytic activity	acting on DNA	3/187	319/28366	0.00940439	1.42655	0.624125	0.351409	0.399496	0.248642	Alkbh1/Afg3l2/Spg7	3
GO:0016684	GO:0016684	oxidoreductase activity	acting on peroxide as acceptor	1/187	66/28366	0.0151515	2.29833	0.860228	0.354055	0.401901	0.250139	Ptgs1	1
GO:0038024	GO:0038024	cargo receptor activity	1/187	67/28366	0.0149254	2.26403	0.843835	0.358324	0.405866	0.252607	Itgb2	1
GO:0019787	GO:0019787	ubiquitin-like protein transferase activity	4/187	459/28366	0.0087146	1.32192	0.566424	0.358622	0.405866	0.252607	Irf2bp1/Rnf128/Uba7/Mul1	4
GO:0030145	GO:0030145	manganese ion binding	1/187	69/28366	0.0144928	2.1984	0.811908	0.366776	0.414473	0.257964	Pck1	1
GO:0016651	GO:0016651	oxidoreductase activity	acting on NAD(P)H	1/187	70/28366	0.0142857	2.167	0.796354	0.370961	0.41582	0.258802	Cyb5r3	1
GO:0045296	GO:0045296	cadherin binding	1/187	70/28366	0.0142857	2.167	0.796354	0.370961	0.41582	0.258802	Cdh2	1
GO:0008094	GO:0008094	ATP-dependent activity	acting on DNA	2/187	197/28366	0.0101523	1.54	0.619568	0.373428	0.41582	0.258802	Afg3l2/Spg7	2
GO:0001786	GO:0001786	phosphatidylserine binding	1/187	71/28366	0.0140845	2.13648	0.78106	0.375118	0.41582	0.258802	Syt6	1
GO:0017018	GO:0017018	myosin phosphatase activity	1/187	71/28366	0.0140845	2.13648	0.78106	0.375118	0.41582	0.258802	Ppp5c	1
GO:0033192	GO:0033192	calmodulin-dependent protein phosphatase activity	1/187	71/28366	0.0140845	2.13648	0.78106	0.375118	0.41582	0.258802	Ppp5c	1
GO:0140791	GO:0140791	histone H2AXS140 phosphatase activity	1/187	71/28366	0.0140845	2.13648	0.78106	0.375118	0.41582	0.258802	Ppp5c	1
GO:0180004	GO:0180004	RNA polymerase II CTD heptapeptide repeat Y1 phosphatase activity	1/187	71/28366	0.0140845	2.13648	0.78106	0.375118	0.41582	0.258802	Ppp5c	1
GO:0180005	GO:0180005	RNA polymerase II CTD heptapeptide repeat T4 phosphatase activity	1/187	71/28366	0.0140845	2.13648	0.78106	0.375118	0.41582	0.258802	Ppp5c	1
GO:0180006	GO:0180006	RNA polymerase II CTD heptapeptide repeat S2 phosphatase activity	1/187	71/28366	0.0140845	2.13648	0.78106	0.375118	0.41582	0.258802	Ppp5c	1
GO:0180007	GO:0180007	RNA polymerase II CTD heptapeptide repeat S5 phosphatase activity	1/187	71/28366	0.0140845	2.13648	0.78106	0.375118	0.41582	0.258802	Ppp5c	1
GO:0180008	GO:0180008	RNA polymerase II CTD heptapeptide repeat S7 phosphatase activity	1/187	71/28366	0.0140845	2.13648	0.78106	0.375118	0.41582	0.258802	Ppp5c	1
GO:1990439	GO:1990439	MAP kinase serine/threonine phosphatase activity	1/187	71/28366	0.0140845	2.13648	0.78106	0.375118	0.41582	0.258802	Ppp5c	1
GO:0004723	GO:0004723	calcium-dependent protein serine/threonine phosphatase activity	1/187	72/28366	0.0138889	2.1068	0.766018	0.379248	0.419169	0.260886	Ppp5c	1
GO:0008420	GO:0008420	RNA polymerase II CTD heptapeptide repeat phosphatase activity	1/187	72/28366	0.0138889	2.1068	0.766018	0.379248	0.419169	0.260886	Ppp5c	1
GO:0016755	GO:0016755	aminoacyltransferase activity	4/187	475/28366	0.00842105	1.27739	0.496652	0.382506	0.422153	0.262743	Irf2bp1/Rnf128/Uba7/Mul1	4
GO:0001664	GO:0001664	G protein-coupled receptor binding	3/187	338/28366	0.00887574	1.34636	0.521842	0.385402	0.424729	0.264347	Rpgrip1l/Sh3gl1/Gnas	3
GO:0051536	GO:0051536	iron-sulfur cluster binding	1/187	74/28366	0.0135135	2.04986	0.736658	0.387426	0.426338	0.265348	Cdkal1	1
GO:0033549	GO:0033549	MAP kinase phosphatase activity	1/187	75/28366	0.0133333	2.02253	0.722325	0.391475	0.430167	0.267732	Ppp5c	1
GO:0005085	GO:0005085	guanyl-nucleotide exchange factor activity	2/187	206/28366	0.00970874	1.47272	0.554712	0.394456	0.432814	0.269379	Prex2/Wdr41	2
GO:0061630	GO:0061630	ubiquitin protein ligase activity	3/187	345/28366	0.00869565	1.31904	0.485697	0.397832	0.435886	0.271291	Irf2bp1/Rnf128/Mul1	3
GO:0004860	GO:0004860	protein kinase inhibitor activity	1/187	78/28366	0.0128205	1.94474	0.680626	0.403463	0.438874	0.273151	Cit	1
GO:0008080	GO:0008080	N-acetyltransferase activity	1/187	78/28366	0.0128205	1.94474	0.680626	0.403463	0.438874	0.273151	Ep300	1
GO:0016835	GO:0016835	carbon-oxygen lyase activity	1/187	78/28366	0.0128205	1.94474	0.680626	0.403463	0.438874	0.273151	Alkbh1	1
GO:0017022	GO:0017022	myosin binding	1/187	78/28366	0.0128205	1.94474	0.680626	0.403463	0.438874	0.273151	Coro1a	1
GO:0042605	GO:0042605	peptide antigen binding	1/187	78/28366	0.0128205	1.94474	0.680626	0.403463	0.438874	0.273151	H2-D1	1
GO:0000049	GO:0000049	tRNA binding	1/187	79/28366	0.0126582	1.92012	0.667139	0.407406	0.441892	0.275029	Alkbh1	1
GO:0043539	GO:0043539	protein serine/threonine kinase activator activity	1/187	79/28366	0.0126582	1.92012	0.667139	0.407406	0.441892	0.275029	Acsl1	1
GO:0003684	GO:0003684	damaged DNA binding	1/187	81/28366	0.0123457	1.87271	0.640746	0.415215	0.449718	0.279899	Ep300	1
GO:0051540	GO:0051540	metal cluster binding	1/187	82/28366	0.0121951	1.84988	0.627829	0.419082	0.453256	0.282101	Cdkal1	1
GO:0003823	GO:0003823	antigen binding	2/187	217/28366	0.00921659	1.39806	0.479512	0.419713	0.453291	0.282123	Ep300/H2-D1	2
GO:0019003	GO:0019003	GDP binding	1/187	83/28366	0.0120482	1.82759	0.615092	0.422922	0.454807	0.283067	Pck1	1
GO:0030971	GO:0030971	receptor tyrosine kinase binding	1/187	83/28366	0.0120482	1.82759	0.615092	0.422922	0.454807	0.283067	Erbb2	1
GO:1990841	GO:1990841	promoter-specific chromatin binding	1/187	83/28366	0.0120482	1.82759	0.615092	0.422922	0.454807	0.283067	Ep300	1
GO:0004197	GO:0004197	cysteine-type endopeptidase activity	1/187	84/28366	0.0119048	1.80583	0.602529	0.426738	0.458258	0.285215	Ctss	1
GO:0061659	GO:0061659	ubiquitin-like protein ligase activity	3/187	362/28366	0.00828729	1.2571	0.401044	0.427721	0.458663	0.285467	Irf2bp1/Rnf128/Mul1	3
GO:0019210	GO:0019210	kinase inhibitor activity	1/187	85/28366	0.0117647	1.78459	0.590136	0.430528	0.460367	0.286527	Cit	1
GO:0046332	GO:0046332	SMAD binding	1/187	85/28366	0.0117647	1.78459	0.590136	0.430528	0.460367	0.286527	Ep300	1
GO:0004722	GO:0004722	protein serine/threonine phosphatase activity	1/187	87/28366	0.0114943	1.74356	0.56584	0.438034	0.467072	0.290701	Ppp5c	1
GO:0008081	GO:0008081	phosphoric diester hydrolase activity	1/187	87/28366	0.0114943	1.74356	0.56584	0.438034	0.467072	0.290701	Gnas	1
GO:0016712	GO:0016712	oxidoreductase activity	acting on paired donors	with incorporation or reduction of molecular oxygen	reduced flavin or flavoprotein as one donor	and incorporation of one atom of oxygen	1/187	88/28366	0.0113636	1.72375	0.553929	0.44175	0.470371	0.292754	Cyp2j13	1
GO:0051082	GO:0051082	unfolded protein binding	1/187	89/28366	0.011236	1.70438	0.542169	0.445442	0.472969	0.294371	Erlec1	1
GO:0097110	GO:0097110	scaffold protein binding	1/187	89/28366	0.011236	1.70438	0.542169	0.445442	0.472969	0.294371	Cit	1
GO:0005254	GO:0005254	chloride channel activity	1/187	90/28366	0.0111111	1.68544	0.530558	0.449109	0.475528	0.295963	Slc1a4	1
GO:0043178	GO:0043178	alcohol binding	1/187	90/28366	0.0111111	1.68544	0.530558	0.449109	0.475528	0.295963	Rph3a	1
GO:0048029	GO:0048029	monosaccharide binding	1/187	91/28366	0.010989	1.66692	0.519091	0.452753	0.478715	0.297947	Slc2a8	1
GO:0016209	GO:0016209	antioxidant activity	1/187	92/28366	0.0108696	1.6488	0.507764	0.456372	0.481868	0.299909	Ptgs1	1
GO:0048306	GO:0048306	calcium-dependent protein binding	1/187	93/28366	0.0107527	1.63107	0.496575	0.459968	0.484987	0.301851	Syt6	1
GO:0033293	GO:0033293	monocarboxylic acid binding	1/187	96/28366	0.0104167	1.5801	0.463796	0.470613	0.494831	0.307977	Prr7	1
GO:0042562	GO:0042562	hormone binding	1/187	96/28366	0.0104167	1.5801	0.463796	0.470613	0.494831	0.307977	Egfr	1
GO:0004553	GO:0004553	hydrolase activity	hydrolyzing O-glycosyl compounds	1/187	98/28366	0.0102041	1.54786	0.442569	0.477593	0.500777	0.311678	Neu3	1
GO:0008238	GO:0008238	exopeptidase activity	1/187	98/28366	0.0102041	1.54786	0.442569	0.477593	0.500777	0.311678	Erap1	1
GO:0004620	GO:0004620	phospholipase activity	1/187	99/28366	0.010101	1.53222	0.432134	0.481049	0.503702	0.313499	Abhd12	1
GO:0043130	GO:0043130	ubiquitin binding	1/187	101/28366	0.00990099	1.50188	0.411609	0.487893	0.510162	0.317519	Faf2	1
GO:0016407	GO:0016407	acetyltransferase activity	1/187	105/28366	0.00952381	1.44467	0.371863	0.501312	0.523469	0.325802	Ep300	1
GO:0005253	GO:0005253	monoatomic anion channel activity	1/187	106/28366	0.00943396	1.43104	0.362185	0.504612	0.526188	0.327494	Slc1a4	1
GO:0140994	GO:0140994	RNA polymerase II CTD heptapeptide repeat modifying activity	1/187	110/28366	0.00909091	1.379	0.324435	0.517595	0.538983	0.335457	Ppp5c	1
GO:0051219	GO:0051219	phosphoprotein binding	1/187	111/28366	0.00900901	1.36658	0.315229	0.520787	0.541562	0.337062	Dpysl3	1
GO:0008528	GO:0008528	G protein-coupled peptide receptor activity	1/187	120/28366	0.00833333	1.26408	0.236157	0.548591	0.569691	0.35457	Gpr37l1	1
GO:0031490	GO:0031490	chromatin DNA binding	1/187	121/28366	0.00826446	1.25364	0.227762	0.55158	0.572009	0.356012	Ep300	1
GO:0032182	GO:0032182	ubiquitin-like protein binding	1/187	124/28366	0.00806452	1.22331	0.203007	0.560428	0.580388	0.361227	Faf2	1
GO:0140789	GO:0140789	histone phosphatase activity	1/187	126/28366	0.00793651	1.20389	0.18685	0.56623	0.585595	0.364468	Ppp5c	1
GO:0016298	GO:0016298	lipase activity	1/187	128/28366	0.0078125	1.18508	0.170958	0.571955	0.590708	0.36765	Abhd12	1
GO:0001653	GO:0001653	peptide receptor activity	1/187	129/28366	0.00775194	1.17589	0.163109	0.57479	0.592826	0.368968	Gpr37l1	1
GO:0030246	GO:0030246	carbohydrate binding	2/187	293/28366	0.00682594	1.03543	0.0496541	0.577368	0.594673	0.370118	Slc2a8/Dgcr2	2
GO:0005201	GO:0005201	extracellular matrix structural constituent	1/187	142/28366	0.00704225	1.06824	0.0664068	0.609985	0.626561	0.389965	Creld1	1
GO:0019842	GO:0019842	vitamin binding	1/187	142/28366	0.00704225	1.06824	0.0664068	0.609985	0.626561	0.389965	Mtarc2	1
GO:0019955	GO:0019955	cytokine binding	1/187	144/28366	0.00694444	1.0534	0.0523349	0.615136	0.630994	0.392724	Itgb1	1
GO:0070851	GO:0070851	growth factor receptor binding	1/187	152/28366	0.00657895	0.997959	-0.00205486	0.635073	0.650562	0.404903	Erap1	1
GO:0016922	GO:0016922	nuclear receptor binding	1/187	158/28366	0.00632911	0.960062	-0.0410086	0.649348	0.664285	0.413444	Ep300	1
GO:1990756	GO:1990756	ubiquitin-like ligase-substrate adaptor activity	1/187	159/28366	0.00628931	0.954024	-0.0473586	0.651672	0.665762	0.414363	Ambra1	1
GO:0004721	GO:0004721	phosphoprotein phosphatase activity	1/187	166/28366	0.0060241	0.913794	-0.0907435	0.667521	0.680115	0.423297	Ppp5c	1
GO:0051087	GO:0051087	protein-folding chaperone binding	1/187	166/28366	0.0060241	0.913794	-0.0907435	0.667521	0.680115	0.423297	H2-D1	1
GO:0008234	GO:0008234	cysteine-type peptidase activity	1/187	175/28366	0.00571429	0.866799	-0.143986	0.686848	0.698865	0.434966	Ctss	1
GO:0005506	GO:0005506	iron ion binding	1/187	178/28366	0.00561798	0.85219	-0.16115	0.693039	0.704217	0.438297	Alkbh1	1
GO:0140098	GO:0140098	catalytic activity	acting on RNA	2/187	374/28366	0.00534759	0.811176	-0.299451	0.708607	0.71907	0.447541	Alkbh1/Cdkal1	2
GO:0002020	GO:0002020	protease binding	1/187	190/28366	0.00526316	0.798368	-0.227168	0.716607	0.726213	0.451987	Itgb1	1
GO:0003714	GO:0003714	transcription corepressor activity	1/187	198/28366	0.00505051	0.76611	-0.269039	0.731311	0.740122	0.460644	Irf2bp1	1
GO:0061135	GO:0061135	endopeptidase regulator activity	1/187	222/28366	0.0045045	0.683288	-0.385921	0.771021	0.779268	0.485008	Vsir	1
GO:0140030	GO:0140030	modification-dependent protein binding	1/187	229/28366	0.00436681	0.662401	-0.417859	0.781463	0.788766	0.49092	Ep300	1
GO:0003713	GO:0003713	transcription coactivator activity	1/187	242/28366	0.00413223	0.626818	-0.474941	0.799613	0.80601	0.501652	Ep300	1
GO:0003712	GO:0003712	transcription coregulator activity	2/187	478/28366	0.0041841	0.634686	-0.656178	0.825731	0.83021	0.516714	Ep300/Irf2bp1	2
GO:0061134	GO:0061134	peptidase regulator activity	1/187	263/28366	0.00380228	0.576767	-0.561733	0.825817	0.83021	0.516714	Vsir	1
GO:0001227	GO:0001227	DNA-binding transcription repressor activity	RNA polymerase II-specific	1/187	302/28366	0.00331126	0.502284	-0.708369	0.865771	0.86922	0.540993	Lrrfip1	1
GO:0001217	GO:0001217	DNA-binding transcription repressor activity	1/187	310/28366	0.00322581	0.489322	-0.736486	0.872762	0.875077	0.544639	Lrrfip1	1
GO:0005126	GO:0005126	cytokine receptor binding	1/187	332/28366	0.00301205	0.456897	-0.810883	0.890176	0.891355	0.55477	Erap1	1
GO:0061629	GO:0061629	RNA polymerase II-specific DNA-binding transcription factor binding	1/187	387/28366	0.00258398	0.391963	-0.981112	0.924024	0.924024	0.575103	Ep300	1
