# Supplementary material for: Disruption of the LRRK2 substrate RAB12 facilitates neurotransmission and causes hyperactivity in mice
Source: NPJ Parkinsons Dis. 2026 Apr 24;12:159. doi: 10.1038/s41531-026-01353-4 (PMC13319756; doi:10.1038/s41531-026-01353-4)
Supplement: Supplementary file 6 — Data S5 [file 41531_2026_1353_MOESM6_ESM.xls]

## Sheet: Data S5 GSEA_SynGO
	ID	Description	setSize	enrichmentScore	NES	pvalue	p.adjust	qvalue	rank	leading_edge	core_enrichment
Postsynaptic Ribosome CC	Postsynaptic Ribosome CC	Postsynaptic Ribosome CC	66	-0.840298	-2.79807	1e-10	1.08571e-09	7.96992e-10	909	tags=85%, list=11%, signal=76%	RPL5/RPL18/RPL14/RPSA/MRPS12/RPLP0/RPS27/RPL36/RPS13/RPL13/RPL11/RPS5/RPL10A/RPL23A/RPS15/RPS18/RPL28/RPS28/RPS7/RPL38/RPS10/RPS2/RPL24/RPL37/RPS21/RPL8/RPL26/RPL27/RPS14/RPL17/RPL9/RPL30/RPL21/RPL10/RPL31/RPS3/RPS19/RPS24/RPLP1/RPL35A/RPLP2/RPS9/RPS3A/RPS15A/RPS16/RPS20/RPL22/RPS11/RPS8/RPS17/RPL23/RPL34/RPL27A/RPS23/RPS26/RPL37A
Translation At Postsynapse (GO:0140242) BP	Translation At Postsynapse (GO:0140242) BP	Translation At Postsynapse (GO:0140242) BP	48	-0.814878	-2.59952	1e-10	1.08571e-09	7.96992e-10	909	tags=79%, list=11%, signal=71%	RPL5/RPL18/RPL14/MRPS12/RPLP0/RPS27/RPL36/RPS13/RPL13/RPL11/RPS5/RPL10A/RPL23A/RPL28/RPS28/RPL38/RPS10/RPL24/RPL37/RPL8/RPL26/RPL27/RPS14/RPL17/RPL9/RPL10/RPS24/RPL35A/RPLP2/RPS15A/RPS16/RPL22/RPS11/RPL23/RPL34/RPL27A/RPS26/RPL37A
Translation At Presynapse (GO:0140236) BP	Translation At Presynapse (GO:0140236) BP	Translation At Presynapse (GO:0140236) BP	47	-0.818965	-2.59876	1e-10	1.08571e-09	7.96992e-10	909	tags=81%, list=11%, signal=73%	RPL5/RPL18/RPL14/MRPS12/RPLP0/RPS27/RPL36/RPS13/RPL13/RPL11/RPS5/RPL10A/RPL23A/RPL28/RPS28/RPL38/RPS10/RPL24/RPL37/RPL8/RPL26/RPL27/RPS14/RPL17/RPL9/RPL10/RPS24/RPL35A/RPLP2/RPS15A/RPS16/RPL22/RPS11/RPL23/RPL34/RPL27A/RPS26/RPL37A
Presynaptic Ribosome CC	Presynaptic Ribosome CC	Presynaptic Ribosome CC	48	-0.810299	-2.58491	1e-10	1.08571e-09	7.96992e-10	909	tags=79%, list=11%, signal=71%	RPL5/RPL18/RPL14/MRPS12/RPLP0/RPS27/RPL36/RPS13/RPL13/RPL11/RPS5/RPL10A/RPL23A/RPL28/RPS28/RPL38/RPS10/RPL24/RPL37/RPL8/RPL26/RPL27/RPS14/RPL17/RPL9/RPL10/RPS24/RPL35A/RPLP2/RPS15A/RPS16/RPL22/RPS11/RPL23/RPL34/RPL27A/RPS26/RPL37A
Integral Component Of Presynaptic Membrane (GO:0099056) CC	Integral Component Of Presynaptic Membrane (GO:0099056) CC	Integral Component Of Presynaptic Membrane (GO:0099056) CC	108	0.546674	2.53841	1e-10	1.08571e-09	7.96992e-10	2004	tags=58%, list=24%, signal=45%	GLRA1/SLC6A2/GRIN2D/SLC6A11/KCNJ3/DRD1/PODXL/ADORA1/CADM3/L1CAM/GLRA3/HTR1B/CHRM2/KCNJ9/GRIN2B/VAPA/ERBB2/SCN10A/CDH2/CHRNB2/GRIN1/VAPB/CNTNAP4/GABBR1/NCAM1/DRD2/GRIA2/KCNC1/GABBR2/SLC1A2/SLC6A4/SLC6A1/GRIA3/SCN11A/GABRA5/CDH9/ADCY8/KCNC3/ERBB4/OPRM1/APH1A/SLC4A8/EFNB1/SCN2A/CXADR/CHRNA4/PCDH17/SYT7/SLC6A9/NRXN1/ADGRL1/KCNC4/GRIA1/KCNJ11/ATP1A3/SCN1A/EPHB2/CACNA1C/CNR1/STX1A/ATP2B3/CACNA1E/SDC2
Integral Component Of Postsynaptic Membrane (GO:0099055) CC	Integral Component Of Postsynaptic Membrane (GO:0099055) CC	Integral Component Of Postsynaptic Membrane (GO:0099055) CC	100	0.540037	2.47912	1e-10	1.08571e-09	7.96992e-10	1841	tags=53%, list=22%, signal=42%	ADRA2A/LRRTM1/SLC6A11/DRD1/SLC6A8/ADORA1/SLITRK1/SUSD4/GRM1/SLC8A1/CHRM2/SEZ6L/SLC6A6/NRCAM/ITGB1/CDH2/ADGRL2/GABBR1/NCAM1/DRD2/GRIA2/KCNC1/GABBR2/NELL1/CANX/SLC6A4/SLC6A1/GRIA3/GABRA5/KCNQ2/SLITRK2/SLC8A3/CDH9/KCNC3/OPRM1/PRRT1/GABRD/CADM2/KCNQ3/PCDH17/DAGLA/HCN1/SLC6A9/PLXNB1/ABHD6/NTRK3/KCNC4/SEMA4D/GRIA1/ITGA3/EPHB2/CACNA1C/ADGRB1
Synapse (GO:0045202) CC	Synapse (GO:0045202) CC	Synapse (GO:0045202) CC	264	-0.540685	-2.05575	1e-10	1.08571e-09	7.96992e-10	920	tags=28%, list=11%, signal=25%	EIF3D/RPL5/RPL18/FUBP1/GNG4/RPL14/RPSA/MRPS12/RPLP0/RPS27/RPL36/RPS13/EIF5B/WIPF3/RPL13/RPL11/RPS5/RPL10A/RPL23A/RPS15/RPS6KA4/EIF1AX/RPS18/RPL28/RPS28/RPS7/RPL18A/RPL38/PURG/RPS10/RPS2/RPL24/RPL37/RPS21/RPL8/RPL26/GNG3/RPL27/RPS14/RPL17/RPL9/RPL30/RPL21/GNG2/BCAS1/RPL10/HABP4/RPL31/RPS3/RPS19/RPS24/RPLP1/GNG12/RPL35A/RPLP2/RPS9/RPS3A/RPS15A/RPS25/RPS16/RPS20/RPL22/RPS11/GNG13/RPS17/RPL23/RPS4X/G…
Integral Component Of Postsynaptic Density Membrane (GO:0099061) CC	Integral Component Of Postsynaptic Density Membrane (GO:0099061) CC	Integral Component Of Postsynaptic Density Membrane (GO:0099061) CC	98	0.501926	2.29823	4.80516e-09	4.56491e-08	3.35097e-08	1796	tags=43%, list=21%, signal=34%	ADRA2A/RYK/GRIN3A/GRIN2D/NSG2/LRRTM2/CACNG4/SHISA6/GRIN2C/SLITRK1/CACNG8/CACNG2/CLSTN3/GRM1/IL1RAPL1/GRIN2B/NRCAM/GRIN1/PTPRZ1/GRIA4/LRRC7/SLC16A7/GRIA2/VANGL2/SEMA4B/GRIA3/ELFN2/ERBB4/VDAC1/PRRT1/NPTN/CSMD2/ADAM22/GRID2/PTPRO/SHISA9/ADGRB3/SCN8A/CACNG3/LRRTM3/NECTIN3/GRIA1
Integral Component Of Presynaptic Active Zone Membrane (GO:0099059) CC	Integral Component Of Presynaptic Active Zone Membrane (GO:0099059) CC	Integral Component Of Presynaptic Active Zone Membrane (GO:0099059) CC	43	0.63947	2.49901	3.87874e-08	3.27538e-07	2.40437e-07	2289	tags=74%, list=27%, signal=54%	ADRA2A/RYK/GRIN2D/ATP2B4/GPM6A/GABRA3/CHRM2/GRIN2B/GRIN1/GRIA4/GABBR1/GRIA2/CANX/STX1B/GRIA3/SYT11/NPTN/GABRA2/GABRB1/HCN1/SCN8A/NRXN1/GABRB2/NRXN2/NRXN3/GRIA1/ITGA3/STX1A/NECTIN1/GRM8/ATP2B2/ATP2B1
Transmitter-Gated IC Activity Involved In Regulation Of Postsynaptic Membrane Potential (GO:1904315) BP	Transmitter-Gated IC Activity Involved In Regulation Of Postsynaptic Membrane Potential (GO:1904315) BP	Transmitter-Gated IC Activity Involved In Regulation Of Postsynaptic Membrane Potential (GO:1904315) BP	29	0.713562	2.51441	2.36528e-07	1.79761e-06	1.31957e-06	1796	tags=79%, list=21%, signal=63%	GLRA1/GLRB/GRIN3A/GRIN2D/GLRA2/GRIN2C/GABRA3/GRIN2B/CHRNB2/GRIN1/GRIA4/GRIA2/GABRG2/GRIA3/GABRA5/GABRA1/GABRD/GABRA2/CHRNA4/GABRB1/GABRA4/GABRB2/GRIA1
Integral Component Of Postsynaptic Specialization Membrane (GO:0099060) CC	Integral Component Of Postsynaptic Specialization Membrane (GO:0099060) CC	Integral Component Of Postsynaptic Specialization Membrane (GO:0099060) CC	29	0.679605	2.39475	2.24959e-06	1.55426e-05	1.14094e-05	1914	tags=72%, list=23%, signal=56%	LRRTM1/GLRA1/GLRA2/LRRTM2/GLRA3/GABRA3/CHRNB2/GABBR1/KCND3/GABRG2/GABRA5/GABRA1/GABRA2/SLC12A5/CHRNA4/GABRB1/GABRA4/GABRB2/NLGN1/KCNB1/NLGN2
Ligand-Gated IC Activity Involved In Regulation Of Presynaptic Membrane Potential (GO:0099507) BP	Ligand-Gated IC Activity Involved In Regulation Of Presynaptic Membrane Potential (GO:0099507) BP	Ligand-Gated IC Activity Involved In Regulation Of Presynaptic Membrane Potential (GO:0099507) BP	21	0.677952	2.18198	6.8816e-05	0.000435834	0.000319934	1796	tags=67%, list=21%, signal=53%	GLRA1/GRIN2D/GABRA3/GRIN2B/GRIN1/GRIA4/GRIA2/GRIA3/GABRA5/GABRA1/GABRA2/GABRB1/GABRB2/GRIA1
Regulation Of Presynapse Assembly (GO:1905606) BP	Regulation Of Presynapse Assembly (GO:1905606) BP	Regulation Of Presynapse Assembly (GO:1905606) BP	27	0.59053	2.09565	0.000511119	0.00298808	0.00219346	1914	tags=52%, list=23%, signal=40%	LRRTM1/CBLN1/FZD1/SLITRK1/CLSTN3/IL1RAPL1/SLITRK2/ATG9A/GRID2/MDGA1/NRXN1/LRRTM3/NTRK3/NLGN2
Synapse Adhesion Between Pre- And Post-Synapse (GO:0099560) BP	Synapse Adhesion Between Pre- And Post-Synapse (GO:0099560) BP	Synapse Adhesion Between Pre- And Post-Synapse (GO:0099560) BP	37	0.466778	1.73783	0.00554547	0.030104	0.0220985	2718	tags=49%, list=32%, signal=33%	CADM3/SLITRK1/SPARCL1/NCAM1/SLITRK2/ELFN2/CDH9/CADM2/CADM4/PCDH17/NRXN1/NLGN1/ITGA3/EPHA3/IGSF9B/PTPRD/PTPRS/SLITRK5
Neurotransmitter Receptor Localization To Postsynaptic Specialization Membrane (GO:0099645) BP	Neurotransmitter Receptor Localization To Postsynaptic Specialization Membrane (GO:0099645) BP	Neurotransmitter Receptor Localization To Postsynaptic Specialization Membrane (GO:0099645) BP	23	0.534789	1.76897	0.00733588	0.0371685	0.0272843	1739	tags=52%, list=21%, signal=42%	GNAI1/CACNG2/ERBB2/GPSM2/DLG4/NPTX1/ERBB4/LHFPL4/ADAM22/LGI1/CACNG3/NRXN3
Presynaptic Modulation Of Chemical Synaptic Transmission (GO:0099171) BP	Presynaptic Modulation Of Chemical Synaptic Transmission (GO:0099171) BP	Presynaptic Modulation Of Chemical Synaptic Transmission (GO:0099171) BP	34	0.439847	1.6042	0.0083795	0.0398026	0.029218	1739	tags=44%, list=21%, signal=35%	ADRA2A/GRIN3A/DRD1/GLRA3/HTR1B/CHRM2/CHRNB2/DRD2/HIP1/SYT11/LAMP5/OPRM1/CHRNA4/NRXN2/NRXN3
