# Supplementary material for: Disruption of the LRRK2 substrate RAB12 facilitates neurotransmission and causes hyperactivity in mice
Source: NPJ Parkinsons Dis. 2026 Apr 24;12:159. doi: 10.1038/s41531-026-01353-4 (PMC13319756; doi:10.1038/s41531-026-01353-4)
Supplement: Supplementary file 7 — Data S6 [file 41531_2026_1353_MOESM7_ESM.xls]

## Sheet: Data S6 synaptosome_down_BP
	ID	Description	GeneRatio	BgRatio	RichFactor	FoldEnrichment	zScore	pvalue	p.adjust	qvalue	geneID	Count
GO:0002181	GO:0002181	cytoplasmic translation	49/389	173/28832	0.283237	20.993	30.8452	9.94058e-51	3.90665e-47	3.25423e-47	Rps8/Rps17/Rpl27a/Rps29/Rps4x/Rps23/Rps11/Rps15a/Rps3/Rpl22/Rps16/Rpl34/Rps9/Rps26/Rps25/Rpl23/Rpl17/Gtpbp1/Rpl37a/Rps24/Rpl35a/Hnrnpu/Dhx29/Rps14/Rps10/Rpl21/Rpl9/Rps20/Rpl37/Dhx36/Rpl18a/Rps5/Rps2/Rpl30/Rpl8/Rpl36a/Rpl10a/Fmr1/Rpl5/Rpl27/Rpl38/Gm6133/Rpl24/Rpl28/Rpl7a/Rplp2/Rps19/Rps28/Eif3d	49
GO:0140236	GO:0140236	translation at presynapse	29/389	47/28832	0.617021	45.7325	35.8927	7.55557e-43	1.48467e-39	1.23673e-39	Rpl27a/Rps11/Rps15a/Rpl22/Rps16/Rpl34/Rps26/Rpl10/Rpl23/Rpl17/Rpl37a/Rps24/Rpl35a/Rps14/Rps10/Rpl9/Rpl37/Rps5/Rpl8/Rpl36a/Rpl10a/Rpl5/Rpl27/Rpl38/Rpl24/Rpl28/Rpl7a/Rplp2/Rps28	29
GO:0140241	GO:0140241	translation at synapse	29/389	48/28832	0.604167	44.7798	35.5006	1.8857e-42	1.8527e-39	1.5433e-39	Rpl27a/Rps11/Rps15a/Rpl22/Rps16/Rpl34/Rps26/Rpl10/Rpl23/Rpl17/Rpl37a/Rps24/Rpl35a/Rps14/Rps10/Rpl9/Rpl37/Rps5/Rpl8/Rpl36a/Rpl10a/Rpl5/Rpl27/Rpl38/Rpl24/Rpl28/Rpl7a/Rplp2/Rps28	29
GO:0140242	GO:0140242	translation at postsynapse	29/389	48/28832	0.604167	44.7798	35.5006	1.8857e-42	1.8527e-39	1.5433e-39	Rpl27a/Rps11/Rps15a/Rpl22/Rps16/Rpl34/Rps26/Rpl10/Rpl23/Rpl17/Rpl37a/Rps24/Rpl35a/Rps14/Rps10/Rpl9/Rpl37/Rps5/Rpl8/Rpl36a/Rpl10a/Rpl5/Rpl27/Rpl38/Rpl24/Rpl28/Rpl7a/Rplp2/Rps28	29
GO:0042254	GO:0042254	ribosome biogenesis	39/389	320/28832	0.121875	9.03316	16.8991	1.28943e-25	1.01349e-22	8.44235e-23	Rps8/Rps17/Rps4x/Rps23/Rps11/Rps15a/Rps16/Rps9/Rps25/Dhx30/Rps24/Rpl35a/Xrcc5/Dhx29/Rps14/Nudt16/Ddx49/Ddx21/Gtpbp4/Bysl/Wbp11/Rps5/Rrs1/Wdr12/Eif1ax/Noa1/Nmd3/Heatr3/Sbds/Eif1a/Rpl5/Rpl27/Rpl38/Eif2a/Rpl24/Rpl7a/Rps19/Rps28/Mrps7	39
GO:0022613	GO:0022613	ribonucleoprotein complex biogenesis	44/389	454/28832	0.0969163	7.18327	15.53	1.20058e-24	7.86383e-22	6.55056e-22	Rps8/Rps17/Rps4x/Rps23/Rps11/Rps15a/Rps16/Nol3/Rps9/Rps25/Dhx30/Rps24/Rpl35a/Xrcc5/Dhx29/Rps14/Nudt16/Ddx49/Ddx21/Gtpbp4/Bysl/Wbp11/Rps5/Rrs1/Wdr12/Eif1ax/Snrpf/Noa1/Nmd3/Heatr3/Sbds/Eif1a/Rpl5/Rpl27/Rpl38/Eif2a/Srsf6/Rpl24/Snrpc/Rpl7a/Rps19/Rps28/Mrps7/Eif3d	44
GO:0042255	GO:0042255	ribosome assembly	18/389	63/28832	0.285714	21.1766	18.7488	2.20524e-19	1.23809e-16	1.03132e-16	Rps25/Dhx30/Xrcc5/Dhx29/Rps14/Rps5/Rrs1/Eif1ax/Noa1/Sbds/Eif1a/Rpl5/Rpl38/Eif2a/Rpl24/Rps19/Rps28/Mrps7	18
GO:0140694	GO:0140694	membraneless organelle assembly	33/389	437/28832	0.0755149	5.59703	11.3244	1.68039e-15	8.25494e-13	6.87635e-13	Rps23/Rps3/Fus/Bcas2/Rps25/Dhx30/Xrcc5/Hnrnpu/Dhx29/Rps14/Smad4/Alkbh5/Gtf2b/Cnot1/Rps5/Rrs1/Eif1ax/Cirbp/Tubgcp6/Noa1/Sbds/Fmr1/Mybpc3/Eif1a/Rpl5/Rpl38/Eif2a/Rpl24/Lsm14a/Rps19/Ddx6/Rps28/Mrps7	33
GO:0042274	GO:0042274	ribosomal small subunit biogenesis	18/389	108/28832	0.166667	12.353	13.8235	6.82944e-15	2.88412e-12	2.40246e-12	Rps8/Rps17/Rps4x/Rps23/Rps11/Rps15a/Rps16/Rps9/Rps25/Rps24/Xrcc5/Rps14/Bysl/Rps5/Rrs1/Rps19/Rps28/Mrps7	18
GO:0006417	GO:0006417	regulation of translation	30/389	375/28832	0.08	5.92946	11.2367	7.33872e-15	2.88412e-12	2.40246e-12	Rps4x/Rps3/Rps9/Rpl10/Ssb/Habp4/Hnrnpu/Magoh/Cnot3/Dhx29/Rps14/Mtg1/Dhx36/Alkbh5/Cnot1/Cirbp/Abce1/Gigyf2/Cnot9/Casc3/Fmr1/Rpl5/Larp6/Rpl38/Eif2a/Serbp1/Lsm14a/Ddx6/Eif3d/Rbm8a	30
GO:0016072	GO:0016072	rRNA metabolic process	23/389	256/28832	0.0898438	6.65906	10.6361	1.00256e-12	3.58188e-10	2.9837e-10	Rps8/Rps17/Rps16/Rps25/Rps24/Rpl35a/Trir/Rps14/Nudt16/Ddx49/Ddx21/Gtpbp4/Bysl/Wbp11/Rrs1/Wdr12/Sbds/Rpl5/Rpl27/Rpl7a/Spin1/Rps19/Rps28	23
GO:0006401	GO:0006401	RNA catabolic process	25/389	315/28832	0.0793651	5.8824	10.1895	1.63664e-12	5.36e-10	4.46488e-10	Carhsp1/Fus/Gtpbp1/Ssb/Smg6/Trir/Hnrnpu/Edc4/Magoh/Cnot3/Nudt16/Ddx49/Dhx36/Alkbh5/Cnot1/Dna2/Cirbp/Gigyf2/Cnot9/Casc3/Taf15/Fmr1/Brf1/Ddx5/Rbm8a	25
GO:0006364	GO:0006364	rRNA processing	21/389	215/28832	0.0976744	7.23946	10.7392	1.97893e-12	5.81689e-10	4.84546e-10	Rps8/Rps17/Rps16/Rps25/Rps24/Rpl35a/Rps14/Nudt16/Ddx49/Ddx21/Gtpbp4/Bysl/Wbp11/Rrs1/Wdr12/Sbds/Rpl5/Rpl27/Rpl7a/Rps19/Rps28	21
GO:0008380	GO:0008380	RNA splicing	30/389	466/28832	0.0643777	4.77156	9.59913	2.07217e-12	5.81689e-10	4.84546e-10	Nol3/Rps26/Fus/Bcas2/Habp4/Hnrnpu/Magoh/Thoc7/Aqr/Wbp11/Alyref/Smndc1/Cirbp/Srsf5/Snrpf/Casc3/Taf15/Gpkow/Fmr1/Thoc5/Zcchc8/Srsf6/Snrpc/Ccnl1/Ddx39a/Cdk13/Rbm42/Ddx41/Ddx5/Rbm8a	30
GO:0141188	GO:0141188	nucleic acid catabolic process	25/389	344/28832	0.0726744	5.3865	9.57158	1.12803e-11	2.95543e-09	2.46187e-09	Carhsp1/Fus/Gtpbp1/Ssb/Smg6/Trir/Hnrnpu/Edc4/Magoh/Cnot3/Nudt16/Ddx49/Dhx36/Alkbh5/Cnot1/Dna2/Cirbp/Gigyf2/Cnot9/Casc3/Taf15/Fmr1/Brf1/Ddx5/Rbm8a	25
GO:0006402	GO:0006402	mRNA catabolic process	22/389	267/28832	0.082397	6.10712	9.80464	1.74939e-11	4.29695e-09	3.57935e-09	Carhsp1/Fus/Gtpbp1/Ssb/Smg6/Hnrnpu/Edc4/Magoh/Cnot3/Nudt16/Dhx36/Alkbh5/Cnot1/Cirbp/Gigyf2/Cnot9/Casc3/Taf15/Fmr1/Brf1/Ddx5/Rbm8a	22
GO:0022618	GO:0022618	protein-RNA complex assembly	18/389	186/28832	0.0967742	7.17273	9.87686	8.93177e-11	2.06481e-08	1.71999e-08	Nol3/Rps25/Dhx30/Xrcc5/Dhx29/Rps14/Rps5/Rrs1/Snrpf/Rpl5/Rpl38/Srsf6/Rpl24/Snrpc/Rps19/Rps28/Mrps7/Eif3d	18
GO:0071826	GO:0071826	protein-RNA complex organization	18/389	195/28832	0.0923077	6.84168	9.57213	1.94973e-10	4.25691e-08	3.546e-08	Nol3/Rps25/Dhx30/Xrcc5/Dhx29/Rps14/Rps5/Rrs1/Snrpf/Rpl5/Rpl38/Srsf6/Rpl24/Snrpc/Rps19/Rps28/Mrps7/Eif3d	18
GO:0061013	GO:0061013	regulation of mRNA catabolic process	16/389	195/28832	0.0820513	6.0815	8.32649	1.09851e-08	2.17053e-06	1.80804e-06	Carhsp1/Fus/Gtpbp1/Hnrnpu/Magoh/Cnot3/Dhx36/Alkbh5/Cnot1/Cirbp/Gigyf2/Casc3/Taf15/Fmr1/Brf1/Rbm8a	16
GO:0000028	GO:0000028	ribosomal small subunit assembly	7/389	22/28832	0.318182	23.5831	12.392	1.10459e-08	2.17053e-06	1.80804e-06	Rps25/Xrcc5/Rps14/Rps5/Rps19/Rps28/Mrps7	7
GO:1903311	GO:1903311	regulation of mRNA metabolic process	20/389	321/28832	0.0623053	4.61796	7.62302	1.84301e-08	3.44906e-06	2.87306e-06	Carhsp1/Fus/Gtpbp1/Hnrnpu/Magoh/Cnot3/Dhx36/Alkbh5/Cnot1/Cirbp/Gigyf2/Casc3/Taf15/Fmr1/Bag4/Srsf6/Brf1/Rbm42/Ddx5/Rbm8a	20
GO:0006405	GO:0006405	RNA export from nucleus	11/389	94/28832	0.117021	8.67341	8.71447	5.94072e-08	1.06123e-05	8.84001e-06	Ssb/Magoh/Thoc7/Fyttd1/Alkbh5/Alyref/Casc3/Fmr1/Thoc5/Ddx39a/Rbm8a	11
GO:0000375	GO:0000375	RNA splicing	via transesterification reactions	19/389	315/28832	0.0603175	4.47062	7.24316	6.99612e-08	1.09979e-05	9.16123e-06	Nol3/Bcas2/Hnrnpu/Magoh/Aqr/Cirbp/Srsf5/Snrpf/Casc3/Gpkow/Fmr1/Srsf6/Snrpc/Ddx39a/Cdk13/Rbm42/Ddx41/Ddx5/Rbm8a	19
GO:0000377	GO:0000377	RNA splicing	via transesterification reactions with bulged adenosine as nucleophile	19/389	315/28832	0.0603175	4.47062	7.24316	6.99612e-08	1.09979e-05	9.16123e-06	Nol3/Bcas2/Hnrnpu/Magoh/Aqr/Cirbp/Srsf5/Snrpf/Casc3/Gpkow/Fmr1/Srsf6/Snrpc/Ddx39a/Cdk13/Rbm42/Ddx41/Ddx5/Rbm8a	19
GO:0000398	GO:0000398	mRNA splicing	via spliceosome	19/389	315/28832	0.0603175	4.47062	7.24316	6.99612e-08	1.09979e-05	9.16123e-06	Nol3/Bcas2/Hnrnpu/Magoh/Aqr/Cirbp/Srsf5/Snrpf/Casc3/Gpkow/Fmr1/Srsf6/Snrpc/Ddx39a/Cdk13/Rbm42/Ddx41/Ddx5/Rbm8a	19
GO:0006406	GO:0006406	mRNA export from nucleus	10/389	76/28832	0.131579	9.7524	8.93484	7.70318e-08	1.16437e-05	9.69915e-06	Magoh/Thoc7/Fyttd1/Alkbh5/Alyref/Casc3/Fmr1/Thoc5/Ddx39a/Rbm8a	10
GO:0140588	GO:0140588	chromatin looping	13/389	146/28832	0.0890411	6.59957	7.93255	1.01175e-07	1.47266e-05	1.22673e-05	Ythdc2/Dhx30/Dhx32/Dhx29/Ddx49/Ddx21/Aqr/Dhx36/Dna2/Ddx39a/Ddx41/Ddx6/Ddx5	13
GO:0042273	GO:0042273	ribosomal large subunit biogenesis	9/389	64/28832	0.140625	10.4229	8.82543	1.93336e-07	2.71361e-05	2.26043e-05	Dhx30/Rpl35a/Gtpbp4/Rrs1/Wdr12/Heatr3/Rpl5/Rpl24/Rpl7a	9
GO:0006913	GO:0006913	nucleocytoplasmic transport	19/389	370/28832	0.0513514	3.80607	6.35307	8.24995e-07	0.000108074	9.00258e-05	Il33/Atf2/Ssb/Magoh/Thoc7/Nedd4/Fyttd1/Alkbh5/Ube2i/Alyref/Casc3/Nmd3/Heatr3/Fmr1/Thoc5/Ddx39a/Kpna2/Ddx5/Rbm8a	19
GO:0051169	GO:0051169	nuclear transport	19/389	370/28832	0.0513514	3.80607	6.35307	8.24995e-07	0.000108074	9.00258e-05	Il33/Atf2/Ssb/Magoh/Thoc7/Nedd4/Fyttd1/Alkbh5/Ube2i/Alyref/Casc3/Nmd3/Heatr3/Fmr1/Thoc5/Ddx39a/Kpna2/Ddx5/Rbm8a	19
GO:0017148	GO:0017148	negative regulation of translation	12/389	149/28832	0.0805369	5.96926	7.11196	9.27527e-07	0.000117587	9.79494e-05	Rps3/Habp4/Dhx36/Cnot1/Cirbp/Gigyf2/Cnot9/Fmr1/Eif2a/Serbp1/Lsm14a/Ddx6	12
GO:0000956	GO:0000956	nuclear-transcribed mRNA catabolic process	11/389	124/28832	0.0887097	6.57501	7.27565	1.01449e-06	0.000124592	0.000103785	Ssb/Smg6/Hnrnpu/Edc4/Magoh/Cnot3/Dhx36/Cnot1/Casc3/Ddx5/Rbm8a	11
GO:0051168	GO:0051168	nuclear export	13/389	181/28832	0.0718232	5.32341	6.82359	1.20625e-06	0.000143653	0.000119663	Ssb/Magoh/Thoc7/Fyttd1/Alkbh5/Ube2i/Alyref/Casc3/Nmd3/Fmr1/Thoc5/Ddx39a/Rbm8a	13
GO:0006403	GO:0006403	RNA localization	13/389	184/28832	0.0706522	5.23662	6.74214	1.45101e-06	0.00016772	0.00013971	Ssb/Hnrnpu/Magoh/Thoc7/Fyttd1/Dhx36/Alkbh5/Alyref/Casc3/Fmr1/Thoc5/Ddx39a/Rbm8a	13
GO:0043487	GO:0043487	regulation of RNA stability	13/389	191/28832	0.0680628	5.0447	6.55882	2.20161e-06	0.00024721	0.000205925	Carhsp1/Fus/Hnrnpu/Cnot3/Ddx49/Dhx36/Alkbh5/Cnot1/Cirbp/Gigyf2/Taf15/Fmr1/Brf1	13
GO:0043484	GO:0043484	regulation of RNA splicing	13/389	195/28832	0.0666667	4.94122	6.45804	2.77039e-06	0.000302434	0.000251927	Rps26/Fus/Habp4/Hnrnpu/Magoh/Cirbp/Srsf5/Fmr1/Srsf6/Ccnl1/Rbm42/Ddx5/Rbm8a	13
GO:0030490	GO:0030490	maturation of SSU-rRNA	7/389	50/28832	0.14	10.3766	7.76041	4.674e-06	0.000496454	0.000413546	Rps8/Rps16/Rps14/Bysl/Rrs1/Rps19/Rps28	7
GO:0043488	GO:0043488	regulation of mRNA stability	12/389	175/28832	0.0685714	5.08239	6.33484	5.00533e-06	0.000517656	0.000431207	Carhsp1/Fus/Hnrnpu/Cnot3/Dhx36/Alkbh5/Cnot1/Cirbp/Gigyf2/Taf15/Fmr1/Brf1	12
GO:0048814	GO:0048814	regulation of dendrite morphogenesis	9/389	100/28832	0.09	6.67064	6.64303	8.71617e-06	0.000878322	0.000731641	Ss18l1/Nedd4/Cdkl5/Dhx36/Hecw2/Nedd4l/Obsl1/Hecw1/Stk11	9
GO:0050657	GO:0050657	nucleic acid transport	11/389	156/28832	0.0705128	5.22629	6.18983	9.50391e-06	0.000910985	0.000758849	Ssb/Magoh/Thoc7/Fyttd1/Alkbh5/Alyref/Casc3/Fmr1/Thoc5/Ddx39a/Rbm8a	11
GO:0050658	GO:0050658	RNA transport	11/389	156/28832	0.0705128	5.22629	6.18983	9.50391e-06	0.000910985	0.000758849	Ssb/Magoh/Thoc7/Fyttd1/Alkbh5/Alyref/Casc3/Fmr1/Thoc5/Ddx39a/Rbm8a	11
GO:0051028	GO:0051028	mRNA transport	10/389	128/28832	0.078125	5.79049	6.35229	9.83958e-06	0.000920703	0.000766945	Magoh/Thoc7/Fyttd1/Alkbh5/Alyref/Casc3/Fmr1/Thoc5/Ddx39a/Rbm8a	10
GO:0051236	GO:0051236	establishment of RNA localization	11/389	159/28832	0.0691824	5.12768	6.10358	1.13846e-05	0.0010405	0.000866731	Ssb/Magoh/Thoc7/Fyttd1/Alkbh5/Alyref/Casc3/Fmr1/Thoc5/Ddx39a/Rbm8a	11
GO:0000380	GO:0000380	alternative mRNA splicing	via spliceosome	8/389	84/28832	0.0952381	7.05888	6.50347	1.82278e-05	0.00162808	0.00135619	Bcas2/Hnrnpu/Magoh/Fmr1/Srsf6/Cdk13/Ddx5/Rbm8a	8
GO:0002262	GO:0002262	myeloid cell homeostasis	13/389	233/28832	0.055794	4.13535	5.61961	1.89562e-05	0.00165551	0.00137904	Rps17/Smad5/Rps24/Hnrnpu/Rps14/Kat7/Mthfd1/Il18/Heatr3/Ets1/Ufl1/Rps19/Thra	13
GO:0045727	GO:0045727	positive regulation of translation	10/389	143/28832	0.0699301	5.18309	5.86442	2.59123e-05	0.00221381	0.0018441	Rps4x/Ssb/Habp4/Hnrnpu/Dhx29/Dhx36/Cirbp/Fmr1/Rpl5/Eif3d	10
GO:0140250	GO:0140250	regulation protein catabolic process at synapse	4/389	14/28832	0.285714	21.1766	8.83076	2.93457e-05	0.0024538	0.00204401	Plekhg5/Nedd4/Nedd4l/Vhl	4
GO:0034314	GO:0034314	Arp2/3 complex-mediated actin nucleation	6/389	45/28832	0.133333	9.88243	6.9736	3.03072e-05	0.00246339	0.002052	Carmil3/Arpc4/Brk1/Ap1ar/Washc3/Iqgap2	6
GO:0050773	GO:0050773	regulation of dendrite development	10/389	146/28832	0.0684932	5.07659	5.77505	3.09825e-05	0.00246339	0.002052	Ss18l1/Mark1/Nedd4/Cdkl5/Dhx36/Hecw2/Nedd4l/Obsl1/Hecw1/Stk11	10
GO:0048872	GO:0048872	homeostasis of number of cells	18/389	436/28832	0.0412844	3.05993	5.06855	3.13409e-05	0.00246339	0.002052	Rps17/Smad5/Rps24/Hnrnpu/Rps14/Kat7/Mthfd1/Vhl/Il18/Gigyf2/Tex15/Nfix/Heatr3/Ets1/Rpa1/Ufl1/Rps19/Thra	18
GO:0030518	GO:0030518	nuclear receptor-mediated steroid hormone signaling pathway	9/389	119/28832	0.0756303	5.60558	5.88756	3.5409e-05	0.00272857	0.0022729	Zmiz1/Clock/Cnot3/Nedd4/Cnot1/Cnot9/Foxp1/Ufl1/Ddx5	9
GO:0050684	GO:0050684	regulation of mRNA processing	10/389	149/28832	0.0671141	4.97438	5.6881	3.68789e-05	0.00278719	0.00232173	Hnrnpu/Magoh/Dhx36/Alkbh5/Cirbp/Fmr1/Srsf6/Rbm42/Ddx5/Rbm8a	10
GO:0071383	GO:0071383	cellular response to steroid hormone stimulus	12/389	216/28832	0.0555556	4.11768	5.37862	4.11714e-05	0.0030529	0.00254306	Zmiz1/Clock/Hnrnpu/Cnot3/Nedd4/Cnot1/Cnot9/Serpinf1/Smyd3/Foxp1/Ufl1/Ddx5	12
GO:0034101	GO:0034101	erythrocyte homeostasis	11/389	184/28832	0.0597826	4.43098	5.46006	4.41886e-05	0.00321595	0.00267888	Rps17/Smad5/Rps24/Hnrnpu/Rps14/Kat7/Heatr3/Ets1/Ufl1/Rps19/Thra	11
GO:0015931	GO:0015931	nucleobase-containing compound transport	12/389	226/28832	0.0530973	3.93548	5.1811	6.37358e-05	0.00455421	0.00379365	Ssb/Magoh/Thoc7/Fyttd1/Alkbh5/Alyref/Slc28a3/Casc3/Fmr1/Thoc5/Ddx39a/Rbm8a	12
GO:0071824	GO:0071824	protein-DNA complex organization	11/389	192/28832	0.0572917	4.24636	5.2781	6.49725e-05	0.00455968	0.00379821	Rpl23/Smarcc1/Set/Taf4b/Gtf2f2/Gtf2b/Tspyl5/Smyd3/Brf1/Thra/Dnajc9	11
GO:0043401	GO:0043401	steroid hormone receptor signaling pathway	9/389	129/28832	0.0697674	5.17104	5.55255	6.66741e-05	0.00459701	0.0038293	Zmiz1/Clock/Cnot3/Nedd4/Cnot1/Cnot9/Foxp1/Ufl1/Ddx5	9
GO:0034504	GO:0034504	protein localization to nucleus	15/389	341/28832	0.0439883	3.26033	4.91035	7.02792e-05	0.00475042	0.00395709	Il33/Atf2/Dclk1/Hnrnpu/Dclk2/Cdkl5/Rrs1/Nmd3/Heatr3/Arl2/Stk11/Mark3/Hdgf/Kpna2/Ddx5	15
GO:0048813	GO:0048813	dendrite morphogenesis	11/389	194/28832	0.056701	4.20258	5.23416	7.13167e-05	0.00475042	0.00395709	Ss18l1/Dclk1/Nedd4/Cdkl5/Dhx36/Hecw2/Dcx/Nedd4l/Obsl1/Hecw1/Stk11	11
GO:0006413	GO:0006413	translational initiation	9/389	131/28832	0.0687023	5.09209	5.48971	7.51261e-05	0.00488146	0.00406625	Habp4/Dhx29/Eif1ax/Abce1/Gigyf2/Fmr1/Eif1a/Eif2a/Eif3d	9
GO:0000462	GO:0000462	maturation of SSU-rRNA from tricistronic rRNA transcript (SSU-rRNA	5.8S rRNA	LSU-rRNA)	5/389	33/28832	0.151515	11.23	6.87642	7.57683e-05	0.00488146	0.00406625	Rps8/Rps16/Bysl/Rrs1/Rps19	5
GO:0030578	GO:0030578	PML body organization	3/389	7/28832	0.428571	31.765	9.52002	8.19343e-05	0.00519357	0.00432624	Habp4/Serbp1/Ets1	3
GO:0006352	GO:0006352	DNA-templated transcription initiation	11/389	198/28832	0.0555556	4.11768	5.14802	8.56101e-05	0.00527809	0.00439664	Atf2/Gtf2f1/Taf4b/Gtf2f2/Kat7/Dhx36/Gtf2b/Sub1/Brf1/Lipe/Thra	11
GO:0000027	GO:0000027	ribosomal large subunit assembly	4/389	18/28832	0.222222	16.4707	7.67825	8.59536e-05	0.00527809	0.00439664	Dhx30/Rrs1/Rpl5/Rpl24	4
GO:0007059	GO:0007059	chromosome segregation	17/389	434/28832	0.0391705	2.90325	4.67212	9.82556e-05	0.00594068	0.00494858	Rps3/Bcas2/Phf10/Smarcc1/Top3b/Katnb1/Hnrnpu/Ehmt2/Ciao2b/Gtf2b/Hecw2/Rrs1/Ube2i/Tubgcp6/Tex15/Bub1/Lsm14a	17
GO:0048545	GO:0048545	response to steroid hormone	15/389	356/28832	0.0421348	3.12296	4.71351	0.000113267	0.00674455	0.0056182	Zmiz1/Clock/Hnrnpu/Cnot3/Nedd4/Cnot1/Cnot9/Serpinf1/Smyd3/Rpl27/Pfkfb1/Foxp1/Mbp/Ufl1/Ddx5	15
GO:0032886	GO:0032886	regulation of microtubule-based process	13/389	280/28832	0.0464286	3.4412	4.80045	0.000124259	0.00728861	0.0060714	Rps3/Trim46/Katnb1/Hnrnpu/Pde4dip/Mark4/Mid1ip1/Ttbk2/Fbxw5/Arl2/Stk11/Ccnl1/Mark2	13
GO:0032906	GO:0032906	transforming growth factor beta2 production	3/389	8/28832	0.375	27.7943	8.86396	0.000129782	0.00732778	0.00610403	Smad3/Atf2/Smad4	3
GO:0032909	GO:0032909	regulation of transforming growth factor beta2 production	3/389	8/28832	0.375	27.7943	8.86396	0.000129782	0.00732778	0.00610403	Smad3/Atf2/Smad4	3
GO:0033143	GO:0033143	regulation of intracellular steroid hormone receptor signaling pathway	7/389	83/28832	0.0843373	6.25094	5.60249	0.000132723	0.00732778	0.00610403	Clock/Cnot3/Cnot1/Cnot9/Foxp1/Ufl1/Ddx5	7
GO:0034063	GO:0034063	stress granule assembly	5/389	37/28832	0.135135	10.016	6.41759	0.000133134	0.00732778	0.00610403	Rps23/Cirbp/Fmr1/Lsm14a/Ddx6	5
GO:1902903	GO:1902903	regulation of supramolecular fiber organization	16/389	403/28832	0.0397022	2.94266	4.59288	0.000134249	0.00732778	0.00610403	Smad3/Rps3/Carmil3/Katnb1/Pde4dip/Ptger4/Smad4/Brk1/Ap1ar/Mid1ip1/Ttbk2/Washc3/Pfn2/Myadm/Bag4/Arl2	16
GO:0009895	GO:0009895	negative regulation of catabolic process	15/389	369/28832	0.0406504	3.01294	4.55114	0.000167497	0.00901731	0.0075114	Smad3/Fus/Rpl23/Smarcc1/Nqo1/Hnrnpu/Ehmt2/Smad4/Dhx36/Svip/Cirbp/Taf15/Rybp/Rpl5/Pfkfb1	15
GO:0141193	GO:0141193	nuclear receptor-mediated signaling pathway	10/389	181/28832	0.0552486	4.09493	4.88469	0.000186596	0.00988565	0.00823473	Zmiz1/Clock/Cnot3/Nedd4/Cnot1/Cnot9/Foxp1/Ufl1/Thra/Ddx5	10
GO:0045010	GO:0045010	actin nucleation	6/389	62/28832	0.0967742	7.17273	5.69011	0.000188657	0.00988565	0.00823473	Carmil3/Arpc4/Brk1/Ap1ar/Washc3/Iqgap2	6
GO:0000381	GO:0000381	regulation of alternative mRNA splicing	via spliceosome	6/389	63/28832	0.0952381	7.05888	5.63012	0.000206171	0.0106612	0.00888079	Hnrnpu/Magoh/Fmr1/Srsf6/Ddx5/Rbm8a	6
GO:1901987	GO:1901987	regulation of cell cycle phase transition	17/389	466/28832	0.0364807	2.70388	4.33662	0.000228096	0.0116418	0.00969759	Tmsb4x/Rpl17/Phf10/Atf2/Smarcc1/Clock/Hecw2/Dna2/Cirbp/Gigyf2/Ankrd17/Nabp2/Fem1b/Bub1/Rpl24/Ufl1/Pbx1	17
GO:0033144	GO:0033144	negative regulation of intracellular steroid hormone receptor signaling pathway	5/389	42/28832	0.119048	8.8236	5.93373	0.000245855	0.0123873	0.0103186	Clock/Cnot3/Cnot1/Cnot9/Foxp1	5
GO:0140252	GO:0140252	regulation protein catabolic process at postsynapse	3/389	10/28832	0.3	22.2355	7.85447	0.000272566	0.0133653	0.0111333	Nedd4/Nedd4l/Vhl	3
GO:0048024	GO:0048024	regulation of mRNA splicing	via spliceosome	8/389	123/28832	0.0650407	4.8207	4.96596	0.000273175	0.0133653	0.0111333	Hnrnpu/Magoh/Cirbp/Fmr1/Srsf6/Rbm42/Ddx5/Rbm8a	8
GO:0007015	GO:0007015	actin filament organization	17/389	474/28832	0.035865	2.65825	4.25714	0.000277811	0.0133653	0.0111333	Smad3/Rhobtb1/Tmsb4x/Carmil3/Tmsb10/Arpc4/Ptger4/Brk1/Ap1ar/Washc3/Pfn2/Myadm/Arhgap12/Myo1e/Bag4/Iqgap2/Ermn	17
GO:0000723	GO:0000723	telomere maintenance	9/389	156/28832	0.0576923	4.27605	4.79812	0.000282271	0.0133653	0.0111333	Smg6/Xrcc5/Hnrnpu/Pnkp/Dhx36/Dna2/Terf2/Nabp2/Rpa1	9
GO:0032200	GO:0032200	telomere organization	9/389	156/28832	0.0576923	4.27605	4.79812	0.000282271	0.0133653	0.0111333	Smg6/Xrcc5/Hnrnpu/Pnkp/Dhx36/Dna2/Terf2/Nabp2/Rpa1	9
GO:0006367	GO:0006367	transcription initiation at RNA polymerase II promoter	9/389	159/28832	0.0566038	4.19537	4.72499	0.000324923	0.0152018	0.0126631	Atf2/Gtf2f1/Taf4b/Gtf2f2/Kat7/Dhx36/Gtf2b/Sub1/Thra	9
GO:0030522	GO:0030522	intracellular receptor signaling pathway	15/389	396/28832	0.0378788	2.80751	4.23556	0.000355477	0.0164356	0.0136908	Zmiz1/Zdhhc9/Clock/Sec14l1/Cnot3/Nedd4/Mark4/Cnot1/Cnot9/Ankrd17/Foxp1/Ufl1/Lsm14a/Thra/Ddx5	15
GO:1903050	GO:1903050	regulation of proteolysis involved in protein catabolic process	11/389	234/28832	0.0470085	3.48419	4.46213	0.000365939	0.0167226	0.0139299	Traf7/Il33/Rpl23/Smarcc1/Nub1/Svip/Rybp/Fmr1/Rpl5/Eif2a/Ufl1	11
GO:0042256	GO:0042256	cytosolic ribosome assembly	3/389	11/28832	0.272727	20.2141	7.45381	0.000371032	0.0167604	0.0139614	Xrcc5/Sbds/Rpl38	3
GO:0006359	GO:0006359	regulation of transcription by RNA polymerase III	4/389	27/28832	0.148148	10.9805	6.06759	0.00044788	0.0200019	0.0166616	Maf1/Ddx21/Dhx36/Brf1	4
GO:1903312	GO:1903312	negative regulation of mRNA metabolic process	7/389	103/28832	0.0679612	5.03716	4.80011	0.000503342	0.0222262	0.0185144	Fus/Hnrnpu/Cirbp/Taf15/Bag4/Srsf6/Rbm42	7
GO:0030218	GO:0030218	erythrocyte differentiation	9/389	170/28832	0.0529412	3.92391	4.47149	0.000529411	0.0228636	0.0190453	Smad5/Hnrnpu/Rps14/Kat7/Heatr3/Ets1/Ufl1/Rps19/Thra	9
GO:2000058	GO:2000058	regulation of ubiquitin-dependent protein catabolic process	9/389	170/28832	0.0529412	3.92391	4.47149	0.000529411	0.0228636	0.0190453	Traf7/Il33/Rpl23/Smarcc1/Nub1/Svip/Rybp/Rpl5/Ufl1	9
GO:1904430	GO:1904430	negative regulation of t-circle formation	2/389	3/28832	0.666667	49.4122	9.80657	0.000539839	0.0228956	0.019072	Xrcc5/Terf2	2
GO:0065004	GO:0065004	protein-DNA complex assembly	9/389	171/28832	0.0526316	3.90096	4.4495	0.000552311	0.0228956	0.019072	Set/Taf4b/Gtf2f2/Gtf2b/Tspyl5/Smyd3/Brf1/Thra/Dnajc9	9
GO:0033044	GO:0033044	regulation of chromosome organization	11/389	246/28832	0.0447154	3.31423	4.26299	0.000556507	0.0228956	0.019072	Phf10/Smarcc1/Smg6/Xrcc5/Hnrnpu/Pnkp/Dhx36/Hecw2/Terf2/Nabp2/Bub1	11
GO:0009755	GO:0009755	hormone-mediated signaling pathway	10/389	208/28832	0.0480769	3.56338	4.33906	0.000563028	0.0228956	0.019072	Zmiz1/Clock/Cnot3/Nedd4/Cnot1/Cnot9/Foxp1/Ufl1/Thra/Ddx5	10
GO:0032204	GO:0032204	regulation of telomere maintenance	7/389	105/28832	0.0666667	4.94122	4.73148	0.000565106	0.0228956	0.019072	Smg6/Xrcc5/Hnrnpu/Pnkp/Dhx36/Terf2/Nabp2	7
GO:0061014	GO:0061014	positive regulation of mRNA catabolic process	7/389	105/28832	0.0666667	4.94122	4.73148	0.000565106	0.0228956	0.019072	Gtpbp1/Hnrnpu/Cnot3/Dhx36/Alkbh5/Cnot1/Gigyf2	7
GO:1904353	GO:1904353	regulation of telomere capping	4/389	29/28832	0.137931	10.2232	5.81138	0.000593379	0.0237957	0.0198218	Smg6/Pnkp/Terf2/Nabp2	4
GO:0030520	GO:0030520	estrogen receptor signaling pathway	5/389	51/28832	0.0980392	7.2665	5.2381	0.000614798	0.0238197	0.0198417	Cnot3/Cnot1/Cnot9/Ufl1/Ddx5	5
GO:0018205	GO:0018205	peptidyl-lysine modification	8/389	139/28832	0.057554	4.2658	4.51363	0.00062004	0.0238197	0.0198417	Traf7/Zmiz1/Eef1akmt1/Dhps/Ehmt2/Kat7/Fn3k/Ube2i	8
GO:0042176	GO:0042176	regulation of protein catabolic process	14/389	374/28832	0.0374332	2.77448	4.03944	0.000621908	0.0238197	0.0198417	Smad3/Il33/Smarcc1/Tspan15/Nqo1/Smad4/Nedd4/Nub1/Svip/Nedd4l/Rybp/Fmr1/Eif2a/Ufl1	14
GO:0018105	GO:0018105	peptidyl-serine phosphorylation	10/389	211/28832	0.0473934	3.51271	4.28409	0.00062909	0.0238197	0.0198417	Dclk1/Dclk2/Ttbk2/Pfn2/Cnot9/Fnip2/Smyd3/Bag4/Mark3/Mark2	10
GO:0031047	GO:0031047	regulatory ncRNA-mediated gene silencing	10/389	211/28832	0.0473934	3.51271	4.28409	0.00062909	0.0238197	0.0198417	Tdrd7/Hnrnpu/Cnot3/Cnot1/Cnot9/Tex15/Fmr1/Spin1/Ddx6/Ddx5	10
GO:0021860	GO:0021860	pyramidal neuron development	3/389	13/28832	0.230769	17.1042	6.79186	0.000630342	0.0238197	0.0198417	Zmiz1/Dclk2/Dcx	3
GO:0016358	GO:0016358	dendrite development	13/389	332/28832	0.0391566	2.90222	4.07685	0.000637062	0.0238443	0.0198623	Ss18l1/Dclk1/Mark1/Nedd4/Cdkl5/Dhx36/Hecw2/Dcx/Nedd4l/Obsl1/Fmr1/Hecw1/Stk11	13
GO:0031346	GO:0031346	positive regulation of cell projection organization	16/389	465/28832	0.0344086	2.55031	3.94143	0.000650854	0.0241307	0.0201008	Ss18l1/Katnb1/Brk1/Dvl2/Cdkl5/Mark4/Dhx36/Rit2/Dcx/Ttbk2/Fam98a/Serpinf1/Obsl1/Fmr1/Stk11/Mark2	16
GO:1903320	GO:1903320	regulation of protein modification by small protein conjugation or removal	11/389	251/28832	0.0438247	3.24821	4.18362	0.000657329	0.024143	0.0201111	Traf7/Rps3/Tank/Rpl23/Gtpbp4/Tspyl5/Rps2/Rpl5/Mta1/Otud4/Ufl1	11
GO:0034315	GO:0034315	regulation of Arp2/3 complex-mediated actin nucleation	4/389	30/28832	0.133333	9.88243	5.69244	0.000677433	0.0244249	0.0203459	Carmil3/Brk1/Ap1ar/Washc3	4
GO:1901798	GO:1901798	positive regulation of signal transduction by p53 class mediator	4/389	30/28832	0.133333	9.88243	5.69244	0.000677433	0.0244249	0.0203459	Rpl23/Rps20/Rpl37/Ddx5	4
GO:0030325	GO:0030325	adrenal gland development	4/389	31/28832	0.129032	9.56365	5.57895	0.000769578	0.0274949	0.0229032	Smad3/Smad2/Smad4/Pbx1	4
GO:0030162	GO:0030162	regulation of proteolysis	16/389	473/28832	0.0338266	2.50717	3.86514	0.000779651	0.0276039	0.022994	Traf7/Rhobtb3/Il33/Tank/Rpl23/Smarcc1/Tspan15/Nub1/Svip/Rybp/Serpinf1/Fmr1/Rpl5/Eif2a/Mbp/Ufl1	16
GO:1901873	GO:1901873	regulation of post-translational protein modification	11/389	257/28832	0.0428016	3.17238	4.09096	0.000797949	0.0277097	0.0230822	Traf7/Rps3/Tank/Rpl23/Gtpbp4/Tspyl5/Rps2/Rpl5/Mta1/Otud4/Ufl1	11
GO:0048873	GO:0048873	homeostasis of number of cells within a tissue	5/389	54/28832	0.0925926	6.8628	5.043	0.000800828	0.0277097	0.0230822	Vhl/Gigyf2/Tex15/Nfix/Rpa1	5
GO:0010833	GO:0010833	telomere maintenance via telomere lengthening	6/389	81/28832	0.0740741	5.49024	4.73263	0.000803793	0.0277097	0.0230822	Xrcc5/Hnrnpu/Pnkp/Dhx36/Terf2/Rpa1	6
GO:0048863	GO:0048863	stem cell differentiation	12/389	304/28832	0.0394737	2.92572	3.9474	0.000949977	0.0324644	0.0270428	Smad5/Smad1/Tmsb4x/Xrcc5/Hnrnpu/Smad4/Mbd3/Dhx36/Sema5b/Cdk13/Mta1/Ufl1	12
GO:0018209	GO:0018209	peptidyl-serine modification	10/389	223/28832	0.044843	3.32369	4.07376	0.000960688	0.0325115	0.027082	Dclk1/Dclk2/Ttbk2/Pfn2/Cnot9/Fnip2/Smyd3/Bag4/Mark3/Mark2	10
GO:0072089	GO:0072089	stem cell proliferation	8/389	149/28832	0.0536913	3.9795	4.26424	0.000976171	0.0325115	0.027082	Xrcc5/Hnrnpu/Taf4b/Bysl/Kat7/Fubp1/Pdcd2/Pbx1	8
GO:1903313	GO:1903313	positive regulation of mRNA metabolic process	8/389	149/28832	0.0536913	3.9795	4.26424	0.000976171	0.0325115	0.027082	Gtpbp1/Hnrnpu/Cnot3/Dhx36/Alkbh5/Cnot1/Cirbp/Gigyf2	8
GO:1901796	GO:1901796	regulation of signal transduction by p53 class mediator	6/389	85/28832	0.0705882	5.23188	4.56944	0.00103554	0.0341988	0.0284876	Rpl23/Rps20/Rpl37/Rrs1/Rpl5/Ddx5	6
GO:0072739	GO:0072739	response to anisomycin	2/389	4/28832	0.5	37.0591	8.43441	0.00107003	0.0344689	0.0287125	Atf2/Kat7	2
GO:0141014	GO:0141014	ribosome hibernation	2/389	4/28832	0.5	37.0591	8.43441	0.00107003	0.0344689	0.0287125	Habp4/Serbp1	2
GO:1904470	GO:1904470	regulation of endothelin production	2/389	4/28832	0.5	37.0591	8.43441	0.00107003	0.0344689	0.0287125	Ptger4/Sulf2	2
GO:0006260	GO:0006260	DNA replication	11/389	269/28832	0.0408922	3.03086	3.91355	0.00115454	0.0368891	0.0307286	Mcmbp/Smarcal1/Pold3/Ehmt2/Nfic/Gtpbp4/Kat7/Dna2/Ankrd17/Nfix/Rpa1	11
GO:0007292	GO:0007292	female gamete generation	9/389	190/28832	0.0473684	3.51086	4.06084	0.00116641	0.0369678	0.0307941	Ythdc2/Tdrd7/Zmiz1/Bcas2/Ehmt2/Magoh/Taf4b/Spin1/Cntrl	9
GO:0006302	GO:0006302	double-strand break repair	12/389	312/28832	0.0384615	2.8507	3.84376	0.00118615	0.0372924	0.0310645	Tdp2/Smarcal1/Fus/Phf10/Smarcc1/Xrcc5/Pnkp/Dna2/Tex15/Nabp2/Mta1/Rpa1	12
GO:0033147	GO:0033147	negative regulation of intracellular estrogen receptor signaling pathway	3/389	16/28832	0.1875	13.8972	6.03468	0.00119769	0.0373565	0.0311179	Cnot3/Cnot1/Cnot9	3
GO:0072331	GO:0072331	signal transduction by p53 class mediator	8/389	154/28832	0.0519481	3.8503	4.14757	0.00120726	0.0373584	0.0311195	Rpl23/Rps20/Rpl37/Phlda3/Rrs1/Rpl5/Stk11/Ddx5	8
GO:0009880	GO:0009880	embryonic pattern specification	6/389	88/28832	0.0681818	5.05352	4.45366	0.0012406	0.0380904	0.0317293	Smad5/Smad3/Smad1/Tdrd7/Smad2/Smad4	6
GO:2000059	GO:2000059	negative regulation of ubiquitin-dependent protein catabolic process	5/389	60/28832	0.0833333	6.17652	4.69403	0.0012948	0.0394461	0.0328585	Rpl23/Smarcc1/Svip/Rybp/Rpl5	5
GO:2000736	GO:2000736	regulation of stem cell differentiation	6/389	90/28832	0.0666667	4.94122	4.37935	0.00139365	0.042131	0.035095	Tmsb4x/Hnrnpu/Mbd3/Dhx36/Cdk13/Mta1	6
GO:2000622	GO:2000622	regulation of nuclear-transcribed mRNA catabolic process	nonsense-mediated decay	3/389	17/28832	0.176471	13.0797	5.82623	0.00143986	0.0431957	0.035982	Magoh/Casc3/Rbm8a	3
GO:0033146	GO:0033146	regulation of intracellular estrogen receptor signaling pathway	4/389	37/28832	0.108108	8.01278	4.99171	0.00151578	0.045129	0.0375924	Cnot3/Cnot1/Cnot9/Ufl1	4
GO:0072594	GO:0072594	establishment of protein localization to organelle	15/389	459/28832	0.0326797	2.42217	3.59187	0.00157961	0.0466758	0.0388808	Nol3/Il33/Ubl4a/Atf2/Srp19/Srp14/Nedd4/Asb15/Heatr3/Bag4/Nabp2/Pex13/Kpna2/Srp68/Ddx5	15
GO:0043254	GO:0043254	regulation of protein-containing complex assembly	15/389	461/28832	0.032538	2.41166	3.57322	0.0016476	0.0483215	0.0402517	Rps3/Nol3/Stxbp6/Pde4dip/Ptger4/Brk1/Mark4/Svip/Sec16a/Pfn2/Myadm/Fnip2/Bag4/Arl2/Thra	15
GO:0006614	GO:0006614	SRP-dependent cotranslational protein targeting to membrane	3/389	18/28832	0.166667	12.353	5.63461	0.00171064	0.0485741	0.0404621	Srp19/Srp14/Srp68	3
GO:0022604	GO:0022604	regulation of cell morphogenesis	11/389	283/28832	0.0388693	2.88092	3.71865	0.00172684	0.0485741	0.0404621	Cfap410/Rhobtb1/Ss18l1/Dvl2/Cdkl5/Dhx36/S100b/Nedd4l/Obsl1/Ermn/Mark2	11
GO:2000648	GO:2000648	positive regulation of stem cell proliferation	5/389	64/28832	0.078125	5.79049	4.48675	0.00173003	0.0485741	0.0404621	Hnrnpu/Taf4b/Kat7/Pdcd2/Pbx1	5
GO:0060395	GO:0060395	SMAD protein signal transduction	6/389	94/28832	0.0638298	4.73095	4.23713	0.00174251	0.0485741	0.0404621	Smad5/Smad3/Smad1/Zmiz1/Smad2/Smad4	6
GO:0046794	GO:0046794	transport of virus	2/389	5/28832	0.4	29.6473	7.4918	0.00176745	0.0485741	0.0404621	Fmr1/Kpna2	2
GO:0072716	GO:0072716	response to actinomycin D	2/389	5/28832	0.4	29.6473	7.4918	0.00176745	0.0485741	0.0404621	Rpl23/Kat7	2
GO:0075733	GO:0075733	intracellular transport of virus	2/389	5/28832	0.4	29.6473	7.4918	0.00176745	0.0485741	0.0404621	Fmr1/Kpna2	2
GO:1901610	GO:1901610	positive regulation of vesicle transport along microtubule	2/389	5/28832	0.4	29.6473	7.4918	0.00176745	0.0485741	0.0404621	Trim46/Stk11	2
GO:1990775	GO:1990775	endothelin production	2/389	5/28832	0.4	29.6473	7.4918	0.00176745	0.0485741	0.0404621	Ptger4/Sulf2	2
GO:0006346	GO:0006346	DNA methylation-dependent constitutive heterochromatin formation	4/389	39/28832	0.102564	7.60187	4.82473	0.00184819	0.048895	0.0407295	Ehmt2/Mbd3/Tex15/Spin1	4
GO:0031112	GO:0031112	positive regulation of microtubule polymerization or depolymerization	4/389	39/28832	0.102564	7.60187	4.82473	0.00184819	0.048895	0.0407295	Rps3/Katnb1/Pde4dip/Arl2	4
GO:0051125	GO:0051125	regulation of actin nucleation	4/389	39/28832	0.102564	7.60187	4.82473	0.00184819	0.048895	0.0407295	Carmil3/Brk1/Ap1ar/Washc3	4
GO:0006278	GO:0006278	RNA-templated DNA biosynthetic process	5/389	65/28832	0.0769231	5.7014	4.43766	0.00185378	0.048895	0.0407295	Xrcc5/Hnrnpu/Pnkp/Terf2/Rpa1	5
GO:0007004	GO:0007004	telomere maintenance via telomerase	5/389	65/28832	0.0769231	5.7014	4.43766	0.00185378	0.048895	0.0407295	Xrcc5/Hnrnpu/Pnkp/Terf2/Rpa1	5
GO:1904356	GO:1904356	regulation of telomere maintenance via telomere lengthening	5/389	65/28832	0.0769231	5.7014	4.43766	0.00185378	0.048895	0.0407295	Xrcc5/Hnrnpu/Pnkp/Dhx36/Terf2	5
GO:0048588	GO:0048588	developmental cell growth	11/389	286/28832	0.0384615	2.8507	3.67844	0.00187548	0.0491376	0.0409315	Trim46/Dclk1/Cdkl5/S100b/Sema5b/Dcx/Nedd4l/Nfix/Fubp1/Stk11/Foxp1	11
GO:0000075	GO:0000075	cell cycle checkpoint signaling	9/389	205/28832	0.0439024	3.25397	3.78752	0.00196783	0.0507822	0.0423015	Atf2/Clock/Dna2/Gigyf2/Nabp2/Fem1b/Bub1/Rpl24/Ufl1	9
GO:0006111	GO:0006111	regulation of gluconeogenesis	5/389	66/28832	0.0757576	5.61502	4.38958	0.00198388	0.0507822	0.0423015	Mup11/Mup1/Arpp19/Stk11/Pfkfb1	5
GO:0006613	GO:0006613	cotranslational protein targeting to membrane	3/389	19/28832	0.157895	11.7029	5.45758	0.00201119	0.0507822	0.0423015	Srp19/Srp14/Srp68	3
GO:0021859	GO:0021859	pyramidal neuron differentiation	3/389	19/28832	0.157895	11.7029	5.45758	0.00201119	0.0507822	0.0423015	Zmiz1/Dclk2/Dcx	3
GO:0030575	GO:0030575	nuclear body organization	3/389	19/28832	0.157895	11.7029	5.45758	0.00201119	0.0507822	0.0423015	Habp4/Serbp1/Ets1	3
GO:0070507	GO:0070507	regulation of microtubule cytoskeleton organization	8/389	167/28832	0.0479042	3.55057	3.86578	0.00201578	0.0507822	0.0423015	Rps3/Katnb1/Hnrnpu/Pde4dip/Mid1ip1/Ttbk2/Arl2/Mark2	8
GO:0070897	GO:0070897	transcription preinitiation complex assembly	5/389	67/28832	0.0746269	5.53121	4.34247	0.00212053	0.0530809	0.0442163	Taf4b/Gtf2f2/Gtf2b/Brf1/Thra	5
GO:0016233	GO:0016233	telomere capping	4/389	41/28832	0.097561	7.23105	4.66919	0.00222794	0.0554164	0.0461618	Smg6/Pnkp/Terf2/Nabp2	4
GO:0031110	GO:0031110	regulation of microtubule polymerization or depolymerization	6/389	99/28832	0.0606061	4.49202	4.07024	0.00226735	0.0556918	0.0463912	Rps3/Katnb1/Pde4dip/Mid1ip1/Ttbk2/Arl2	6
GO:0061157	GO:0061157	mRNA destabilization	6/389	99/28832	0.0606061	4.49202	4.07024	0.00226735	0.0556918	0.0463912	Hnrnpu/Cnot3/Dhx36/Alkbh5/Cnot1/Gigyf2	6
GO:0051053	GO:0051053	negative regulation of DNA metabolic process	7/389	134/28832	0.0522388	3.87185	3.89677	0.00233958	0.0571089	0.0475717	Rps3/Smg6/Xrcc5/Hnrnpu/Gtpbp4/Terf2/Sub1	7
GO:0010907	GO:0010907	positive regulation of glucose metabolic process	5/389	69/28832	0.0724638	5.37089	4.25103	0.00241423	0.0585675	0.0487866	Mup11/Mup1/Arpp19/Stk11/Pfkfb1	5
GO:0072073	GO:0072073	kidney epithelium development	8/389	173/28832	0.0462428	3.42743	3.74504	0.00250963	0.0600361	0.05001	Smad5/Smad3/Smad1/Smad2/Smad4/Commd5/Myo1e/Pbx1	8
GO:1903828	GO:1903828	negative regulation of protein localization	10/389	255/28832	0.0392157	2.9066	3.57633	0.00258648	0.0600361	0.05001	Nol3/Mup11/Mup1/Dclk1/Dclk2/Ttbk2/Svip/Nedd4l/Bag4/Mark3	10
GO:0002051	GO:0002051	osteoblast fate commitment	2/389	6/28832	0.333333	24.7061	6.79141	0.00262753	0.0600361	0.05001	Smad5/Smad1	2
GO:0002372	GO:0002372	myeloid dendritic cell cytokine production	2/389	6/28832	0.333333	24.7061	6.79141	0.00262753	0.0600361	0.05001	Ddx21/Dhx36	2
GO:0002733	GO:0002733	regulation of myeloid dendritic cell cytokine production	2/389	6/28832	0.333333	24.7061	6.79141	0.00262753	0.0600361	0.05001	Ddx21/Dhx36	2
GO:0002735	GO:0002735	positive regulation of myeloid dendritic cell cytokine production	2/389	6/28832	0.333333	24.7061	6.79141	0.00262753	0.0600361	0.05001	Ddx21/Dhx36	2
GO:0046340	GO:0046340	diacylglycerol catabolic process	2/389	6/28832	0.333333	24.7061	6.79141	0.00262753	0.0600361	0.05001	Dgkd/Lipe	2
GO:1901608	GO:1901608	regulation of vesicle transport along microtubule	2/389	6/28832	0.333333	24.7061	6.79141	0.00262753	0.0600361	0.05001	Trim46/Stk11	2
GO:1903215	GO:1903215	negative regulation of protein targeting to mitochondrion	2/389	6/28832	0.333333	24.7061	6.79141	0.00262753	0.0600361	0.05001	Nol3/Bag4	2
GO:1904429	GO:1904429	regulation of t-circle formation	2/389	6/28832	0.333333	24.7061	6.79141	0.00262753	0.0600361	0.05001	Xrcc5/Terf2	2
GO:1990845	GO:1990845	adaptive thermogenesis	8/389	175/28832	0.0457143	3.38826	3.70598	0.00269374	0.0611931	0.0509738	Hnrnpu/Ksr2/Cnot3/S100b/Il18/Cpt2/Stk11/Thra	8
GO:0051438	GO:0051438	regulation of ubiquitin-protein transferase activity	4/389	44/28832	0.0909091	6.73802	4.45451	0.00289339	0.0642679	0.053535	Rpl23/Rps2/Rpl5/Fem1b	4
GO:0071425	GO:0071425	hematopoietic stem cell proliferation	4/389	44/28832	0.0909091	6.73802	4.45451	0.00289339	0.0642679	0.053535	Xrcc5/Kat7/Fubp1/Pdcd2	4
GO:0097178	GO:0097178	ruffle assembly	4/389	44/28832	0.0909091	6.73802	4.45451	0.00289339	0.0642679	0.053535	Snx10/Fam98a/Pfn2/Bag4	4
GO:0050779	GO:0050779	RNA destabilization	6/389	104/28832	0.0576923	4.27605	3.9141	0.00290323	0.0642679	0.053535	Hnrnpu/Cnot3/Dhx36/Alkbh5/Cnot1/Gigyf2	6
GO:0001894	GO:0001894	tissue homeostasis	11/389	303/28832	0.0363036	2.69076	3.46001	0.00292721	0.0642679	0.053535	Slc12a2/Ptger4/Snx10/Vhl/Gigyf2/Slc28a3/Tex15/Nfix/Stk11/Mbp/Rpa1	11
GO:0060249	GO:0060249	anatomical structure homeostasis	11/389	303/28832	0.0363036	2.69076	3.46001	0.00292721	0.0642679	0.053535	Slc12a2/Ptger4/Snx10/Vhl/Gigyf2/Slc28a3/Tex15/Nfix/Stk11/Mbp/Rpa1	11
GO:0045047	GO:0045047	protein targeting to ER	4/389	45/28832	0.0888889	6.58829	4.38737	0.00314234	0.0682287	0.0568344	Ubl4a/Srp19/Srp14/Srp68	4
GO:0046677	GO:0046677	response to antibiotic	4/389	45/28832	0.0888889	6.58829	4.38737	0.00314234	0.0682287	0.0568344	Rpl23/Ehmt2/Kat7/Ets1	4
GO:0050821	GO:0050821	protein stabilization	9/389	221/28832	0.040724	3.01839	3.52251	0.00325429	0.0702653	0.0585309	Smad3/Rpl23/Gtpbp4/Sec16a/Pfn2/Naa30/Rpl5/Bag4/Ufl1	9
GO:0044772	GO:0044772	mitotic cell cycle phase transition	14/389	447/28832	0.0313199	2.32138	3.29271	0.00327189	0.0702653	0.0585309	Rpl17/Phf10/Smarcc1/Arpp19/Hecw2/Gigyf2/Ankrd17/Nfix/Nabp2/Bub1/Rpl24/Cables1/Ensa/Pbx1	14
GO:0006289	GO:0006289	nucleotide-excision repair	5/389	75/28832	0.0666667	4.94122	3.99674	0.00347236	0.0741651	0.0617795	Pold3/Phf10/Smarcc1/Kat7/Rpa1	5
GO:0031109	GO:0031109	microtubule polymerization or depolymerization	7/389	144/28832	0.0486111	3.60297	3.66199	0.00349463	0.0742374	0.0618396	Rps3/Katnb1/Pde4dip/Mid1ip1/Ttbk2/Tubgcp6/Arl2	7
GO:0033962	GO:0033962	P-body assembly	3/389	23/28832	0.130435	9.6676	4.86313	0.00353198	0.0746273	0.0621645	Cnot1/Lsm14a/Ddx6	3
GO:0003360	GO:0003360	brainstem development	2/389	7/28832	0.285714	21.1766	6.24353	0.00364577	0.0762121	0.0634846	Atf2/Smad4	2
GO:0060770	GO:0060770	negative regulation of epithelial cell proliferation involved in prostate gland development	2/389	7/28832	0.285714	21.1766	6.24353	0.00364577	0.0762121	0.0634846	Serpinf1/Stk11	2
GO:0001655	GO:0001655	urogenital system development	5/389	76/28832	0.0657895	4.8762	3.957	0.00367656	0.076449	0.0636819	Smarcc1/Serpinf1/Stk11/Fem1b/Pbx1	5
GO:0051054	GO:0051054	positive regulation of DNA metabolic process	11/389	313/28832	0.0351438	2.60479	3.33842	0.00374004	0.0773598	0.0644406	Rps3/Fus/Phf10/Smarcc1/Xrcc5/Pnkp/Kat7/Dhx36/Dna2/Terf2/Nabp2	11
GO:0045913	GO:0045913	positive regulation of carbohydrate metabolic process	6/389	110/28832	0.0545455	4.04281	3.73922	0.00383223	0.0788516	0.0656833	Mup11/Mup1/Ptger4/Arpp19/Stk11/Pfkfb1	6
GO:1903051	GO:1903051	negative regulation of proteolysis involved in protein catabolic process	5/389	77/28832	0.0649351	4.81287	3.91794	0.00388921	0.0796074	0.0663128	Rpl23/Smarcc1/Svip/Rybp/Rpl5	5
GO:0000184	GO:0000184	nuclear-transcribed mRNA catabolic process	nonsense-mediated decay	4/389	48/28832	0.0833333	6.17652	4.19759	0.00397601	0.0807409	0.067257	Smg6/Magoh/Casc3/Rbm8a	4
GO:1900151	GO:1900151	regulation of nuclear-transcribed mRNA catabolic process	deadenylation-dependent decay	3/389	24/28832	0.125	9.26478	4.73693	0.00399655	0.0807409	0.067257	Hnrnpu/Dhx36/Cnot1	3
GO:2001252	GO:2001252	positive regulation of chromosome organization	6/389	111/28832	0.0540541	4.00639	3.71128	0.00400623	0.0807409	0.067257	Xrcc5/Pnkp/Dhx36/Terf2/Nabp2/Bub1	6
GO:0072599	GO:0072599	establishment of protein localization to endoplasmic reticulum	4/389	49/28832	0.0816327	6.05047	4.13789	0.00428408	0.085086	0.0708766	Ubl4a/Srp19/Srp14/Srp68	4
GO:0071478	GO:0071478	cellular response to radiation	8/389	189/28832	0.042328	3.13728	3.44747	0.00429562	0.085086	0.0708766	Tank/Pold3/Xrcc5/Clock/Nedd4/Dhx36/Tspyl5/Stk11	8
GO:1902905	GO:1902905	positive regulation of supramolecular fiber organization	8/389	189/28832	0.042328	3.13728	3.44747	0.00429562	0.085086	0.0708766	Smad3/Rps3/Katnb1/Pde4dip/Brk1/Pfn2/Bag4/Arl2	8
GO:0050769	GO:0050769	positive regulation of neurogenesis	11/389	319/28832	0.0344828	2.5558	3.26772	0.00430843	0.085086	0.0708766	Il33/Ss18l1/Xrcc5/Cdkl5/Dhx36/Dcx/Serpinf1/Obsl1/Fmr1/Stk11/Ufl1	11
GO:0032206	GO:0032206	positive regulation of telomere maintenance	5/389	79/28832	0.0632911	4.69103	3.84181	0.00434069	0.0851463	0.0709267	Xrcc5/Pnkp/Dhx36/Terf2/Nabp2	5
GO:0001657	GO:0001657	ureteric bud development	6/389	113/28832	0.0530973	3.93548	3.65638	0.00437167	0.0851463	0.0709267	Smad5/Smad3/Smad1/Smad2/Smad4/Pbx1	6
GO:0032956	GO:0032956	regulation of actin cytoskeleton organization	12/389	366/28832	0.0327869	2.43011	3.22005	0.00437648	0.0851463	0.0709267	Smad3/Rhobtb1/Carmil3/Ptger4/Smad4/Brk1/Ap1ar/Washc3/Pfn2/Myadm/Bag4/Iqgap2	12
GO:1901988	GO:1901988	negative regulation of cell cycle phase transition	10/389	276/28832	0.0362319	2.68544	3.29031	0.00452303	0.0875641	0.0729408	Tmsb4x/Atf2/Clock/Dna2/Gigyf2/Nabp2/Fem1b/Bub1/Rpl24/Ufl1	10
GO:0099175	GO:0099175	regulation of postsynapse organization	8/389	191/28832	0.0418848	3.10443	3.41251	0.00457408	0.0877999	0.0731372	Carmil3/Dclk1/Mark1/Cdkl5/Dhx36/Dcx/Vhl/Mark2	8
GO:0061614	GO:0061614	miRNA transcription	5/389	80/28832	0.0625	4.63239	3.8047	0.00457989	0.0877999	0.0731372	Smad3/Smad1/Smad4/Ets1/Ddx5	5
GO:0002244	GO:0002244	hematopoietic progenitor cell differentiation	8/389	192/28832	0.0416667	3.08826	3.3952	0.0047184	0.0886697	0.0738617	Tmsb4x/Atf2/Xrcc5/Dhx36/Rrs1/Sbds/Pdcd2/Ufl1	8
GO:0001325	GO:0001325	formation of extrachromosomal circular DNA	2/389	8/28832	0.25	18.5296	5.79904	0.00481777	0.0886697	0.0738617	Xrcc5/Terf2	2
GO:0090656	GO:0090656	t-circle formation	2/389	8/28832	0.25	18.5296	5.79904	0.00481777	0.0886697	0.0738617	Xrcc5/Terf2	2
GO:0090737	GO:0090737	telomere maintenance via telomere trimming	2/389	8/28832	0.25	18.5296	5.79904	0.00481777	0.0886697	0.0738617	Xrcc5/Terf2	2
GO:1903748	GO:1903748	negative regulation of establishment of protein localization to mitochondrion	2/389	8/28832	0.25	18.5296	5.79904	0.00481777	0.0886697	0.0738617	Nol3/Bag4	2
GO:0033138	GO:0033138	positive regulation of peptidyl-serine phosphorylation	5/389	81/28832	0.0617284	4.5752	3.7682	0.00482832	0.0886697	0.0738617	Pfn2/Cnot9/Fnip2/Smyd3/Bag4	5
GO:0034728	GO:0034728	nucleosome organization	5/389	81/28832	0.0617284	4.5752	3.7682	0.00482832	0.0886697	0.0738617	Smarcc1/Set/Tspyl5/Smyd3/Dnajc9	5
GO:0043489	GO:0043489	RNA stabilization	5/389	81/28832	0.0617284	4.5752	3.7682	0.00482832	0.0886697	0.0738617	Fus/Hnrnpu/Dhx36/Cirbp/Taf15	5
GO:0070972	GO:0070972	protein localization to endoplasmic reticulum	5/389	81/28832	0.0617284	4.5752	3.7682	0.00482832	0.0886697	0.0738617	Ubl4a/Srp19/Srp14/Sec16a/Srp68	5
GO:0001829	GO:0001829	trophectodermal cell differentiation	3/389	26/28832	0.115385	8.55211	4.50537	0.00503278	0.0915686	0.0762765	Cnot3/Bysl/Cnot1	3
GO:0031048	GO:0031048	regulatory ncRNA-mediated heterochromatin formation	3/389	26/28832	0.115385	8.55211	4.50537	0.00503278	0.0915686	0.0762765	Hnrnpu/Tex15/Spin1	3
GO:0072163	GO:0072163	mesonephric epithelium development	6/389	117/28832	0.0512821	3.80094	3.55025	0.00517553	0.0932296	0.0776602	Smad5/Smad3/Smad1/Smad2/Smad4/Pbx1	6
GO:0072164	GO:0072164	mesonephric tubule development	6/389	117/28832	0.0512821	3.80094	3.55025	0.00517553	0.0932296	0.0776602	Smad5/Smad3/Smad1/Smad2/Smad4/Pbx1	6
GO:0035270	GO:0035270	endocrine system development	7/389	155/28832	0.0451613	3.34728	3.42673	0.00521896	0.0932296	0.0776602	Smad3/Smad2/Clock/Smad4/Vhl/Pbx1/Thra	7
GO:0050729	GO:0050729	positive regulation of inflammatory response	7/389	155/28832	0.0451613	3.34728	3.42673	0.00521896	0.0932296	0.0776602	Il33/Zdhhc9/Clock/Ptger4/Il18/Ets1/Rps19	7
GO:0000288	GO:0000288	nuclear-transcribed mRNA catabolic process	deadenylation-dependent decay	4/389	52/28832	0.0769231	5.7014	3.96827	0.00530394	0.0943189	0.0785675	Hnrnpu/Cnot3/Dhx36/Cnot1	4
GO:0031397	GO:0031397	negative regulation of protein ubiquitination	5/389	83/28832	0.060241	4.46495	3.69694	0.00535361	0.0947734	0.0789461	Rps3/Rpl23/Gtpbp4/Rpl5/Ufl1	5
GO:0061136	GO:0061136	regulation of proteasomal protein catabolic process	8/389	197/28832	0.0406091	3.00988	3.31033	0.00549312	0.0966762	0.0805312	Il33/Smarcc1/Nub1/Svip/Rybp/Fmr1/Eif2a/Ufl1	8
GO:0001822	GO:0001822	kidney development	12/389	377/28832	0.0318302	2.3592	3.10665	0.0055103	0.0966762	0.0805312	Smad5/Smad3/Smad1/Slc12a1/Smad2/Smad4/Commd5/Serpinf1/Myo1e/Sulf2/Pbx1/Cntrl	12
GO:0000470	GO:0000470	maturation of LSU-rRNA	3/389	27/28832	0.111111	8.23536	4.39871	0.00560589	0.0970536	0.0808455	Gtpbp4/Wdr12/Rpl7a	3
GO:0006376	GO:0006376	mRNA splice site recognition	3/389	27/28832	0.111111	8.23536	4.39871	0.00560589	0.0970536	0.0808455	Nol3/Srsf6/Snrpc	3
GO:0039529	GO:0039529	RIG-I signaling pathway	3/389	27/28832	0.111111	8.23536	4.39871	0.00560589	0.0970536	0.0808455	Sec14l1/Ankrd17/Lsm14a	3
GO:0010212	GO:0010212	response to ionizing radiation	7/389	158/28832	0.0443038	3.28372	3.36623	0.00578422	0.0997016	0.0830513	Tank/Xrcc5/Clock/Tspyl5/Nabp2/Stk11/Mta1	7
GO:0001823	GO:0001823	mesonephros development	6/389	120/28832	0.05	3.70591	3.47368	0.00584586	0.100324	0.0835699	Smad5/Smad3/Smad1/Smad2/Smad4/Pbx1	6
GO:0060560	GO:0060560	developmental growth involved in morphogenesis	10/389	287/28832	0.0348432	2.58252	3.15095	0.00591616	0.100359	0.0835989	Trim46/Dclk1/Slc12a2/Cdkl5/S100b/Sema5b/Dcx/Nedd4l/Nfix/Stk11	10
GO:0007249	GO:0007249	canonical NF-kappaB signal transduction	10/389	288/28832	0.0347222	2.57355	3.1386	0.00605774	0.100359	0.0835989	Tmsb4x/Tank/Rel/Ddx21/Dhx36/S100b/Ube2i/Ankrd17/Rnf31/Ufl1	10
GO:0006479	GO:0006479	protein methylation	4/389	54/28832	0.0740741	5.49024	3.86236	0.00606703	0.100359	0.0835989	Fam98b/Eef1akmt1/Ehmt2/Fam98a	4
GO:0008213	GO:0008213	protein alkylation	4/389	54/28832	0.0740741	5.49024	3.86236	0.00606703	0.100359	0.0835989	Fam98b/Eef1akmt1/Ehmt2/Fam98a	4
GO:0009299	GO:0009299	mRNA transcription	4/389	54/28832	0.0740741	5.49024	3.86236	0.00606703	0.100359	0.0835989	Atf2/Taf4b/Thra/Ddx5	4
GO:0006307	GO:0006307	DNA alkylation repair	2/389	9/28832	0.222222	16.4707	5.42849	0.00613921	0.100359	0.0835989	Ascc1/Otud4	2
GO:0010793	GO:0010793	regulation of mRNA export from nucleus	2/389	9/28832	0.222222	16.4707	5.42849	0.00613921	0.100359	0.0835989	Alkbh5/Thoc5	2
GO:1904354	GO:1904354	negative regulation of telomere capping	2/389	9/28832	0.222222	16.4707	5.42849	0.00613921	0.100359	0.0835989	Smg6/Terf2	2
GO:1904464	GO:1904464	regulation of matrix metallopeptidase secretion	2/389	9/28832	0.222222	16.4707	5.42849	0.00613921	0.100359	0.0835989	Slc12a2/Ptger4	2
GO:1990773	GO:1990773	matrix metallopeptidase secretion	2/389	9/28832	0.222222	16.4707	5.42849	0.00613921	0.100359	0.0835989	Slc12a2/Ptger4	2
GO:2000650	GO:2000650	negative regulation of sodium ion transmembrane transporter activity	2/389	9/28832	0.222222	16.4707	5.42849	0.00613921	0.100359	0.0835989	Nedd4/Nedd4l	2
GO:0001659	GO:0001659	temperature homeostasis	8/389	201/28832	0.039801	2.94998	3.24434	0.00617987	0.100359	0.0835989	Mup11/Mup1/Ksr2/Cnot3/Il18/Cpt2/Stk11/Thra	8
GO:0051495	GO:0051495	positive regulation of cytoskeleton organization	8/389	201/28832	0.039801	2.94998	3.24434	0.00617987	0.100359	0.0835989	Smad3/Rps3/Katnb1/Pde4dip/Brk1/Pfn2/Bag4/Arl2	8
GO:2000819	GO:2000819	regulation of nucleotide-excision repair	3/389	28/28832	0.107143	7.94124	4.29741	0.00621656	0.100539	0.0837492	Phf10/Smarcc1/Kat7	3
GO:0042177	GO:0042177	negative regulation of protein catabolic process	6/389	122/28832	0.0491803	3.64516	3.42399	0.00632657	0.101426	0.0844879	Smad3/Smarcc1/Nqo1/Smad4/Svip/Rybp	6
GO:0010639	GO:0010639	negative regulation of organelle organization	12/389	384/28832	0.03125	2.3162	3.03653	0.00634572	0.101426	0.0844879	Nol3/Smg6/Katnb1/Hnrnpu/Ehmt2/Smad4/Mid1ip1/Ttbk2/Pfn2/Myadm/Terf2/Bub1	12
GO:0051258	GO:0051258	protein polymerization	10/389	290/28832	0.0344828	2.5558	3.11407	0.00634882	0.101426	0.0844879	Rps3/Pde4dip/Arpc4/Mid1ip1/Washc3/Pfn2/Tubgcp6/Myadm/Bag4/Arl2	10
GO:0150052	GO:0150052	regulation of postsynapse assembly	4/389	55/28832	0.0727273	5.39042	3.81137	0.00647453	0.103016	0.0858121	Carmil3/Dclk1/Mark1/Dcx	4
GO:1990138	GO:1990138	neuron projection extension	8/389	203/28832	0.0394089	2.92092	3.21196	0.00654676	0.103745	0.0864195	Trim46/Dclk1/Cdkl5/S100b/Sema5b/Dcx/Nedd4l/Stk11	8
GO:0043255	GO:0043255	regulation of carbohydrate biosynthetic process	6/389	124/28832	0.0483871	3.58637	3.37533	0.00683538	0.107179	0.0892795	Mup11/Mup1/Ptger4/Arpp19/Stk11/Pfkfb1	6
GO:0045475	GO:0045475	locomotor rhythm	3/389	29/28832	0.103448	7.66741	4.20101	0.00686539	0.107179	0.0892795	Mup11/Mup1/Mta1	3
GO:0045722	GO:0045722	positive regulation of gluconeogenesis	3/389	29/28832	0.103448	7.66741	4.20101	0.00686539	0.107179	0.0892795	Arpp19/Stk11/Pfkfb1	3
GO:0006513	GO:0006513	protein monoubiquitination	4/389	56/28832	0.0714286	5.29416	3.76161	0.00689979	0.107179	0.0892795	Ube2d3/Nedd4/Trim56/Nedd4l	4
GO:0032210	GO:0032210	regulation of telomere maintenance via telomerase	4/389	56/28832	0.0714286	5.29416	3.76161	0.00689979	0.107179	0.0892795	Xrcc5/Hnrnpu/Pnkp/Terf2	4
GO:0007051	GO:0007051	spindle organization	8/389	205/28832	0.0390244	2.89242	3.17997	0.00692992	0.107223	0.0893165	Rps3/Bcas2/Hnrnpu/Pde4dip/Gtf2b/Tubgcp6/Sbds/Lsm14a	8
GO:0051098	GO:0051098	regulation of binding	11/389	342/28832	0.0321637	2.38392	3.01089	0.00715224	0.110229	0.0918203	Smad3/Smad2/Habp4/Gtf2f1/Smad4/Gtpbp4/Ttbk2/Nmd3/Mark3/Ufl1/Eif3d	11
GO:0140719	GO:0140719	constitutive heterochromatin formation	4/389	57/28832	0.0701754	5.20128	3.71303	0.0073431	0.112728	0.0939023	Ehmt2/Mbd3/Tex15/Spin1	4
GO:0034502	GO:0034502	protein localization to chromosome	6/389	126/28832	0.047619	3.52944	3.32767	0.00737321	0.11275	0.0939205	Xrcc5/Tex15/Terf2/Nabp2/Spin1/Rpa1	6
GO:0072001	GO:0072001	renal system development	12/389	392/28832	0.0306122	2.26893	2.95823	0.00741992	0.113024	0.0941492	Smad5/Smad3/Smad1/Slc12a1/Smad2/Smad4/Commd5/Serpinf1/Myo1e/Sulf2/Pbx1/Cntrl	12
GO:0033119	GO:0033119	negative regulation of RNA splicing	3/389	30/28832	0.1	7.41183	4.10911	0.00755294	0.114525	0.0953993	Rps26/Srsf6/Rbm42	3
GO:1902306	GO:1902306	negative regulation of sodium ion transmembrane transport	2/389	10/28832	0.2	14.8237	5.11302	0.00760587	0.114525	0.0953993	Nedd4/Nedd4l	2
GO:1904667	GO:1904667	negative regulation of ubiquitin protein ligase activity	2/389	10/28832	0.2	14.8237	5.11302	0.00760587	0.114525	0.0953993	Rpl23/Rpl5	2
GO:0006612	GO:0006612	protein targeting to membrane	6/389	127/28832	0.0472441	3.50165	3.3042	0.00765328	0.114799	0.0956276	Zdhhc9/Ubl4a/Tcaf1/Srp19/Srp14/Srp68	6
GO:0007369	GO:0007369	gastrulation	8/389	209/28832	0.0382775	2.83706	3.11714	0.00774682	0.115311	0.0960541	Smad3/Smad1/Smad2/Smad4/Dvl2/Hsbp1/Myadm/Mbp	8
GO:0006383	GO:0006383	transcription by RNA polymerase III	4/389	58/28832	0.0689655	5.1116	3.66557	0.00780478	0.115311	0.0960541	Maf1/Ddx21/Dhx36/Brf1	4
GO:0051123	GO:0051123	RNA polymerase II preinitiation complex assembly	4/389	58/28832	0.0689655	5.1116	3.66557	0.00780478	0.115311	0.0960541	Taf4b/Gtf2f2/Gtf2b/Thra	4
GO:1902895	GO:1902895	positive regulation of miRNA transcription	4/389	58/28832	0.0689655	5.1116	3.66557	0.00780478	0.115311	0.0960541	Smad3/Smad1/Smad4/Ets1	4
GO:0060348	GO:0060348	bone development	9/389	255/28832	0.0352941	2.61594	3.03112	0.00813057	0.119002	0.0991289	Smad5/Smad1/Atf2/Ptger4/Snx10/Nfix/Sbds/Sulf2/Foxp1	9
GO:0003007	GO:0003007	heart morphogenesis	10/389	301/28832	0.0332226	2.4624	2.98269	0.00814915	0.119002	0.0991289	Smad3/Gng5/Zmiz1/Atf2/Smad2/Ppp1r13l/Smad4/Nedd4/Dvl2/Mybpc3	10
GO:0007492	GO:0007492	endoderm development	5/389	92/28832	0.0543478	4.02817	3.4021	0.008223	0.119002	0.0991289	Smad3/Smad2/Smad4/Ankrd17/Hsbp1	5
GO:0031570	GO:0031570	DNA integrity checkpoint signaling	6/389	129/28832	0.0465116	3.44736	3.25796	0.0082363	0.119002	0.0991289	Atf2/Clock/Dna2/Gigyf2/Fem1b/Ufl1	6
GO:0032543	GO:0032543	mitochondrial translation	6/389	129/28832	0.0465116	3.44736	3.25796	0.0082363	0.119002	0.0991289	Mtg1/Mrpl57/Mrps21/Mrpl27/Mrpl14/Mrps7	6
GO:0048477	GO:0048477	oogenesis	6/389	129/28832	0.0465116	3.44736	3.25796	0.0082363	0.119002	0.0991289	Ythdc2/Tdrd7/Bcas2/Ehmt2/Taf4b/Cntrl	6
GO:0072698	GO:0072698	protein localization to microtubule cytoskeleton	4/389	59/28832	0.0677966	5.02497	3.6192	0.00828513	0.119269	0.0993513	Hnrnpu/Mark4/Snx10/Ttbk2	4
GO:0031123	GO:0031123	RNA 3'-end processing	5/389	93/28832	0.0537634	3.98485	3.37167	0.00859649	0.122852	0.102335	Ssb/Toe1/Ints2/Dhx36/Zcchc8	5
GO:1902369	GO:1902369	negative regulation of RNA catabolic process	5/389	93/28832	0.0537634	3.98485	3.37167	0.00859649	0.122852	0.102335	Fus/Hnrnpu/Dhx36/Cirbp/Taf15	5
GO:0030850	GO:0030850	prostate gland development	4/389	60/28832	0.0666667	4.94122	3.57386	0.00878444	0.123582	0.102944	Smarcc1/Serpinf1/Stk11/Fem1b	4
GO:0031529	GO:0031529	ruffle organization	4/389	60/28832	0.0666667	4.94122	3.57386	0.00878444	0.123582	0.102944	Snx10/Fam98a/Pfn2/Bag4	4
GO:0006605	GO:0006605	protein targeting	10/389	305/28832	0.0327869	2.43011	2.93635	0.0088931	0.123582	0.102944	Nol3/Zdhhc9/Ubl4a/Tcaf1/Srp19/Srp14/Nedd4/Asb15/Bag4/Srp68	10
GO:1903321	GO:1903321	negative regulation of protein modification by small protein conjugation or removal	5/389	94/28832	0.0531915	3.94246	3.34167	0.00898154	0.123582	0.102944	Rps3/Rpl23/Gtpbp4/Rpl5/Ufl1	5
GO:2000737	GO:2000737	negative regulation of stem cell differentiation	3/389	32/28832	0.09375	6.94859	3.9374	0.00904623	0.123582	0.102944	Tmsb4x/Hnrnpu/Cdk13	3
GO:1903052	GO:1903052	positive regulation of proteolysis involved in protein catabolic process	6/389	132/28832	0.0454545	3.36901	3.19029	0.00916968	0.123582	0.102944	Traf7/Il33/Nub1/Fmr1/Eif2a/Ufl1	6
GO:0002732	GO:0002732	positive regulation of dendritic cell cytokine production	2/389	11/28832	0.181818	13.476	4.83989	0.00921361	0.123582	0.102944	Ddx21/Dhx36	2
GO:0007168	GO:0007168	receptor guanylyl cyclase signaling pathway	2/389	11/28832	0.181818	13.476	4.83989	0.00921361	0.123582	0.102944	Gucy2e/Gng7	2
GO:0032836	GO:0032836	glomerular basement membrane development	2/389	11/28832	0.181818	13.476	4.83989	0.00921361	0.123582	0.102944	Myo1e/Sulf2	2
GO:0034115	GO:0034115	negative regulation of heterotypic cell-cell adhesion	2/389	11/28832	0.181818	13.476	4.83989	0.00921361	0.123582	0.102944	Myadm/Mbp	2
GO:0048617	GO:0048617	embryonic foregut morphogenesis	2/389	11/28832	0.181818	13.476	4.83989	0.00921361	0.123582	0.102944	Smad3/Smad2	2
GO:0051000	GO:0051000	positive regulation of nitric-oxide synthase activity	2/389	11/28832	0.181818	13.476	4.83989	0.00921361	0.123582	0.102944	S100a1/Terf2	2
GO:0060768	GO:0060768	regulation of epithelial cell proliferation involved in prostate gland development	2/389	11/28832	0.181818	13.476	4.83989	0.00921361	0.123582	0.102944	Serpinf1/Stk11	2
GO:0070587	GO:0070587	regulation of cell-cell adhesion involved in gastrulation	2/389	11/28832	0.181818	13.476	4.83989	0.00921361	0.123582	0.102944	Myadm/Mbp	2
GO:0075522	GO:0075522	IRES-dependent viral translational initiation	2/389	11/28832	0.181818	13.476	4.83989	0.00921361	0.123582	0.102944	Ssb/Eif3d	2
GO:0090085	GO:0090085	regulation of protein deubiquitination	2/389	11/28832	0.181818	13.476	4.83989	0.00921361	0.123582	0.102944	Tank/Otud4	2
GO:1902035	GO:1902035	positive regulation of hematopoietic stem cell proliferation	2/389	11/28832	0.181818	13.476	4.83989	0.00921361	0.123582	0.102944	Kat7/Pdcd2	2
GO:2000197	GO:2000197	regulation of ribonucleoprotein complex localization	2/389	11/28832	0.181818	13.476	4.83989	0.00921361	0.123582	0.102944	Alkbh5/Thoc5	2
GO:0045786	GO:0045786	negative regulation of cell cycle	12/389	404/28832	0.029703	2.20153	2.84426	0.00929364	0.124231	0.103485	Ythdc2/Tmsb4x/Atf2/Clock/Dna2/Gigyf2/Nabp2/Fem1b/Ets1/Bub1/Rpl24/Ufl1	12
GO:0031396	GO:0031396	regulation of protein ubiquitination	8/389	216/28832	0.037037	2.74512	3.01068	0.00934792	0.124516	0.103722	Rps3/Rpl23/Gtpbp4/Tspyl5/Rps2/Rpl5/Mta1/Ufl1	8
GO:0008088	GO:0008088	axo-dendritic transport	5/389	95/28832	0.0526316	3.90096	3.31207	0.00937833	0.124516	0.103722	Trim46/Hnrnpu/Bloc1s2/Hsbp1/Terf2	5
GO:0001558	GO:0001558	regulation of cell growth	13/389	456/28832	0.0285088	2.11302	2.80173	0.00958848	0.126878	0.105689	Smad3/Trim46/Smad4/Ddx49/Cdkl5/Kat7/Ccdc85b/Dcx/Nedd4l/Commd5/Cirbp/Stk11/Foxp1	13
GO:0050727	GO:0050727	regulation of inflammatory response	12/389	407/28832	0.029484	2.1853	2.8164	0.00981512	0.127767	0.10643	Smad3/Il33/Zdhhc9/Tmsb4x/Ppp1r13l/Clock/Ptger4/Il18/Ets1/Foxp1/Ufl1/Rps19	12
GO:0043122	GO:0043122	regulation of canonical NF-kappaB signal transduction	9/389	263/28832	0.0342205	2.53637	2.92713	0.00983098	0.127767	0.10643	Tmsb4x/Tank/Ddx21/Dhx36/S100b/Ube2i/Ankrd17/Rnf31/Ufl1	9
GO:0006334	GO:0006334	nucleosome assembly	4/389	62/28832	0.0645161	4.78182	3.48613	0.00984107	0.127767	0.10643	Set/Tspyl5/Smyd3/Dnajc9	4
GO:0003299	GO:0003299	muscle hypertrophy in response to stress	3/389	33/28832	0.0909091	6.73802	3.85698	0.00985287	0.127767	0.10643	Smad3/Smad1/Smad4	3
GO:0014898	GO:0014898	cardiac muscle hypertrophy in response to stress	3/389	33/28832	0.0909091	6.73802	3.85698	0.00985287	0.127767	0.10643	Smad3/Smad1/Smad4	3
GO:0031116	GO:0031116	positive regulation of microtubule polymerization	3/389	33/28832	0.0909091	6.73802	3.85698	0.00985287	0.127767	0.10643	Rps3/Pde4dip/Arl2	3
GO:0071897	GO:0071897	DNA biosynthetic process	7/389	175/28832	0.04	2.96473	3.04876	0.00988987	0.127767	0.10643	Pold3/Xrcc5/Hnrnpu/Pnkp/Kat7/Terf2/Rpa1	7
GO:0001764	GO:0001764	neuron migration	8/389	219/28832	0.0365297	2.70752	2.96635	0.0101048	0.127767	0.10643	Zmiz1/Trim46/Dclk1/Mark1/Cdkl5/Dcx/Pex13/Mark2	8
GO:0032273	GO:0032273	positive regulation of protein polymerization	5/389	97/28832	0.0515464	3.82053	3.25408	0.0102078	0.127767	0.10643	Rps3/Pde4dip/Pfn2/Bag4/Arl2	5
GO:0050728	GO:0050728	negative regulation of inflammatory response	7/389	177/28832	0.039548	2.93123	3.01396	0.0104844	0.127767	0.10643	Smad3/Il33/Tmsb4x/Ppp1r13l/Ptger4/Ets1/Rps19	7
GO:0051225	GO:0051225	spindle assembly	6/389	136/28832	0.0441176	3.26992	3.10304	0.0105286	0.127767	0.10643	Rps3/Bcas2/Hnrnpu/Gtf2b/Tubgcp6/Lsm14a	6
GO:0007288	GO:0007288	sperm axoneme assembly	3/389	34/28832	0.0882353	6.53985	3.77984	0.0107	0.127767	0.10643	Tpgs1/Cfap97d1/Dnah1	3
GO:0014887	GO:0014887	cardiac muscle adaptation	3/389	34/28832	0.0882353	6.53985	3.77984	0.0107	0.127767	0.10643	Smad3/Smad1/Smad4	3
GO:0071634	GO:0071634	regulation of transforming growth factor beta production	3/389	34/28832	0.0882353	6.53985	3.77984	0.0107	0.127767	0.10643	Smad3/Atf2/Smad4	3
GO:0031334	GO:0031334	positive regulation of protein-containing complex assembly	8/389	222/28832	0.036036	2.67093	2.92275	0.0109063	0.127767	0.10643	Rps3/Pde4dip/Brk1/Mark4/Pfn2/Fnip2/Bag4/Arl2	8
GO:0045862	GO:0045862	positive regulation of proteolysis	8/389	222/28832	0.036036	2.67093	2.92275	0.0109063	0.127767	0.10643	Traf7/Il33/Tank/Nub1/Fmr1/Eif2a/Mbp/Ufl1	8
GO:0007440	GO:0007440	foregut morphogenesis	2/389	12/28832	0.166667	12.353	4.60016	0.0109584	0.127767	0.10643	Smad3/Smad2	2
GO:0042118	GO:0042118	endothelial cell activation	2/389	12/28832	0.166667	12.353	4.60016	0.0109584	0.127767	0.10643	Smad4/Foxp1	2
GO:0060767	GO:0060767	epithelial cell proliferation involved in prostate gland development	2/389	12/28832	0.166667	12.353	4.60016	0.0109584	0.127767	0.10643	Serpinf1/Stk11	2
GO:0070586	GO:0070586	cell-cell adhesion involved in gastrulation	2/389	12/28832	0.166667	12.353	4.60016	0.0109584	0.127767	0.10643	Myadm/Mbp	2
GO:0071166	GO:0071166	ribonucleoprotein complex localization	2/389	12/28832	0.166667	12.353	4.60016	0.0109584	0.127767	0.10643	Alkbh5/Thoc5	2
GO:0071394	GO:0071394	cellular response to testosterone stimulus	2/389	12/28832	0.166667	12.353	4.60016	0.0109584	0.127767	0.10643	Mup11/Mup1	2
GO:1902513	GO:1902513	regulation of organelle transport along microtubule	2/389	12/28832	0.166667	12.353	4.60016	0.0109584	0.127767	0.10643	Trim46/Stk11	2
GO:0033209	GO:0033209	tumor necrosis factor-mediated signaling pathway	5/389	99/28832	0.0505051	3.74335	3.1976	0.0110862	0.127767	0.10643	Nol3/Tmsb4x/Tank/Commd7/Rnf31	5
GO:1901874	GO:1901874	negative regulation of post-translational protein modification	5/389	99/28832	0.0505051	3.74335	3.1976	0.0110862	0.127767	0.10643	Rps3/Rpl23/Gtpbp4/Rpl5/Ufl1	5
GO:0009615	GO:0009615	response to virus	12/389	414/28832	0.0289855	2.14836	2.75231	0.0111203	0.127767	0.10643	Smad3/Rps15a/Il33/Atf2/Dclk1/Gtf2f1/Ddx21/Trim56/Dhx36/Fmr1/Ddx41/Lsm14a	12
GO:0031647	GO:0031647	regulation of protein stability	11/389	365/28832	0.030137	2.2337	2.77397	0.0112875	0.127767	0.10643	Smad3/Ubl4a/Rpl23/Gtpbp4/Nedd4l/Sec16a/Pfn2/Naa30/Rpl5/Bag4/Ufl1	11
GO:0032970	GO:0032970	regulation of actin filament-based process	12/389	416/28832	0.0288462	2.13803	2.73423	0.0115167	0.127767	0.10643	Smad3/Rhobtb1/Carmil3/Ptger4/Smad4/Brk1/Ap1ar/Washc3/Pfn2/Myadm/Bag4/Iqgap2	12
GO:0006414	GO:0006414	translational elongation	5/389	100/28832	0.05	3.70591	3.16992	0.0115442	0.127767	0.10643	Gtpbp1/Abce1/Gigyf2/Rplp2/Ufl1	5
GO:0050775	GO:0050775	positive regulation of dendrite morphogenesis	4/389	65/28832	0.0615385	4.56112	3.36135	0.0115751	0.127767	0.10643	Ss18l1/Cdkl5/Dhx36/Obsl1	4
GO:2000630	GO:2000630	positive regulation of miRNA metabolic process	4/389	65/28832	0.0615385	4.56112	3.36135	0.0115751	0.127767	0.10643	Smad3/Smad1/Smad4/Ets1	4
GO:0072344	GO:0072344	rescue of stalled ribosome	3/389	35/28832	0.0857143	6.35299	3.70573	0.0115881	0.127767	0.10643	Abce1/Gigyf2/Ufl1	3
GO:0120162	GO:0120162	positive regulation of cold-induced thermogenesis	5/389	101/28832	0.049505	3.66922	3.14258	0.0120148	0.127767	0.10643	Ksr2/Cnot3/Il18/Cpt2/Thra	5
GO:0051648	GO:0051648	vesicle localization	8/389	226/28832	0.0353982	2.62365	2.86574	0.0120469	0.127767	0.10643	Trim46/Tpgs1/Stxbp3/Ap1ar/Sec16a/Trappc6b/Bloc1s2/Stk11	8
GO:0000209	GO:0000209	protein polyubiquitination	9/389	272/28832	0.0330882	2.45244	2.81463	0.0120503	0.127767	0.10643	Traf7/Fbxo9/Ube2d3/Nqo1/Pnkp/Nedd4/Trim56/Nedd4l/Rnf31	9
GO:0010948	GO:0010948	negative regulation of cell cycle process	10/389	320/28832	0.03125	2.3162	2.76884	0.0121548	0.127767	0.10643	Tmsb4x/Atf2/Clock/Dna2/Gigyf2/Nabp2/Fem1b/Bub1/Rpl24/Ufl1	10
GO:0031122	GO:0031122	cytoplasmic microtubule organization	4/389	66/28832	0.0606061	4.49202	3.32143	0.0121939	0.127767	0.10643	Pde4dip/Hook1/Clip4/Tubgcp6	4
GO:0032205	GO:0032205	negative regulation of telomere maintenance	3/389	36/28832	0.0833333	6.17652	3.63446	0.0125174	0.127767	0.10643	Smg6/Hnrnpu/Terf2	3
GO:0070198	GO:0070198	protein localization to chromosome	telomeric region	3/389	36/28832	0.0833333	6.17652	3.63446	0.0125174	0.127767	0.10643	Xrcc5/Terf2/Nabp2	3
GO:0050767	GO:0050767	regulation of neurogenesis	13/389	473/28832	0.0274841	2.03708	2.65958	0.0126945	0.127767	0.10643	Il33/Trim46/Ss18l1/Xrcc5/Cdkl5/Dhx36/Dcx/Serpinf1/Obsl1/Fmr1/Stk11/Mbp/Ufl1	13
GO:0010770	GO:0010770	positive regulation of cell morphogenesis	4/389	67/28832	0.0597015	4.42497	3.28231	0.0128335	0.127767	0.10643	Ss18l1/Cdkl5/Dhx36/Obsl1	4
GO:0044380	GO:0044380	protein localization to cytoskeleton	4/389	67/28832	0.0597015	4.42497	3.28231	0.0128335	0.127767	0.10643	Hnrnpu/Mark4/Snx10/Ttbk2	4
GO:0006271	GO:0006271	DNA strand elongation involved in DNA replication	2/389	13/28832	0.153846	11.4028	4.38732	0.0128362	0.127767	0.10643	Pold3/Dna2	2
GO:0014745	GO:0014745	negative regulation of muscle adaptation	2/389	13/28832	0.153846	11.4028	4.38732	0.0128362	0.127767	0.10643	Smad3/Nol3	2
GO:0036302	GO:0036302	atrioventricular canal development	2/389	13/28832	0.153846	11.4028	4.38732	0.0128362	0.127767	0.10643	Smad4/Nfix	2
GO:0048340	GO:0048340	paraxial mesoderm morphogenesis	2/389	13/28832	0.153846	11.4028	4.38732	0.0128362	0.127767	0.10643	Smad3/Smad2	2
GO:0061668	GO:0061668	mitochondrial ribosome assembly	2/389	13/28832	0.153846	11.4028	4.38732	0.0128362	0.127767	0.10643	Dhx30/Noa1	2
GO:1900153	GO:1900153	positive regulation of nuclear-transcribed mRNA catabolic process	deadenylation-dependent decay	2/389	13/28832	0.153846	11.4028	4.38732	0.0128362	0.127767	0.10643	Dhx36/Cnot1	2
GO:1990144	GO:1990144	intrinsic apoptotic signaling pathway in response to hypoxia	2/389	13/28832	0.153846	11.4028	4.38732	0.0128362	0.127767	0.10643	Nol3/Atf2	2
GO:0000819	GO:0000819	sister chromatid segregation	8/389	229/28832	0.0349345	2.58928	2.82378	0.0129581	0.127767	0.10643	Phf10/Smarcc1/Katnb1/Hnrnpu/Hecw2/Rrs1/Bub1/Lsm14a	8
GO:0034612	GO:0034612	response to tumor necrosis factor	8/389	230/28832	0.0347826	2.57803	2.80994	0.0132728	0.127767	0.10643	Ythdc2/Rps3/Nol3/Tmsb4x/Tank/Commd7/Bag4/Rnf31	8
GO:0098813	GO:0098813	nuclear chromosome segregation	10/389	325/28832	0.0307692	2.28056	2.71508	0.013421	0.127767	0.10643	Phf10/Smarcc1/Katnb1/Hnrnpu/Ehmt2/Hecw2/Rrs1/Tex15/Bub1/Lsm14a	10
GO:0071604	GO:0071604	transforming growth factor beta production	3/389	37/28832	0.0810811	6.00959	3.56584	0.0134881	0.127767	0.10643	Smad3/Atf2/Smad4	3
GO:2000765	GO:2000765	regulation of cytoplasmic translation	3/389	37/28832	0.0810811	6.00959	3.56584	0.0134881	0.127767	0.10643	Hnrnpu/Dhx36/Fmr1	3
GO:0003251	GO:0003251	positive regulation of cell proliferation involved in heart valve morphogenesis	1/389	1/28832	1	74.1183	8.55092	0.013492	0.127767	0.10643	Smad4	1
GO:0010185	GO:0010185	regulation of cellular defense response	1/389	1/28832	1	74.1183	8.55092	0.013492	0.127767	0.10643	Il33	1
GO:0010186	GO:0010186	positive regulation of cellular defense response	1/389	1/28832	1	74.1183	8.55092	0.013492	0.127767	0.10643	Il33	1
GO:0018900	GO:0018900	dichloromethane metabolic process	1/389	1/28832	1	74.1183	8.55092	0.013492	0.127767	0.10643	Gstt1	1
GO:0021742	GO:0021742	abducens nucleus development	1/389	1/28832	1	74.1183	8.55092	0.013492	0.127767	0.10643	Atf2	1
GO:0021743	GO:0021743	hypoglossal nucleus development	1/389	1/28832	1	74.1183	8.55092	0.013492	0.127767	0.10643	Atf2	1
GO:0032207	GO:0032207	regulation of telomere maintenance via recombination	1/389	1/28832	1	74.1183	8.55092	0.013492	0.127767	0.10643	Terf2	1
GO:0032208	GO:0032208	negative regulation of telomere maintenance via recombination	1/389	1/28832	1	74.1183	8.55092	0.013492	0.127767	0.10643	Terf2	1
GO:0033342	GO:0033342	negative regulation of collagen binding	1/389	1/28832	1	74.1183	8.55092	0.013492	0.127767	0.10643	Gtpbp4	1
GO:0034463	GO:0034463	90S preribosome assembly	1/389	1/28832	1	74.1183	8.55092	0.013492	0.127767	0.10643	Rpl38	1
GO:0035862	GO:0035862	dITP metabolic process	1/389	1/28832	1	74.1183	8.55092	0.013492	0.127767	0.10643	Nudt16	1
GO:0035863	GO:0035863	dITP catabolic process	1/389	1/28832	1	74.1183	8.55092	0.013492	0.127767	0.10643	Nudt16	1
GO:0036161	GO:0036161	calcitonin secretion	1/389	1/28832	1	74.1183	8.55092	0.013492	0.127767	0.10643	Ptger4	1
GO:0042465	GO:0042465	kinesis	1/389	1/28832	1	74.1183	8.55092	0.013492	0.127767	0.10643	Ptger4	1
GO:0042466	GO:0042466	chemokinesis	1/389	1/28832	1	74.1183	8.55092	0.013492	0.127767	0.10643	Ptger4	1
GO:0042697	GO:0042697	menopause	1/389	1/28832	1	74.1183	8.55092	0.013492	0.127767	0.10643	Sycp2l	1
GO:0044111	GO:0044111	formation of structure involved in a symbiotic process	1/389	1/28832	1	74.1183	8.55092	0.013492	0.127767	0.10643	Nedd4	1
GO:0044357	GO:0044357	regulation of rRNA stability	1/389	1/28832	1	74.1183	8.55092	0.013492	0.127767	0.10643	Ddx49	1
GO:0045795	GO:0045795	positive regulation of cell volume	1/389	1/28832	1	74.1183	8.55092	0.013492	0.127767	0.10643	Slc12a2	1
GO:0046630	GO:0046630	gamma-delta T cell proliferation	1/389	1/28832	1	74.1183	8.55092	0.013492	0.127767	0.10643	Alkbh5	1
GO:0048132	GO:0048132	female germ-line stem cell asymmetric division	1/389	1/28832	1	74.1183	8.55092	0.013492	0.127767	0.10643	Cntrl	1
GO:0061040	GO:0061040	female gonad morphogenesis	1/389	1/28832	1	74.1183	8.55092	0.013492	0.127767	0.10643	Smad4	1
GO:0061481	GO:0061481	response to TNF agonist	1/389	1/28832	1	74.1183	8.55092	0.013492	0.127767	0.10643	Rps3	1
GO:0061767	GO:0061767	negative regulation of lung blood pressure	1/389	1/28832	1	74.1183	8.55092	0.013492	0.127767	0.10643	Smad3	1
GO:0071045	GO:0071045	nuclear histone mRNA catabolic process	1/389	1/28832	1	74.1183	8.55092	0.013492	0.127767	0.10643	Ssb	1
GO:0071240	GO:0071240	cellular response to food	1/389	1/28832	1	74.1183	8.55092	0.013492	0.127767	0.10643	Mup1	1
GO:0072682	GO:0072682	eosinophil extravasation	1/389	1/28832	1	74.1183	8.55092	0.013492	0.127767	0.10643	Ptger4	1
GO:0099088	GO:0099088	axonal transport of messenger ribonucleoprotein complex	1/389	1/28832	1	74.1183	8.55092	0.013492	0.127767	0.10643	Terf2	1
GO:0120042	GO:0120042	negative regulation of macrophage proliferation	1/389	1/28832	1	74.1183	8.55092	0.013492	0.127767	0.10643	Il33	1
GO:0150140	GO:0150140	regulation of CD86 production	1/389	1/28832	1	74.1183	8.55092	0.013492	0.127767	0.10643	Il33	1
GO:0150142	GO:0150142	positive regulation of CD86 production	1/389	1/28832	1	74.1183	8.55092	0.013492	0.127767	0.10643	Il33	1
GO:0150143	GO:0150143	regulation of CD80 production	1/389	1/28832	1	74.1183	8.55092	0.013492	0.127767	0.10643	Il33	1
GO:0150145	GO:0150145	positive regulation of CD80 production	1/389	1/28832	1	74.1183	8.55092	0.013492	0.127767	0.10643	Il33	1
GO:0180034	GO:0180034	co-transcriptional lncRNA 3' end processing	cleavage and polyadenylation pathway	1/389	1/28832	1	74.1183	8.55092	0.013492	0.127767	0.10643	Zcchc8	1
GO:1901254	GO:1901254	positive regulation of intracellular transport of viral material	1/389	1/28832	1	74.1183	8.55092	0.013492	0.127767	0.10643	Fmr1	1
GO:1902374	GO:1902374	regulation of rRNA catabolic process	1/389	1/28832	1	74.1183	8.55092	0.013492	0.127767	0.10643	Ddx49	1
GO:1903755	GO:1903755	positive regulation of SUMO transferase activity	1/389	1/28832	1	74.1183	8.55092	0.013492	0.127767	0.10643	Ube2i	1
GO:1903770	GO:1903770	negative regulation of beta-galactosidase activity	1/389	1/28832	1	74.1183	8.55092	0.013492	0.127767	0.10643	Terf2	1
GO:1904210	GO:1904210	VCP-NPL4-UFD1 AAA ATPase complex assembly	1/389	1/28832	1	74.1183	8.55092	0.013492	0.127767	0.10643	Svip	1
GO:1904239	GO:1904239	regulation of VCP-NPL4-UFD1 AAA ATPase complex assembly	1/389	1/28832	1	74.1183	8.55092	0.013492	0.127767	0.10643	Svip	1
GO:1904240	GO:1904240	negative regulation of VCP-NPL4-UFD1 AAA ATPase complex assembly	1/389	1/28832	1	74.1183	8.55092	0.013492	0.127767	0.10643	Svip	1
GO:1904335	GO:1904335	regulation of ductus arteriosus closure	1/389	1/28832	1	74.1183	8.55092	0.013492	0.127767	0.10643	Ptger4	1
GO:1904336	GO:1904336	negative regulation of ductus arteriosus closure	1/389	1/28832	1	74.1183	8.55092	0.013492	0.127767	0.10643	Ptger4	1
GO:1904362	GO:1904362	regulation of calcitonin secretion	1/389	1/28832	1	74.1183	8.55092	0.013492	0.127767	0.10643	Ptger4	1
GO:1904364	GO:1904364	positive regulation of calcitonin secretion	1/389	1/28832	1	74.1183	8.55092	0.013492	0.127767	0.10643	Ptger4	1
GO:1904365	GO:1904365	regulation of chemokinesis	1/389	1/28832	1	74.1183	8.55092	0.013492	0.127767	0.10643	Ptger4	1
GO:1904367	GO:1904367	positive regulation of chemokinesis	1/389	1/28832	1	74.1183	8.55092	0.013492	0.127767	0.10643	Ptger4	1
GO:1904458	GO:1904458	regulation of substance P secretion	1/389	1/28832	1	74.1183	8.55092	0.013492	0.127767	0.10643	Ptger4	1
GO:1904460	GO:1904460	positive regulation of substance P secretion	1/389	1/28832	1	74.1183	8.55092	0.013492	0.127767	0.10643	Ptger4	1
GO:1904471	GO:1904471	negative regulation of endothelin production	1/389	1/28832	1	74.1183	8.55092	0.013492	0.127767	0.10643	Ptger4	1
GO:1904494	GO:1904494	regulation of substance P secretion	neurotransmission	1/389	1/28832	1	74.1183	8.55092	0.013492	0.127767	0.10643	Ptger4	1
GO:1904496	GO:1904496	positive regulation of substance P secretion	neurotransmission	1/389	1/28832	1	74.1183	8.55092	0.013492	0.127767	0.10643	Ptger4	1
GO:1904527	GO:1904527	negative regulation of microtubule binding	1/389	1/28832	1	74.1183	8.55092	0.013492	0.127767	0.10643	Ttbk2	1
GO:1905304	GO:1905304	regulation of cardiac myofibril assembly	1/389	1/28832	1	74.1183	8.55092	0.013492	0.127767	0.10643	Smad4	1
GO:1905305	GO:1905305	negative regulation of cardiac myofibril assembly	1/389	1/28832	1	74.1183	8.55092	0.013492	0.127767	0.10643	Smad4	1
GO:1905652	GO:1905652	negative regulation of artery morphogenesis	1/389	1/28832	1	74.1183	8.55092	0.013492	0.127767	0.10643	Ptger4	1
GO:1990280	GO:1990280	RNA localization to chromatin	1/389	1/28832	1	74.1183	8.55092	0.013492	0.127767	0.10643	Hnrnpu	1
GO:1990772	GO:1990772	substance P secretion	1/389	1/28832	1	74.1183	8.55092	0.013492	0.127767	0.10643	Ptger4	1
GO:1990793	GO:1990793	substance P secretion	neurotransmission	1/389	1/28832	1	74.1183	8.55092	0.013492	0.127767	0.10643	Ptger4	1
GO:2000158	GO:2000158	positive regulation of ubiquitin-specific protease activity	1/389	1/28832	1	74.1183	8.55092	0.013492	0.127767	0.10643	Tank	1
GO:2000419	GO:2000419	regulation of eosinophil extravasation	1/389	1/28832	1	74.1183	8.55092	0.013492	0.127767	0.10643	Ptger4	1
GO:2000420	GO:2000420	negative regulation of eosinophil extravasation	1/389	1/28832	1	74.1183	8.55092	0.013492	0.127767	0.10643	Ptger4	1
GO:2000720	GO:2000720	positive regulation of maintenance of mitotic sister chromatid cohesion	centromeric	1/389	1/28832	1	74.1183	8.55092	0.013492	0.127767	0.10643	Bub1	1
GO:2001145	GO:2001145	negative regulation of phosphatidylinositol-3	4	5-trisphosphate 5-phosphatase activity	1/389	1/28832	1	74.1183	8.55092	0.013492	0.127767	0.10643	Bag4	1
GO:0048599	GO:0048599	oocyte development	4/389	69/28832	0.057971	4.29671	3.20631	0.0141759	0.133921	0.111556	Ythdc2/Tdrd7/Bcas2/Ehmt2	4
GO:0007026	GO:0007026	negative regulation of microtubule depolymerization	3/389	38/28832	0.0789474	5.85144	3.49968	0.0145005	0.135867	0.113177	Katnb1/Mid1ip1/Ttbk2	3
GO:0010614	GO:0010614	negative regulation of cardiac muscle hypertrophy	3/389	38/28832	0.0789474	5.85144	3.49968	0.0145005	0.135867	0.113177	Smad3/Smad4/Foxp1	3
GO:0032781	GO:0032781	positive regulation of ATP-dependent activity	3/389	38/28832	0.0789474	5.85144	3.49968	0.0145005	0.135867	0.113177	Hnrnpu/Pfn2/Dnajc9	3
GO:0006094	GO:0006094	gluconeogenesis	5/389	106/28832	0.0471698	3.49614	3.01094	0.0145639	0.135867	0.113177	Mup11/Mup1/Arpp19/Stk11/Pfkfb1	5
GO:1902806	GO:1902806	regulation of cell cycle G1/S phase transition	7/389	189/28832	0.037037	2.74512	2.81491	0.0146092	0.135867	0.113177	Tmsb4x/Rpl17/Phf10/Smarcc1/Cirbp/Gigyf2/Ankrd17	7
GO:0110053	GO:0110053	regulation of actin filament organization	9/389	281/28832	0.0320285	2.37389	2.70653	0.0146239	0.135867	0.113177	Smad3/Carmil3/Ptger4/Brk1/Ap1ar/Washc3/Pfn2/Myadm/Bag4	9
GO:0140014	GO:0140014	mitotic nuclear division	9/389	281/28832	0.0320285	2.37389	2.70653	0.0146239	0.135867	0.113177	Katnb1/Hnrnpu/Rrs1/Fbxw5/Nfix/Obsl1/Bub1/Rpl24/Lsm14a	9
GO:1901203	GO:1901203	positive regulation of extracellular matrix assembly	2/389	14/28832	0.142857	10.5883	4.19654	0.0148432	0.137266	0.114342	Smad3/Smad4	2
GO:0048255	GO:0048255	mRNA stabilization	4/389	70/28832	0.0571429	4.23533	3.16938	0.0148792	0.137266	0.114342	Fus/Hnrnpu/Cirbp/Taf15	4
GO:0098930	GO:0098930	axonal transport	4/389	70/28832	0.0571429	4.23533	3.16938	0.0148792	0.137266	0.114342	Trim46/Bloc1s2/Hsbp1/Terf2	4
GO:0071772	GO:0071772	response to BMP	7/389	190/28832	0.0368421	2.73067	2.79903	0.0149984	0.137719	0.11472	Smad5/Smad1/Atf2/Smad2/Smad4/Nfix/Ddx5	7
GO:0071773	GO:0071773	cellular response to BMP stimulus	7/389	190/28832	0.0368421	2.73067	2.79903	0.0149984	0.137719	0.11472	Smad5/Smad1/Atf2/Smad2/Smad4/Nfix/Ddx5	7
GO:0072091	GO:0072091	regulation of stem cell proliferation	5/389	107/28832	0.046729	3.46347	2.98556	0.0151139	0.138456	0.115334	Hnrnpu/Taf4b/Kat7/Pdcd2/Pbx1	5
GO:0001578	GO:0001578	microtubule bundle formation	6/389	148/28832	0.0405405	3.00479	2.85955	0.0154539	0.141241	0.117654	Trim46/Tpgs1/Mark4/Dcx/Cfap97d1/Dnah1	6
GO:0003229	GO:0003229	ventricular cardiac muscle tissue development	4/389	71/28832	0.056338	4.17568	3.13314	0.0156041	0.141627	0.117975	Ppp1r13l/Smad4/Mbd3/Mybpc3	4
GO:0032922	GO:0032922	circadian regulation of gene expression	4/389	71/28832	0.056338	4.17568	3.13314	0.0156041	0.141627	0.117975	Clock/Hnrnpu/Rai1/Mta1	4
GO:0051148	GO:0051148	negative regulation of muscle cell differentiation	4/389	71/28832	0.056338	4.17568	3.13314	0.0156041	0.141627	0.117975	Smad1/Smad4/Ankrd17/Foxp1	4
GO:0051962	GO:0051962	positive regulation of nervous system development	11/389	384/28832	0.0286458	2.12318	2.59123	0.0159118	0.144086	0.120023	Il33/Ss18l1/Xrcc5/Cdkl5/Dhx36/Dcx/Serpinf1/Obsl1/Fmr1/Stk11/Ufl1	11
GO:0033045	GO:0033045	regulation of sister chromatid segregation	5/389	109/28832	0.0458716	3.39992	2.9357	0.0162552	0.146858	0.122332	Phf10/Smarcc1/Hnrnpu/Hecw2/Bub1	5
GO:0006446	GO:0006446	regulation of translational initiation	4/389	72/28832	0.0555556	4.11768	3.09756	0.0163509	0.147383	0.12277	Habp4/Dhx29/Gigyf2/Fmr1	4
GO:0014741	GO:0014741	negative regulation of muscle hypertrophy	3/389	40/28832	0.075	5.55887	3.37418	0.0166513	0.149406	0.124455	Smad3/Smad4/Foxp1	3
GO:0071549	GO:0071549	cellular response to dexamethasone stimulus	3/389	40/28832	0.075	5.55887	3.37418	0.0166513	0.149406	0.124455	Hnrnpu/Serpinf1/Smyd3	3
GO:0010586	GO:0010586	miRNA metabolic process	5/389	110/28832	0.0454545	3.36901	2.91121	0.0168468	0.150473	0.125344	Smad3/Smad1/Smad4/Ets1/Ddx5	5
GO:0019319	GO:0019319	hexose biosynthetic process	5/389	110/28832	0.0454545	3.36901	2.91121	0.0168468	0.150473	0.125344	Mup11/Mup1/Arpp19/Stk11/Pfkfb1	5
GO:0120161	GO:0120161	regulation of cold-induced thermogenesis	6/389	151/28832	0.0397351	2.9451	2.80252	0.0168984	0.150591	0.125442	Ksr2/Cnot3/Il18/Cpt2/Stk11/Thra	6
GO:0010766	GO:0010766	negative regulation of sodium ion transport	2/389	15/28832	0.133333	9.88243	4.02411	0.0169756	0.150596	0.125446	Nedd4/Nedd4l	2
GO:0014831	GO:0014831	gastro-intestinal system smooth muscle contraction	2/389	15/28832	0.133333	9.88243	4.02411	0.0169756	0.150596	0.125446	Ptger4/Sulf2	2
GO:0030308	GO:0030308	negative regulation of cell growth	7/389	195/28832	0.0358974	2.66066	2.72113	0.017056	0.150969	0.125757	Smad3/Trim46/Smad4/Ccdc85b/Cirbp/Stk11/Foxp1	7
GO:0009994	GO:0009994	oocyte differentiation	4/389	73/28832	0.0547945	4.06127	3.06262	0.0171198	0.151193	0.125943	Ythdc2/Tdrd7/Bcas2/Ehmt2	4
GO:0007264	GO:0007264	small GTPase-mediated signal transduction	12/389	440/28832	0.0272727	2.02141	2.5249	0.0171696	0.151293	0.126027	Rab12/Rhobtb1/Ksr2/Plekhg5/Ksr1/Brk1/Rit2/Arhgap20/Lztr1/Arhgap27/Nfix/Arhgap12	12
GO:0033135	GO:0033135	regulation of peptidyl-serine phosphorylation	5/389	111/28832	0.045045	3.33866	2.88699	0.0174525	0.153441	0.127816	Pfn2/Cnot9/Fnip2/Smyd3/Bag4	5
GO:0016032	GO:0016032	viral process	10/389	339/28832	0.0294985	2.18638	2.56963	0.0174937	0.15346	0.127832	Ythdc2/Zdhhc9/Ssb/Nedd4/Gtf2b/Fmr1/Ddx6/Kpna2/Ddx5/Eif3d	10
GO:0048665	GO:0048665	neuron fate specification	3/389	41/28832	0.0731707	5.42329	3.31456	0.01779	0.155366	0.12942	Ehmt2/Smad4/Nfix	3
GO:1902108	GO:1902108	regulation of mitochondrial membrane permeability involved in apoptotic process	3/389	41/28832	0.0731707	5.42329	3.31456	0.01779	0.155366	0.12942	Nol3/Atf2/Bloc1s2	3
GO:0045861	GO:0045861	negative regulation of proteolysis	7/389	197/28832	0.035533	2.63364	2.69066	0.0179323	0.156261	0.130165	Rpl23/Smarcc1/Svip/Rybp/Serpinf1/Fmr1/Rpl5	7
GO:2000278	GO:2000278	regulation of DNA biosynthetic process	5/389	112/28832	0.0446429	3.30885	2.86305	0.0180724	0.157134	0.130893	Xrcc5/Hnrnpu/Pnkp/Kat7/Terf2	5
GO:0050807	GO:0050807	regulation of synapse organization	11/389	393/28832	0.0279898	2.07456	2.50833	0.0185428	0.160868	0.134003	Frmpd4/Carmil3/Dclk1/Mark1/Nedd4/Cdkl5/Dhx36/Dcx/Nedd4l/Vhl/Mark2	11
GO:0110020	GO:0110020	regulation of actomyosin structure organization	5/389	113/28832	0.0442478	3.27957	2.83938	0.0187067	0.161479	0.134512	Smad3/Ptger4/Smad4/Pfn2/Bag4	5
GO:0106106	GO:0106106	cold-induced thermogenesis	6/389	155/28832	0.0387097	2.86909	2.72864	0.0189654	0.161479	0.134512	Ksr2/Cnot3/Il18/Cpt2/Stk11/Thra	6
GO:0006284	GO:0006284	base-excision repair	3/389	42/28832	0.0714286	5.29416	3.25686	0.0189711	0.161479	0.134512	Rps3/Dna2/Rpa1	3
GO:0032790	GO:0032790	ribosome disassembly	3/389	42/28832	0.0714286	5.29416	3.25686	0.0189711	0.161479	0.134512	Abce1/Gigyf2/Ufl1	3
GO:1904358	GO:1904358	positive regulation of telomere maintenance via telomere lengthening	3/389	42/28832	0.0714286	5.29416	3.25686	0.0189711	0.161479	0.134512	Xrcc5/Pnkp/Dhx36	3
GO:0007028	GO:0007028	cytoplasm organization	2/389	16/28832	0.125	9.26478	3.86715	0.0192295	0.161479	0.134512	Tdrd7/Zmiz1	2
GO:0008298	GO:0008298	intracellular mRNA localization	2/389	16/28832	0.125	9.26478	3.86715	0.0192295	0.161479	0.134512	Dhx36/Casc3	2
GO:0016075	GO:0016075	rRNA catabolic process	2/389	16/28832	0.125	9.26478	3.86715	0.0192295	0.161479	0.134512	Trir/Ddx49	2
GO:0032736	GO:0032736	positive regulation of interleukin-13 production	2/389	16/28832	0.125	9.26478	3.86715	0.0192295	0.161479	0.134512	Il33/Il18	2
GO:0038092	GO:0038092	nodal signaling pathway	2/389	16/28832	0.125	9.26478	3.86715	0.0192295	0.161479	0.134512	Smad3/Smad2	2
GO:0042921	GO:0042921	nuclear receptor-mediated glucocorticoid signaling pathway	2/389	16/28832	0.125	9.26478	3.86715	0.0192295	0.161479	0.134512	Clock/Nedd4	2
GO:0046831	GO:0046831	regulation of RNA export from nucleus	2/389	16/28832	0.125	9.26478	3.86715	0.0192295	0.161479	0.134512	Alkbh5/Thoc5	2
GO:0051177	GO:0051177	meiotic sister chromatid cohesion	2/389	16/28832	0.125	9.26478	3.86715	0.0192295	0.161479	0.134512	Gtf2b/Bub1	2
GO:0141196	GO:0141196	transposable element silencing by piRNA-mediated DNA methylation	2/389	16/28832	0.125	9.26478	3.86715	0.0192295	0.161479	0.134512	Tex15/Spin1	2
GO:2000767	GO:2000767	positive regulation of cytoplasmic translation	2/389	16/28832	0.125	9.26478	3.86715	0.0192295	0.161479	0.134512	Hnrnpu/Dhx36	2
GO:0048512	GO:0048512	circadian behavior	4/389	76/28832	0.0526316	3.90096	2.96143	0.0195602	0.163557	0.136243	Mup11/Mup1/Ptger4/Mta1	4
GO:2000036	GO:2000036	regulation of stem cell population maintenance	4/389	76/28832	0.0526316	3.90096	2.96143	0.0195602	0.163557	0.136243	Phf10/Smarcc1/Cnot3/Cnot1	4
GO:0030217	GO:0030217	T cell differentiation	10/389	348/28832	0.0287356	2.12983	2.47983	0.0205539	0.1715	0.14286	Rpl22/Zmiz1/Phf10/Atf2/Smarcc1/Ptger4/Kat7/Il18/Stk11/Foxp1	10
GO:0001708	GO:0001708	cell fate specification	5/389	116/28832	0.0431034	3.19475	2.76993	0.020697	0.172329	0.14355	Ehmt2/Smad4/Mbd3/Nfix/Mta1	5
GO:0062013	GO:0062013	positive regulation of small molecule metabolic process	7/389	203/28832	0.0344828	2.5558	2.60145	0.0207504	0.172408	0.143616	Mup11/Tmsb4x/Mup1/Arpp19/Mid1ip1/Stk11/Pfkfb1	7
GO:0050803	GO:0050803	regulation of synapse structure or activity	11/389	401/28832	0.0274314	2.03317	2.43649	0.0211414	0.17432	0.145208	Frmpd4/Carmil3/Dclk1/Mark1/Nedd4/Cdkl5/Dhx36/Dcx/Nedd4l/Vhl/Mark2	11
GO:0051650	GO:0051650	establishment of vesicle localization	7/389	204/28832	0.0343137	2.54327	2.5869	0.0212483	0.17432	0.145208	Trim46/Stxbp3/Ap1ar/Sec16a/Trappc6b/Bloc1s2/Stk11	7
GO:0060260	GO:0060260	regulation of transcription initiation by RNA polymerase II	4/389	78/28832	0.0512821	3.80094	2.8968	0.0213004	0.17432	0.145208	Taf4b/Dhx36/Sub1/Thra	4
GO:1902893	GO:1902893	regulation of miRNA transcription	4/389	78/28832	0.0512821	3.80094	2.8968	0.0213004	0.17432	0.145208	Smad3/Smad1/Smad4/Ets1	4
GO:0006275	GO:0006275	regulation of DNA replication	5/389	117/28832	0.042735	3.16745	2.74729	0.0213899	0.17432	0.145208	Ehmt2/Gtpbp4/Kat7/Dna2/Ankrd17	5
GO:0038202	GO:0038202	TORC1 signaling	5/389	117/28832	0.042735	3.16745	2.74729	0.0213899	0.17432	0.145208	Rps6ka4/Vhl/Fnip2/Stk11/Foxp1	5
GO:0021884	GO:0021884	forebrain neuron development	3/389	44/28832	0.0681818	5.05352	3.1468	0.0214605	0.17432	0.145208	Zmiz1/Dclk2/Dcx	3
GO:0031114	GO:0031114	regulation of microtubule depolymerization	3/389	44/28832	0.0681818	5.05352	3.1468	0.0214605	0.17432	0.145208	Katnb1/Mid1ip1/Ttbk2	3
GO:1901532	GO:1901532	regulation of hematopoietic progenitor cell differentiation	3/389	44/28832	0.0681818	5.05352	3.1468	0.0214605	0.17432	0.145208	Tmsb4x/Dhx36/Pdcd2	3
GO:0071214	GO:0071214	cellular response to abiotic stimulus	11/389	402/28832	0.0273632	2.02811	2.42763	0.0214841	0.17432	0.145208	Il33/Tank/Pold3/Habp4/Xrcc5/Clock/Ptger4/Nedd4/Dhx36/Tspyl5/Stk11	11
GO:0104004	GO:0104004	cellular response to environmental stimulus	11/389	402/28832	0.0273632	2.02811	2.42763	0.0214841	0.17432	0.145208	Il33/Tank/Pold3/Habp4/Xrcc5/Clock/Ptger4/Nedd4/Dhx36/Tspyl5/Stk11	11
GO:0002730	GO:0002730	regulation of dendritic cell cytokine production	2/389	17/28832	0.117647	8.71979	3.72338	0.0216015	0.17432	0.145208	Ddx21/Dhx36	2
GO:0021681	GO:0021681	cerebellar granular layer development	2/389	17/28832	0.117647	8.71979	3.72338	0.0216015	0.17432	0.145208	Ttbk2/Nfix	2
GO:0141176	GO:0141176	gene silencing by piRNA-directed DNA methylation	2/389	17/28832	0.117647	8.71979	3.72338	0.0216015	0.17432	0.145208	Tex15/Spin1	2
GO:0001959	GO:0001959	regulation of cytokine-mediated signaling pathway	6/389	160/28832	0.0375	2.77943	2.63955	0.0217835	0.175429	0.146132	Nol3/Tank/Trim56/Gigyf2/Otud4/Lsm14a	6
GO:0046364	GO:0046364	monosaccharide biosynthetic process	5/389	118/28832	0.0423729	3.1406	2.72488	0.0220978	0.176272	0.146834	Mup11/Mup1/Arpp19/Stk11/Pfkfb1	5
GO:0044843	GO:0044843	cell cycle G1/S phase transition	8/389	253/28832	0.0316206	2.34366	2.5104	0.0221497	0.176272	0.146834	Tmsb4x/Rpl17/Phf10/Smarcc1/Cirbp/Gigyf2/Ankrd17/Cables1	8
GO:0045926	GO:0045926	negative regulation of growth	8/389	253/28832	0.0316206	2.34366	2.5104	0.0221497	0.176272	0.146834	Smad3/Trim46/Smad4/Rai1/Ccdc85b/Cirbp/Stk11/Foxp1	8
GO:0007622	GO:0007622	rhythmic behavior	4/389	79/28832	0.0506329	3.75282	2.86528	0.022205	0.176272	0.146834	Mup11/Mup1/Ptger4/Mta1	4
GO:1902373	GO:1902373	negative regulation of mRNA catabolic process	4/389	79/28832	0.0506329	3.75282	2.86528	0.022205	0.176272	0.146834	Fus/Hnrnpu/Cirbp/Taf15	4
GO:0044788	GO:0044788	modulation by host of viral process	3/389	45/28832	0.0666667	4.94122	3.09425	0.0227689	0.176272	0.146834	Ythdc2/Zdhhc9/Fmr1	3
GO:0099170	GO:0099170	postsynaptic modulation of chemical synaptic transmission	3/389	45/28832	0.0666667	4.94122	3.09425	0.0227689	0.176272	0.146834	Nedd4/Nrgn/Fmr1	3
GO:1900181	GO:1900181	negative regulation of protein localization to nucleus	3/389	45/28832	0.0666667	4.94122	3.09425	0.0227689	0.176272	0.146834	Dclk1/Dclk2/Mark3	3
GO:0071356	GO:0071356	cellular response to tumor necrosis factor	7/389	207/28832	0.0338164	2.50641	2.54375	0.0227919	0.176272	0.146834	Rps3/Nol3/Tmsb4x/Tank/Commd7/Bag4/Rnf31	7
GO:0007623	GO:0007623	circadian rhythm	8/389	256/28832	0.03125	2.3162	2.47375	0.0235569	0.176272	0.146834	Mup11/Mup1/Clock/Hnrnpu/Ptger4/Rai1/Mta1/Ddx5	8
GO:0003012	GO:0003012	muscle system process	12/389	461/28832	0.0260304	1.92933	2.35233	0.0236425	0.176272	0.146834	Smad5/Smad3/Smad1/Nol3/Ppp1r13l/Ptger4/Smad4/Nedd4l/Hsbp1/Mybpc3/Sulf2/Foxp1	12
GO:0000463	GO:0000463	maturation of LSU-rRNA from tricistronic rRNA transcript (SSU-rRNA	5.8S rRNA	LSU-rRNA)	2/389	18/28832	0.111111	8.23536	3.59097	0.0240878	0.176272	0.146834	Gtpbp4/Wdr12	2
GO:0002371	GO:0002371	dendritic cell cytokine production	2/389	18/28832	0.111111	8.23536	3.59097	0.0240878	0.176272	0.146834	Ddx21/Dhx36	2
GO:0002830	GO:0002830	positive regulation of type 2 immune response	2/389	18/28832	0.111111	8.23536	3.59097	0.0240878	0.176272	0.146834	Il33/Il18	2
GO:0031958	GO:0031958	nuclear receptor-mediated corticosteroid signaling pathway	2/389	18/28832	0.111111	8.23536	3.59097	0.0240878	0.176272	0.146834	Clock/Nedd4	2
GO:0051444	GO:0051444	negative regulation of ubiquitin-protein transferase activity	2/389	18/28832	0.111111	8.23536	3.59097	0.0240878	0.176272	0.146834	Rpl23/Rpl5	2
GO:0070314	GO:0070314	G1 to G0 transition	2/389	18/28832	0.111111	8.23536	3.59097	0.0240878	0.176272	0.146834	Rpl23/Stk11	2
GO:0140966	GO:0140966	piRNA-mediated heterochromatin formation	2/389	18/28832	0.111111	8.23536	3.59097	0.0240878	0.176272	0.146834	Tex15/Spin1	2
GO:1900038	GO:1900038	negative regulation of cellular response to hypoxia	2/389	18/28832	0.111111	8.23536	3.59097	0.0240878	0.176272	0.146834	Nol3/Vhl	2
GO:1902570	GO:1902570	protein localization to nucleolus	2/389	18/28832	0.111111	8.23536	3.59097	0.0240878	0.176272	0.146834	Rrs1/Nmd3	2
GO:2000136	GO:2000136	regulation of cell proliferation involved in heart morphogenesis	2/389	18/28832	0.111111	8.23536	3.59097	0.0240878	0.176272	0.146834	Gng5/Smad4	2
GO:0000578	GO:0000578	embryonic axis specification	3/389	46/28832	0.0652174	4.8338	3.04323	0.0241198	0.176272	0.146834	Tdrd7/Smad2/Smad4	3
GO:0017145	GO:0017145	stem cell division	3/389	46/28832	0.0652174	4.8338	3.04323	0.0241198	0.176272	0.146834	Fubp1/Thoc5/Cntrl	3
GO:0000077	GO:0000077	DNA damage checkpoint signaling	5/389	121/28832	0.0413223	3.06274	2.65907	0.024312	0.176272	0.146834	Atf2/Clock/Gigyf2/Fem1b/Ufl1	5
GO:0031333	GO:0031333	negative regulation of protein-containing complex assembly	6/389	165/28832	0.0363636	2.69521	2.55382	0.0248717	0.176272	0.146834	Nol3/Ptger4/Svip/Pfn2/Myadm/Thra	6
GO:0030705	GO:0030705	cytoskeleton-dependent intracellular transport	7/389	211/28832	0.0331754	2.4589	2.48737	0.0249682	0.176272	0.146834	Trim46/Hnrnpu/Hook1/Bloc1s2/Hsbp1/Terf2/Stk11	7
GO:0006354	GO:0006354	DNA-templated transcription elongation	5/389	122/28832	0.0409836	3.03763	2.63758	0.0250806	0.176272	0.146834	Hnrnpu/Gtf2f1/Gtf2f2/Kat7/Cdk13	5
GO:0120034	GO:0120034	positive regulation of plasma membrane bounded cell projection assembly	5/389	122/28832	0.0409836	3.03763	2.63758	0.0250806	0.176272	0.146834	Brk1/Mark4/Ttbk2/Fam98a/Fmr1	5
GO:0000280	GO:0000280	nuclear division	12/389	466/28832	0.0257511	1.90862	2.31257	0.0254181	0.176272	0.146834	Katnb1/Hnrnpu/Ehmt2/Rrs1/Fbxw5/Tex15/Nfix/Obsl1/Bub1/Rpl24/Spin1/Lsm14a	12
GO:0060218	GO:0060218	hematopoietic stem cell differentiation	3/389	47/28832	0.0638298	4.73095	2.99366	0.0255132	0.176272	0.146834	Tmsb4x/Xrcc5/Ufl1	3
GO:0001678	GO:0001678	intracellular glucose homeostasis	7/389	213/28832	0.0328638	2.43581	2.45967	0.026108	0.176272	0.146834	Smad3/Mup11/Mup1/Smad2/Stxbp3/Smad4/Serpinf1	7
GO:0038061	GO:0038061	non-canonical NF-kappaB signal transduction	5/389	124/28832	0.0403226	2.98864	2.59527	0.0266641	0.176272	0.146834	Rps3/Nol3/Rel/Trim56/Il18	5
GO:0032239	GO:0032239	regulation of nucleobase-containing compound transport	2/389	19/28832	0.105263	7.80192	3.46842	0.0266851	0.176272	0.146834	Alkbh5/Thoc5	2
GO:0039535	GO:0039535	regulation of RIG-I signaling pathway	2/389	19/28832	0.105263	7.80192	3.46842	0.0266851	0.176272	0.146834	Sec14l1/Ankrd17	2
GO:0045945	GO:0045945	positive regulation of transcription by RNA polymerase III	2/389	19/28832	0.105263	7.80192	3.46842	0.0266851	0.176272	0.146834	Ddx21/Brf1	2
GO:0050999	GO:0050999	regulation of nitric-oxide synthase activity	2/389	19/28832	0.105263	7.80192	3.46842	0.0266851	0.176272	0.146834	S100a1/Terf2	2
GO:0061323	GO:0061323	cell proliferation involved in heart morphogenesis	2/389	19/28832	0.105263	7.80192	3.46842	0.0266851	0.176272	0.146834	Gng5/Smad4	2
GO:0062099	GO:0062099	negative regulation of programmed necrotic cell death	2/389	19/28832	0.105263	7.80192	3.46842	0.0266851	0.176272	0.146834	Nol3/Rnf31	2
GO:0070417	GO:0070417	cellular response to cold	2/389	19/28832	0.105263	7.80192	3.46842	0.0266851	0.176272	0.146834	Cirbp/Lipe	2
GO:0110154	GO:0110154	RNA decapping	2/389	19/28832	0.105263	7.80192	3.46842	0.0266851	0.176272	0.146834	Edc4/Nudt16	2
GO:1902033	GO:1902033	regulation of hematopoietic stem cell proliferation	2/389	19/28832	0.105263	7.80192	3.46842	0.0266851	0.176272	0.146834	Kat7/Pdcd2	2
GO:0000105	GO:0000105	L-histidine biosynthetic process	1/389	2/28832	0.5	37.0591	5.96382	0.0268023	0.176272	0.146834	Mthfd1	1
GO:0001173	GO:0001173	DNA-templated transcriptional start site selection	1/389	2/28832	0.5	37.0591	5.96382	0.0268023	0.176272	0.146834	Gtf2b	1
GO:0001174	GO:0001174	transcriptional start site selection at RNA polymerase II promoter	1/389	2/28832	0.5	37.0591	5.96382	0.0268023	0.176272	0.146834	Gtf2b	1
GO:0007352	GO:0007352	zygotic specification of dorsal/ventral axis	1/389	2/28832	0.5	37.0591	5.96382	0.0268023	0.176272	0.146834	Smad2	1
GO:0008612	GO:0008612	peptidyl-lysine modification to peptidyl-hypusine	1/389	2/28832	0.5	37.0591	5.96382	0.0268023	0.176272	0.146834	Dhps	1
GO:0009085	GO:0009085	lysine biosynthetic process	1/389	2/28832	0.5	37.0591	5.96382	0.0268023	0.176272	0.146834	Aass	1
GO:0009257	GO:0009257	10-formyltetrahydrofolate biosynthetic process	1/389	2/28832	0.5	37.0591	5.96382	0.0268023	0.176272	0.146834	Mthfd1	1
GO:0009751	GO:0009751	response to salicylic acid	1/389	2/28832	0.5	37.0591	5.96382	0.0268023	0.176272	0.146834	Gstt1	1
GO:0014736	GO:0014736	negative regulation of muscle atrophy	1/389	2/28832	0.5	37.0591	5.96382	0.0268023	0.176272	0.146834	Nol3	1
GO:0014846	GO:0014846	esophagus smooth muscle contraction	1/389	2/28832	0.5	37.0591	5.96382	0.0268023	0.176272	0.146834	Sulf2	1
GO:0014876	GO:0014876	response to injury involved in regulation of muscle adaptation	1/389	2/28832	0.5	37.0591	5.96382	0.0268023	0.176272	0.146834	Nol3	1
GO:0017055	GO:0017055	negative regulation of RNA polymerase II transcription preinitiation complex assembly	1/389	2/28832	0.5	37.0591	5.96382	0.0268023	0.176272	0.146834	Thra	1
GO:0017186	GO:0017186	peptidyl-pyroglutamic acid biosynthetic process	using glutaminyl-peptide cyclotransferase	1/389	2/28832	0.5	37.0591	5.96382	0.0268023	0.176272	0.146834	Qpctl	1
GO:0019072	GO:0019072	viral genome packaging	1/389	2/28832	0.5	37.0591	5.96382	0.0268023	0.176272	0.146834	Ddx6	1
GO:0019074	GO:0019074	viral RNA genome packaging	1/389	2/28832	0.5	37.0591	5.96382	0.0268023	0.176272	0.146834	Ddx6	1
GO:0019878	GO:0019878	lysine biosynthetic process via aminoadipic acid	1/389	2/28832	0.5	37.0591	5.96382	0.0268023	0.176272	0.146834	Aass	1
GO:0021935	GO:0021935	cerebellar granule cell precursor tangential migration	1/389	2/28832	0.5	37.0591	5.96382	0.0268023	0.176272	0.146834	Ttbk2	1
GO:0022601	GO:0022601	menstrual cycle phase	1/389	2/28832	0.5	37.0591	5.96382	0.0268023	0.176272	0.146834	Sycp2l	1
GO:0031627	GO:0031627	telomeric loop formation	1/389	2/28832	0.5	37.0591	5.96382	0.0268023	0.176272	0.146834	Terf2	1
GO:0032665	GO:0032665	regulation of interleukin-21 production	1/389	2/28832	0.5	37.0591	5.96382	0.0268023	0.176272	0.146834	Foxp1	1
GO:0032745	GO:0032745	positive regulation of interleukin-21 production	1/389	2/28832	0.5	37.0591	5.96382	0.0268023	0.176272	0.146834	Foxp1	1
GO:0032916	GO:0032916	positive regulation of transforming growth factor beta3 production	1/389	2/28832	0.5	37.0591	5.96382	0.0268023	0.176272	0.146834	Smad3	1
GO:0033567	GO:0033567	DNA replication	Okazaki fragment processing	1/389	2/28832	0.5	37.0591	5.96382	0.0268023	0.176272	0.146834	Dna2	1
GO:0034337	GO:0034337	RNA folding	1/389	2/28832	0.5	37.0591	5.96382	0.0268023	0.176272	0.146834	Alyref	1
GO:0035780	GO:0035780	CD80 biosynthetic process	1/389	2/28832	0.5	37.0591	5.96382	0.0268023	0.176272	0.146834	Il33	1
GO:0046203	GO:0046203	spermidine catabolic process	1/389	2/28832	0.5	37.0591	5.96382	0.0268023	0.176272	0.146834	Dhps	1
GO:0048203	GO:0048203	vesicle targeting	trans-Golgi to endosome	1/389	2/28832	0.5	37.0591	5.96382	0.0268023	0.176272	0.146834	Ap1ar	1
GO:0060151	GO:0060151	peroxisome localization	1/389	2/28832	0.5	37.0591	5.96382	0.0268023	0.176272	0.146834	Pex13	1
GO:0060152	GO:0060152	microtubule-based peroxisome localization	1/389	2/28832	0.5	37.0591	5.96382	0.0268023	0.176272	0.146834	Pex13	1
GO:0060265	GO:0060265	positive regulation of respiratory burst involved in inflammatory response	1/389	2/28832	0.5	37.0591	5.96382	0.0268023	0.176272	0.146834	Rps19	1
GO:0061528	GO:0061528	aspartate secretion	1/389	2/28832	0.5	37.0591	5.96382	0.0268023	0.176272	0.146834	Slc12a2	1
GO:0071718	GO:0071718	sodium-independent icosanoid transport	1/389	2/28832	0.5	37.0591	5.96382	0.0268023	0.176272	0.146834	Slco2b1	1
GO:0071960	GO:0071960	maintenance of mitotic sister chromatid cohesion	centromeric	1/389	2/28832	0.5	37.0591	5.96382	0.0268023	0.176272	0.146834	Bub1	1
GO:0072134	GO:0072134	nephrogenic mesenchyme morphogenesis	1/389	2/28832	0.5	37.0591	5.96382	0.0268023	0.176272	0.146834	Smad4	1
GO:0072158	GO:0072158	proximal tubule morphogenesis	1/389	2/28832	0.5	37.0591	5.96382	0.0268023	0.176272	0.146834	Commd5	1
GO:0072720	GO:0072720	response to dithiothreitol	1/389	2/28832	0.5	37.0591	5.96382	0.0268023	0.176272	0.146834	Kat7	1
GO:0075506	GO:0075506	entry of viral genome into host nucleus through nuclear pore complex via importin	1/389	2/28832	0.5	37.0591	5.96382	0.0268023	0.176272	0.146834	Kpna2	1
GO:0075732	GO:0075732	viral penetration into host nucleus	1/389	2/28832	0.5	37.0591	5.96382	0.0268023	0.176272	0.146834	Kpna2	1
GO:0098658	GO:0098658	inorganic anion import across plasma membrane	1/389	2/28832	0.5	37.0591	5.96382	0.0268023	0.176272	0.146834	Slc12a2	1
GO:0098817	GO:0098817	evoked excitatory postsynaptic potential	1/389	2/28832	0.5	37.0591	5.96382	0.0268023	0.176272	0.146834	Fmr1	1
GO:0160195	GO:0160195	negative regulation of phospholipase C/protein kinase C signal transduction	1/389	2/28832	0.5	37.0591	5.96382	0.0268023	0.176272	0.146834	Dgkd	1
GO:1901249	GO:1901249	regulation of lung goblet cell differentiation	1/389	2/28832	0.5	37.0591	5.96382	0.0268023	0.176272	0.146834	Foxp1	1
GO:1901250	GO:1901250	negative regulation of lung goblet cell differentiation	1/389	2/28832	0.5	37.0591	5.96382	0.0268023	0.176272	0.146834	Foxp1	1
GO:1902045	GO:1902045	negative regulation of Fas signaling pathway	1/389	2/28832	0.5	37.0591	5.96382	0.0268023	0.176272	0.146834	Smad5	1
GO:1902072	GO:1902072	negative regulation of hypoxia-inducible factor-1alpha signaling pathway	1/389	2/28832	0.5	37.0591	5.96382	0.0268023	0.176272	0.146834	Vhl	1
GO:1902889	GO:1902889	protein localization to spindle microtubule	1/389	2/28832	0.5	37.0591	5.96382	0.0268023	0.176272	0.146834	Hnrnpu	1
GO:1903072	GO:1903072	regulation of death-inducing signaling complex assembly	1/389	2/28832	0.5	37.0591	5.96382	0.0268023	0.176272	0.146834	Nol3	1
GO:1903073	GO:1903073	negative regulation of death-inducing signaling complex assembly	1/389	2/28832	0.5	37.0591	5.96382	0.0268023	0.176272	0.146834	Nol3	1
GO:1904161	GO:1904161	DNA synthesis involved in UV-damage excision repair	1/389	2/28832	0.5	37.0591	5.96382	0.0268023	0.176272	0.146834	Pold3	1
GO:1904305	GO:1904305	negative regulation of gastro-intestinal system smooth muscle contraction	1/389	2/28832	0.5	37.0591	5.96382	0.0268023	0.176272	0.146834	Ptger4	1
GO:1904348	GO:1904348	negative regulation of small intestine smooth muscle contraction	1/389	2/28832	0.5	37.0591	5.96382	0.0268023	0.176272	0.146834	Ptger4	1
GO:1904448	GO:1904448	regulation of aspartate secretion	1/389	2/28832	0.5	37.0591	5.96382	0.0268023	0.176272	0.146834	Slc12a2	1
GO:1904450	GO:1904450	positive regulation of aspartate secretion	1/389	2/28832	0.5	37.0591	5.96382	0.0268023	0.176272	0.146834	Slc12a2	1
GO:1904534	GO:1904534	negative regulation of telomeric loop disassembly	1/389	2/28832	0.5	37.0591	5.96382	0.0268023	0.176272	0.146834	Terf2	1
GO:1904540	GO:1904540	positive regulation of glycolytic process through fructose-6-phosphate	1/389	2/28832	0.5	37.0591	5.96382	0.0268023	0.176272	0.146834	Pfkfb1	1
GO:1904685	GO:1904685	positive regulation of metalloendopeptidase activity	1/389	2/28832	0.5	37.0591	5.96382	0.0268023	0.176272	0.146834	Mbp	1
GO:1904844	GO:1904844	response to L-glutamine	1/389	2/28832	0.5	37.0591	5.96382	0.0268023	0.176272	0.146834	Nqo1	1
GO:1905053	GO:1905053	positive regulation of base-excision repair	1/389	2/28832	0.5	37.0591	5.96382	0.0268023	0.176272	0.146834	Rps3	1
GO:1905778	GO:1905778	negative regulation of exonuclease activity	1/389	2/28832	0.5	37.0591	5.96382	0.0268023	0.176272	0.146834	Terf2	1
GO:1905838	GO:1905838	regulation of telomeric D-loop disassembly	1/389	2/28832	0.5	37.0591	5.96382	0.0268023	0.176272	0.146834	Terf2	1
GO:1905839	GO:1905839	negative regulation of telomeric D-loop disassembly	1/389	2/28832	0.5	37.0591	5.96382	0.0268023	0.176272	0.146834	Terf2	1
GO:1990114	GO:1990114	RNA polymerase II core complex assembly	1/389	2/28832	0.5	37.0591	5.96382	0.0268023	0.176272	0.146834	Gtf2b	1
GO:1990636	GO:1990636	reproductive senescence	1/389	2/28832	0.5	37.0591	5.96382	0.0268023	0.176272	0.146834	Sycp2l	1
GO:2000233	GO:2000233	negative regulation of rRNA processing	1/389	2/28832	0.5	37.0591	5.96382	0.0268023	0.176272	0.146834	Nudt16	1
GO:2000387	GO:2000387	regulation of antral ovarian follicle growth	1/389	2/28832	0.5	37.0591	5.96382	0.0268023	0.176272	0.146834	Ptger4	1
GO:2000388	GO:2000388	positive regulation of antral ovarian follicle growth	1/389	2/28832	0.5	37.0591	5.96382	0.0268023	0.176272	0.146834	Ptger4	1
GO:2000417	GO:2000417	negative regulation of eosinophil migration	1/389	2/28832	0.5	37.0591	5.96382	0.0268023	0.176272	0.146834	Ptger4	1
GO:2000718	GO:2000718	regulation of maintenance of mitotic sister chromatid cohesion	centromeric	1/389	2/28832	0.5	37.0591	5.96382	0.0268023	0.176272	0.146834	Bub1	1
GO:0016925	GO:0016925	protein sumoylation	3/389	48/28832	0.0625	4.63239	2.94547	0.026949	0.176272	0.146834	Traf7/Zmiz1/Ube2i	3
GO:0030521	GO:0030521	androgen receptor signaling pathway	3/389	48/28832	0.0625	4.63239	2.94547	0.026949	0.176272	0.146834	Zmiz1/Foxp1/Ddx5	3
GO:0060338	GO:0060338	regulation of type I interferon-mediated signaling pathway	3/389	48/28832	0.0625	4.63239	2.94547	0.026949	0.176272	0.146834	Trim56/Gigyf2/Lsm14a	3
GO:0032784	GO:0032784	regulation of DNA-templated transcription elongation	4/389	84/28832	0.047619	3.52944	2.71505	0.0270766	0.176272	0.146834	Hnrnpu/Gtf2f1/Kat7/Cdk13	4
GO:0043112	GO:0043112	receptor metabolic process	4/389	84/28832	0.047619	3.52944	2.71505	0.0270766	0.176272	0.146834	Nedd4/Ap1ar/Nedd4l/Tbc1d16	4
GO:0071479	GO:0071479	cellular response to ionizing radiation	4/389	84/28832	0.047619	3.52944	2.71505	0.0270766	0.176272	0.146834	Tank/Xrcc5/Clock/Tspyl5	4
GO:0099173	GO:0099173	postsynapse organization	9/389	313/28832	0.028754	2.1312	2.3532	0.0270911	0.176272	0.146834	Frmpd4/Carmil3/Dclk1/Mark1/Cdkl5/Dhx36/Dcx/Vhl/Mark2	9
GO:0051090	GO:0051090	regulation of DNA-binding transcription factor activity	10/389	365/28832	0.0273973	2.03064	2.31739	0.0273721	0.177806	0.148112	Rps3/Atf2/Clock/Dvl2/Il18/Nfix/Commd7/Rnf31/Ufl1/Pbx1	10
GO:0010906	GO:0010906	regulation of glucose metabolic process	5/389	125/28832	0.04	2.96473	2.57443	0.0274793	0.178207	0.148446	Mup11/Mup1/Arpp19/Stk11/Pfkfb1	5
GO:0008625	GO:0008625	extrinsic apoptotic signaling pathway via death domain receptors	4/389	85/28832	0.0470588	3.48792	2.68637	0.0281215	0.182071	0.151665	Nol3/Il18/Bloc1s2/Fem1b	4
GO:0060759	GO:0060759	regulation of response to cytokine stimulus	6/389	170/28832	0.0352941	2.61594	2.47123	0.0282392	0.182533	0.15205	Nol3/Tank/Trim56/Gigyf2/Otud4/Lsm14a	6
GO:0033574	GO:0033574	response to testosterone	3/389	49/28832	0.0612245	4.53785	2.89859	0.0284272	0.183146	0.15256	Mup11/Mup1/Nqo1	3
GO:0042789	GO:0042789	mRNA transcription by RNA polymerase II	3/389	49/28832	0.0612245	4.53785	2.89859	0.0284272	0.183146	0.15256	Atf2/Taf4b/Thra	3
GO:0007179	GO:0007179	transforming growth factor beta receptor signaling pathway	7/389	218/28832	0.0321101	2.37994	2.39176	0.0291118	0.186896	0.155684	Smad5/Smad3/Smad1/Zmiz1/Smad2/Smad4/Stk11	7
GO:0120032	GO:0120032	regulation of plasma membrane bounded cell projection assembly	7/389	218/28832	0.0321101	2.37994	2.39176	0.0291118	0.186896	0.155684	Brk1/Cdkl5/Mark4/Ttbk2/Fam98a/Pfn2/Fmr1	7
GO:0035372	GO:0035372	protein localization to microtubule	2/389	20/28832	0.1	7.41183	3.35449	0.0293898	0.186896	0.155684	Hnrnpu/Ttbk2	2
GO:0045947	GO:0045947	negative regulation of translational initiation	2/389	20/28832	0.1	7.41183	3.35449	0.0293898	0.186896	0.155684	Gigyf2/Fmr1	2
GO:0060340	GO:0060340	positive regulation of type I interferon-mediated signaling pathway	2/389	20/28832	0.1	7.41183	3.35449	0.0293898	0.186896	0.155684	Trim56/Lsm14a	2
GO:0071636	GO:0071636	positive regulation of transforming growth factor beta production	2/389	20/28832	0.1	7.41183	3.35449	0.0293898	0.186896	0.155684	Smad3/Atf2	2
GO:1901201	GO:1901201	regulation of extracellular matrix assembly	2/389	20/28832	0.1	7.41183	3.35449	0.0293898	0.186896	0.155684	Smad3/Smad4	2
GO:1904355	GO:1904355	positive regulation of telomere capping	2/389	20/28832	0.1	7.41183	3.35449	0.0293898	0.186896	0.155684	Pnkp/Nabp2	2
GO:0006109	GO:0006109	regulation of carbohydrate metabolic process	7/389	219/28832	0.0319635	2.36908	2.3784	0.0297393	0.188814	0.157281	Mup11/Mup1/Ptger4/Arpp19/Arl2/Stk11/Pfkfb1	7
GO:0000245	GO:0000245	spliceosomal complex assembly	3/389	50/28832	0.06	4.4471	2.85295	0.0299476	0.189829	0.158127	Nol3/Srsf6/Snrpc	3
GO:0045445	GO:0045445	myoblast differentiation	5/389	128/28832	0.0390625	2.89524	2.51314	0.0300191	0.189976	0.15825	Nol3/Phf10/Smarcc1/Il18/Ddx5	5
GO:0009314	GO:0009314	response to radiation	12/389	478/28832	0.0251046	1.86071	2.21912	0.0300753	0.190026	0.158291	Tank/Pold3/Xrcc5/Clock/Nedd4/Dhx36/Sema5b/Tspyl5/Cirbp/Nabp2/Stk11/Mta1	12
GO:2000142	GO:2000142	regulation of DNA-templated transcription initiation	4/389	87/28832	0.045977	3.40774	2.63029	0.0302824	0.191027	0.159125	Taf4b/Dhx36/Sub1/Thra	4
GO:0006282	GO:0006282	regulation of DNA repair	7/389	220/28832	0.0318182	2.35831	2.36512	0.030376	0.191139	0.159218	Rps3/Fus/Phf10/Smarcc1/Pnkp/Kat7/Tex15	7
GO:0140053	GO:0140053	mitochondrial gene expression	6/389	173/28832	0.0346821	2.57058	2.42308	0.0303974	0.191139	0.159218	Mtg1/Mrpl57/Mrps21/Mrpl27/Mrpl14/Mrps7	6
GO:0060491	GO:0060491	regulation of cell projection assembly	7/389	221/28832	0.0316742	2.34764	2.3519	0.0310218	0.194753	0.162229	Brk1/Cdkl5/Mark4/Ttbk2/Fam98a/Pfn2/Fmr1	7
GO:1901654	GO:1901654	response to ketone	9/389	321/28832	0.0280374	2.07808	2.27151	0.0311173	0.194873	0.162329	Mup11/Mup1/Nqo1/Hnrnpu/Ptger4/Serpinf1/Smyd3/Rpl27/Mbp	9
GO:0031507	GO:0031507	heterochromatin formation	6/389	174/28832	0.0344828	2.5558	2.40726	0.0311401	0.194873	0.162329	Hnrnpu/Ehmt2/Smarca1/Mbd3/Tex15/Spin1	6
GO:0001960	GO:0001960	negative regulation of cytokine-mediated signaling pathway	4/389	88/28832	0.0454545	3.36901	2.60287	0.0313987	0.195631	0.162961	Nol3/Tank/Gigyf2/Otud4	4
GO:0003151	GO:0003151	outflow tract morphogenesis	4/389	88/28832	0.0454545	3.36901	2.60287	0.0313987	0.195631	0.162961	Atf2/Smad4/Nedd4/Dvl2	4
GO:0009409	GO:0009409	response to cold	3/389	51/28832	0.0588235	4.3599	2.8085	0.0315101	0.195631	0.162961	Cirbp/Lipe/Thra	3
GO:0031111	GO:0031111	negative regulation of microtubule polymerization or depolymerization	3/389	51/28832	0.0588235	4.3599	2.8085	0.0315101	0.195631	0.162961	Katnb1/Mid1ip1/Ttbk2	3
GO:0047496	GO:0047496	vesicle transport along microtubule	3/389	51/28832	0.0588235	4.3599	2.8085	0.0315101	0.195631	0.162961	Trim46/Bloc1s2/Stk11	3
GO:0007498	GO:0007498	mesoderm development	5/389	130/28832	0.0384615	2.8507	2.47326	0.0317918	0.197069	0.164158	Smad3/Smad1/Smad2/Smad4/Rpl38	5
GO:0050770	GO:0050770	regulation of axonogenesis	6/389	175/28832	0.0342857	2.5412	2.39155	0.0318945	0.197084	0.164171	Trim46/Cdkl5/Dcx/Stk11/Mbp/Mark2	6
GO:0051494	GO:0051494	negative regulation of cytoskeleton organization	6/389	175/28832	0.0342857	2.5412	2.39155	0.0318945	0.197084	0.164171	Katnb1/Smad4/Mid1ip1/Ttbk2/Pfn2/Myadm	6
GO:0018022	GO:0018022	peptidyl-lysine methylation	2/389	21/28832	0.0952381	7.05888	3.24818	0.0321987	0.197411	0.164443	Eef1akmt1/Ehmt2	2
GO:0032211	GO:0032211	negative regulation of telomere maintenance via telomerase	2/389	21/28832	0.0952381	7.05888	3.24818	0.0321987	0.197411	0.164443	Hnrnpu/Terf2	2
GO:0032656	GO:0032656	regulation of interleukin-13 production	2/389	21/28832	0.0952381	7.05888	3.24818	0.0321987	0.197411	0.164443	Il33/Il18	2
GO:0032770	GO:0032770	positive regulation of monooxygenase activity	2/389	21/28832	0.0952381	7.05888	3.24818	0.0321987	0.197411	0.164443	S100a1/Terf2	2
GO:0034472	GO:0034472	snRNA 3'-end processing	2/389	21/28832	0.0952381	7.05888	3.24818	0.0321987	0.197411	0.164443	Toe1/Ints2	2
GO:1904063	GO:1904063	negative regulation of cation transmembrane transport	4/389	89/28832	0.0449438	3.33116	2.57583	0.0325388	0.199186	0.165922	Sestd1/Nedd4/Nedd4l/Fmr1	4
GO:0030509	GO:0030509	BMP signaling pathway	6/389	176/28832	0.0340909	2.52676	2.37594	0.0326608	0.199312	0.166026	Smad5/Smad1/Atf2/Smad2/Smad4/Ddx5	6
GO:1902904	GO:1902904	negative regulation of supramolecular fiber organization	6/389	176/28832	0.0340909	2.52676	2.37594	0.0326608	0.199312	0.166026	Katnb1/Smad4/Mid1ip1/Ttbk2/Pfn2/Myadm	6
GO:0043086	GO:0043086	negative regulation of catalytic activity	10/389	377/28832	0.0265252	1.966	2.20793	0.0330679	0.201455	0.167812	Rpl23/Nqo1/Hnrnpu/Pnkp/Serpinf1/Smyd3/Terf2/Rpl5/Bag4/Arl2	10
GO:0003197	GO:0003197	endocardial cushion development	3/389	52/28832	0.0576923	4.27605	2.76518	0.0331145	0.201455	0.167812	Smad2/Smad4/Nedd4	3
GO:0009266	GO:0009266	response to temperature stimulus	6/389	177/28832	0.0338983	2.51248	2.36045	0.0334389	0.203114	0.169194	Arpp21/Dhx36/Cirbp/Hsbp1/Lipe/Thra	6
GO:0032434	GO:0032434	regulation of proteasomal ubiquitin-dependent protein catabolic process	5/389	132/28832	0.0378788	2.80751	2.43413	0.0336286	0.203324	0.169369	Il33/Smarcc1/Nub1/Rybp/Ufl1	5
GO:0034763	GO:0034763	negative regulation of transmembrane transport	5/389	132/28832	0.0378788	2.80751	2.43413	0.0336286	0.203324	0.169369	Sestd1/Stxbp3/Nedd4/Nedd4l/Fmr1	5
GO:0048675	GO:0048675	axon extension	5/389	132/28832	0.0378788	2.80751	2.43413	0.0336286	0.203324	0.169369	Trim46/Dclk1/Cdkl5/Sema5b/Dcx	5
GO:0031032	GO:0031032	actomyosin structure organization	7/389	225/28832	0.0311111	2.3059	2.29976	0.0336969	0.203423	0.169451	Smad3/Ptger4/Smad4/Pfn2/Mybpc3/Bag4/Iqgap2	7
GO:0042770	GO:0042770	signal transduction in response to DNA damage	6/389	178/28832	0.0337079	2.49837	2.34505	0.0342289	0.206242	0.171799	Atf2/Clock/Gigyf2/Fem1b/Ufl1/Ddx5	6
GO:0032924	GO:0032924	activin receptor signaling pathway	3/389	53/28832	0.0566038	4.19537	2.72294	0.0347608	0.206242	0.171799	Smad3/Smad2/Smad4	3
GO:0032481	GO:0032481	positive regulation of type I interferon production	4/389	91/28832	0.043956	3.25795	2.5229	0.0348911	0.206242	0.171799	Tank/Trim56/Dhx36/Kpna2	4
GO:0072384	GO:0072384	organelle transport along microtubule	4/389	91/28832	0.043956	3.25795	2.5229	0.0348911	0.206242	0.171799	Trim46/Bloc1s2/Hsbp1/Stk11	4
GO:0040029	GO:0040029	epigenetic regulation of gene expression	9/389	328/28832	0.027439	2.03373	2.20196	0.0349671	0.206242	0.171799	Atf2/Hnrnpu/Ehmt2/Smarca1/Mbd3/Kat7/Tex15/Spin1/Mta1	9
GO:0045814	GO:0045814	negative regulation of gene expression	epigenetic	7/389	227/28832	0.030837	2.28558	2.2741	0.0350903	0.206242	0.171799	Hnrnpu/Ehmt2/Smarca1/Mbd3/Tex15/Spin1/Mta1	7
GO:0000466	GO:0000466	maturation of 5.8S rRNA from tricistronic rRNA transcript (SSU-rRNA	5.8S rRNA	LSU-rRNA)	2/389	22/28832	0.0909091	6.73802	3.14861	0.0351083	0.206242	0.171799	Rrs1/Wdr12	2
GO:0009067	GO:0009067	aspartate family amino acid biosynthetic process	2/389	22/28832	0.0909091	6.73802	3.14861	0.0351083	0.206242	0.171799	Mthfd1/Aass	2
GO:0019081	GO:0019081	viral translation	2/389	22/28832	0.0909091	6.73802	3.14861	0.0351083	0.206242	0.171799	Ssb/Eif3d	2
GO:0032616	GO:0032616	interleukin-13 production	2/389	22/28832	0.0909091	6.73802	3.14861	0.0351083	0.206242	0.171799	Il33/Il18	2
GO:0032986	GO:0032986	protein-DNA complex disassembly	2/389	22/28832	0.0909091	6.73802	3.14861	0.0351083	0.206242	0.171799	Rpl23/Smarcc1	2
GO:0044794	GO:0044794	positive regulation by host of viral process	2/389	22/28832	0.0909091	6.73802	3.14861	0.0351083	0.206242	0.171799	Ythdc2/Zdhhc9	2
GO:0048490	GO:0048490	anterograde synaptic vesicle transport	2/389	22/28832	0.0909091	6.73802	3.14861	0.0351083	0.206242	0.171799	Trim46/Bloc1s2	2
GO:0050910	GO:0050910	detection of mechanical stimulus involved in sensory perception of sound	2/389	22/28832	0.0909091	6.73802	3.14861	0.0351083	0.206242	0.171799	Slc12a2/Pdzd7	2
GO:0099514	GO:0099514	synaptic vesicle cytoskeletal transport	2/389	22/28832	0.0909091	6.73802	3.14861	0.0351083	0.206242	0.171799	Trim46/Bloc1s2	2
GO:0099517	GO:0099517	synaptic vesicle transport along microtubule	2/389	22/28832	0.0909091	6.73802	3.14861	0.0351083	0.206242	0.171799	Trim46/Bloc1s2	2
GO:1903214	GO:1903214	regulation of protein targeting to mitochondrion	2/389	22/28832	0.0909091	6.73802	3.14861	0.0351083	0.206242	0.171799	Nol3/Bag4	2
GO:1904666	GO:1904666	regulation of ubiquitin protein ligase activity	2/389	22/28832	0.0909091	6.73802	3.14861	0.0351083	0.206242	0.171799	Rpl23/Rpl5	2
GO:0060761	GO:0060761	negative regulation of response to cytokine stimulus	4/389	92/28832	0.0434783	3.22253	2.49698	0.0361033	0.207943	0.173216	Nol3/Tank/Gigyf2/Otud4	4
GO:0032413	GO:0032413	negative regulation of ion transmembrane transporter activity	3/389	54/28832	0.0555556	4.11768	2.68173	0.0364486	0.207943	0.173216	Nedd4/Nedd4l/Fmr1	3
GO:0050974	GO:0050974	detection of mechanical stimulus involved in sensory perception	3/389	54/28832	0.0555556	4.11768	2.68173	0.0364486	0.207943	0.173216	Slc12a2/Pdzd7/Il18	3
GO:0030071	GO:0030071	regulation of mitotic metaphase/anaphase transition	4/389	93/28832	0.0430108	3.18788	2.47142	0.0373396	0.207943	0.173216	Phf10/Smarcc1/Hecw2/Bub1	4
GO:2000781	GO:2000781	positive regulation of double-strand break repair	4/389	93/28832	0.0430108	3.18788	2.47142	0.0373396	0.207943	0.173216	Fus/Phf10/Smarcc1/Pnkp	4
GO:0051983	GO:0051983	regulation of chromosome segregation	5/389	136/28832	0.0367647	2.72494	2.35803	0.0374968	0.207943	0.173216	Phf10/Smarcc1/Hnrnpu/Hecw2/Bub1	5
GO:0035633	GO:0035633	maintenance of blood-brain barrier	2/389	23/28832	0.0869565	6.44507	3.05506	0.0381156	0.207943	0.173216	Slc12a2/Mbp	2
GO:0044827	GO:0044827	modulation by host of viral genome replication	2/389	23/28832	0.0869565	6.44507	3.05506	0.0381156	0.207943	0.173216	Ythdc2/Fmr1	2
GO:0061179	GO:0061179	negative regulation of insulin secretion involved in cellular response to glucose stimulus	2/389	23/28832	0.0869565	6.44507	3.05506	0.0381156	0.207943	0.173216	Mup11/Mup1	2
GO:0021795	GO:0021795	cerebral cortex cell migration	3/389	55/28832	0.0545455	4.04281	2.6415	0.0381779	0.207943	0.173216	Zmiz1/Dcx/Pex13	3
GO:0044848	GO:0044848	biological phase	3/389	55/28832	0.0545455	4.04281	2.6415	0.0381779	0.207943	0.173216	Xrcc5/Nfix/Sycp2l	3
GO:0043123	GO:0043123	positive regulation of canonical NF-kappaB signal transduction	6/389	183/28832	0.0327869	2.43011	2.26964	0.0383596	0.207943	0.173216	Ddx21/Dhx36/S100b/Ube2i/Ankrd17/Rnf31	6
GO:0045739	GO:0045739	positive regulation of DNA repair	5/389	137/28832	0.0364964	2.70505	2.33943	0.0385046	0.207943	0.173216	Rps3/Fus/Phf10/Smarcc1/Pnkp	5
GO:0042593	GO:0042593	glucose homeostasis	9/389	334/28832	0.0269461	1.9972	2.1437	0.0385181	0.207943	0.173216	Smad3/Dhps/Mup11/Mup1/Smad2/Stxbp3/Smad4/Serpinf1/Stk11	9
GO:0033500	GO:0033500	carbohydrate homeostasis	9/389	335/28832	0.0268657	1.99124	2.13411	0.0391329	0.207943	0.173216	Smad3/Dhps/Mup11/Mup1/Smad2/Stxbp3/Smad4/Serpinf1/Stk11	9
GO:0007030	GO:0007030	Golgi organization	5/389	138/28832	0.0362319	2.68544	2.321	0.0395289	0.207943	0.173216	Tjap1/Pde4dip/Hook1/Sec16a/Obsl1	5
GO:0034766	GO:0034766	negative regulation of monoatomic ion transmembrane transport	4/389	95/28832	0.0421053	3.12077	2.42132	0.0398844	0.207943	0.173216	Sestd1/Nedd4/Nedd4l/Fmr1	4
GO:0046785	GO:0046785	microtubule polymerization	4/389	95/28832	0.0421053	3.12077	2.42132	0.0398844	0.207943	0.173216	Rps3/Pde4dip/Tubgcp6/Arl2	4
GO:2000628	GO:2000628	regulation of miRNA metabolic process	4/389	95/28832	0.0421053	3.12077	2.42132	0.0398844	0.207943	0.173216	Smad3/Smad1/Smad4/Ets1	4
GO:0001109	GO:0001109	promoter clearance during DNA-templated transcription	1/389	3/28832	0.333333	24.7061	4.80201	0.0399336	0.207943	0.173216	Sub1	1
GO:0001111	GO:0001111	RNA polymerase II promoter clearance	1/389	3/28832	0.333333	24.7061	4.80201	0.0399336	0.207943	0.173216	Sub1	1
GO:0002157	GO:0002157	positive regulation of thyroid hormone receptor signaling pathway	1/389	3/28832	0.333333	24.7061	4.80201	0.0399336	0.207943	0.173216	Thra	1
GO:0003249	GO:0003249	cell proliferation involved in heart valve morphogenesis	1/389	3/28832	0.333333	24.7061	4.80201	0.0399336	0.207943	0.173216	Smad4	1
GO:0003250	GO:0003250	regulation of cell proliferation involved in heart valve morphogenesis	1/389	3/28832	0.333333	24.7061	4.80201	0.0399336	0.207943	0.173216	Smad4	1
GO:0006409	GO:0006409	tRNA export from nucleus	1/389	3/28832	0.333333	24.7061	4.80201	0.0399336	0.207943	0.173216	Ssb	1
GO:0006617	GO:0006617	SRP-dependent cotranslational protein targeting to membrane	signal sequence recognition	1/389	3/28832	0.333333	24.7061	4.80201	0.0399336	0.207943	0.173216	Srp19	1
GO:0007079	GO:0007079	mitotic chromosome movement towards spindle pole	1/389	3/28832	0.333333	24.7061	4.80201	0.0399336	0.207943	0.173216	Katnb1	1
GO:0008050	GO:0008050	female courtship behavior	1/389	3/28832	0.333333	24.7061	4.80201	0.0399336	0.207943	0.173216	Thra	1
GO:0018199	GO:0018199	peptidyl-glutamine modification	1/389	3/28832	0.333333	24.7061	4.80201	0.0399336	0.207943	0.173216	Qpctl	1
GO:0021754	GO:0021754	facial nucleus development	1/389	3/28832	0.333333	24.7061	4.80201	0.0399336	0.207943	0.173216	Atf2	1
GO:0021852	GO:0021852	pyramidal neuron migration to cerebral cortex	1/389	3/28832	0.333333	24.7061	4.80201	0.0399336	0.207943	0.173216	Zmiz1	1
GO:0032625	GO:0032625	interleukin-21 production	1/389	3/28832	0.333333	24.7061	4.80201	0.0399336	0.207943	0.173216	Foxp1	1
GO:0032907	GO:0032907	transforming growth factor beta3 production	1/389	3/28832	0.333333	24.7061	4.80201	0.0399336	0.207943	0.173216	Smad3	1
GO:0032910	GO:0032910	regulation of transforming growth factor beta3 production	1/389	3/28832	0.333333	24.7061	4.80201	0.0399336	0.207943	0.173216	Smad3	1
GO:0032915	GO:0032915	positive regulation of transforming growth factor beta2 production	1/389	3/28832	0.333333	24.7061	4.80201	0.0399336	0.207943	0.173216	Atf2	1
GO:0033512	GO:0033512	L-lysine catabolic process to acetyl-CoA via saccharopine	1/389	3/28832	0.333333	24.7061	4.80201	0.0399336	0.207943	0.173216	Aass	1
GO:0033624	GO:0033624	negative regulation of integrin activation	1/389	3/28832	0.333333	24.7061	4.80201	0.0399336	0.207943	0.173216	Ptger4	1
GO:0034462	GO:0034462	small-subunit processome assembly	1/389	3/28832	0.333333	24.7061	4.80201	0.0399336	0.207943	0.173216	Xrcc5	1
GO:0035262	GO:0035262	gonad morphogenesis	1/389	3/28832	0.333333	24.7061	4.80201	0.0399336	0.207943	0.173216	Smad4	1
GO:0035781	GO:0035781	CD86 biosynthetic process	1/389	3/28832	0.333333	24.7061	4.80201	0.0399336	0.207943	0.173216	Il33	1
GO:0036525	GO:0036525	protein deglycation	1/389	3/28832	0.333333	24.7061	4.80201	0.0399336	0.207943	0.173216	Fn3k	1
GO:0036528	GO:0036528	peptidyl-lysine deglycation	1/389	3/28832	0.333333	24.7061	4.80201	0.0399336	0.207943	0.173216	Fn3k	1
GO:0048239	GO:0048239	negative regulation of DNA recombination at telomere	1/389	3/28832	0.333333	24.7061	4.80201	0.0399336	0.207943	0.173216	Terf2	1
GO:0051729	GO:0051729	germline cell cycle switching	mitotic to meiotic cell cycle	1/389	3/28832	0.333333	24.7061	4.80201	0.0399336	0.207943	0.173216	Ythdc2	1
GO:0071279	GO:0071279	cellular response to cobalt ion	1/389	3/28832	0.333333	24.7061	4.80201	0.0399336	0.207943	0.173216	Serpinf1	1
GO:0072076	GO:0072076	nephrogenic mesenchyme development	1/389	3/28832	0.333333	24.7061	4.80201	0.0399336	0.207943	0.173216	Smad4	1
GO:0072695	GO:0072695	regulation of DNA recombination at telomere	1/389	3/28832	0.333333	24.7061	4.80201	0.0399336	0.207943	0.173216	Terf2	1
GO:0072740	GO:0072740	cellular response to anisomycin	1/389	3/28832	0.333333	24.7061	4.80201	0.0399336	0.207943	0.173216	Atf2	1
GO:0090038	GO:0090038	negative regulation of protein kinase C signaling	1/389	3/28832	0.333333	24.7061	4.80201	0.0399336	0.207943	0.173216	Myadm	1
GO:0090367	GO:0090367	negative regulation of mRNA modification	1/389	3/28832	0.333333	24.7061	4.80201	0.0399336	0.207943	0.173216	Bag4	1
GO:0098582	GO:0098582	innate vocalization behavior	1/389	3/28832	0.333333	24.7061	4.80201	0.0399336	0.207943	0.173216	Foxp1	1
GO:0099577	GO:0099577	regulation of translation at presynapse	modulating synaptic transmission	1/389	3/28832	0.333333	24.7061	4.80201	0.0399336	0.207943	0.173216	Fmr1	1
GO:0110021	GO:0110021	cardiac muscle myoblast proliferation	1/389	3/28832	0.333333	24.7061	4.80201	0.0399336	0.207943	0.173216	Atf2	1
GO:0110022	GO:0110022	regulation of cardiac muscle myoblast proliferation	1/389	3/28832	0.333333	24.7061	4.80201	0.0399336	0.207943	0.173216	Atf2	1
GO:0110024	GO:0110024	positive regulation of cardiac muscle myoblast proliferation	1/389	3/28832	0.333333	24.7061	4.80201	0.0399336	0.207943	0.173216	Atf2	1
GO:0110155	GO:0110155	NAD-cap decapping	1/389	3/28832	0.333333	24.7061	4.80201	0.0399336	0.207943	0.173216	Nudt16	1
GO:0140244	GO:0140244	regulation of translation at presynapse	1/389	3/28832	0.333333	24.7061	4.80201	0.0399336	0.207943	0.173216	Fmr1	1
GO:0140291	GO:0140291	peptidyl-glutamate ADP-deribosylation	1/389	3/28832	0.333333	24.7061	4.80201	0.0399336	0.207943	0.173216	Oard1	1
GO:0140500	GO:0140500	regulation of reticulophagy	1/389	3/28832	0.333333	24.7061	4.80201	0.0399336	0.207943	0.173216	Ufl1	1
GO:0140501	GO:0140501	positive regulation of reticulophagy	1/389	3/28832	0.333333	24.7061	4.80201	0.0399336	0.207943	0.173216	Ufl1	1
GO:0140889	GO:0140889	DNA replication-dependent chromatin disassembly	1/389	3/28832	0.333333	24.7061	4.80201	0.0399336	0.207943	0.173216	Kat7	1
GO:0180025	GO:0180025	cytosolic small ribosomal subunit assembly	1/389	3/28832	0.333333	24.7061	4.80201	0.0399336	0.207943	0.173216	Xrcc5	1
GO:1900453	GO:1900453	negative regulation of long-term synaptic depression	1/389	3/28832	0.333333	24.7061	4.80201	0.0399336	0.207943	0.173216	Fmr1	1
GO:1901252	GO:1901252	regulation of intracellular transport of viral material	1/389	3/28832	0.333333	24.7061	4.80201	0.0399336	0.207943	0.173216	Fmr1	1
GO:1901951	GO:1901951	regulation of anterograde dense core granule transport	1/389	3/28832	0.333333	24.7061	4.80201	0.0399336	0.207943	0.173216	Trim46	1
GO:1901953	GO:1901953	positive regulation of anterograde dense core granule transport	1/389	3/28832	0.333333	24.7061	4.80201	0.0399336	0.207943	0.173216	Trim46	1
GO:1902071	GO:1902071	regulation of hypoxia-inducible factor-1alpha signaling pathway	1/389	3/28832	0.333333	24.7061	4.80201	0.0399336	0.207943	0.173216	Vhl	1
GO:1902407	GO:1902407	assembly of actomyosin apparatus involved in mitotic cytokinesis	1/389	3/28832	0.333333	24.7061	4.80201	0.0399336	0.207943	0.173216	Iqgap2	1
GO:1902416	GO:1902416	positive regulation of mRNA binding	1/389	3/28832	0.333333	24.7061	4.80201	0.0399336	0.207943	0.173216	Eif3d	1
GO:1902990	GO:1902990	mitotic telomere maintenance via semi-conservative replication	1/389	3/28832	0.333333	24.7061	4.80201	0.0399336	0.207943	0.173216	Dna2	1
GO:1903093	GO:1903093	regulation of protein K48-linked deubiquitination	1/389	3/28832	0.333333	24.7061	4.80201	0.0399336	0.207943	0.173216	Otud4	1
GO:1903475	GO:1903475	mitotic actomyosin contractile ring assembly	1/389	3/28832	0.333333	24.7061	4.80201	0.0399336	0.207943	0.173216	Iqgap2	1
GO:1903479	GO:1903479	mitotic actomyosin contractile ring assembly actin filament organization	1/389	3/28832	0.333333	24.7061	4.80201	0.0399336	0.207943	0.173216	Iqgap2	1
GO:1903842	GO:1903842	response to arsenite ion	1/389	3/28832	0.333333	24.7061	4.80201	0.0399336	0.207943	0.173216	Dhx36	1
GO:1903843	GO:1903843	cellular response to arsenite ion	1/389	3/28832	0.333333	24.7061	4.80201	0.0399336	0.207943	0.173216	Dhx36	1
GO:1904472	GO:1904472	positive regulation of endothelin production	1/389	3/28832	0.333333	24.7061	4.80201	0.0399336	0.207943	0.173216	Sulf2	1
GO:1904533	GO:1904533	regulation of telomeric loop disassembly	1/389	3/28832	0.333333	24.7061	4.80201	0.0399336	0.207943	0.173216	Terf2	1
GO:1904582	GO:1904582	positive regulation of intracellular mRNA localization	1/389	3/28832	0.333333	24.7061	4.80201	0.0399336	0.207943	0.173216	Dhx36	1
GO:1905051	GO:1905051	regulation of base-excision repair	1/389	3/28832	0.333333	24.7061	4.80201	0.0399336	0.207943	0.173216	Rps3	1
GO:1905938	GO:1905938	positive regulation of germ cell proliferation	1/389	3/28832	0.333333	24.7061	4.80201	0.0399336	0.207943	0.173216	Il18	1
GO:1990145	GO:1990145	maintenance of translational fidelity	1/389	3/28832	0.333333	24.7061	4.80201	0.0399336	0.207943	0.173216	Rps23	1
GO:2000256	GO:2000256	positive regulation of male germ cell proliferation	1/389	3/28832	0.333333	24.7061	4.80201	0.0399336	0.207943	0.173216	Il18	1
GO:2000504	GO:2000504	positive regulation of blood vessel remodeling	1/389	3/28832	0.333333	24.7061	4.80201	0.0399336	0.207943	0.173216	Il18	1
GO:0010718	GO:0010718	positive regulation of epithelial to mesenchymal transition	3/389	56/28832	0.0535714	3.97062	2.60221	0.0399484	0.207943	0.173216	Smad3/Smad2/Smad4	3
GO:0034605	GO:0034605	cellular response to heat	3/389	56/28832	0.0535714	3.97062	2.60221	0.0399484	0.207943	0.173216	Arpp21/Dhx36/Hsbp1	3
GO:0060428	GO:0060428	lung epithelium development	3/389	56/28832	0.0535714	3.97062	2.60221	0.0399484	0.207943	0.173216	Srsf6/Foxp1/Thra	3
GO:0007098	GO:0007098	centrosome cycle	5/389	139/28832	0.0359712	2.66612	2.30273	0.0405696	0.210619	0.175445	Pde4dip/Mark4/Fbxw5/Arl2/Ccnl1	5
GO:0007266	GO:0007266	Rho protein signal transduction	5/389	139/28832	0.0359712	2.66612	2.30273	0.0405696	0.210619	0.175445	Plekhg5/Rit2/Arhgap20/Arhgap27/Nfix	5
GO:0051216	GO:0051216	cartilage development	7/389	235/28832	0.0297872	2.20778	2.17409	0.0410438	0.212021	0.176613	Tgfbi/Smad5/Smad3/Smad1/Atf2/Sulf2/Thra	7
GO:1902099	GO:1902099	regulation of metaphase/anaphase transition of cell cycle	4/389	96/28832	0.0416667	3.08826	2.39676	0.041193	0.212021	0.176613	Phf10/Smarcc1/Hecw2/Bub1	4
GO:0006654	GO:0006654	phosphatidic acid biosynthetic process	2/389	24/28832	0.0833333	6.17652	2.96691	0.0412173	0.212021	0.176613	Abhd8/Dgkd	2
GO:0034114	GO:0034114	regulation of heterotypic cell-cell adhesion	2/389	24/28832	0.0833333	6.17652	2.96691	0.0412173	0.212021	0.176613	Myadm/Mbp	2
GO:0048339	GO:0048339	paraxial mesoderm development	2/389	24/28832	0.0833333	6.17652	2.96691	0.0412173	0.212021	0.176613	Smad3/Smad2	2
GO:0051481	GO:0051481	negative regulation of cytosolic calcium ion concentration	2/389	24/28832	0.0833333	6.17652	2.96691	0.0412173	0.212021	0.176613	Smad3/Nol3	2
GO:0141005	GO:0141005	transposable element silencing by heterochromatin formation	2/389	24/28832	0.0833333	6.17652	2.96691	0.0412173	0.212021	0.176613	Tex15/Spin1	2
GO:0031929	GO:0031929	TOR signaling	6/389	187/28832	0.0320856	2.37813	2.21107	0.0418834	0.215166	0.179233	Fbxo9/Rps6ka4/Vhl/Fnip2/Stk11/Foxp1	6
GO:0034644	GO:0034644	cellular response to UV	4/389	97/28832	0.0412371	3.05642	2.37252	0.0425257	0.217895	0.181507	Pold3/Nedd4/Dhx36/Stk11	4
GO:0043543	GO:0043543	protein acylation	4/389	97/28832	0.0412371	3.05642	2.37252	0.0425257	0.217895	0.181507	Zdhhc9/Clock/Kat7/Gtf2b	4
GO:1901655	GO:1901655	cellular response to ketone	6/389	188/28832	0.0319149	2.36548	2.19666	0.0427951	0.218991	0.182419	Mup11/Mup1/Hnrnpu/Ptger4/Serpinf1/Smyd3	6
GO:0031113	GO:0031113	regulation of microtubule polymerization	3/389	58/28832	0.0517241	3.8337	2.5263	0.0436119	0.222014	0.184937	Rps3/Pde4dip/Arl2	3
GO:0033120	GO:0033120	positive regulation of RNA splicing	3/389	58/28832	0.0517241	3.8337	2.5263	0.0436119	0.222014	0.184937	Habp4/Cirbp/Srsf5	3
GO:0046605	GO:0046605	regulation of centrosome cycle	3/389	58/28832	0.0517241	3.8337	2.5263	0.0436119	0.222014	0.184937	Mark4/Fbxw5/Ccnl1	3
GO:0051496	GO:0051496	positive regulation of stress fiber assembly	3/389	58/28832	0.0517241	3.8337	2.5263	0.0436119	0.222014	0.184937	Smad3/Pfn2/Bag4	3
GO:0032479	GO:0032479	regulation of type I interferon production	5/389	142/28832	0.0352113	2.6098	2.24888	0.0437909	0.222637	0.185456	Tank/Rel/Trim56/Dhx36/Kpna2	5
GO:0007091	GO:0007091	metaphase/anaphase transition of mitotic cell cycle	4/389	98/28832	0.0408163	3.02523	2.34859	0.0438825	0.222814	0.185604	Phf10/Smarcc1/Hecw2/Bub1	4
GO:0033762	GO:0033762	response to glucagon	2/389	25/28832	0.08	5.92946	2.88362	0.0444104	0.223474	0.186153	Stk11/Pfkfb1	2
GO:0042659	GO:0042659	regulation of cell fate specification	2/389	25/28832	0.08	5.92946	2.88362	0.0444104	0.223474	0.186153	Mbd3/Mta1	2
GO:0048025	GO:0048025	negative regulation of mRNA splicing	via spliceosome	2/389	25/28832	0.08	5.92946	2.88362	0.0444104	0.223474	0.186153	Srsf6/Rbm42	2
GO:0050686	GO:0050686	negative regulation of mRNA processing	2/389	25/28832	0.08	5.92946	2.88362	0.0444104	0.223474	0.186153	Srsf6/Rbm42	2
GO:0055064	GO:0055064	chloride ion homeostasis	2/389	25/28832	0.08	5.92946	2.88362	0.0444104	0.223474	0.186153	Slc12a1/Slc12a2	2
GO:1903902	GO:1903902	positive regulation of viral life cycle	2/389	25/28832	0.08	5.92946	2.88362	0.0444104	0.223474	0.186153	Fmr1/Kpna2	2
GO:2000345	GO:2000345	regulation of hepatocyte proliferation	2/389	25/28832	0.08	5.92946	2.88362	0.0444104	0.223474	0.186153	Il18/Sulf2	2
GO:2000779	GO:2000779	regulation of double-strand break repair	5/389	143/28832	0.034965	2.59155	2.23124	0.0448978	0.225637	0.187956	Fus/Phf10/Smarcc1/Pnkp/Tex15	5
GO:0051492	GO:0051492	regulation of stress fiber assembly	4/389	99/28832	0.040404	2.99468	2.32497	0.0452633	0.22637	0.188566	Smad3/Ptger4/Pfn2/Bag4	4
GO:2001251	GO:2001251	negative regulation of chromosome organization	4/389	99/28832	0.040404	2.99468	2.32497	0.0452633	0.22637	0.188566	Smg6/Hnrnpu/Terf2/Bub1	4
GO:0006903	GO:0006903	vesicle targeting	3/389	59/28832	0.0508475	3.76872	2.4896	0.0455044	0.22637	0.188566	Ap1ar/Sec16a/Trappc6b	3
GO:0014888	GO:0014888	striated muscle adaptation	3/389	59/28832	0.0508475	3.76872	2.4896	0.0455044	0.22637	0.188566	Smad3/Smad1/Smad4	3
GO:0046902	GO:0046902	regulation of mitochondrial membrane permeability	3/389	59/28832	0.0508475	3.76872	2.4896	0.0455044	0.22637	0.188566	Nol3/Atf2/Bloc1s2	3
GO:0071548	GO:0071548	response to dexamethasone	3/389	59/28832	0.0508475	3.76872	2.4896	0.0455044	0.22637	0.188566	Hnrnpu/Serpinf1/Smyd3	3
GO:0098586	GO:0098586	cellular response to virus	3/389	59/28832	0.0508475	3.76872	2.4896	0.0455044	0.22637	0.188566	Smad3/Atf2/Fmr1	3
GO:1901799	GO:1901799	negative regulation of proteasomal protein catabolic process	3/389	59/28832	0.0508475	3.76872	2.4896	0.0455044	0.22637	0.188566	Smarcc1/Svip/Rybp	3
GO:0010970	GO:0010970	transport along microtubule	6/389	191/28832	0.0314136	2.32832	2.15399	0.0456048	0.226583	0.188743	Trim46/Hnrnpu/Bloc1s2/Hsbp1/Terf2/Stk11	6
GO:1901990	GO:1901990	regulation of mitotic cell cycle phase transition	9/389	347/28832	0.0259366	1.92238	2.02154	0.0470361	0.227906	0.189845	Rpl17/Phf10/Smarcc1/Hecw2/Gigyf2/Ankrd17/Nabp2/Bub1/Pbx1	9
GO:0008360	GO:0008360	regulation of cell shape	5/389	145/28832	0.0344828	2.5558	2.19641	0.0471615	0.227906	0.189845	Cfap410/Rhobtb1/S100b/Ermn/Mark2	5
GO:0046632	GO:0046632	alpha-beta T cell differentiation	5/389	145/28832	0.0344828	2.5558	2.19641	0.0471615	0.227906	0.189845	Rpl22/Atf2/Ptger4/Il18/Foxp1	5
GO:1903322	GO:1903322	positive regulation of protein modification by small protein conjugation or removal	5/389	145/28832	0.0344828	2.5558	2.19641	0.0471615	0.227906	0.189845	Traf7/Tank/Tspyl5/Rps2/Mta1	5
GO:0001825	GO:0001825	blastocyst formation	3/389	60/28832	0.05	3.70591	2.4537	0.047437	0.227906	0.189845	Cnot3/Bysl/Cnot1	3
GO:0030857	GO:0030857	negative regulation of epithelial cell differentiation	3/389	60/28832	0.05	3.70591	2.4537	0.047437	0.227906	0.189845	Vhl/Srsf6/Foxp1	3
GO:0072132	GO:0072132	mesenchyme morphogenesis	3/389	60/28832	0.05	3.70591	2.4537	0.047437	0.227906	0.189845	Smad3/Smad2/Smad4	3
GO:0000289	GO:0000289	nuclear-transcribed mRNA poly(A) tail shortening	2/389	26/28832	0.0769231	5.7014	2.80472	0.0476919	0.227906	0.189845	Cnot3/Cnot1	2
GO:0007130	GO:0007130	synaptonemal complex assembly	2/389	26/28832	0.0769231	5.7014	2.80472	0.0476919	0.227906	0.189845	Ehmt2/Tex15	2
GO:0010952	GO:0010952	positive regulation of peptidase activity	2/389	26/28832	0.0769231	5.7014	2.80472	0.0476919	0.227906	0.189845	Tank/Mbp	2
GO:0045948	GO:0045948	positive regulation of translational initiation	2/389	26/28832	0.0769231	5.7014	2.80472	0.0476919	0.227906	0.189845	Habp4/Dhx29	2
GO:0051457	GO:0051457	maintenance of protein location in nucleus	2/389	26/28832	0.0769231	5.7014	2.80472	0.0476919	0.227906	0.189845	Hnrnpu/Arl2	2
GO:1903306	GO:1903306	negative regulation of regulated secretory pathway	2/389	26/28832	0.0769231	5.7014	2.80472	0.0476919	0.227906	0.189845	Stxbp3/Fmr1	2
GO:0031348	GO:0031348	negative regulation of defense response	8/389	295/28832	0.0271186	2.00999	2.0391	0.0478585	0.227906	0.189845	Smad3/Il33/Tmsb4x/Ppp1r13l/Ptger4/Gigyf2/Ets1/Rps19	8
GO:0044784	GO:0044784	metaphase/anaphase transition of cell cycle	4/389	101/28832	0.039604	2.93538	2.2786	0.0480973	0.227906	0.189845	Phf10/Smarcc1/Hecw2/Bub1	4
GO:0043500	GO:0043500	muscle adaptation	5/389	146/28832	0.0342466	2.5383	2.17921	0.0483183	0.227906	0.189845	Smad3/Smad1/Nol3/Smad4/Foxp1	5
GO:1901875	GO:1901875	positive regulation of post-translational protein modification	5/389	146/28832	0.0342466	2.5383	2.17921	0.0483183	0.227906	0.189845	Traf7/Tank/Tspyl5/Rps2/Mta1	5
GO:0071333	GO:0071333	cellular response to glucose stimulus	6/389	194/28832	0.0309278	2.29232	2.11211	0.0485268	0.227906	0.189845	Smad3/Mup11/Mup1/Smad2/Smad4/Serpinf1	6
GO:0009743	GO:0009743	response to carbohydrate	8/389	296/28832	0.027027	2.0032	2.02886	0.0486383	0.227906	0.189845	Smad3/Mup11/Mup1/Nqo1/Smad2/Smad4/Kat7/Serpinf1	8
GO:0032535	GO:0032535	regulation of cellular component size	10/389	404/28832	0.0247525	1.83461	1.97569	0.0488126	0.227906	0.189845	Trim46/Slc12a1/Slc12a2/Brk1/Cdkl5/Dcx/Pfn2/Bloc1s2/Myadm/Bag4	10
GO:0099111	GO:0099111	microtubule-based transport	7/389	245/28832	0.0285714	2.11766	2.0546	0.0493617	0.227906	0.189845	Trim46/Hnrnpu/Bloc1s2/Hsbp1/Terf2/Dnah1/Stk11	7
GO:0007062	GO:0007062	sister chromatid cohesion	3/389	61/28832	0.0491803	3.64516	2.41856	0.0494095	0.227906	0.189845	Mcmbp/Gtf2b/Bub1	3
GO:0032410	GO:0032410	negative regulation of transporter activity	3/389	61/28832	0.0491803	3.64516	2.41856	0.0494095	0.227906	0.189845	Nedd4/Nedd4l/Fmr1	3
GO:0032786	GO:0032786	positive regulation of DNA-templated transcription	elongation	3/389	61/28832	0.0491803	3.64516	2.41856	0.0494095	0.227906	0.189845	Gtf2f1/Kat7/Cdk13	3
GO:0043462	GO:0043462	regulation of ATP-dependent activity	3/389	61/28832	0.0491803	3.64516	2.41856	0.0494095	0.227906	0.189845	Hnrnpu/Pfn2/Dnajc9	3
GO:0051896	GO:0051896	regulation of phosphatidylinositol 3-kinase/protein kinase B signal transduction	8/389	297/28832	0.026936	1.99645	2.01866	0.0494265	0.227906	0.189845	Mup11/Mup1/Nedd4/Tspyl5/Phlda3/Il18/Bag4/Stk11	8
GO:0032606	GO:0032606	type I interferon production	5/389	147/28832	0.0340136	2.52103	2.16215	0.0494917	0.227906	0.189845	Tank/Rel/Trim56/Dhx36/Kpna2	5
GO:1901222	GO:1901222	regulation of non-canonical NF-kappaB signal transduction	4/389	102/28832	0.0392157	2.9066	2.25584	0.0495503	0.227906	0.189845	Rps3/Nol3/Trim56/Il18	4
GO:1903432	GO:1903432	regulation of TORC1 signaling	4/389	102/28832	0.0392157	2.9066	2.25584	0.0495503	0.227906	0.189845	Vhl/Fnip2/Stk11/Foxp1	4
GO:0006261	GO:0006261	DNA-templated DNA replication	5/389	148/28832	0.0337838	2.50399	2.14523	0.0506819	0.227906	0.189845	Mcmbp/Smarcal1/Pold3/Kat7/Dna2	5
GO:0099068	GO:0099068	postsynapse assembly	4/389	103/28832	0.038835	2.87838	2.23336	0.0510273	0.227906	0.189845	Carmil3/Dclk1/Mark1/Dcx	4
GO:0010804	GO:0010804	negative regulation of tumor necrosis factor-mediated signaling pathway	2/389	27/28832	0.0740741	5.49024	2.72982	0.0510588	0.227906	0.189845	Nol3/Tank	2
GO:0023019	GO:0023019	signal transduction involved in regulation of gene expression	2/389	27/28832	0.0740741	5.49024	2.72982	0.0510588	0.227906	0.189845	Smad3/Smad2	2
GO:0042104	GO:0042104	positive regulation of activated T cell proliferation	2/389	27/28832	0.0740741	5.49024	2.72982	0.0510588	0.227906	0.189845	Rps3/Il18	2
GO:0045721	GO:0045721	negative regulation of gluconeogenesis	2/389	27/28832	0.0740741	5.49024	2.72982	0.0510588	0.227906	0.189845	Mup11/Mup1	2
GO:0045742	GO:0045742	positive regulation of epidermal growth factor receptor signaling pathway	2/389	27/28832	0.0740741	5.49024	2.72982	0.0510588	0.227906	0.189845	Dgkd/Cnot9	2
GO:0050857	GO:0050857	positive regulation of antigen receptor-mediated signaling pathway	2/389	27/28832	0.0740741	5.49024	2.72982	0.0510588	0.227906	0.189845	Rps3/Foxp1	2
GO:0062009	GO:0062009	secondary palate development	2/389	27/28832	0.0740741	5.49024	2.72982	0.0510588	0.227906	0.189845	Smad2/Smad4	2
GO:1900037	GO:1900037	regulation of cellular response to hypoxia	2/389	27/28832	0.0740741	5.49024	2.72982	0.0510588	0.227906	0.189845	Nol3/Vhl	2
GO:1903672	GO:1903672	positive regulation of sprouting angiogenesis	2/389	27/28832	0.0740741	5.49024	2.72982	0.0510588	0.227906	0.189845	Smad1/S100a1	2
GO:1903747	GO:1903747	regulation of establishment of protein localization to mitochondrion	2/389	27/28832	0.0740741	5.49024	2.72982	0.0510588	0.227906	0.189845	Nol3/Bag4	2
GO:1904292	GO:1904292	regulation of ERAD pathway	2/389	27/28832	0.0740741	5.49024	2.72982	0.0510588	0.227906	0.189845	Svip/Eif2a	2
GO:1904357	GO:1904357	negative regulation of telomere maintenance via telomere lengthening	2/389	27/28832	0.0740741	5.49024	2.72982	0.0510588	0.227906	0.189845	Hnrnpu/Terf2	2
GO:0099518	GO:0099518	vesicle cytoskeletal trafficking	3/389	62/28832	0.0483871	3.58637	2.38415	0.0514214	0.227906	0.189845	Trim46/Bloc1s2/Stk11	3
GO:0120316	GO:0120316	sperm flagellum assembly	3/389	62/28832	0.0483871	3.58637	2.38415	0.0514214	0.227906	0.189845	Tpgs1/Cfap97d1/Dnah1	3
GO:0008154	GO:0008154	actin polymerization or depolymerization	6/389	197/28832	0.0304569	2.25741	2.07099	0.0515618	0.227906	0.189845	Arpc4/Brk1/Washc3/Pfn2/Myadm/Bag4	6
GO:0071331	GO:0071331	cellular response to hexose stimulus	6/389	197/28832	0.0304569	2.25741	2.07099	0.0515618	0.227906	0.189845	Smad3/Mup11/Mup1/Smad2/Smad4/Serpinf1	6
GO:0007093	GO:0007093	mitotic cell cycle checkpoint signaling	5/389	149/28832	0.033557	2.48719	2.12845	0.0518887	0.227906	0.189845	Atf2/Gigyf2/Nabp2/Bub1/Rpl24	5
GO:0043525	GO:0043525	positive regulation of neuron apoptotic process	4/389	104/28832	0.0384615	2.8507	2.21115	0.0525283	0.227906	0.189845	Traf7/Atf2/Nqo1/Il18	4
GO:0070555	GO:0070555	response to interleukin-1	4/389	104/28832	0.0384615	2.8507	2.21115	0.0525283	0.227906	0.189845	Ythdc2/Tank/Rps6ka4/Otud4	4
GO:0001880	GO:0001880	Mullerian duct regression	1/389	4/28832	0.25	18.5296	4.10025	0.0528881	0.227906	0.189845	Smad5	1
GO:0006273	GO:0006273	lagging strand elongation	1/389	4/28832	0.25	18.5296	4.10025	0.0528881	0.227906	0.189845	Dna2	1
GO:0006432	GO:0006432	phenylalanyl-tRNA aminoacylation	1/389	4/28832	0.25	18.5296	4.10025	0.0528881	0.227906	0.189845	Farsb	1
GO:0006554	GO:0006554	lysine catabolic process	1/389	4/28832	0.25	18.5296	4.10025	0.0528881	0.227906	0.189845	Aass	1
GO:0006598	GO:0006598	polyamine catabolic process	1/389	4/28832	0.25	18.5296	4.10025	0.0528881	0.227906	0.189845	Dhps	1
GO:0007296	GO:0007296	vitellogenesis	1/389	4/28832	0.25	18.5296	4.10025	0.0528881	0.227906	0.189845	Zmiz1	1
GO:0009092	GO:0009092	homoserine metabolic process	1/389	4/28832	0.25	18.5296	4.10025	0.0528881	0.227906	0.189845	Mthfd1	1
GO:0009217	GO:0009217	purine deoxyribonucleoside triphosphate catabolic process	1/389	4/28832	0.25	18.5296	4.10025	0.0528881	0.227906	0.189845	Nudt16	1
GO:0010836	GO:0010836	negative regulation of protein ADP-ribosylation	1/389	4/28832	0.25	18.5296	4.10025	0.0528881	0.227906	0.189845	Pnkp	1
GO:0014022	GO:0014022	neural plate elongation	1/389	4/28832	0.25	18.5296	4.10025	0.0528881	0.227906	0.189845	Dvl2	1
GO:0014916	GO:0014916	regulation of lung blood pressure	1/389	4/28832	0.25	18.5296	4.10025	0.0528881	0.227906	0.189845	Smad3	1
GO:0016077	GO:0016077	sno(s)RNA catabolic process	1/389	4/28832	0.25	18.5296	4.10025	0.0528881	0.227906	0.189845	Nudt16	1
GO:0016560	GO:0016560	protein import into peroxisome matrix	docking	1/389	4/28832	0.25	18.5296	4.10025	0.0528881	0.227906	0.189845	Pex13	1
GO:0016561	GO:0016561	protein import into peroxisome matrix	translocation	1/389	4/28832	0.25	18.5296	4.10025	0.0528881	0.227906	0.189845	Pex13	1
GO:0018027	GO:0018027	peptidyl-lysine dimethylation	1/389	4/28832	0.25	18.5296	4.10025	0.0528881	0.227906	0.189845	Ehmt2	1
GO:0019346	GO:0019346	transsulfuration	1/389	4/28832	0.25	18.5296	4.10025	0.0528881	0.227906	0.189845	Mthfd1	1
GO:0019474	GO:0019474	L-lysine catabolic process to acetyl-CoA	1/389	4/28832	0.25	18.5296	4.10025	0.0528881	0.227906	0.189845	Aass	1
GO:0019477	GO:0019477	L-lysine catabolic process	1/389	4/28832	0.25	18.5296	4.10025	0.0528881	0.227906	0.189845	Aass	1
GO:0022007	GO:0022007	convergent extension involved in neural plate elongation	1/389	4/28832	0.25	18.5296	4.10025	0.0528881	0.227906	0.189845	Dvl2	1
GO:0030389	GO:0030389	fructosamine metabolic process	1/389	4/28832	0.25	18.5296	4.10025	0.0528881	0.227906	0.189845	Fn3k	1
GO:0031442	GO:0031442	positive regulation of mRNA 3'-end processing	1/389	4/28832	0.25	18.5296	4.10025	0.0528881	0.227906	0.189845	Dhx36	1
GO:0032079	GO:0032079	positive regulation of endodeoxyribonuclease activity	1/389	4/28832	0.25	18.5296	4.10025	0.0528881	0.227906	0.189845	Rps3	1
GO:0032201	GO:0032201	telomere maintenance via semi-conservative replication	1/389	4/28832	0.25	18.5296	4.10025	0.0528881	0.227906	0.189845	Dna2	1
GO:0032690	GO:0032690	negative regulation of interleukin-1 alpha production	1/389	4/28832	0.25	18.5296	4.10025	0.0528881	0.227906	0.189845	Ptger4	1
GO:0033030	GO:0033030	negative regulation of neutrophil apoptotic process	1/389	4/28832	0.25	18.5296	4.10025	0.0528881	0.227906	0.189845	Il18	1
GO:0033686	GO:0033686	positive regulation of luteinizing hormone secretion	1/389	4/28832	0.25	18.5296	4.10025	0.0528881	0.227906	0.189845	Smad4	1
GO:0042197	GO:0042197	halogenated hydrocarbon metabolic process	1/389	4/28832	0.25	18.5296	4.10025	0.0528881	0.227906	0.189845	Gstt1	1
GO:0042360	GO:0042360	vitamin E metabolic process	1/389	4/28832	0.25	18.5296	4.10025	0.0528881	0.227906	0.189845	Nqo1	1
GO:0043137	GO:0043137	DNA replication	removal of RNA primer	1/389	4/28832	0.25	18.5296	4.10025	0.0528881	0.227906	0.189845	Dna2	1
GO:0046440	GO:0046440	L-lysine metabolic process	1/389	4/28832	0.25	18.5296	4.10025	0.0528881	0.227906	0.189845	Aass	1
GO:0048877	GO:0048877	homeostasis of number of retina cells	1/389	4/28832	0.25	18.5296	4.10025	0.0528881	0.227906	0.189845	Vhl	1
GO:0051728	GO:0051728	cell cycle switching	mitotic to meiotic cell cycle	1/389	4/28832	0.25	18.5296	4.10025	0.0528881	0.227906	0.189845	Ythdc2	1
GO:0051835	GO:0051835	positive regulation of synapse structural plasticity	1/389	4/28832	0.25	18.5296	4.10025	0.0528881	0.227906	0.189845	Frmpd4	1
GO:0051891	GO:0051891	positive regulation of cardioblast differentiation	1/389	4/28832	0.25	18.5296	4.10025	0.0528881	0.227906	0.189845	Dhx36	1
GO:0060184	GO:0060184	cell cycle switching	1/389	4/28832	0.25	18.5296	4.10025	0.0528881	0.227906	0.189845	Ythdc2	1
GO:0060743	GO:0060743	epithelial cell maturation involved in prostate gland development	1/389	4/28832	0.25	18.5296	4.10025	0.0528881	0.227906	0.189845	Fem1b	1
GO:0070370	GO:0070370	cellular heat acclimation	1/389	4/28832	0.25	18.5296	4.10025	0.0528881	0.227906	0.189845	Hsbp1	1
GO:0070634	GO:0070634	transepithelial ammonium transport	1/389	4/28832	0.25	18.5296	4.10025	0.0528881	0.227906	0.189845	Slc12a2	1
GO:0071550	GO:0071550	death-inducing signaling complex assembly	1/389	4/28832	0.25	18.5296	4.10025	0.0528881	0.227906	0.189845	Nol3	1
GO:0071932	GO:0071932	replication fork reversal	1/389	4/28832	0.25	18.5296	4.10025	0.0528881	0.227906	0.189845	Dna2	1
GO:0072131	GO:0072131	kidney mesenchyme morphogenesis	1/389	4/28832	0.25	18.5296	4.10025	0.0528881	0.227906	0.189845	Smad4	1
GO:0072133	GO:0072133	metanephric mesenchyme morphogenesis	1/389	4/28832	0.25	18.5296	4.10025	0.0528881	0.227906	0.189845	Smad4	1
GO:0072717	GO:0072717	cellular response to actinomycin D	1/389	4/28832	0.25	18.5296	4.10025	0.0528881	0.227906	0.189845	Rpl23	1
GO:0090365	GO:0090365	regulation of mRNA modification	1/389	4/28832	0.25	18.5296	4.10025	0.0528881	0.227906	0.189845	Bag4	1
GO:0090669	GO:0090669	telomerase RNA stabilization	1/389	4/28832	0.25	18.5296	4.10025	0.0528881	0.227906	0.189845	Dhx36	1
GO:0098963	GO:0098963	dendritic transport of messenger ribonucleoprotein complex	1/389	4/28832	0.25	18.5296	4.10025	0.0528881	0.227906	0.189845	Hnrnpu	1
GO:0098990	GO:0098990	AMPA selective glutamate receptor signaling pathway	1/389	4/28832	0.25	18.5296	4.10025	0.0528881	0.227906	0.189845	Plp1	1
GO:0140251	GO:0140251	regulation protein catabolic process at presynapse	1/389	4/28832	0.25	18.5296	4.10025	0.0528881	0.227906	0.189845	Plekhg5	1
GO:0141111	GO:0141111	positive regulation of cGAS/STING signaling pathway	1/389	4/28832	0.25	18.5296	4.10025	0.0528881	0.227906	0.189845	Zdhhc9	1
GO:0141212	GO:0141212	phospholipase C/protein kinase C signal transduction	1/389	4/28832	0.25	18.5296	4.10025	0.0528881	0.227906	0.189845	Dgkd	1
GO:0180035	GO:0180035	lncRNA processing	1/389	4/28832	0.25	18.5296	4.10025	0.0528881	0.227906	0.189845	Zcchc8	1
GO:1900245	GO:1900245	positive regulation of MDA-5 signaling pathway	1/389	4/28832	0.25	18.5296	4.10025	0.0528881	0.227906	0.189845	Ankrd17	1
GO:1901529	GO:1901529	positive regulation of anion channel activity	1/389	4/28832	0.25	18.5296	4.10025	0.0528881	0.227906	0.189845	Tcaf1	1
GO:1902044	GO:1902044	regulation of Fas signaling pathway	1/389	4/28832	0.25	18.5296	4.10025	0.0528881	0.227906	0.189845	Smad5	1
GO:1902109	GO:1902109	negative regulation of mitochondrial membrane permeability involved in apoptotic process	1/389	4/28832	0.25	18.5296	4.10025	0.0528881	0.227906	0.189845	Nol3	1
GO:1902415	GO:1902415	regulation of mRNA binding	1/389	4/28832	0.25	18.5296	4.10025	0.0528881	0.227906	0.189845	Eif3d	1
GO:1902499	GO:1902499	positive regulation of protein autoubiquitination	1/389	4/28832	0.25	18.5296	4.10025	0.0528881	0.227906	0.189845	Mta1	1
GO:1902775	GO:1902775	mitochondrial large ribosomal subunit assembly	1/389	4/28832	0.25	18.5296	4.10025	0.0528881	0.227906	0.189845	Dhx30	1
GO:1903450	GO:1903450	regulation of G1 to G0 transition	1/389	4/28832	0.25	18.5296	4.10025	0.0528881	0.227906	0.189845	Rpl23	1
GO:1903961	GO:1903961	positive regulation of anion transmembrane transport	1/389	4/28832	0.25	18.5296	4.10025	0.0528881	0.227906	0.189845	Tcaf1	1
GO:1904466	GO:1904466	positive regulation of matrix metallopeptidase secretion	1/389	4/28832	0.25	18.5296	4.10025	0.0528881	0.227906	0.189845	Ptger4	1
GO:1904538	GO:1904538	regulation of glycolytic process through fructose-6-phosphate	1/389	4/28832	0.25	18.5296	4.10025	0.0528881	0.227906	0.189845	Pfkfb1	1
GO:1904539	GO:1904539	negative regulation of glycolytic process through fructose-6-phosphate	1/389	4/28832	0.25	18.5296	4.10025	0.0528881	0.227906	0.189845	Pfkfb1	1
GO:1904811	GO:1904811	positive regulation of dense core granule transport	1/389	4/28832	0.25	18.5296	4.10025	0.0528881	0.227906	0.189845	Trim46	1
GO:1905216	GO:1905216	positive regulation of RNA binding	1/389	4/28832	0.25	18.5296	4.10025	0.0528881	0.227906	0.189845	Eif3d	1
GO:1905395	GO:1905395	response to flavonoid	1/389	4/28832	0.25	18.5296	4.10025	0.0528881	0.227906	0.189845	Nqo1	1
GO:2000152	GO:2000152	regulation of ubiquitin-specific protease activity	1/389	4/28832	0.25	18.5296	4.10025	0.0528881	0.227906	0.189845	Tank	1
GO:2000373	GO:2000373	positive regulation of DNA topoisomerase (ATP-hydrolyzing) activity	1/389	4/28832	0.25	18.5296	4.10025	0.0528881	0.227906	0.189845	Hnrnpu	1
GO:2000689	GO:2000689	actomyosin contractile ring assembly actin filament organization	1/389	4/28832	0.25	18.5296	4.10025	0.0528881	0.227906	0.189845	Iqgap2	1
GO:2000793	GO:2000793	cell proliferation involved in heart valve development	1/389	4/28832	0.25	18.5296	4.10025	0.0528881	0.227906	0.189845	Smad4	1
GO:2001288	GO:2001288	positive regulation of caveolin-mediated endocytosis	1/389	4/28832	0.25	18.5296	4.10025	0.0528881	0.227906	0.189845	Nedd4l	1
GO:1902115	GO:1902115	regulation of organelle assembly	7/389	249/28832	0.0281124	2.08365	2.0084	0.0529673	0.227997	0.189921	Hnrnpu/Ehmt2/Smad4/Cdkl5/Mark4/Cnot1/Ttbk2	7
GO:0002702	GO:0002702	positive regulation of production of molecular mediator of immune response	5/389	150/28832	0.0333333	2.47061	2.11181	0.0531122	0.228371	0.190233	Il33/Ddx21/Dhx36/Il18/Foxp1	5
GO:0006473	GO:0006473	protein acetylation	3/389	63/28832	0.047619	3.52944	2.35044	0.0534725	0.229168	0.190897	Clock/Kat7/Gtf2b	3
GO:0007019	GO:0007019	microtubule depolymerization	3/389	63/28832	0.047619	3.52944	2.35044	0.0534725	0.229168	0.190897	Katnb1/Mid1ip1/Ttbk2	3
GO:0032507	GO:0032507	maintenance of protein location in cell	3/389	63/28832	0.047619	3.52944	2.35044	0.0534725	0.229168	0.190897	Hnrnpu/Rit2/Arl2	3
GO:0071326	GO:0071326	cellular response to monosaccharide stimulus	6/389	199/28832	0.0301508	2.23472	2.04399	0.0536481	0.22967	0.191315	Smad3/Mup11/Mup1/Smad2/Smad4/Serpinf1	6
GO:0097191	GO:0097191	extrinsic apoptotic signaling pathway	7/389	250/28832	0.028	2.07531	1.99698	0.0538938	0.230471	0.191982	Smad3/Nol3/Il33/Smad4/Il18/Bloc1s2/Fem1b	7
GO:0006368	GO:0006368	transcription elongation by RNA polymerase II	4/389	105/28832	0.0380952	2.82355	2.1892	0.054053	0.230837	0.192287	Hnrnpu/Gtf2f1/Gtf2f2/Cdk13	4
GO:0000966	GO:0000966	RNA 5'-end processing	2/389	28/28832	0.0714286	5.29416	2.65857	0.0545082	0.230837	0.192287	Ssb/Rngtt	2
GO:0022403	GO:0022403	cell cycle phase	2/389	28/28832	0.0714286	5.29416	2.65857	0.0545082	0.230837	0.192287	Xrcc5/Nfix	2
GO:0042753	GO:0042753	positive regulation of circadian rhythm	2/389	28/28832	0.0714286	5.29416	2.65857	0.0545082	0.230837	0.192287	Clock/Ptger4	2
GO:0048199	GO:0048199	vesicle targeting	to	from or within Golgi	2/389	28/28832	0.0714286	5.29416	2.65857	0.0545082	0.230837	0.192287	Ap1ar/Sec16a	2
GO:0055081	GO:0055081	monoatomic anion homeostasis	2/389	28/28832	0.0714286	5.29416	2.65857	0.0545082	0.230837	0.192287	Slc12a1/Slc12a2	2
GO:0060039	GO:0060039	pericardium development	2/389	28/28832	0.0714286	5.29416	2.65857	0.0545082	0.230837	0.192287	Smad3/Smad2	2
GO:0070498	GO:0070498	interleukin-1-mediated signaling pathway	2/389	28/28832	0.0714286	5.29416	2.65857	0.0545082	0.230837	0.192287	Rps6ka4/Otud4	2
GO:1905207	GO:1905207	regulation of cardiocyte differentiation	2/389	28/28832	0.0714286	5.29416	2.65857	0.0545082	0.230837	0.192287	Smad4/Dhx36	2
GO:1903533	GO:1903533	regulation of protein targeting	3/389	64/28832	0.046875	3.47429	2.31741	0.0555625	0.235049	0.195796	Nol3/Tcaf1/Bag4	3
GO:0045787	GO:0045787	positive regulation of cell cycle	9/389	359/28832	0.0250696	1.85812	1.91335	0.0559353	0.236372	0.196897	Rps15a/Ythdc2/Rpl17/Hnrnpu/Nudt16/Mark4/Ankrd17/Bub1/Pbx1	9
GO:0031023	GO:0031023	microtubule organizing center organization	5/389	153/28832	0.0326797	2.42217	2.06267	0.0568829	0.240118	0.200018	Pde4dip/Mark4/Fbxw5/Arl2/Ccnl1	5
GO:0030098	GO:0030098	lymphocyte differentiation	11/389	473/28832	0.0232558	1.72368	1.85588	0.0576201	0.241361	0.201054	Rpl22/Zmiz1/Phf10/Atf2/Smarcc1/Ptger4/Kat7/Il18/Stk11/Foxp1/Pbx1	11
GO:0016226	GO:0016226	iron-sulfur cluster assembly	2/389	29/28832	0.0689655	5.1116	2.59065	0.0580373	0.241361	0.201054	Nubp2/Ciao2b	2
GO:0019068	GO:0019068	virion assembly	2/389	29/28832	0.0689655	5.1116	2.59065	0.0580373	0.241361	0.201054	Nedd4/Ddx6	2
GO:0021801	GO:0021801	cerebral cortex radial glia-guided migration	2/389	29/28832	0.0689655	5.1116	2.59065	0.0580373	0.241361	0.201054	Zmiz1/Dcx	2
GO:0022030	GO:0022030	telencephalon glial cell migration	2/389	29/28832	0.0689655	5.1116	2.59065	0.0580373	0.241361	0.201054	Zmiz1/Dcx	2
GO:0031163	GO:0031163	metallo-sulfur cluster assembly	2/389	29/28832	0.0689655	5.1116	2.59065	0.0580373	0.241361	0.201054	Nubp2/Ciao2b	2
GO:0031649	GO:0031649	heat generation	2/389	29/28832	0.0689655	5.1116	2.59065	0.0580373	0.241361	0.201054	Mup11/Mup1	2
GO:0045648	GO:0045648	positive regulation of erythrocyte differentiation	2/389	29/28832	0.0689655	5.1116	2.59065	0.0580373	0.241361	0.201054	Kat7/Ets1	2
GO:0062098	GO:0062098	regulation of programmed necrotic cell death	2/389	29/28832	0.0689655	5.1116	2.59065	0.0580373	0.241361	0.201054	Nol3/Rnf31	2
GO:0070193	GO:0070193	synaptonemal complex organization	2/389	29/28832	0.0689655	5.1116	2.59065	0.0580373	0.241361	0.201054	Ehmt2/Tex15	2
GO:0072567	GO:0072567	chemokine (C-X-C motif) ligand 2 production	2/389	29/28832	0.0689655	5.1116	2.59065	0.0580373	0.241361	0.201054	Foxp1/Mbp	2
GO:1901186	GO:1901186	positive regulation of ERBB signaling pathway	2/389	29/28832	0.0689655	5.1116	2.59065	0.0580373	0.241361	0.201054	Dgkd/Cnot9	2
GO:1990403	GO:1990403	embryonic brain development	2/389	29/28832	0.0689655	5.1116	2.59065	0.0580373	0.241361	0.201054	Rpl10/Ttbk2	2
GO:2000341	GO:2000341	regulation of chemokine (C-X-C motif) ligand 2 production	2/389	29/28832	0.0689655	5.1116	2.59065	0.0580373	0.241361	0.201054	Foxp1/Mbp	2
GO:0016055	GO:0016055	Wnt signaling pathway	11/389	474/28832	0.0232068	1.72004	1.84853	0.0583129	0.242251	0.201795	Smad3/Amer2/Mark1/Smad4/Dvl2/Asb15/Stk11/Sulf2/Spin1/Thra/Mark2	11
GO:0009062	GO:0009062	fatty acid catabolic process	4/389	108/28832	0.037037	2.74512	2.12487	0.05877	0.243635	0.202948	Ehhadh/Cpt2/Pex13/Lipe	4
GO:0010717	GO:0010717	regulation of epithelial to mesenchymal transition	4/389	108/28832	0.037037	2.74512	2.12487	0.05877	0.243635	0.202948	Smad3/Smad2/Mark1/Smad4	4
GO:0048511	GO:0048511	rhythmic process	9/389	364/28832	0.0247253	1.83259	1.86949	0.0599449	0.24815	0.206709	Mup11/Mup1/Clock/Hnrnpu/Ptger4/Rai1/Serpinf1/Mta1/Ddx5	9
GO:0045165	GO:0045165	cell fate commitment	8/389	310/28832	0.0258065	1.91273	1.88951	0.0604291	0.24815	0.206709	Smad5/Smad1/Smad2/Ehmt2/Smad4/Mbd3/Nfix/Mta1	8
GO:0032006	GO:0032006	regulation of TOR signaling	5/389	156/28832	0.0320513	2.37558	2.01469	0.0608036	0.24815	0.206709	Fbxo9/Vhl/Fnip2/Stk11/Foxp1	5
GO:0032271	GO:0032271	regulation of protein polymerization	6/389	206/28832	0.0291262	2.15878	1.95197	0.0613494	0.24815	0.206709	Rps3/Pde4dip/Pfn2/Myadm/Bag4/Arl2	6
GO:0045732	GO:0045732	positive regulation of protein catabolic process	6/389	206/28832	0.0291262	2.15878	1.95197	0.0613494	0.24815	0.206709	Il33/Nedd4/Nub1/Nedd4l/Fmr1/Eif2a	6
GO:0001919	GO:0001919	regulation of receptor recycling	2/389	30/28832	0.0666667	4.94122	2.52579	0.0616433	0.24815	0.206709	Ap1ar/Tbc1d16	2
GO:0032253	GO:0032253	dense core granule localization	2/389	30/28832	0.0666667	4.94122	2.52579	0.0616433	0.24815	0.206709	Trim46/Stxbp3	2
GO:0046473	GO:0046473	phosphatidic acid metabolic process	2/389	30/28832	0.0666667	4.94122	2.52579	0.0616433	0.24815	0.206709	Abhd8/Dgkd	2
GO:0060765	GO:0060765	regulation of androgen receptor signaling pathway	2/389	30/28832	0.0666667	4.94122	2.52579	0.0616433	0.24815	0.206709	Foxp1/Ddx5	2
GO:0071480	GO:0071480	cellular response to gamma radiation	2/389	30/28832	0.0666667	4.94122	2.52579	0.0616433	0.24815	0.206709	Xrcc5/Tspyl5	2
GO:1900027	GO:1900027	regulation of ruffle assembly	2/389	30/28832	0.0666667	4.94122	2.52579	0.0616433	0.24815	0.206709	Fam98a/Pfn2	2
GO:0021872	GO:0021872	forebrain generation of neurons	4/389	110/28832	0.0363636	2.69521	2.08319	0.0620327	0.24815	0.206709	Zmiz1/Dclk2/Dcx/Nfix	4
GO:1903053	GO:1903053	regulation of extracellular matrix organization	3/389	67/28832	0.0447761	3.31873	2.22214	0.0620617	0.24815	0.206709	Smad3/Smad4/Ets1	3
GO:0021954	GO:0021954	central nervous system neuron development	4/389	111/28832	0.036036	2.67093	2.0627	0.0636993	0.24815	0.206709	Zmiz1/Dclk1/Dclk2/Dcx	4
GO:0035082	GO:0035082	axoneme assembly	4/389	111/28832	0.036036	2.67093	2.0627	0.0636993	0.24815	0.206709	Tpgs1/Dcx/Cfap97d1/Dnah1	4
GO:0030225	GO:0030225	macrophage differentiation	3/389	68/28832	0.0441176	3.26992	2.19158	0.0643033	0.24815	0.206709	Il33/Nfix/Thoc5	3
GO:0032233	GO:0032233	positive regulation of actin filament bundle assembly	3/389	68/28832	0.0441176	3.26992	2.19158	0.0643033	0.24815	0.206709	Smad3/Pfn2/Bag4	3
GO:0060261	GO:0060261	positive regulation of transcription initiation by RNA polymerase II	3/389	68/28832	0.0441176	3.26992	2.19158	0.0643033	0.24815	0.206709	Taf4b/Dhx36/Sub1	3
GO:0060999	GO:0060999	positive regulation of dendritic spine development	3/389	68/28832	0.0441176	3.26992	2.19158	0.0643033	0.24815	0.206709	Cdkl5/Dhx36/Fmr1	3
GO:0051897	GO:0051897	positive regulation of phosphatidylinositol 3-kinase/protein kinase B signal transduction	6/389	209/28832	0.0287081	2.1278	1.91365	0.0648405	0.24815	0.206709	Mup11/Mup1/Nedd4/Tspyl5/Il18/Bag4	6
GO:0141091	GO:0141091	transforming growth factor beta receptor superfamily signaling pathway	9/389	370/28832	0.0243243	1.80288	1.81775	0.0649941	0.24815	0.206709	Smad5/Smad3/Smad1/Zmiz1/Atf2/Smad2/Smad4/Stk11/Ddx5	9
GO:0002888	GO:0002888	positive regulation of myeloid leukocyte mediated immunity	2/389	31/28832	0.0645161	4.78182	2.46374	0.0653235	0.24815	0.206709	Ddx21/Dhx36	2
GO:0006901	GO:0006901	vesicle coating	2/389	31/28832	0.0645161	4.78182	2.46374	0.0653235	0.24815	0.206709	Sec16a/Trappc6b	2
GO:0006112	GO:0006112	energy reserve metabolic process	4/389	112/28832	0.0357143	2.64708	2.04244	0.0653891	0.24815	0.206709	Mup11/Mup1/Ppp1r1a/S100b	4
GO:0051851	GO:0051851	host-mediated perturbation of symbiont process	4/389	112/28832	0.0357143	2.64708	2.04244	0.0653891	0.24815	0.206709	Ythdc2/Zdhhc9/Trim56/Fmr1	4
GO:1901800	GO:1901800	positive regulation of proteasomal protein catabolic process	4/389	112/28832	0.0357143	2.64708	2.04244	0.0653891	0.24815	0.206709	Il33/Nub1/Fmr1/Eif2a	4
GO:0001920	GO:0001920	negative regulation of receptor recycling	1/389	5/28832	0.2	14.8237	3.61514	0.0656683	0.24815	0.206709	Ap1ar	1
GO:0002282	GO:0002282	microglial cell activation involved in immune response	1/389	5/28832	0.2	14.8237	3.61514	0.0656683	0.24815	0.206709	Il33	1
GO:0003220	GO:0003220	left ventricular cardiac muscle tissue morphogenesis	1/389	5/28832	0.2	14.8237	3.61514	0.0656683	0.24815	0.206709	Smad4	1
GO:0003400	GO:0003400	regulation of COPII vesicle coating	1/389	5/28832	0.2	14.8237	3.61514	0.0656683	0.24815	0.206709	Sec16a	1
GO:0006055	GO:0006055	CMP-N-acetylneuraminate biosynthetic process	1/389	5/28832	0.2	14.8237	3.61514	0.0656683	0.24815	0.206709	Cmas	1
GO:0006297	GO:0006297	nucleotide-excision repair	DNA gap filling	1/389	5/28832	0.2	14.8237	3.61514	0.0656683	0.24815	0.206709	Pold3	1
GO:0006363	GO:0006363	termination of RNA polymerase I transcription	1/389	5/28832	0.2	14.8237	3.61514	0.0656683	0.24815	0.206709	Lipe	1
GO:0006553	GO:0006553	lysine metabolic process	1/389	5/28832	0.2	14.8237	3.61514	0.0656683	0.24815	0.206709	Aass	1
GO:0009146	GO:0009146	purine nucleoside triphosphate catabolic process	1/389	5/28832	0.2	14.8237	3.61514	0.0656683	0.24815	0.206709	Nudt16	1
GO:0009204	GO:0009204	deoxyribonucleoside triphosphate catabolic process	1/389	5/28832	0.2	14.8237	3.61514	0.0656683	0.24815	0.206709	Nudt16	1
GO:0010286	GO:0010286	heat acclimation	1/389	5/28832	0.2	14.8237	3.61514	0.0656683	0.24815	0.206709	Hsbp1	1
GO:0010359	GO:0010359	regulation of anion channel activity	1/389	5/28832	0.2	14.8237	3.61514	0.0656683	0.24815	0.206709	Tcaf1	1
GO:0014735	GO:0014735	regulation of muscle atrophy	1/389	5/28832	0.2	14.8237	3.61514	0.0656683	0.24815	0.206709	Nol3	1
GO:0015015	GO:0015015	heparan sulfate proteoglycan biosynthetic process	enzymatic modification	1/389	5/28832	0.2	14.8237	3.61514	0.0656683	0.24815	0.206709	Hs6st1	1
GO:0016480	GO:0016480	negative regulation of transcription by RNA polymerase III	1/389	5/28832	0.2	14.8237	3.61514	0.0656683	0.24815	0.206709	Maf1	1
GO:0021550	GO:0021550	medulla oblongata development	1/389	5/28832	0.2	14.8237	3.61514	0.0656683	0.24815	0.206709	Atf2	1
GO:0021934	GO:0021934	hindbrain tangential cell migration	1/389	5/28832	0.2	14.8237	3.61514	0.0656683	0.24815	0.206709	Ttbk2	1
GO:0022615	GO:0022615	protein to membrane docking	1/389	5/28832	0.2	14.8237	3.61514	0.0656683	0.24815	0.206709	Stxbp3	1
GO:0031034	GO:0031034	myosin filament assembly	1/389	5/28832	0.2	14.8237	3.61514	0.0656683	0.24815	0.206709	Mybpc3	1
GO:0031087	GO:0031087	deadenylation-independent decapping of nuclear-transcribed mRNA	1/389	5/28832	0.2	14.8237	3.61514	0.0656683	0.24815	0.206709	Edc4	1
GO:0032075	GO:0032075	positive regulation of nuclease activity	1/389	5/28832	0.2	14.8237	3.61514	0.0656683	0.24815	0.206709	Rps3	1
GO:0032077	GO:0032077	positive regulation of deoxyribonuclease activity	1/389	5/28832	0.2	14.8237	3.61514	0.0656683	0.24815	0.206709	Rps3	1
GO:0036301	GO:0036301	macrophage colony-stimulating factor production	1/389	5/28832	0.2	14.8237	3.61514	0.0656683	0.24815	0.206709	Foxp1	1
GO:0045036	GO:0045036	protein targeting to chloroplast	1/389	5/28832	0.2	14.8237	3.61514	0.0656683	0.24815	0.206709	Asb15	1
GO:0045345	GO:0045345	positive regulation of MHC class I biosynthetic process	1/389	5/28832	0.2	14.8237	3.61514	0.0656683	0.24815	0.206709	Il33	1
GO:0045950	GO:0045950	negative regulation of mitotic recombination	1/389	5/28832	0.2	14.8237	3.61514	0.0656683	0.24815	0.206709	Terf2	1
GO:0046881	GO:0046881	positive regulation of follicle-stimulating hormone secretion	1/389	5/28832	0.2	14.8237	3.61514	0.0656683	0.24815	0.206709	Smad4	1
GO:0051351	GO:0051351	positive regulation of ligase activity	1/389	5/28832	0.2	14.8237	3.61514	0.0656683	0.24815	0.206709	Mid1ip1	1
GO:0051890	GO:0051890	regulation of cardioblast differentiation	1/389	5/28832	0.2	14.8237	3.61514	0.0656683	0.24815	0.206709	Dhx36	1
GO:0060480	GO:0060480	lung goblet cell differentiation	1/389	5/28832	0.2	14.8237	3.61514	0.0656683	0.24815	0.206709	Foxp1	1
GO:0061044	GO:0061044	negative regulation of vascular wound healing	1/389	5/28832	0.2	14.8237	3.61514	0.0656683	0.24815	0.206709	Slc12a2	1
GO:0061073	GO:0061073	ciliary body morphogenesis	1/389	5/28832	0.2	14.8237	3.61514	0.0656683	0.24815	0.206709	Vhl	1
GO:0070602	GO:0070602	regulation of centromeric sister chromatid cohesion	1/389	5/28832	0.2	14.8237	3.61514	0.0656683	0.24815	0.206709	Bub1	1
GO:0071962	GO:0071962	mitotic sister chromatid cohesion	centromeric	1/389	5/28832	0.2	14.8237	3.61514	0.0656683	0.24815	0.206709	Bub1	1
GO:0072513	GO:0072513	positive regulation of secondary heart field cardioblast proliferation	1/389	5/28832	0.2	14.8237	3.61514	0.0656683	0.24815	0.206709	Gng5	1
GO:0072596	GO:0072596	establishment of protein localization to chloroplast	1/389	5/28832	0.2	14.8237	3.61514	0.0656683	0.24815	0.206709	Asb15	1
GO:0072598	GO:0072598	protein localization to chloroplast	1/389	5/28832	0.2	14.8237	3.61514	0.0656683	0.24815	0.206709	Asb15	1
GO:0072639	GO:0072639	interleukin-33 production	1/389	5/28832	0.2	14.8237	3.61514	0.0656683	0.24815	0.206709	Ptger4	1
GO:0075525	GO:0075525	viral translational termination-reinitiation	1/389	5/28832	0.2	14.8237	3.61514	0.0656683	0.24815	0.206709	Eif3d	1
GO:0090345	GO:0090345	organohalogen metabolic process	1/389	5/28832	0.2	14.8237	3.61514	0.0656683	0.24815	0.206709	Gstt1	1
GO:0097039	GO:0097039	protein linear polyubiquitination	1/389	5/28832	0.2	14.8237	3.61514	0.0656683	0.24815	0.206709	Rnf31	1
GO:0098722	GO:0098722	asymmetric stem cell division	1/389	5/28832	0.2	14.8237	3.61514	0.0656683	0.24815	0.206709	Cntrl	1
GO:0098728	GO:0098728	germline stem cell asymmetric division	1/389	5/28832	0.2	14.8237	3.61514	0.0656683	0.24815	0.206709	Cntrl	1
GO:1900127	GO:1900127	positive regulation of hyaluronan biosynthetic process	1/389	5/28832	0.2	14.8237	3.61514	0.0656683	0.24815	0.206709	Ptger4	1
GO:1901256	GO:1901256	regulation of macrophage colony-stimulating factor production	1/389	5/28832	0.2	14.8237	3.61514	0.0656683	0.24815	0.206709	Foxp1	1
GO:1902816	GO:1902816	regulation of protein localization to microtubule	1/389	5/28832	0.2	14.8237	3.61514	0.0656683	0.24815	0.206709	Ttbk2	1
GO:1902817	GO:1902817	negative regulation of protein localization to microtubule	1/389	5/28832	0.2	14.8237	3.61514	0.0656683	0.24815	0.206709	Ttbk2	1
GO:1903003	GO:1903003	positive regulation of protein deubiquitination	1/389	5/28832	0.2	14.8237	3.61514	0.0656683	0.24815	0.206709	Tank	1
GO:1903061	GO:1903061	positive regulation of protein lipidation	1/389	5/28832	0.2	14.8237	3.61514	0.0656683	0.24815	0.206709	Svip	1
GO:1903793	GO:1903793	positive regulation of monoatomic anion transport	1/389	5/28832	0.2	14.8237	3.61514	0.0656683	0.24815	0.206709	Tcaf1	1
GO:1904347	GO:1904347	regulation of small intestine smooth muscle contraction	1/389	5/28832	0.2	14.8237	3.61514	0.0656683	0.24815	0.206709	Ptger4	1
GO:1904526	GO:1904526	regulation of microtubule binding	1/389	5/28832	0.2	14.8237	3.61514	0.0656683	0.24815	0.206709	Ttbk2	1
GO:1904683	GO:1904683	regulation of metalloendopeptidase activity	1/389	5/28832	0.2	14.8237	3.61514	0.0656683	0.24815	0.206709	Mbp	1
GO:1904772	GO:1904772	response to tetrachloromethane	1/389	5/28832	0.2	14.8237	3.61514	0.0656683	0.24815	0.206709	Nqo1	1
GO:1904809	GO:1904809	regulation of dense core granule transport	1/389	5/28832	0.2	14.8237	3.61514	0.0656683	0.24815	0.206709	Trim46	1
GO:1904878	GO:1904878	negative regulation of calcium ion transmembrane transport via high voltage-gated calcium channel	1/389	5/28832	0.2	14.8237	3.61514	0.0656683	0.24815	0.206709	Sestd1	1
GO:1904880	GO:1904880	response to hydrogen sulfide	1/389	5/28832	0.2	14.8237	3.61514	0.0656683	0.24815	0.206709	Nqo1	1
GO:1905222	GO:1905222	atrioventricular canal morphogenesis	1/389	5/28832	0.2	14.8237	3.61514	0.0656683	0.24815	0.206709	Nfix	1
GO:1990564	GO:1990564	protein polyufmylation	1/389	5/28832	0.2	14.8237	3.61514	0.0656683	0.24815	0.206709	Ufl1	1
GO:1990592	GO:1990592	protein K69-linked ufmylation	1/389	5/28832	0.2	14.8237	3.61514	0.0656683	0.24815	0.206709	Ufl1	1
GO:2000138	GO:2000138	positive regulation of cell proliferation involved in heart morphogenesis	1/389	5/28832	0.2	14.8237	3.61514	0.0656683	0.24815	0.206709	Smad4	1
GO:2000301	GO:2000301	negative regulation of synaptic vesicle exocytosis	1/389	5/28832	0.2	14.8237	3.61514	0.0656683	0.24815	0.206709	Fmr1	1
GO:2000370	GO:2000370	positive regulation of clathrin-dependent endocytosis	1/389	5/28832	0.2	14.8237	3.61514	0.0656683	0.24815	0.206709	Dgkd	1
GO:2000386	GO:2000386	positive regulation of ovarian follicle development	1/389	5/28832	0.2	14.8237	3.61514	0.0656683	0.24815	0.206709	Ptger4	1
GO:2000435	GO:2000435	negative regulation of protein neddylation	1/389	5/28832	0.2	14.8237	3.61514	0.0656683	0.24815	0.206709	Rpl5	1
GO:2000660	GO:2000660	negative regulation of interleukin-1-mediated signaling pathway	1/389	5/28832	0.2	14.8237	3.61514	0.0656683	0.24815	0.206709	Otud4	1
GO:0060828	GO:0060828	regulation of canonical Wnt signaling pathway	7/389	262/28832	0.0267176	1.98026	1.86403	0.0658038	0.248424	0.206937	Smad3/Amer2/Smad4/Asb15/Stk11/Sulf2/Thra	7
GO:0050982	GO:0050982	detection of mechanical stimulus	3/389	69/28832	0.0434783	3.22253	2.16159	0.0665818	0.251119	0.209182	Slc12a2/Pdzd7/Il18	3
GO:0071322	GO:0071322	cellular response to carbohydrate stimulus	6/389	211/28832	0.028436	2.10763	1.88847	0.0672314	0.253326	0.21102	Smad3/Mup11/Mup1/Smad2/Smad4/Serpinf1	6
GO:0048706	GO:0048706	embryonic skeletal system development	5/389	161/28832	0.0310559	2.30181	1.93712	0.0676707	0.254494	0.211993	Smad3/Hoxd1/Smad2/Sulf2/Pbx1	5
GO:2000045	GO:2000045	regulation of G1/S transition of mitotic cell cycle	5/389	161/28832	0.0310559	2.30181	1.93712	0.0676707	0.254494	0.211993	Rpl17/Phf10/Smarcc1/Gigyf2/Ankrd17	5
GO:0006970	GO:0006970	response to osmotic stress	4/389	114/28832	0.0350877	2.60064	2.00256	0.0688385	0.255686	0.212986	Atf2/Xrcc5/Slc12a2/Nedd4l	4
GO:0060070	GO:0060070	canonical Wnt signaling pathway	8/389	319/28832	0.0250784	1.85876	1.8037	0.0688817	0.255686	0.212986	Smad3/Amer2/Smad4/Dvl2/Asb15/Stk11/Sulf2/Thra	8
GO:0006303	GO:0006303	double-strand break repair via nonhomologous end joining	3/389	70/28832	0.0428571	3.1765	2.13213	0.0688968	0.255686	0.212986	Smarcal1/Xrcc5/Pnkp	3
GO:0022029	GO:0022029	telencephalon cell migration	3/389	70/28832	0.0428571	3.1765	2.13213	0.0688968	0.255686	0.212986	Zmiz1/Dcx/Pex13	3
GO:0002825	GO:0002825	regulation of T-helper 1 type immune response	2/389	32/28832	0.0625	4.63239	2.4043	0.0690754	0.255686	0.212986	Il33/Il18	2
GO:0003094	GO:0003094	glomerular filtration	2/389	32/28832	0.0625	4.63239	2.4043	0.0690754	0.255686	0.212986	Myo1e/Sulf2	2
GO:0010458	GO:0010458	exit from mitosis	2/389	32/28832	0.0625	4.63239	2.4043	0.0690754	0.255686	0.212986	Nfix/Rpl24	2
GO:0021952	GO:0021952	central nervous system projection neuron axonogenesis	2/389	32/28832	0.0625	4.63239	2.4043	0.0690754	0.255686	0.212986	Dclk1/Dcx	2
GO:0030511	GO:0030511	positive regulation of transforming growth factor beta receptor signaling pathway	2/389	32/28832	0.0625	4.63239	2.4043	0.0690754	0.255686	0.212986	Smad4/Stk11	2
GO:0032801	GO:0032801	receptor catabolic process	2/389	32/28832	0.0625	4.63239	2.4043	0.0690754	0.255686	0.212986	Nedd4/Nedd4l	2
GO:0035162	GO:0035162	embryonic hemopoiesis	2/389	32/28832	0.0625	4.63239	2.4043	0.0690754	0.255686	0.212986	Thoc5/Pbx1	2
GO:0035767	GO:0035767	endothelial cell chemotaxis	2/389	32/28832	0.0625	4.63239	2.4043	0.0690754	0.255686	0.212986	Tmsb4x/Plekhg5	2
GO:0042634	GO:0042634	regulation of hair cycle	2/389	32/28832	0.0625	4.63239	2.4043	0.0690754	0.255686	0.212986	Clock/Smad4	2
GO:1900273	GO:1900273	positive regulation of long-term synaptic potentiation	2/389	32/28832	0.0625	4.63239	2.4043	0.0690754	0.255686	0.212986	Nrgn/Fmr1	2
GO:1903055	GO:1903055	positive regulation of extracellular matrix organization	2/389	32/28832	0.0625	4.63239	2.4043	0.0690754	0.255686	0.212986	Smad3/Smad4	2
GO:1903846	GO:1903846	positive regulation of cellular response to transforming growth factor beta stimulus	2/389	32/28832	0.0625	4.63239	2.4043	0.0690754	0.255686	0.212986	Smad4/Stk11	2
GO:0010508	GO:0010508	positive regulation of autophagy	5/389	162/28832	0.0308642	2.2876	1.92195	0.0690938	0.255686	0.212986	Rab12/Svip/Stk11/Rnf31/Ufl1	5
GO:0007265	GO:0007265	Ras protein signal transduction	4/389	115/28832	0.0347826	2.57803	1.98294	0.0705978	0.260761	0.217213	Ksr2/Ksr1/Rit2/Lztr1	4
GO:0032231	GO:0032231	regulation of actin filament bundle assembly	4/389	115/28832	0.0347826	2.57803	1.98294	0.0705978	0.260761	0.217213	Smad3/Ptger4/Pfn2/Bag4	4
GO:0001824	GO:0001824	blastocyst development	5/389	164/28832	0.0304878	2.2597	1.89194	0.0719894	0.263604	0.219582	Cnot3/Bysl/Cnot1/Sbds/Thoc5	5
GO:0009411	GO:0009411	response to UV	5/389	164/28832	0.0304878	2.2597	1.89194	0.0719894	0.263604	0.219582	Pold3/Nedd4/Dhx36/Cirbp/Stk11	5
GO:0045667	GO:0045667	regulation of osteoblast differentiation	5/389	164/28832	0.0304878	2.2597	1.89194	0.0719894	0.263604	0.219582	Smad5/Smad3/Smad1/Ptger4/Ddx5	5
GO:1904950	GO:1904950	negative regulation of establishment of protein localization	5/389	164/28832	0.0304878	2.2597	1.89194	0.0719894	0.263604	0.219582	Nol3/Mup11/Mup1/Svip/Bag4	5
GO:0043502	GO:0043502	regulation of muscle adaptation	4/389	116/28832	0.0344828	2.5558	1.96353	0.0723799	0.263604	0.219582	Smad3/Nol3/Smad4/Foxp1	4
GO:0000460	GO:0000460	maturation of 5.8S rRNA	2/389	33/28832	0.0606061	4.49202	2.34726	0.0728962	0.263604	0.219582	Rrs1/Wdr12	2
GO:0045724	GO:0045724	positive regulation of cilium assembly	2/389	33/28832	0.0606061	4.49202	2.34726	0.0728962	0.263604	0.219582	Mark4/Ttbk2	2
GO:0046339	GO:0046339	diacylglycerol metabolic process	2/389	33/28832	0.0606061	4.49202	2.34726	0.0728962	0.263604	0.219582	Dgkd/Lipe	2
GO:0072574	GO:0072574	hepatocyte proliferation	2/389	33/28832	0.0606061	4.49202	2.34726	0.0728962	0.263604	0.219582	Il18/Sulf2	2
GO:0072575	GO:0072575	epithelial cell proliferation involved in liver morphogenesis	2/389	33/28832	0.0606061	4.49202	2.34726	0.0728962	0.263604	0.219582	Il18/Sulf2	2
GO:1900180	GO:1900180	regulation of protein localization to nucleus	5/389	165/28832	0.030303	2.24601	1.8771	0.0734618	0.263604	0.219582	Dclk1/Dclk2/Nmd3/Stk11/Mark3	5
GO:1901224	GO:1901224	positive regulation of non-canonical NF-kappaB signal transduction	3/389	72/28832	0.0416667	3.08826	2.07479	0.0736348	0.263604	0.219582	Rps3/Trim56/Il18	3
GO:0032642	GO:0032642	regulation of chemokine production	4/389	117/28832	0.034188	2.53396	1.94432	0.0741849	0.263604	0.219582	Il33/Il18/Foxp1/Mbp	4
GO:0035282	GO:0035282	segmentation	4/389	117/28832	0.034188	2.53396	1.94432	0.0741849	0.263604	0.219582	Smad3/Tdrd7/Smad4/Dvl2	4
GO:0071482	GO:0071482	cellular response to light stimulus	4/389	117/28832	0.034188	2.53396	1.94432	0.0741849	0.263604	0.219582	Pold3/Nedd4/Dhx36/Stk11	4
GO:0051091	GO:0051091	positive regulation of DNA-binding transcription factor activity	6/389	217/28832	0.0276498	2.04935	1.81456	0.0747085	0.263604	0.219582	Rps3/Atf2/Clock/Dvl2/Il18/Rnf31	6
GO:0014911	GO:0014911	positive regulation of smooth muscle cell migration	3/389	73/28832	0.0410959	3.04596	2.04686	0.0760569	0.263604	0.219582	Tmsb4x/Ptger4/Il18	3
GO:0021885	GO:0021885	forebrain cell migration	3/389	73/28832	0.0410959	3.04596	2.04686	0.0760569	0.263604	0.219582	Zmiz1/Dcx/Pex13	3
GO:0045912	GO:0045912	negative regulation of carbohydrate metabolic process	3/389	73/28832	0.0410959	3.04596	2.04686	0.0760569	0.263604	0.219582	Mup11/Mup1/Pfkfb1	3
GO:0071385	GO:0071385	cellular response to glucocorticoid stimulus	3/389	73/28832	0.0410959	3.04596	2.04686	0.0760569	0.263604	0.219582	Hnrnpu/Serpinf1/Smyd3	3
GO:1903008	GO:1903008	organelle disassembly	3/389	73/28832	0.0410959	3.04596	2.04686	0.0760569	0.263604	0.219582	Abce1/Gigyf2/Ufl1	3
GO:0051147	GO:0051147	regulation of muscle cell differentiation	5/389	167/28832	0.0299401	2.21911	1.84774	0.0764557	0.263604	0.219582	Smad1/Tmsb4x/Smad4/Ankrd17/Foxp1	5
GO:0001780	GO:0001780	neutrophil homeostasis	2/389	34/28832	0.0588235	4.3599	2.29246	0.0767834	0.263604	0.219582	Mthfd1/Il18	2
GO:0002828	GO:0002828	regulation of type 2 immune response	2/389	34/28832	0.0588235	4.3599	2.29246	0.0767834	0.263604	0.219582	Il33/Il18	2
GO:0016180	GO:0016180	snRNA processing	2/389	34/28832	0.0588235	4.3599	2.29246	0.0767834	0.263604	0.219582	Toe1/Ints2	2
GO:0022010	GO:0022010	central nervous system myelination	2/389	34/28832	0.0588235	4.3599	2.29246	0.0767834	0.263604	0.219582	Mobp/Plp1	2
GO:0032291	GO:0032291	axon ensheathment in central nervous system	2/389	34/28832	0.0588235	4.3599	2.29246	0.0767834	0.263604	0.219582	Mobp/Plp1	2
GO:0048384	GO:0048384	retinoic acid receptor signaling pathway	2/389	34/28832	0.0588235	4.3599	2.29246	0.0767834	0.263604	0.219582	Cnot1/Thra	2
GO:1902110	GO:1902110	positive regulation of mitochondrial membrane permeability involved in apoptotic process	2/389	34/28832	0.0588235	4.3599	2.29246	0.0767834	0.263604	0.219582	Atf2/Bloc1s2	2
GO:2000279	GO:2000279	negative regulation of DNA biosynthetic process	2/389	34/28832	0.0588235	4.3599	2.29246	0.0767834	0.263604	0.219582	Hnrnpu/Terf2	2
GO:1901342	GO:1901342	regulation of vasculature development	8/389	327/28832	0.0244648	1.81329	1.72972	0.0769753	0.263604	0.219582	Smad1/Atf2/Slc12a2/Ptger4/S100a1/Serpinf1/Ets1/Adam12	8
GO:0019827	GO:0019827	stem cell population maintenance	6/389	219/28832	0.0273973	2.03064	1.79045	0.077302	0.263604	0.219582	Phf10/Smarcc1/Cnot3/Cnot1/Nfix/Ddx6	6
GO:0030038	GO:0030038	contractile actin filament bundle assembly	4/389	119/28832	0.0336134	2.49137	1.9065	0.0778627	0.263604	0.219582	Smad3/Ptger4/Pfn2/Bag4	4
GO:0043149	GO:0043149	stress fiber assembly	4/389	119/28832	0.0336134	2.49137	1.9065	0.0778627	0.263604	0.219582	Smad3/Ptger4/Pfn2/Bag4	4
GO:0000237	GO:0000237	leptotene	1/389	6/28832	0.166667	12.353	3.25246	0.0782764	0.263604	0.219582	Xrcc5	1
GO:0000395	GO:0000395	mRNA 5'-splice site recognition	1/389	6/28832	0.166667	12.353	3.25246	0.0782764	0.263604	0.219582	Snrpc	1
GO:0001561	GO:0001561	fatty acid alpha-oxidation	1/389	6/28832	0.166667	12.353	3.25246	0.0782764	0.263604	0.219582	Pex13	1
GO:0002182	GO:0002182	cytoplasmic translational elongation	1/389	6/28832	0.166667	12.353	3.25246	0.0782764	0.263604	0.219582	Rplp2	1
GO:0003140	GO:0003140	determination of left/right asymmetry in lateral mesoderm	1/389	6/28832	0.166667	12.353	3.25246	0.0782764	0.263604	0.219582	Smad2	1
GO:0003419	GO:0003419	growth plate cartilage chondrocyte proliferation	1/389	6/28832	0.166667	12.353	3.25246	0.0782764	0.263604	0.219582	Atf2	1
GO:0006003	GO:0006003	fructose 2	6-bisphosphate metabolic process	1/389	6/28832	0.166667	12.353	3.25246	0.0782764	0.263604	0.219582	Pfkfb1	1
GO:0007314	GO:0007314	oocyte anterior/posterior axis specification	1/389	6/28832	0.166667	12.353	3.25246	0.0782764	0.263604	0.219582	Tdrd7	1
GO:0007315	GO:0007315	pole plasm assembly	1/389	6/28832	0.166667	12.353	3.25246	0.0782764	0.263604	0.219582	Tdrd7	1
GO:0007619	GO:0007619	courtship behavior	1/389	6/28832	0.166667	12.353	3.25246	0.0782764	0.263604	0.219582	Thra	1
GO:0008358	GO:0008358	maternal determination of anterior/posterior axis	embryo	1/389	6/28832	0.166667	12.353	3.25246	0.0782764	0.263604	0.219582	Tdrd7	1
GO:0009073	GO:0009073	aromatic amino acid family biosynthetic process	1/389	6/28832	0.166667	12.353	3.25246	0.0782764	0.263604	0.219582	Mthfd1	1
GO:0009256	GO:0009256	10-formyltetrahydrofolate metabolic process	1/389	6/28832	0.166667	12.353	3.25246	0.0782764	0.263604	0.219582	Mthfd1	1
GO:0010606	GO:0010606	positive regulation of cytoplasmic mRNA processing body assembly	1/389	6/28832	0.166667	12.353	3.25246	0.0782764	0.263604	0.219582	Cnot1	1
GO:0010727	GO:0010727	negative regulation of hydrogen peroxide metabolic process	1/389	6/28832	0.166667	12.353	3.25246	0.0782764	0.263604	0.219582	Ptger4	1
GO:0015855	GO:0015855	pyrimidine nucleobase transport	1/389	6/28832	0.166667	12.353	3.25246	0.0782764	0.263604	0.219582	Slc28a3	1
GO:0015860	GO:0015860	purine nucleoside transmembrane transport	1/389	6/28832	0.166667	12.353	3.25246	0.0782764	0.263604	0.219582	Slc28a3	1
GO:0030091	GO:0030091	protein repair	1/389	6/28832	0.166667	12.353	3.25246	0.0782764	0.263604	0.219582	Fn3k	1
GO:0030719	GO:0030719	P granule organization	1/389	6/28832	0.166667	12.353	3.25246	0.0782764	0.263604	0.219582	Tdrd7	1
GO:0031086	GO:0031086	nuclear-transcribed mRNA catabolic process	deadenylation-independent decay	1/389	6/28832	0.166667	12.353	3.25246	0.0782764	0.263604	0.219582	Edc4	1
GO:0031117	GO:0031117	positive regulation of microtubule depolymerization	1/389	6/28832	0.166667	12.353	3.25246	0.0782764	0.263604	0.219582	Katnb1	1
GO:0032074	GO:0032074	negative regulation of nuclease activity	1/389	6/28832	0.166667	12.353	3.25246	0.0782764	0.263604	0.219582	Terf2	1
GO:0032278	GO:0032278	positive regulation of gonadotropin secretion	1/389	6/28832	0.166667	12.353	3.25246	0.0782764	0.263604	0.219582	Smad4	1
GO:0032978	GO:0032978	protein insertion into membrane from inner side	1/389	6/28832	0.166667	12.353	3.25246	0.0782764	0.263604	0.219582	Slc12a1	1
GO:0034184	GO:0034184	positive regulation of maintenance of mitotic sister chromatid cohesion	1/389	6/28832	0.166667	12.353	3.25246	0.0782764	0.263604	0.219582	Bub1	1
GO:0035542	GO:0035542	regulation of SNARE complex assembly	1/389	6/28832	0.166667	12.353	3.25246	0.0782764	0.263604	0.219582	Stxbp6	1
GO:0036337	GO:0036337	Fas signaling pathway	1/389	6/28832	0.166667	12.353	3.25246	0.0782764	0.263604	0.219582	Smad5	1
GO:0042078	GO:0042078	germ-line stem cell division	1/389	6/28832	0.166667	12.353	3.25246	0.0782764	0.263604	0.219582	Cntrl	1
GO:0044691	GO:0044691	tooth eruption	1/389	6/28832	0.166667	12.353	3.25246	0.0782764	0.263604	0.219582	Snx10	1
GO:0044830	GO:0044830	modulation by host of viral RNA genome replication	1/389	6/28832	0.166667	12.353	3.25246	0.0782764	0.263604	0.219582	Fmr1	1
GO:0045341	GO:0045341	MHC class I biosynthetic process	1/389	6/28832	0.166667	12.353	3.25246	0.0782764	0.263604	0.219582	Il33	1
GO:0045343	GO:0045343	regulation of MHC class I biosynthetic process	1/389	6/28832	0.166667	12.353	3.25246	0.0782764	0.263604	0.219582	Il33	1
GO:0045925	GO:0045925	positive regulation of female receptivity	1/389	6/28832	0.166667	12.353	3.25246	0.0782764	0.263604	0.219582	Thra	1
GO:0046381	GO:0046381	CMP-N-acetylneuraminate metabolic process	1/389	6/28832	0.166667	12.353	3.25246	0.0782764	0.263604	0.219582	Cmas	1
GO:0046654	GO:0046654	tetrahydrofolate biosynthetic process	1/389	6/28832	0.166667	12.353	3.25246	0.0782764	0.263604	0.219582	Mthfd1	1
GO:0048069	GO:0048069	eye pigmentation	1/389	6/28832	0.166667	12.353	3.25246	0.0782764	0.263604	0.219582	Vhl	1
GO:0050747	GO:0050747	positive regulation of lipoprotein metabolic process	1/389	6/28832	0.166667	12.353	3.25246	0.0782764	0.263604	0.219582	Svip	1
GO:0051031	GO:0051031	tRNA transport	1/389	6/28832	0.166667	12.353	3.25246	0.0782764	0.263604	0.219582	Ssb	1
GO:0051142	GO:0051142	positive regulation of NK T cell proliferation	1/389	6/28832	0.166667	12.353	3.25246	0.0782764	0.263604	0.219582	Il18	1
GO:0051305	GO:0051305	chromosome movement towards spindle pole	1/389	6/28832	0.166667	12.353	3.25246	0.0782764	0.263604	0.219582	Katnb1	1
GO:0051562	GO:0051562	negative regulation of mitochondrial calcium ion concentration	1/389	6/28832	0.166667	12.353	3.25246	0.0782764	0.263604	0.219582	Nol3	1
GO:0051725	GO:0051725	protein de-ADP-ribosylation	1/389	6/28832	0.166667	12.353	3.25246	0.0782764	0.263604	0.219582	Oard1	1
GO:0051754	GO:0051754	meiotic sister chromatid cohesion	centromeric	1/389	6/28832	0.166667	12.353	3.25246	0.0782764	0.263604	0.219582	Bub1	1
GO:0060266	GO:0060266	negative regulation of respiratory burst involved in inflammatory response	1/389	6/28832	0.166667	12.353	3.25246	0.0782764	0.263604	0.219582	Rps19	1
GO:0060481	GO:0060481	lobar bronchus epithelium development	1/389	6/28832	0.166667	12.353	3.25246	0.0782764	0.263604	0.219582	Foxp1	1
GO:0060956	GO:0060956	endocardial cell differentiation	1/389	6/28832	0.166667	12.353	3.25246	0.0782764	0.263604	0.219582	Smad4	1
GO:0071569	GO:0071569	protein ufmylation	1/389	6/28832	0.166667	12.353	3.25246	0.0782764	0.263604	0.219582	Ufl1	1
GO:0071963	GO:0071963	establishment or maintenance of cell polarity regulating cell shape	1/389	6/28832	0.166667	12.353	3.25246	0.0782764	0.263604	0.219582	Mark2	1
GO:0072708	GO:0072708	response to sorbitol	1/389	6/28832	0.166667	12.353	3.25246	0.0782764	0.263604	0.219582	Kat7	1
GO:0090071	GO:0090071	negative regulation of ribosome biogenesis	1/389	6/28832	0.166667	12.353	3.25246	0.0782764	0.263604	0.219582	Nudt16	1
GO:0097070	GO:0097070	ductus arteriosus closure	1/389	6/28832	0.166667	12.353	3.25246	0.0782764	0.263604	0.219582	Ptger4	1
GO:0097490	GO:0097490	sympathetic neuron projection extension	1/389	6/28832	0.166667	12.353	3.25246	0.0782764	0.263604	0.219582	S100b	1
GO:0099576	GO:0099576	regulation of protein catabolic process at postsynapse	modulating synaptic transmission	1/389	6/28832	0.166667	12.353	3.25246	0.0782764	0.263604	0.219582	Nedd4	1
GO:0099578	GO:0099578	regulation of translation at postsynapse	modulating synaptic transmission	1/389	6/28832	0.166667	12.353	3.25246	0.0782764	0.263604	0.219582	Fmr1	1
GO:0140650	GO:0140650	radial glia-guided pyramidal neuron migration	1/389	6/28832	0.166667	12.353	3.25246	0.0782764	0.263604	0.219582	Zmiz1	1
GO:1900028	GO:1900028	negative regulation of ruffle assembly	1/389	6/28832	0.166667	12.353	3.25246	0.0782764	0.263604	0.219582	Pfn2	1
GO:1900149	GO:1900149	positive regulation of Schwann cell migration	1/389	6/28832	0.166667	12.353	3.25246	0.0782764	0.263604	0.219582	Fubp1	1
GO:1901300	GO:1901300	positive regulation of hydrogen peroxide-mediated programmed cell death	1/389	6/28832	0.166667	12.353	3.25246	0.0782764	0.263604	0.219582	Foxp1	1
GO:1902037	GO:1902037	negative regulation of hematopoietic stem cell differentiation	1/389	6/28832	0.166667	12.353	3.25246	0.0782764	0.263604	0.219582	Tmsb4x	1
GO:1902498	GO:1902498	regulation of protein autoubiquitination	1/389	6/28832	0.166667	12.353	3.25246	0.0782764	0.263604	0.219582	Mta1	1
GO:1903895	GO:1903895	negative regulation of IRE1-mediated unfolded protein response	1/389	6/28832	0.166667	12.353	3.25246	0.0782764	0.263604	0.219582	Ufl1	1
GO:1904580	GO:1904580	regulation of intracellular mRNA localization	1/389	6/28832	0.166667	12.353	3.25246	0.0782764	0.263604	0.219582	Dhx36	1
GO:1904636	GO:1904636	response to ionomycin	1/389	6/28832	0.166667	12.353	3.25246	0.0782764	0.263604	0.219582	Foxp1	1
GO:1904637	GO:1904637	cellular response to ionomycin	1/389	6/28832	0.166667	12.353	3.25246	0.0782764	0.263604	0.219582	Foxp1	1
GO:1904751	GO:1904751	positive regulation of protein localization to nucleolus	1/389	6/28832	0.166667	12.353	3.25246	0.0782764	0.263604	0.219582	Nmd3	1
GO:1990770	GO:1990770	small intestine smooth muscle contraction	1/389	6/28832	0.166667	12.353	3.25246	0.0782764	0.263604	0.219582	Ptger4	1
GO:2000074	GO:2000074	regulation of type B pancreatic cell development	1/389	6/28832	0.166667	12.353	3.25246	0.0782764	0.263604	0.219582	Clock	1
GO:2000323	GO:2000323	negative regulation of nuclear receptor-mediated glucocorticoid signaling pathway	1/389	6/28832	0.166667	12.353	3.25246	0.0782764	0.263604	0.219582	Clock	1
GO:2000416	GO:2000416	regulation of eosinophil migration	1/389	6/28832	0.166667	12.353	3.25246	0.0782764	0.263604	0.219582	Ptger4	1
GO:0032092	GO:0032092	positive regulation of protein binding	3/389	74/28832	0.0405405	3.00479	2.0194	0.0785137	0.263951	0.219871	Nmd3/Mark3/Ufl1	3
GO:0045185	GO:0045185	maintenance of protein location	3/389	74/28832	0.0405405	3.00479	2.0194	0.0785137	0.263951	0.219871	Hnrnpu/Rit2/Arl2	3
GO:0030041	GO:0030041	actin filament polymerization	5/389	169/28832	0.0295858	2.19285	1.8188	0.0795148	0.267088	0.222484	Arpc4/Washc3/Pfn2/Myadm/Bag4	5
GO:2000181	GO:2000181	negative regulation of blood vessel morphogenesis	4/389	120/28832	0.0333333	2.47061	1.88787	0.0797352	0.2676	0.22291	Atf2/Slc12a2/Ptger4/Serpinf1	4
GO:0043523	GO:0043523	regulation of neuron apoptotic process	8/389	330/28832	0.0242424	1.79681	1.70251	0.0801516	0.268432	0.223604	Traf7/Atf2/Nqo1/Set/Il18/Nfix/Fmr1/Hdgf	8
GO:0003309	GO:0003309	type B pancreatic cell differentiation	2/389	35/28832	0.0571429	4.23533	2.23973	0.0807347	0.268432	0.223604	Clock/Vhl	2
GO:0010888	GO:0010888	negative regulation of lipid storage	2/389	35/28832	0.0571429	4.23533	2.23973	0.0807347	0.268432	0.223604	Mup11/Mup1	2
GO:0030878	GO:0030878	thyroid gland development	2/389	35/28832	0.0571429	4.23533	2.23973	0.0807347	0.268432	0.223604	Smad3/Thra	2
GO:0040036	GO:0040036	regulation of fibroblast growth factor receptor signaling pathway	2/389	35/28832	0.0571429	4.23533	2.23973	0.0807347	0.268432	0.223604	Dstyk/Sulf2	2
GO:0048668	GO:0048668	collateral sprouting	2/389	35/28832	0.0571429	4.23533	2.23973	0.0807347	0.268432	0.223604	Dcx/Nfix	2
GO:0051654	GO:0051654	establishment of mitochondrion localization	2/389	35/28832	0.0571429	4.23533	2.23973	0.0807347	0.268432	0.223604	Mark1/Hsbp1	2
GO:0055075	GO:0055075	potassium ion homeostasis	2/389	35/28832	0.0571429	4.23533	2.23973	0.0807347	0.268432	0.223604	Slc12a1/Slc12a2	2
GO:0061036	GO:0061036	positive regulation of cartilage development	2/389	35/28832	0.0571429	4.23533	2.23973	0.0807347	0.268432	0.223604	Smad3/Smad1	2
GO:0097205	GO:0097205	renal filtration	2/389	35/28832	0.0571429	4.23533	2.23973	0.0807347	0.268432	0.223604	Myo1e/Sulf2	2
GO:0097421	GO:0097421	liver regeneration	2/389	35/28832	0.0571429	4.23533	2.23973	0.0807347	0.268432	0.223604	Rpl10/Sulf2	2
GO:0008347	GO:0008347	glial cell migration	3/389	75/28832	0.04	2.96473	1.99241	0.081005	0.268649	0.223785	Zmiz1/Dcx/Fubp1	3
GO:0070534	GO:0070534	protein K63-linked ubiquitination	3/389	75/28832	0.04	2.96473	1.99241	0.081005	0.268649	0.223785	Pnkp/Nedd4/Trim56	3
GO:2000144	GO:2000144	positive regulation of DNA-templated transcription initiation	3/389	75/28832	0.04	2.96473	1.99241	0.081005	0.268649	0.223785	Taf4b/Dhx36/Sub1	3
GO:1901343	GO:1901343	negative regulation of vasculature development	4/389	121/28832	0.0330579	2.45019	1.86944	0.08163	0.270494	0.225321	Atf2/Slc12a2/Ptger4/Serpinf1	4
GO:0000082	GO:0000082	G1/S transition of mitotic cell cycle	6/389	223/28832	0.0269058	1.99421	1.743	0.0826401	0.273611	0.227917	Rpl17/Phf10/Smarcc1/Gigyf2/Ankrd17/Cables1	6
GO:0048608	GO:0048608	reproductive structure development	9/389	389/28832	0.0231362	1.71482	1.65997	0.0827158	0.273631	0.227934	Rhobtb3/Bcas2/Smarcc1/Ptger4/Smad4/Tex15/Serpinf1/Stk11/Fem1b	9
GO:0001707	GO:0001707	mesoderm formation	3/389	76/28832	0.0394737	2.92572	1.96586	0.0835301	0.275222	0.229259	Smad3/Smad1/Smad2	3
GO:0006360	GO:0006360	transcription by RNA polymerase I	3/389	76/28832	0.0394737	2.92572	1.96586	0.0835301	0.275222	0.229259	Maf1/Ddx21/Lipe	3
GO:0031100	GO:0031100	animal organ regeneration	3/389	76/28832	0.0394737	2.92572	1.96586	0.0835301	0.275222	0.229259	Rpl10/Pfkfb1/Sulf2	3
GO:0034243	GO:0034243	regulation of transcription elongation by RNA polymerase II	3/389	76/28832	0.0394737	2.92572	1.96586	0.0835301	0.275222	0.229259	Hnrnpu/Gtf2f1/Cdk13	3
GO:0043414	GO:0043414	macromolecule methylation	4/389	122/28832	0.0327869	2.43011	1.85118	0.083547	0.275222	0.229259	Fam98b/Eef1akmt1/Ehmt2/Fam98a	4
GO:0090150	GO:0090150	establishment of protein localization to membrane	7/389	278/28832	0.0251799	1.86629	1.69734	0.083972	0.276167	0.230047	Zdhhc9/Ubl4a/Tcaf1/Slc12a1/Srp19/Srp14/Srp68	7
GO:0001837	GO:0001837	epithelial to mesenchymal transition	5/389	172/28832	0.0290698	2.1546	1.77613	0.0842245	0.276167	0.230047	Smad3/Smad2/Mark1/Smad4/Ddx5	5
GO:0001779	GO:0001779	natural killer cell differentiation	2/389	36/28832	0.0555556	4.11768	2.18894	0.0847474	0.276167	0.230047	Kat7/Pbx1	2
GO:0010526	GO:0010526	transposable element silencing	2/389	36/28832	0.0555556	4.11768	2.18894	0.0847474	0.276167	0.230047	Tex15/Spin1	2
GO:0022616	GO:0022616	DNA strand elongation	2/389	36/28832	0.0555556	4.11768	2.18894	0.0847474	0.276167	0.230047	Pold3/Dna2	2
GO:0032252	GO:0032252	secretory granule localization	2/389	36/28832	0.0555556	4.11768	2.18894	0.0847474	0.276167	0.230047	Trim46/Stxbp3	2
GO:0046685	GO:0046685	response to arsenic-containing substance	2/389	36/28832	0.0555556	4.11768	2.18894	0.0847474	0.276167	0.230047	Dhx36/Serpinf1	2
GO:0060479	GO:0060479	lung cell differentiation	2/389	36/28832	0.0555556	4.11768	2.18894	0.0847474	0.276167	0.230047	Foxp1/Thra	2
GO:0060487	GO:0060487	lung epithelial cell differentiation	2/389	36/28832	0.0555556	4.11768	2.18894	0.0847474	0.276167	0.230047	Foxp1/Thra	2
GO:0072576	GO:0072576	liver morphogenesis	2/389	36/28832	0.0555556	4.11768	2.18894	0.0847474	0.276167	0.230047	Il18/Sulf2	2
GO:0090114	GO:0090114	COPII-coated vesicle budding	2/389	36/28832	0.0555556	4.11768	2.18894	0.0847474	0.276167	0.230047	Sec24c/Sec16a	2
GO:1902686	GO:1902686	mitochondrial outer membrane permeabilization involved in programmed cell death	2/389	36/28832	0.0555556	4.11768	2.18894	0.0847474	0.276167	0.230047	Atf2/Bloc1s2	2
GO:2001014	GO:2001014	regulation of skeletal muscle cell differentiation	2/389	36/28832	0.0555556	4.11768	2.18894	0.0847474	0.276167	0.230047	S100b/Ddx5	2
GO:1903039	GO:1903039	positive regulation of leukocyte cell-cell adhesion	7/389	279/28832	0.0250896	1.8596	1.68728	0.0851942	0.277393	0.231068	Rps3/Zmiz1/Dhps/Phf10/Smarcc1/Il18/Ets1	7
GO:0016051	GO:0016051	carbohydrate biosynthetic process	6/389	225/28832	0.0266667	1.97649	1.71964	0.0853843	0.277782	0.231392	Mup11/Mup1/Ptger4/Arpp19/Stk11/Pfkfb1	6
GO:0003300	GO:0003300	cardiac muscle hypertrophy	4/389	123/28832	0.0325203	2.41035	1.8331	0.0854859	0.277882	0.231475	Smad3/Smad1/Smad4/Foxp1	4
GO:0090559	GO:0090559	regulation of membrane permeability	3/389	77/28832	0.038961	2.88772	1.93974	0.0860887	0.27961	0.232915	Nol3/Atf2/Bloc1s2	3
GO:0030111	GO:0030111	regulation of Wnt signaling pathway	8/389	336/28832	0.0238095	1.76472	1.64891	0.086735	0.281159	0.234205	Smad3/Amer2/Smad4/Asb15/Stk11/Sulf2/Spin1/Thra	8
GO:0051092	GO:0051092	positive regulation of NF-kappaB transcription factor activity	4/389	124/28832	0.0322581	2.39091	1.81521	0.0874466	0.281159	0.234205	Rps3/Clock/Il18/Rnf31	4
GO:0071560	GO:0071560	cellular response to transforming growth factor beta stimulus	7/389	281/28832	0.024911	1.84636	1.66731	0.0876692	0.281159	0.234205	Smad5/Smad3/Smad1/Zmiz1/Smad2/Smad4/Stk11	7
GO:0061458	GO:0061458	reproductive system development	9/389	394/28832	0.0228426	1.69306	1.61989	0.0878198	0.281159	0.234205	Rhobtb3/Bcas2/Smarcc1/Ptger4/Smad4/Tex15/Serpinf1/Stk11/Fem1b	9
GO:0098727	GO:0098727	maintenance of cell number	6/389	227/28832	0.0264317	1.95907	1.69653	0.0881783	0.281159	0.234205	Phf10/Smarcc1/Cnot3/Cnot1/Nfix/Ddx6	6
GO:0051865	GO:0051865	protein autoubiquitination	3/389	78/28832	0.0384615	2.8507	1.91404	0.0886802	0.281159	0.234205	Ube2d3/Rnf141/Mta1	3
GO:0000387	GO:0000387	spliceosomal snRNP assembly	2/389	37/28832	0.0540541	4.00639	2.13996	0.0888194	0.281159	0.234205	Snrpf/Snrpc	2
GO:0032967	GO:0032967	positive regulation of collagen biosynthetic process	2/389	37/28832	0.0540541	4.00639	2.13996	0.0888194	0.281159	0.234205	Il18/Larp6	2
GO:0070316	GO:0070316	regulation of G0 to G1 transition	2/389	37/28832	0.0540541	4.00639	2.13996	0.0888194	0.281159	0.234205	Phf10/Smarcc1	2
GO:0071354	GO:0071354	cellular response to interleukin-6	2/389	37/28832	0.0540541	4.00639	2.13996	0.0888194	0.281159	0.234205	Traf7/Smad4	2
GO:0000019	GO:0000019	regulation of mitotic recombination	1/389	7/28832	0.142857	10.5883	2.96704	0.0907149	0.281159	0.234205	Terf2	1
GO:0001955	GO:0001955	blood vessel maturation	1/389	7/28832	0.142857	10.5883	2.96704	0.0907149	0.281159	0.234205	Ankrd17	1
GO:0002155	GO:0002155	regulation of thyroid hormone receptor signaling pathway	1/389	7/28832	0.142857	10.5883	2.96704	0.0907149	0.281159	0.234205	Thra	1
GO:0002826	GO:0002826	negative regulation of T-helper 1 type immune response	1/389	7/28832	0.142857	10.5883	2.96704	0.0907149	0.281159	0.234205	Il33	1
GO:0002841	GO:0002841	negative regulation of T cell mediated immune response to tumor cell	1/389	7/28832	0.142857	10.5883	2.96704	0.0907149	0.281159	0.234205	Ufl1	1
GO:0006370	GO:0006370	7-methylguanosine mRNA capping	1/389	7/28832	0.142857	10.5883	2.96704	0.0907149	0.281159	0.234205	Rngtt	1
GO:0006547	GO:0006547	L-histidine metabolic process	1/389	7/28832	0.142857	10.5883	2.96704	0.0907149	0.281159	0.234205	Mthfd1	1
GO:0007308	GO:0007308	oocyte construction	1/389	7/28832	0.142857	10.5883	2.96704	0.0907149	0.281159	0.234205	Tdrd7	1
GO:0007309	GO:0007309	oocyte axis specification	1/389	7/28832	0.142857	10.5883	2.96704	0.0907149	0.281159	0.234205	Tdrd7	1
GO:0009452	GO:0009452	7-methylguanosine RNA capping	1/389	7/28832	0.142857	10.5883	2.96704	0.0907149	0.281159	0.234205	Rngtt	1
GO:0010840	GO:0010840	regulation of circadian sleep/wake cycle	wakefulness	1/389	7/28832	0.142857	10.5883	2.96704	0.0907149	0.281159	0.234205	Ptger4	1
GO:0015862	GO:0015862	uridine transmembrane transport	1/389	7/28832	0.142857	10.5883	2.96704	0.0907149	0.281159	0.234205	Slc28a3	1
GO:0015864	GO:0015864	pyrimidine nucleoside transport	1/389	7/28832	0.142857	10.5883	2.96704	0.0907149	0.281159	0.234205	Slc28a3	1
GO:0034093	GO:0034093	positive regulation of maintenance of sister chromatid cohesion	1/389	7/28832	0.142857	10.5883	2.96704	0.0907149	0.281159	0.234205	Bub1	1
GO:0034105	GO:0034105	positive regulation of tissue remodeling	1/389	7/28832	0.142857	10.5883	2.96704	0.0907149	0.281159	0.234205	Il18	1
GO:0035166	GO:0035166	post-embryonic hemopoiesis	1/389	7/28832	0.142857	10.5883	2.96704	0.0907149	0.281159	0.234205	Myo1e	1
GO:0036166	GO:0036166	phenotypic switching	1/389	7/28832	0.142857	10.5883	2.96704	0.0907149	0.281159	0.234205	Ehmt2	1
GO:0039533	GO:0039533	regulation of MDA-5 signaling pathway	1/389	7/28832	0.142857	10.5883	2.96704	0.0907149	0.281159	0.234205	Ankrd17	1
GO:0042746	GO:0042746	circadian sleep/wake cycle	wakefulness	1/389	7/28832	0.142857	10.5883	2.96704	0.0907149	0.281159	0.234205	Ptger4	1
GO:0042780	GO:0042780	tRNA 3'-end processing	1/389	7/28832	0.142857	10.5883	2.96704	0.0907149	0.281159	0.234205	Ssb	1
GO:0044860	GO:0044860	protein localization to plasma membrane raft	1/389	7/28832	0.142857	10.5883	2.96704	0.0907149	0.281159	0.234205	Myadm	1
GO:0045630	GO:0045630	positive regulation of T-helper 2 cell differentiation	1/389	7/28832	0.142857	10.5883	2.96704	0.0907149	0.281159	0.234205	Il18	1
GO:0045650	GO:0045650	negative regulation of macrophage differentiation	1/389	7/28832	0.142857	10.5883	2.96704	0.0907149	0.281159	0.234205	Thoc5	1
GO:0048387	GO:0048387	negative regulation of retinoic acid receptor signaling pathway	1/389	7/28832	0.142857	10.5883	2.96704	0.0907149	0.281159	0.234205	Cnot1	1
GO:0048859	GO:0048859	formation of anatomical boundary	1/389	7/28832	0.142857	10.5883	2.96704	0.0907149	0.281159	0.234205	Smad4	1
GO:0050861	GO:0050861	positive regulation of B cell receptor signaling pathway	1/389	7/28832	0.142857	10.5883	2.96704	0.0907149	0.281159	0.234205	Foxp1	1
GO:0051140	GO:0051140	regulation of NK T cell proliferation	1/389	7/28832	0.142857	10.5883	2.96704	0.0907149	0.281159	0.234205	Il18	1
GO:0060029	GO:0060029	convergent extension involved in organogenesis	1/389	7/28832	0.142857	10.5883	2.96704	0.0907149	0.281159	0.234205	Dvl2	1
GO:0060482	GO:0060482	lobar bronchus development	1/389	7/28832	0.142857	10.5883	2.96704	0.0907149	0.281159	0.234205	Foxp1	1
GO:0060501	GO:0060501	positive regulation of epithelial cell proliferation involved in lung morphogenesis	1/389	7/28832	0.142857	10.5883	2.96704	0.0907149	0.281159	0.234205	Srsf6	1
GO:0060763	GO:0060763	mammary duct terminal end bud growth	1/389	7/28832	0.142857	10.5883	2.96704	0.0907149	0.281159	0.234205	Slc12a2	1
GO:0061072	GO:0061072	iris morphogenesis	1/389	7/28832	0.142857	10.5883	2.96704	0.0907149	0.281159	0.234205	Vhl	1
GO:0061470	GO:0061470	T follicular helper cell differentiation	1/389	7/28832	0.142857	10.5883	2.96704	0.0907149	0.281159	0.234205	Foxp1	1
GO:0090461	GO:0090461	intracellular glutamate homeostasis	1/389	7/28832	0.142857	10.5883	2.96704	0.0907149	0.281159	0.234205	Fmr1	1
GO:0097411	GO:0097411	hypoxia-inducible factor-1alpha signaling pathway	1/389	7/28832	0.142857	10.5883	2.96704	0.0907149	0.281159	0.234205	Vhl	1
GO:0098977	GO:0098977	inhibitory chemical synaptic transmission	1/389	7/28832	0.142857	10.5883	2.96704	0.0907149	0.281159	0.234205	Fmr1	1
GO:0099140	GO:0099140	presynaptic actin cytoskeleton organization	1/389	7/28832	0.142857	10.5883	2.96704	0.0907149	0.281159	0.234205	Pfn2	1
GO:0120040	GO:0120040	regulation of macrophage proliferation	1/389	7/28832	0.142857	10.5883	2.96704	0.0907149	0.281159	0.234205	Il33	1
GO:0150003	GO:0150003	regulation of spontaneous synaptic transmission	1/389	7/28832	0.142857	10.5883	2.96704	0.0907149	0.281159	0.234205	Slc12a2	1
GO:1901509	GO:1901509	regulation of endothelial tube morphogenesis	1/389	7/28832	0.142857	10.5883	2.96704	0.0907149	0.281159	0.234205	Foxp1	1
GO:1903243	GO:1903243	negative regulation of cardiac muscle hypertrophy in response to stress	1/389	7/28832	0.142857	10.5883	2.96704	0.0907149	0.281159	0.234205	Smad3	1
GO:1903575	GO:1903575	cornified envelope assembly	1/389	7/28832	0.142857	10.5883	2.96704	0.0907149	0.281159	0.234205	Dmkn	1
GO:1903959	GO:1903959	regulation of monoatomic anion transmembrane transport	1/389	7/28832	0.142857	10.5883	2.96704	0.0907149	0.281159	0.234205	Tcaf1	1
GO:1904293	GO:1904293	negative regulation of ERAD pathway	1/389	7/28832	0.142857	10.5883	2.96704	0.0907149	0.281159	0.234205	Svip	1
GO:1904781	GO:1904781	positive regulation of protein localization to centrosome	1/389	7/28832	0.142857	10.5883	2.96704	0.0907149	0.281159	0.234205	Mark4	1
GO:1905050	GO:1905050	positive regulation of metallopeptidase activity	1/389	7/28832	0.142857	10.5883	2.96704	0.0907149	0.281159	0.234205	Mbp	1
GO:1990048	GO:1990048	anterograde neuronal dense core vesicle transport	1/389	7/28832	0.142857	10.5883	2.96704	0.0907149	0.281159	0.234205	Trim46	1
GO:2001286	GO:2001286	regulation of caveolin-mediated endocytosis	1/389	7/28832	0.142857	10.5883	2.96704	0.0907149	0.281159	0.234205	Nedd4l	1
GO:0002792	GO:0002792	negative regulation of peptide secretion	3/389	79/28832	0.0379747	2.81462	1.88875	0.0913042	0.282317	0.23517	Mup11/Mup1/Ptger4	3
GO:0019080	GO:0019080	viral gene expression	3/389	79/28832	0.0379747	2.81462	1.88875	0.0913042	0.282317	0.23517	Ssb/Gtf2b/Eif3d	3
GO:0045669	GO:0045669	positive regulation of osteoblast differentiation	3/389	79/28832	0.0379747	2.81462	1.88875	0.0913042	0.282317	0.23517	Smad5/Smad1/Ptger4	3
GO:1903034	GO:1903034	regulation of response to wounding	5/389	177/28832	0.0282486	2.09374	1.70693	0.0923933	0.28546	0.237788	Smad3/Il33/Slc12a2/Ptger4/Srsf6	5
GO:0007020	GO:0007020	microtubule nucleation	2/389	38/28832	0.0526316	3.90096	2.09266	0.0929482	0.285603	0.237907	Pde4dip/Tubgcp6	2
GO:0032197	GO:0032197	retrotransposition	2/389	38/28832	0.0526316	3.90096	2.09266	0.0929482	0.285603	0.237907	Tex15/Spin1	2
GO:0032212	GO:0032212	positive regulation of telomere maintenance via telomerase	2/389	38/28832	0.0526316	3.90096	2.09266	0.0929482	0.285603	0.237907	Xrcc5/Pnkp	2
GO:0045920	GO:0045920	negative regulation of exocytosis	2/389	38/28832	0.0526316	3.90096	2.09266	0.0929482	0.285603	0.237907	Stxbp3/Fmr1	2
GO:0051150	GO:0051150	regulation of smooth muscle cell differentiation	2/389	38/28832	0.0526316	3.90096	2.09266	0.0929482	0.285603	0.237907	Tmsb4x/Ankrd17	2
GO:0051353	GO:0051353	positive regulation of oxidoreductase activity	2/389	38/28832	0.0526316	3.90096	2.09266	0.0929482	0.285603	0.237907	S100a1/Terf2	2
GO:0071539	GO:0071539	protein localization to centrosome	2/389	38/28832	0.0526316	3.90096	2.09266	0.0929482	0.285603	0.237907	Mark4/Snx10	2
GO:0002062	GO:0002062	chondrocyte differentiation	4/389	127/28832	0.0314961	2.33443	1.76253	0.0934581	0.286722	0.238839	Tgfbi/Smad3/Atf2/Sulf2	4
GO:0014897	GO:0014897	striated muscle hypertrophy	4/389	127/28832	0.0314961	2.33443	1.76253	0.0934581	0.286722	0.238839	Smad3/Smad1/Smad4/Foxp1	4
GO:0043491	GO:0043491	phosphatidylinositol 3-kinase/protein kinase B signal transduction	8/389	342/28832	0.0233918	1.73376	1.59639	0.0936253	0.28701	0.239079	Mup11/Mup1/Nedd4/Tspyl5/Phlda3/Il18/Bag4/Stk11	8
GO:0048332	GO:0048332	mesoderm morphogenesis	3/389	80/28832	0.0375	2.77943	1.86385	0.0939602	0.287813	0.239748	Smad3/Smad1/Smad2	3
GO:0006310	GO:0006310	DNA recombination	8/389	343/28832	0.0233236	1.72871	1.58773	0.0948034	0.289943	0.241522	Fus/Top3b/Xrcc5/Tex15/Terf2/Nabp2/Foxp1/Rpa1	8
GO:0097193	GO:0097193	intrinsic apoptotic signaling pathway	8/389	343/28832	0.0233236	1.72871	1.58773	0.0948034	0.289943	0.241522	Rps3/Nol3/Atf2/Phlda3/Fnip2/Stk11/Bub1/Ddx5	8
GO:0001704	GO:0001704	formation of primary germ layer	4/389	128/28832	0.03125	2.3162	1.7453	0.0955045	0.291634	0.242931	Smad3/Smad1/Smad2/Hsbp1	4
GO:0032602	GO:0032602	chemokine production	4/389	128/28832	0.03125	2.3162	1.7453	0.0955045	0.291634	0.242931	Il33/Il18/Foxp1/Mbp	4
GO:0042093	GO:0042093	T-helper cell differentiation	3/389	81/28832	0.037037	2.74512	1.83932	0.0966478	0.293636	0.244599	Ptger4/Il18/Foxp1	3
GO:0062208	GO:0062208	positive regulation of pattern recognition receptor signaling pathway	3/389	81/28832	0.037037	2.74512	1.83932	0.0966478	0.293636	0.244599	Zdhhc9/Mark4/Ankrd17	3
GO:1902017	GO:1902017	regulation of cilium assembly	3/389	81/28832	0.037037	2.74512	1.83932	0.0966478	0.293636	0.244599	Cdkl5/Mark4/Ttbk2	3
GO:0071559	GO:0071559	response to transforming growth factor beta	7/389	288/28832	0.0243056	1.80149	1.59864	0.0966494	0.293636	0.244599	Smad5/Smad3/Smad1/Zmiz1/Smad2/Smad4/Stk11	7
GO:0003203	GO:0003203	endocardial cushion morphogenesis	2/389	39/28832	0.0512821	3.80094	2.04696	0.0971317	0.293636	0.244599	Smad2/Smad4	2
GO:0030431	GO:0030431	sleep	2/389	39/28832	0.0512821	3.80094	2.04696	0.0971317	0.293636	0.244599	Ptger4/Il18	2
GO:0032196	GO:0032196	transposition	2/389	39/28832	0.0512821	3.80094	2.04696	0.0971317	0.293636	0.244599	Tex15/Spin1	2
GO:0033032	GO:0033032	regulation of myeloid cell apoptotic process	2/389	39/28832	0.0512821	3.80094	2.04696	0.0971317	0.293636	0.244599	Il18/Thra	2
GO:0035794	GO:0035794	positive regulation of mitochondrial membrane permeability	2/389	39/28832	0.0512821	3.80094	2.04696	0.0971317	0.293636	0.244599	Atf2/Bloc1s2	2
GO:0045023	GO:0045023	G0 to G1 transition	2/389	39/28832	0.0512821	3.80094	2.04696	0.0971317	0.293636	0.244599	Phf10/Smarcc1	2
GO:0048169	GO:0048169	regulation of long-term neuronal synaptic plasticity	2/389	39/28832	0.0512821	3.80094	2.04696	0.0971317	0.293636	0.244599	S100b/Fmr1	2
GO:0099149	GO:0099149	regulation of postsynaptic neurotransmitter receptor internalization	2/389	39/28832	0.0512821	3.80094	2.04696	0.0971317	0.293636	0.244599	Nedd4/Nedd4l	2
GO:1905508	GO:1905508	protein localization to microtubule organizing center	2/389	39/28832	0.0512821	3.80094	2.04696	0.0971317	0.293636	0.244599	Mark4/Snx10	2
GO:0060562	GO:0060562	epithelial tube morphogenesis	9/389	403/28832	0.0223325	1.65525	1.54915	0.0974686	0.294063	0.244954	Smad3/Brpf1/Slc12a2/Smad4/Dvl2/Mthfd1/Commd5/Foxp1/Pbx1	9
GO:0072006	GO:0072006	nephron development	5/389	180/28832	0.0277778	2.05884	1.6665	0.0974831	0.294063	0.244954	Smad4/Commd5/Myo1e/Sulf2/Pbx1	5
GO:0014896	GO:0014896	muscle hypertrophy	4/389	129/28832	0.0310078	2.29824	1.72824	0.097572	0.294063	0.244954	Smad3/Smad1/Smad4/Foxp1	4
GO:0045582	GO:0045582	positive regulation of T cell differentiation	4/389	129/28832	0.0310078	2.29824	1.72824	0.097572	0.294063	0.244954	Zmiz1/Phf10/Smarcc1/Il18	4
GO:0048738	GO:0048738	cardiac muscle tissue development	7/389	289/28832	0.0242215	1.79525	1.58899	0.0979725	0.295043	0.245771	Smad1/Ppp1r13l/Hnrnpu/Smad4/Mbd3/Mybpc3/Foxp1	7
GO:0007178	GO:0007178	cell surface receptor protein serine/threonine kinase signaling pathway	9/389	404/28832	0.0222772	1.65115	1.5414	0.0985772	0.296637	0.247099	Smad5/Smad3/Smad1/Zmiz1/Atf2/Smad2/Smad4/Stk11/Ddx5	9
GO:0001541	GO:0001541	ovarian follicle development	3/389	82/28832	0.0365854	2.71164	1.81517	0.0993664	0.297162	0.247535	Bcas2/Ptger4/Smad4	3
GO:0002294	GO:0002294	CD4-positive	alpha-beta T cell differentiation involved in immune response	3/389	82/28832	0.0365854	2.71164	1.81517	0.0993664	0.297162	0.247535	Ptger4/Il18/Foxp1	3
GO:0006900	GO:0006900	vesicle budding from membrane	3/389	82/28832	0.0365854	2.71164	1.81517	0.0993664	0.297162	0.247535	Sec24c/Sec16a/Trappc6b	3
GO:0014009	GO:0014009	glial cell proliferation	3/389	82/28832	0.0365854	2.71164	1.81517	0.0993664	0.297162	0.247535	Il33/Nfix/Ufl1	3
GO:0071384	GO:0071384	cellular response to corticosteroid stimulus	3/389	82/28832	0.0365854	2.71164	1.81517	0.0993664	0.297162	0.247535	Hnrnpu/Serpinf1/Smyd3	3
GO:0035821	GO:0035821	modulation of process of another organism	4/389	130/28832	0.0307692	2.28056	1.71133	0.0996602	0.297162	0.247535	Ythdc2/Zdhhc9/Trim56/Fmr1	4
GO:0006163	GO:0006163	purine nucleotide metabolic process	10/389	465/28832	0.0215054	1.59394	1.51001	0.10087	0.297162	0.247535	Tmsb4x/Gtpbp1/Nqo1/Gucy2e/Nudt16/Ampd1/Mthfd1/Pde7b/Arl2/Pfkfb1	10
GO:0006884	GO:0006884	cell volume homeostasis	2/389	40/28832	0.05	3.70591	2.00274	0.101367	0.297162	0.247535	Slc12a1/Slc12a2	2
GO:0010714	GO:0010714	positive regulation of collagen metabolic process	2/389	40/28832	0.05	3.70591	2.00274	0.101367	0.297162	0.247535	Il18/Larp6	2
GO:0030212	GO:0030212	hyaluronan metabolic process	2/389	40/28832	0.05	3.70591	2.00274	0.101367	0.297162	0.247535	Habp4/Ptger4	2
GO:2000649	GO:2000649	regulation of sodium ion transmembrane transporter activity	2/389	40/28832	0.05	3.70591	2.00274	0.101367	0.297162	0.247535	Nedd4/Nedd4l	2
GO:0072329	GO:0072329	monocarboxylic acid catabolic process	4/389	131/28832	0.0305344	2.26315	1.69457	0.101769	0.297162	0.247535	Ehhadh/Cpt2/Pex13/Lipe	4
GO:0007626	GO:0007626	locomotory behavior	7/389	292/28832	0.0239726	1.77681	1.56025	0.102001	0.297162	0.247535	Mup11/Mup1/Gng7/Gigyf2/Fmr1/Pex13/Mta1	7
GO:0002293	GO:0002293	alpha-beta T cell differentiation involved in immune response	3/389	83/28832	0.0361446	2.67897	1.79138	0.102116	0.297162	0.247535	Ptger4/Il18/Foxp1	3
GO:0071347	GO:0071347	cellular response to interleukin-1	3/389	83/28832	0.0361446	2.67897	1.79138	0.102116	0.297162	0.247535	Tank/Rps6ka4/Otud4	3
GO:1901880	GO:1901880	negative regulation of protein depolymerization	3/389	83/28832	0.0361446	2.67897	1.79138	0.102116	0.297162	0.247535	Katnb1/Mid1ip1/Ttbk2	3
GO:0000725	GO:0000725	recombinational repair	5/389	183/28832	0.0273224	2.02509	1.62686	0.102712	0.297162	0.247535	Fus/Xrcc5/Tex15/Nabp2/Rpa1	5
GO:0031960	GO:0031960	response to corticosteroid	5/389	183/28832	0.0273224	2.02509	1.62686	0.102712	0.297162	0.247535	Hnrnpu/Serpinf1/Smyd3/Rpl27/Pfkfb1	5
GO:0000055	GO:0000055	ribosomal large subunit export from nucleus	1/389	8/28832	0.125	9.26478	2.73411	0.102986	0.297162	0.247535	Nmd3	1
GO:0000447	GO:0000447	endonucleolytic cleavage in ITS1 to separate SSU-rRNA from 5.8S rRNA and LSU-rRNA from tricistronic rRNA transcript (SSU-rRNA	5.8S rRNA	LSU-rRNA)	1/389	8/28832	0.125	9.26478	2.73411	0.102986	0.297162	0.247535	Rrs1	1
GO:0002154	GO:0002154	thyroid hormone receptor signaling pathway	1/389	8/28832	0.125	9.26478	2.73411	0.102986	0.297162	0.247535	Thra	1
GO:0002191	GO:0002191	cap-dependent translational initiation	1/389	8/28832	0.125	9.26478	2.73411	0.102986	0.297162	0.247535	Eif3d	1
GO:0003348	GO:0003348	cardiac endothelial cell differentiation	1/389	8/28832	0.125	9.26478	2.73411	0.102986	0.297162	0.247535	Smad4	1
GO:0006198	GO:0006198	cAMP catabolic process	1/389	8/28832	0.125	9.26478	2.73411	0.102986	0.297162	0.247535	Pde7b	1
GO:0010603	GO:0010603	regulation of cytoplasmic mRNA processing body assembly	1/389	8/28832	0.125	9.26478	2.73411	0.102986	0.297162	0.247535	Cnot1	1
GO:0010616	GO:0010616	negative regulation of cardiac muscle adaptation	1/389	8/28832	0.125	9.26478	2.73411	0.102986	0.297162	0.247535	Smad3	1
GO:0010835	GO:0010835	regulation of protein ADP-ribosylation	1/389	8/28832	0.125	9.26478	2.73411	0.102986	0.297162	0.247535	Pnkp	1
GO:0010923	GO:0010923	negative regulation of phosphatase activity	1/389	8/28832	0.125	9.26478	2.73411	0.102986	0.297162	0.247535	Bag4	1
GO:0031033	GO:0031033	myosin filament organization	1/389	8/28832	0.125	9.26478	2.73411	0.102986	0.297162	0.247535	Mybpc3	1
GO:0032025	GO:0032025	response to cobalt ion	1/389	8/28832	0.125	9.26478	2.73411	0.102986	0.297162	0.247535	Serpinf1	1
GO:0032071	GO:0032071	regulation of endodeoxyribonuclease activity	1/389	8/28832	0.125	9.26478	2.73411	0.102986	0.297162	0.247535	Rps3	1
GO:0032489	GO:0032489	regulation of Cdc42 protein signal transduction	1/389	8/28832	0.125	9.26478	2.73411	0.102986	0.297162	0.247535	Rit2	1
GO:0036260	GO:0036260	RNA capping	1/389	8/28832	0.125	9.26478	2.73411	0.102986	0.297162	0.247535	Rngtt	1
GO:0036289	GO:0036289	peptidyl-serine autophosphorylation	1/389	8/28832	0.125	9.26478	2.73411	0.102986	0.297162	0.247535	Mark3	1
GO:0038172	GO:0038172	interleukin-33-mediated signaling pathway	1/389	8/28832	0.125	9.26478	2.73411	0.102986	0.297162	0.247535	Il33	1
GO:0039536	GO:0039536	negative regulation of RIG-I signaling pathway	1/389	8/28832	0.125	9.26478	2.73411	0.102986	0.297162	0.247535	Sec14l1	1
GO:0043504	GO:0043504	mitochondrial DNA repair	1/389	8/28832	0.125	9.26478	2.73411	0.102986	0.297162	0.247535	Dna2	1
GO:0060027	GO:0060027	convergent extension involved in gastrulation	1/389	8/28832	0.125	9.26478	2.73411	0.102986	0.297162	0.247535	Dvl2	1
GO:0060245	GO:0060245	detection of cell density	1/389	8/28832	0.125	9.26478	2.73411	0.102986	0.297162	0.247535	Atf2	1
GO:0060267	GO:0060267	positive regulation of respiratory burst	1/389	8/28832	0.125	9.26478	2.73411	0.102986	0.297162	0.247535	Rps19	1
GO:0060268	GO:0060268	negative regulation of respiratory burst	1/389	8/28832	0.125	9.26478	2.73411	0.102986	0.297162	0.247535	Rps19	1
GO:0060992	GO:0060992	response to fungicide	1/389	8/28832	0.125	9.26478	2.73411	0.102986	0.297162	0.247535	Ehmt2	1
GO:0062196	GO:0062196	regulation of lysosome size	1/389	8/28832	0.125	9.26478	2.73411	0.102986	0.297162	0.247535	Bloc1s2	1
GO:0070973	GO:0070973	protein localization to endoplasmic reticulum exit site	1/389	8/28832	0.125	9.26478	2.73411	0.102986	0.297162	0.247535	Sec16a	1
GO:0071918	GO:0071918	urea transmembrane transport	1/389	8/28832	0.125	9.26478	2.73411	0.102986	0.297162	0.247535	Slc12a1	1
GO:0090063	GO:0090063	positive regulation of microtubule nucleation	1/389	8/28832	0.125	9.26478	2.73411	0.102986	0.297162	0.247535	Pde4dip	1
GO:0090069	GO:0090069	regulation of ribosome biogenesis	1/389	8/28832	0.125	9.26478	2.73411	0.102986	0.297162	0.247535	Nudt16	1
GO:0099187	GO:0099187	presynaptic cytoskeleton organization	1/389	8/28832	0.125	9.26478	2.73411	0.102986	0.297162	0.247535	Pfn2	1
GO:0140639	GO:0140639	positive regulation of pyroptotic inflammatory response	1/389	8/28832	0.125	9.26478	2.73411	0.102986	0.297162	0.247535	Zdhhc9	1
GO:0150012	GO:0150012	positive regulation of neuron projection arborization	1/389	8/28832	0.125	9.26478	2.73411	0.102986	0.297162	0.247535	Dvl2	1
GO:1902425	GO:1902425	positive regulation of attachment of mitotic spindle microtubules to kinetochore	1/389	8/28832	0.125	9.26478	2.73411	0.102986	0.297162	0.247535	Hnrnpu	1
GO:2000254	GO:2000254	regulation of male germ cell proliferation	1/389	8/28832	0.125	9.26478	2.73411	0.102986	0.297162	0.247535	Il18	1
GO:2000554	GO:2000554	regulation of T-helper 1 cell cytokine production	1/389	8/28832	0.125	9.26478	2.73411	0.102986	0.297162	0.247535	Il18	1
GO:2000556	GO:2000556	positive regulation of T-helper 1 cell cytokine production	1/389	8/28832	0.125	9.26478	2.73411	0.102986	0.297162	0.247535	Il18	1
GO:2000659	GO:2000659	regulation of interleukin-1-mediated signaling pathway	1/389	8/28832	0.125	9.26478	2.73411	0.102986	0.297162	0.247535	Otud4	1
GO:2000675	GO:2000675	negative regulation of type B pancreatic cell apoptotic process	1/389	8/28832	0.125	9.26478	2.73411	0.102986	0.297162	0.247535	Srsf6	1
GO:0061041	GO:0061041	regulation of wound healing	4/389	132/28832	0.030303	2.24601	1.67797	0.103899	0.299575	0.249546	Smad3/Slc12a2/Ptger4/Srsf6	4
GO:0002287	GO:0002287	alpha-beta T cell activation involved in immune response	3/389	84/28832	0.0357143	2.64708	1.76794	0.104895	0.301784	0.251385	Ptger4/Il18/Foxp1	3
GO:0003208	GO:0003208	cardiac ventricle morphogenesis	3/389	84/28832	0.0357143	2.64708	1.76794	0.104895	0.301784	0.251385	Ppp1r13l/Smad4/Mybpc3	3
GO:0010611	GO:0010611	regulation of cardiac muscle hypertrophy	3/389	84/28832	0.0357143	2.64708	1.76794	0.104895	0.301784	0.251385	Smad3/Smad4/Foxp1	3
GO:0045089	GO:0045089	positive regulation of innate immune response	9/389	410/28832	0.0219512	1.62699	1.49534	0.105381	0.302637	0.252096	Zdhhc9/Xrcc5/Sec14l1/Trim56/Mark4/Ankrd17/Otud4/Lsm14a/Rps19	9
GO:0006972	GO:0006972	hyperosmotic response	2/389	41/28832	0.0487805	3.61552	1.95992	0.105653	0.302637	0.252096	Xrcc5/Slc12a2	2
GO:0009066	GO:0009066	aspartate family amino acid metabolic process	2/389	41/28832	0.0487805	3.61552	1.95992	0.105653	0.302637	0.252096	Mthfd1/Aass	2
GO:0021799	GO:0021799	cerebral cortex radially oriented cell migration	2/389	41/28832	0.0487805	3.61552	1.95992	0.105653	0.302637	0.252096	Zmiz1/Dcx	2
GO:0052652	GO:0052652	cyclic purine nucleotide metabolic process	2/389	41/28832	0.0487805	3.61552	1.95992	0.105653	0.302637	0.252096	Gucy2e/Pde7b	2
GO:0070306	GO:0070306	lens fiber cell differentiation	2/389	41/28832	0.0487805	3.61552	1.95992	0.105653	0.302637	0.252096	Smad3/Tdrd7	2
GO:0006606	GO:0006606	protein import into nucleus	5/389	185/28832	0.027027	2.0032	1.60084	0.106274	0.303972	0.253208	Il33/Atf2/Heatr3/Kpna2/Ddx5	5
GO:0035725	GO:0035725	sodium ion transmembrane transport	5/389	185/28832	0.027027	2.0032	1.60084	0.106274	0.303972	0.253208	Slc12a1/Slc12a2/Nedd4/Nedd4l/Slc28a3	5
GO:0001889	GO:0001889	liver development	5/389	186/28832	0.0268817	1.99243	1.58796	0.108078	0.308905	0.257318	Smad3/Rpl10/Atf2/Il18/Sulf2	5
GO:0043542	GO:0043542	endothelial cell migration	6/389	241/28832	0.0248963	1.84527	1.54101	0.109108	0.311623	0.259582	Tmsb4x/Plekhg5/Vhl/Serpinf1/Ets1/Foxp1	6
GO:0009187	GO:0009187	cyclic nucleotide metabolic process	2/389	42/28832	0.047619	3.52944	1.91843	0.109988	0.312369	0.260203	Gucy2e/Pde7b	2
GO:0032435	GO:0032435	negative regulation of proteasomal ubiquitin-dependent protein catabolic process	2/389	42/28832	0.047619	3.52944	1.91843	0.109988	0.312369	0.260203	Smarcc1/Rybp	2
GO:0035883	GO:0035883	enteroendocrine cell differentiation	2/389	42/28832	0.047619	3.52944	1.91843	0.109988	0.312369	0.260203	Clock/Vhl	2
GO:0070741	GO:0070741	response to interleukin-6	2/389	42/28832	0.047619	3.52944	1.91843	0.109988	0.312369	0.260203	Traf7/Smad4	2
GO:0060271	GO:0060271	cilium assembly	9/389	414/28832	0.0217391	1.61127	1.46504	0.110062	0.312369	0.260203	Cfap410/Tpgs1/Cdkl5/Mark4/Snx10/Dcx/Ttbk2/Cfap97d1/Dnah1	9
GO:0039531	GO:0039531	regulation of cytoplasmic pattern recognition receptor signaling pathway	4/389	135/28832	0.0296296	2.1961	1.62904	0.110408	0.312369	0.260203	Zdhhc9/Sec14l1/Mark4/Ankrd17	4
GO:0032722	GO:0032722	positive regulation of chemokine production	3/389	86/28832	0.0348837	2.58552	1.72206	0.110541	0.312369	0.260203	Il33/Il18/Mbp	3
GO:0045930	GO:0045930	negative regulation of mitotic cell cycle	6/389	242/28832	0.0247934	1.83764	1.5303	0.110693	0.312369	0.260203	Ythdc2/Atf2/Gigyf2/Nabp2/Bub1/Rpl24	6
GO:0043393	GO:0043393	regulation of protein binding	5/389	188/28832	0.0265957	1.97123	1.56243	0.111729	0.312369	0.260203	Gtf2f1/Ttbk2/Nmd3/Mark3/Ufl1	5
GO:0001649	GO:0001649	osteoblast differentiation	6/389	243/28832	0.0246914	1.83008	1.51964	0.11229	0.312369	0.260203	Smad5/Smad3/Smad1/Ptger4/Smad4/Ddx5	6
GO:0048709	GO:0048709	oligodendrocyte differentiation	4/389	136/28832	0.0294118	2.17995	1.61302	0.112617	0.312369	0.260203	Mobp/Il33/Plp1/Nfix	4
GO:0060048	GO:0060048	cardiac muscle contraction	4/389	136/28832	0.0294118	2.17995	1.61302	0.112617	0.312369	0.260203	Smad5/Ppp1r13l/Nedd4l/Mybpc3	4
GO:0072009	GO:0072009	nephron epithelium development	4/389	136/28832	0.0294118	2.17995	1.61302	0.112617	0.312369	0.260203	Smad4/Commd5/Myo1e/Pbx1	4
GO:0014743	GO:0014743	regulation of muscle hypertrophy	3/389	87/28832	0.0344828	2.5558	1.69961	0.113408	0.312369	0.260203	Smad3/Smad4/Foxp1	3
GO:1905897	GO:1905897	regulation of response to endoplasmic reticulum stress	3/389	87/28832	0.0344828	2.5558	1.69961	0.113408	0.312369	0.260203	Svip/Eif2a/Ufl1	3
GO:0000070	GO:0000070	mitotic sister chromatid segregation	5/389	189/28832	0.026455	1.9608	1.54979	0.113578	0.312369	0.260203	Katnb1/Hnrnpu/Rrs1/Bub1/Lsm14a	5
GO:0061008	GO:0061008	hepaticobiliary system development	5/389	189/28832	0.026455	1.9608	1.54979	0.113578	0.312369	0.260203	Smad3/Rpl10/Atf2/Il18/Sulf2	5
GO:0062207	GO:0062207	regulation of pattern recognition receptor signaling pathway	5/389	189/28832	0.026455	1.9608	1.54979	0.113578	0.312369	0.260203	Zdhhc9/Sec14l1/Mark4/Ankrd17/Otud4	5
GO:0009651	GO:0009651	response to salt stress	2/389	43/28832	0.0465116	3.44736	1.87817	0.114368	0.312369	0.260203	Xrcc5/Nedd4l	2
GO:0030201	GO:0030201	heparan sulfate proteoglycan metabolic process	2/389	43/28832	0.0465116	3.44736	1.87817	0.114368	0.312369	0.260203	Hs6st1/Sulf2	2
GO:0030224	GO:0030224	monocyte differentiation	2/389	43/28832	0.0465116	3.44736	1.87817	0.114368	0.312369	0.260203	Thoc5/Foxp1	2
GO:0046006	GO:0046006	regulation of activated T cell proliferation	2/389	43/28832	0.0465116	3.44736	1.87817	0.114368	0.312369	0.260203	Rps3/Il18	2
GO:0061081	GO:0061081	positive regulation of myeloid leukocyte cytokine production involved in immune response	2/389	43/28832	0.0465116	3.44736	1.87817	0.114368	0.312369	0.260203	Ddx21/Dhx36	2
GO:0061436	GO:0061436	establishment of skin barrier	2/389	43/28832	0.0465116	3.44736	1.87817	0.114368	0.312369	0.260203	Il18/Tmprss13	2
GO:0071398	GO:0071398	cellular response to fatty acid	2/389	43/28832	0.0465116	3.44736	1.87817	0.114368	0.312369	0.260203	Xrcc5/Foxp1	2
GO:0051346	GO:0051346	negative regulation of hydrolase activity	4/389	137/28832	0.0291971	2.16404	1.59713	0.114846	0.312369	0.260203	Serpinf1/Terf2/Bag4/Arl2	4
GO:0000912	GO:0000912	assembly of actomyosin apparatus involved in cytokinesis	1/389	9/28832	0.111111	8.23536	2.5388	0.115092	0.312369	0.260203	Iqgap2	1
GO:0000915	GO:0000915	actomyosin contractile ring assembly	1/389	9/28832	0.111111	8.23536	2.5388	0.115092	0.312369	0.260203	Iqgap2	1
GO:0001839	GO:0001839	neural plate morphogenesis	1/389	9/28832	0.111111	8.23536	2.5388	0.115092	0.312369	0.260203	Dvl2	1
GO:0003190	GO:0003190	atrioventricular valve formation	1/389	9/28832	0.111111	8.23536	2.5388	0.115092	0.312369	0.260203	Smad4	1
GO:0006265	GO:0006265	DNA topological change	1/389	9/28832	0.111111	8.23536	2.5388	0.115092	0.312369	0.260203	Top3b	1
GO:0008216	GO:0008216	spermidine metabolic process	1/389	9/28832	0.111111	8.23536	2.5388	0.115092	0.312369	0.260203	Dhps	1
GO:0009396	GO:0009396	folic acid-containing compound biosynthetic process	1/389	9/28832	0.111111	8.23536	2.5388	0.115092	0.312369	0.260203	Mthfd1	1
GO:0014016	GO:0014016	neuroblast differentiation	1/389	9/28832	0.111111	8.23536	2.5388	0.115092	0.312369	0.260203	Nfix	1
GO:0021780	GO:0021780	glial cell fate specification	1/389	9/28832	0.111111	8.23536	2.5388	0.115092	0.312369	0.260203	Nfix	1
GO:0021861	GO:0021861	forebrain radial glial cell differentiation	1/389	9/28832	0.111111	8.23536	2.5388	0.115092	0.312369	0.260203	Nfix	1
GO:0030174	GO:0030174	regulation of DNA-templated DNA replication initiation	1/389	9/28832	0.111111	8.23536	2.5388	0.115092	0.312369	0.260203	Kat7	1
GO:0032264	GO:0032264	IMP salvage	1/389	9/28832	0.111111	8.23536	2.5388	0.115092	0.312369	0.260203	Ampd1	1
GO:0032289	GO:0032289	central nervous system myelin formation	1/389	9/28832	0.111111	8.23536	2.5388	0.115092	0.312369	0.260203	Mobp	1
GO:0034182	GO:0034182	regulation of maintenance of mitotic sister chromatid cohesion	1/389	9/28832	0.111111	8.23536	2.5388	0.115092	0.312369	0.260203	Bub1	1
GO:0039530	GO:0039530	MDA-5 signaling pathway	1/389	9/28832	0.111111	8.23536	2.5388	0.115092	0.312369	0.260203	Ankrd17	1
GO:0042117	GO:0042117	monocyte activation	1/389	9/28832	0.111111	8.23536	2.5388	0.115092	0.312369	0.260203	Foxp1	1
GO:0044837	GO:0044837	actomyosin contractile ring organization	1/389	9/28832	0.111111	8.23536	2.5388	0.115092	0.312369	0.260203	Iqgap2	1
GO:0044838	GO:0044838	cell quiescence	1/389	9/28832	0.111111	8.23536	2.5388	0.115092	0.312369	0.260203	Nfix	1
GO:0045898	GO:0045898	regulation of RNA polymerase II transcription preinitiation complex assembly	1/389	9/28832	0.111111	8.23536	2.5388	0.115092	0.312369	0.260203	Thra	1
GO:0046010	GO:0046010	positive regulation of circadian sleep/wake cycle	non-REM sleep	1/389	9/28832	0.111111	8.23536	2.5388	0.115092	0.312369	0.260203	Ptger4	1
GO:0046880	GO:0046880	regulation of follicle-stimulating hormone secretion	1/389	9/28832	0.111111	8.23536	2.5388	0.115092	0.312369	0.260203	Smad4	1
GO:0051013	GO:0051013	microtubule severing	1/389	9/28832	0.111111	8.23536	2.5388	0.115092	0.312369	0.260203	Katnb1	1
GO:0060264	GO:0060264	regulation of respiratory burst involved in inflammatory response	1/389	9/28832	0.111111	8.23536	2.5388	0.115092	0.312369	0.260203	Rps19	1
GO:0060633	GO:0060633	negative regulation of transcription initiation by RNA polymerase II	1/389	9/28832	0.111111	8.23536	2.5388	0.115092	0.312369	0.260203	Thra	1
GO:0061518	GO:0061518	microglial cell proliferation	1/389	9/28832	0.111111	8.23536	2.5388	0.115092	0.312369	0.260203	Il33	1
GO:0061820	GO:0061820	telomeric D-loop disassembly	1/389	9/28832	0.111111	8.23536	2.5388	0.115092	0.312369	0.260203	Terf2	1
GO:0062176	GO:0062176	R-loop processing	1/389	9/28832	0.111111	8.23536	2.5388	0.115092	0.312369	0.260203	Ddx21	1
GO:0070995	GO:0070995	NADPH oxidation	1/389	9/28832	0.111111	8.23536	2.5388	0.115092	0.312369	0.260203	Nqo1	1
GO:0090657	GO:0090657	telomeric loop disassembly	1/389	9/28832	0.111111	8.23536	2.5388	0.115092	0.312369	0.260203	Terf2	1
GO:0097402	GO:0097402	neuroblast migration	1/389	9/28832	0.111111	8.23536	2.5388	0.115092	0.312369	0.260203	Nfix	1
GO:0110076	GO:0110076	negative regulation of ferroptosis	1/389	9/28832	0.111111	8.23536	2.5388	0.115092	0.312369	0.260203	Nqo1	1
GO:0180012	GO:0180012	co-transcriptional RNA 3'-end processing	cleavage and polyadenylation pathway	1/389	9/28832	0.111111	8.23536	2.5388	0.115092	0.312369	0.260203	Zcchc8	1
GO:1900125	GO:1900125	regulation of hyaluronan biosynthetic process	1/389	9/28832	0.111111	8.23536	2.5388	0.115092	0.312369	0.260203	Ptger4	1
GO:1901534	GO:1901534	positive regulation of hematopoietic progenitor cell differentiation	1/389	9/28832	0.111111	8.23536	2.5388	0.115092	0.312369	0.260203	Dhx36	1
GO:1901642	GO:1901642	nucleoside transmembrane transport	1/389	9/28832	0.111111	8.23536	2.5388	0.115092	0.312369	0.260203	Slc28a3	1
GO:1903298	GO:1903298	negative regulation of hypoxia-induced intrinsic apoptotic signaling pathway	1/389	9/28832	0.111111	8.23536	2.5388	0.115092	0.312369	0.260203	Nol3	1
GO:1903608	GO:1903608	protein localization to cytoplasmic stress granule	1/389	9/28832	0.111111	8.23536	2.5388	0.115092	0.312369	0.260203	Ssb	1
GO:1904153	GO:1904153	negative regulation of retrograde protein transport	ER to cytosol	1/389	9/28832	0.111111	8.23536	2.5388	0.115092	0.312369	0.260203	Svip	1
GO:1904304	GO:1904304	regulation of gastro-intestinal system smooth muscle contraction	1/389	9/28832	0.111111	8.23536	2.5388	0.115092	0.312369	0.260203	Ptger4	1
GO:1904823	GO:1904823	purine nucleobase transmembrane transport	1/389	9/28832	0.111111	8.23536	2.5388	0.115092	0.312369	0.260203	Slc28a3	1
GO:1905936	GO:1905936	regulation of germ cell proliferation	1/389	9/28832	0.111111	8.23536	2.5388	0.115092	0.312369	0.260203	Il18	1
GO:2000354	GO:2000354	regulation of ovarian follicle development	1/389	9/28832	0.111111	8.23536	2.5388	0.115092	0.312369	0.260203	Ptger4	1
GO:2000391	GO:2000391	positive regulation of neutrophil extravasation	1/389	9/28832	0.111111	8.23536	2.5388	0.115092	0.312369	0.260203	Ptger4	1
GO:2000601	GO:2000601	positive regulation of Arp2/3 complex-mediated actin nucleation	1/389	9/28832	0.111111	8.23536	2.5388	0.115092	0.312369	0.260203	Brk1	1
GO:2000726	GO:2000726	negative regulation of cardiac muscle cell differentiation	1/389	9/28832	0.111111	8.23536	2.5388	0.115092	0.312369	0.260203	Smad4	1
GO:2000794	GO:2000794	regulation of epithelial cell proliferation involved in lung morphogenesis	1/389	9/28832	0.111111	8.23536	2.5388	0.115092	0.312369	0.260203	Srsf6	1
GO:0050851	GO:0050851	antigen receptor-mediated signaling pathway	5/389	190/28832	0.0263158	1.95048	1.53722	0.11544	0.313099	0.260811	Rps3/Mog/Stk11/Rnf31/Foxp1	5
GO:0045661	GO:0045661	regulation of myoblast differentiation	3/389	88/28832	0.0340909	2.52676	1.67747	0.116302	0.314568	0.262035	Phf10/Smarcc1/Il18	3
GO:0048663	GO:0048663	neuron fate commitment	3/389	88/28832	0.0340909	2.52676	1.67747	0.116302	0.314568	0.262035	Ehmt2/Smad4/Nfix	3
GO:0060998	GO:0060998	regulation of dendritic spine development	3/389	88/28832	0.0340909	2.52676	1.67747	0.116302	0.314568	0.262035	Cdkl5/Dhx36/Fmr1	3
GO:2000107	GO:2000107	negative regulation of leukocyte apoptotic process	3/389	88/28832	0.0340909	2.52676	1.67747	0.116302	0.314568	0.262035	Vhl/Il18/Foxp1	3
GO:0043271	GO:0043271	negative regulation of monoatomic ion transport	4/389	138/28832	0.0289855	2.14836	1.58138	0.117094	0.316493	0.263638	Sestd1/Nedd4/Nedd4l/Fmr1	4
GO:0021955	GO:0021955	central nervous system neuron axonogenesis	2/389	44/28832	0.0454545	3.36901	1.8391	0.118792	0.319547	0.266182	Dclk1/Dcx	2
GO:0031124	GO:0031124	mRNA 3'-end processing	2/389	44/28832	0.0454545	3.36901	1.8391	0.118792	0.319547	0.266182	Dhx36/Zcchc8	2
GO:0046461	GO:0046461	neutral lipid catabolic process	2/389	44/28832	0.0454545	3.36901	1.8391	0.118792	0.319547	0.266182	Dgkd/Lipe	2
GO:0046464	GO:0046464	acylglycerol catabolic process	2/389	44/28832	0.0454545	3.36901	1.8391	0.118792	0.319547	0.266182	Dgkd/Lipe	2
GO:0051154	GO:0051154	negative regulation of striated muscle cell differentiation	2/389	44/28832	0.0454545	3.36901	1.8391	0.118792	0.319547	0.266182	Smad4/Foxp1	2
GO:0097484	GO:0097484	dendrite extension	2/389	44/28832	0.0454545	3.36901	1.8391	0.118792	0.319547	0.266182	Nedd4l/Stk11	2
GO:0060047	GO:0060047	heart contraction	6/389	247/28832	0.0242915	1.80044	1.4775	0.118793	0.319547	0.266182	Smad5/Ppp1r13l/Nedd4l/S100a1/Mybpc3/Thra	6
GO:0051170	GO:0051170	import into nucleus	5/389	192/28832	0.0260417	1.93016	1.51231	0.119209	0.320199	0.266725	Il33/Atf2/Heatr3/Kpna2/Ddx5	5
GO:1903578	GO:1903578	regulation of ATP metabolic process	3/389	89/28832	0.0337079	2.49837	1.65563	0.119224	0.320199	0.266725	Tmsb4x/Arl2/Pfkfb1	3
GO:0009791	GO:0009791	post-embryonic development	4/389	139/28832	0.028777	2.1329	1.56577	0.119362	0.320199	0.266725	Smad2/Ppp1r13l/Gigyf2/Myo1e	4
GO:0090090	GO:0090090	negative regulation of canonical Wnt signaling pathway	4/389	139/28832	0.028777	2.1329	1.56577	0.119362	0.320199	0.266725	Amer2/Smad4/Asb15/Stk11	4
GO:0002292	GO:0002292	T cell differentiation involved in immune response	3/389	90/28832	0.0333333	2.47061	1.63409	0.122173	0.327294	0.272636	Ptger4/Il18/Foxp1	3
GO:0072078	GO:0072078	nephron tubule morphogenesis	3/389	90/28832	0.0333333	2.47061	1.63409	0.122173	0.327294	0.272636	Smad4/Commd5/Pbx1	3
GO:0009150	GO:0009150	purine ribonucleotide metabolic process	8/389	365/28832	0.0219178	1.62451	1.40421	0.122834	0.32802	0.27324	Tmsb4x/Gtpbp1/Gucy2e/Ampd1/Mthfd1/Pde7b/Arl2/Pfkfb1	8
GO:0010453	GO:0010453	regulation of cell fate commitment	2/389	45/28832	0.0444444	3.29414	1.80113	0.123258	0.32802	0.27324	Mbd3/Mta1	2
GO:0032527	GO:0032527	protein exit from endoplasmic reticulum	2/389	45/28832	0.0444444	3.29414	1.80113	0.123258	0.32802	0.27324	Svip/Sec16a	2
GO:0050685	GO:0050685	positive regulation of mRNA processing	2/389	45/28832	0.0444444	3.29414	1.80113	0.123258	0.32802	0.27324	Dhx36/Cirbp	2
GO:0055078	GO:0055078	sodium ion homeostasis	2/389	45/28832	0.0444444	3.29414	1.80113	0.123258	0.32802	0.27324	Slc12a1/Slc12a2	2
GO:0072595	GO:0072595	maintenance of protein localization in organelle	2/389	45/28832	0.0444444	3.29414	1.80113	0.123258	0.32802	0.27324	Hnrnpu/Arl2	2
GO:0002720	GO:0002720	positive regulation of cytokine production involved in immune response	3/389	91/28832	0.032967	2.44346	1.61284	0.125149	0.32802	0.27324	Ddx21/Dhx36/Il18	3
GO:0060337	GO:0060337	type I interferon-mediated signaling pathway	3/389	91/28832	0.032967	2.44346	1.61284	0.125149	0.32802	0.27324	Trim56/Gigyf2/Lsm14a	3
GO:0071357	GO:0071357	cellular response to type I interferon	3/389	91/28832	0.032967	2.44346	1.61284	0.125149	0.32802	0.27324	Trim56/Gigyf2/Lsm14a	3
GO:0001866	GO:0001866	NK T cell proliferation	1/389	10/28832	0.1	7.41183	2.37157	0.127035	0.32802	0.27324	Il18	1
GO:0003418	GO:0003418	growth plate cartilage chondrocyte differentiation	1/389	10/28832	0.1	7.41183	2.37157	0.127035	0.32802	0.27324	Atf2	1
GO:0006863	GO:0006863	purine nucleobase transport	1/389	10/28832	0.1	7.41183	2.37157	0.127035	0.32802	0.27324	Slc28a3	1
GO:0014827	GO:0014827	intestine smooth muscle contraction	1/389	10/28832	0.1	7.41183	2.37157	0.127035	0.32802	0.27324	Ptger4	1
GO:0015840	GO:0015840	urea transport	1/389	10/28832	0.1	7.41183	2.37157	0.127035	0.32802	0.27324	Slc12a1	1
GO:0015851	GO:0015851	nucleobase transport	1/389	10/28832	0.1	7.41183	2.37157	0.127035	0.32802	0.27324	Slc28a3	1
GO:0016479	GO:0016479	negative regulation of transcription by RNA polymerase I	1/389	10/28832	0.1	7.41183	2.37157	0.127035	0.32802	0.27324	Maf1	1
GO:0018095	GO:0018095	protein polyglutamylation	1/389	10/28832	0.1	7.41183	2.37157	0.127035	0.32802	0.27324	Tpgs1	1
GO:0019530	GO:0019530	taurine metabolic process	1/389	10/28832	0.1	7.41183	2.37157	0.127035	0.32802	0.27324	Pter	1
GO:0019694	GO:0019694	alkanesulfonate metabolic process	1/389	10/28832	0.1	7.41183	2.37157	0.127035	0.32802	0.27324	Pter	1
GO:0030321	GO:0030321	transepithelial chloride transport	1/389	10/28832	0.1	7.41183	2.37157	0.127035	0.32802	0.27324	Slc12a2	1
GO:0031848	GO:0031848	protection from non-homologous end joining at telomere	1/389	10/28832	0.1	7.41183	2.37157	0.127035	0.32802	0.27324	Terf2	1
GO:0032263	GO:0032263	GMP salvage	1/389	10/28832	0.1	7.41183	2.37157	0.127035	0.32802	0.27324	Ampd1	1
GO:0032819	GO:0032819	positive regulation of natural killer cell proliferation	1/389	10/28832	0.1	7.41183	2.37157	0.127035	0.32802	0.27324	Il18	1
GO:0033029	GO:0033029	regulation of neutrophil apoptotic process	1/389	10/28832	0.1	7.41183	2.37157	0.127035	0.32802	0.27324	Il18	1
GO:0033152	GO:0033152	immunoglobulin V(D)J recombination	1/389	10/28832	0.1	7.41183	2.37157	0.127035	0.32802	0.27324	Foxp1	1
GO:0033684	GO:0033684	regulation of luteinizing hormone secretion	1/389	10/28832	0.1	7.41183	2.37157	0.127035	0.32802	0.27324	Smad4	1
GO:0034091	GO:0034091	regulation of maintenance of sister chromatid cohesion	1/389	10/28832	0.1	7.41183	2.37157	0.127035	0.32802	0.27324	Bub1	1
GO:0035655	GO:0035655	interleukin-18-mediated signaling pathway	1/389	10/28832	0.1	7.41183	2.37157	0.127035	0.32802	0.27324	Il18	1
GO:0042276	GO:0042276	error-prone translesion synthesis	1/389	10/28832	0.1	7.41183	2.37157	0.127035	0.32802	0.27324	Pold3	1
GO:0042373	GO:0042373	vitamin K metabolic process	1/389	10/28832	0.1	7.41183	2.37157	0.127035	0.32802	0.27324	Nqo1	1
GO:0042758	GO:0042758	long-chain fatty acid catabolic process	1/389	10/28832	0.1	7.41183	2.37157	0.127035	0.32802	0.27324	Lipe	1
GO:0045617	GO:0045617	negative regulation of keratinocyte differentiation	1/389	10/28832	0.1	7.41183	2.37157	0.127035	0.32802	0.27324	Srsf6	1
GO:0045743	GO:0045743	positive regulation of fibroblast growth factor receptor signaling pathway	1/389	10/28832	0.1	7.41183	2.37157	0.127035	0.32802	0.27324	Dstyk	1
GO:0045955	GO:0045955	negative regulation of calcium ion-dependent exocytosis	1/389	10/28832	0.1	7.41183	2.37157	0.127035	0.32802	0.27324	Stxbp3	1
GO:0046834	GO:0046834	lipid phosphorylation	1/389	10/28832	0.1	7.41183	2.37157	0.127035	0.32802	0.27324	Dgkd	1
GO:0051135	GO:0051135	positive regulation of NK T cell activation	1/389	10/28832	0.1	7.41183	2.37157	0.127035	0.32802	0.27324	Il18	1
GO:0051775	GO:0051775	response to redox state	1/389	10/28832	0.1	7.41183	2.37157	0.127035	0.32802	0.27324	Clock	1
GO:0051823	GO:0051823	regulation of synapse structural plasticity	1/389	10/28832	0.1	7.41183	2.37157	0.127035	0.32802	0.27324	Frmpd4	1
GO:0052803	GO:0052803	imidazole-containing compound metabolic process	1/389	10/28832	0.1	7.41183	2.37157	0.127035	0.32802	0.27324	Mthfd1	1
GO:0060312	GO:0060312	regulation of blood vessel remodeling	1/389	10/28832	0.1	7.41183	2.37157	0.127035	0.32802	0.27324	Il18	1
GO:0060509	GO:0060509	type I pneumocyte differentiation	1/389	10/28832	0.1	7.41183	2.37157	0.127035	0.32802	0.27324	Thra	1
GO:0070862	GO:0070862	negative regulation of protein exit from endoplasmic reticulum	1/389	10/28832	0.1	7.41183	2.37157	0.127035	0.32802	0.27324	Svip	1
GO:0071314	GO:0071314	cellular response to cocaine	1/389	10/28832	0.1	7.41183	2.37157	0.127035	0.32802	0.27324	Ehmt2	1
GO:0140245	GO:0140245	regulation of translation at postsynapse	1/389	10/28832	0.1	7.41183	2.37157	0.127035	0.32802	0.27324	Fmr1	1
GO:1900454	GO:1900454	positive regulation of long-term synaptic depression	1/389	10/28832	0.1	7.41183	2.37157	0.127035	0.32802	0.27324	Fmr1	1
GO:1901386	GO:1901386	negative regulation of voltage-gated calcium channel activity	1/389	10/28832	0.1	7.41183	2.37157	0.127035	0.32802	0.27324	Fmr1	1
GO:1902423	GO:1902423	regulation of attachment of mitotic spindle microtubules to kinetochore	1/389	10/28832	0.1	7.41183	2.37157	0.127035	0.32802	0.27324	Hnrnpu	1
GO:1903297	GO:1903297	regulation of hypoxia-induced intrinsic apoptotic signaling pathway	1/389	10/28832	0.1	7.41183	2.37157	0.127035	0.32802	0.27324	Nol3	1
GO:1903894	GO:1903894	regulation of IRE1-mediated unfolded protein response	1/389	10/28832	0.1	7.41183	2.37157	0.127035	0.32802	0.27324	Ufl1	1
GO:1904749	GO:1904749	regulation of protein localization to nucleolus	1/389	10/28832	0.1	7.41183	2.37157	0.127035	0.32802	0.27324	Nmd3	1
GO:1905651	GO:1905651	regulation of artery morphogenesis	1/389	10/28832	0.1	7.41183	2.37157	0.127035	0.32802	0.27324	Ptger4	1
GO:1905719	GO:1905719	protein localization to perinuclear region of cytoplasm	1/389	10/28832	0.1	7.41183	2.37157	0.127035	0.32802	0.27324	Hook1	1
GO:2000143	GO:2000143	negative regulation of DNA-templated transcription initiation	1/389	10/28832	0.1	7.41183	2.37157	0.127035	0.32802	0.27324	Thra	1
GO:2000389	GO:2000389	regulation of neutrophil extravasation	1/389	10/28832	0.1	7.41183	2.37157	0.127035	0.32802	0.27324	Ptger4	1
GO:2000766	GO:2000766	negative regulation of cytoplasmic translation	1/389	10/28832	0.1	7.41183	2.37157	0.127035	0.32802	0.27324	Fmr1	1
GO:0006356	GO:0006356	regulation of transcription by RNA polymerase I	2/389	46/28832	0.0434783	3.22253	1.76422	0.127764	0.328824	0.27391	Maf1/Ddx21	2
GO:0042119	GO:0042119	neutrophil activation	2/389	46/28832	0.0434783	3.22253	1.76422	0.127764	0.328824	0.27391	Stxbp3/Il18	2
GO:1901016	GO:1901016	regulation of potassium ion transmembrane transporter activity	2/389	46/28832	0.0434783	3.22253	1.76422	0.127764	0.328824	0.27391	Nedd4/Nedd4l	2
GO:1904262	GO:1904262	negative regulation of TORC1 signaling	2/389	46/28832	0.0434783	3.22253	1.76422	0.127764	0.328824	0.27391	Vhl/Stk11	2
GO:1905710	GO:1905710	positive regulation of membrane permeability	2/389	46/28832	0.0434783	3.22253	1.76422	0.127764	0.328824	0.27391	Atf2/Bloc1s2	2
GO:0072088	GO:0072088	nephron epithelium morphogenesis	3/389	92/28832	0.0326087	2.4169	1.59187	0.12815	0.329601	0.274557	Smad4/Commd5/Pbx1	3
GO:0030282	GO:0030282	bone mineralization	4/389	143/28832	0.027972	2.07324	1.50461	0.128618	0.330396	0.27522	Smad3/Snx10/Nfix/Sbds	4
GO:0032102	GO:0032102	negative regulation of response to external stimulus	9/389	429/28832	0.020979	1.55493	1.35425	0.128628	0.330396	0.27522	Smad3/Il33/Tmsb4x/Ppp1r13l/Slc12a2/Ptger4/Gigyf2/Ets1/Rps19	9
GO:0050870	GO:0050870	positive regulation of T cell activation	6/389	253/28832	0.0237154	1.75775	1.41572	0.128892	0.33086	0.275606	Rps3/Zmiz1/Dhps/Phf10/Smarcc1/Il18	6
GO:0000086	GO:0000086	G2/M transition of mitotic cell cycle	4/389	144/28832	0.0277778	2.05884	1.48963	0.130978	0.335776	0.279701	Arpp19/Nabp2/Ensa/Pbx1	4
GO:0048259	GO:0048259	regulation of receptor-mediated endocytosis	4/389	144/28832	0.0277778	2.05884	1.48963	0.130978	0.335776	0.279701	Nedd4/Nedd4l/Dgkd/Fmr1	4
GO:0043242	GO:0043242	negative regulation of protein-containing complex disassembly	3/389	93/28832	0.0322581	2.39091	1.57117	0.131177	0.335848	0.279761	Katnb1/Mid1ip1/Ttbk2	3
GO:0045665	GO:0045665	negative regulation of neuron differentiation	3/389	93/28832	0.0322581	2.39091	1.57117	0.131177	0.335848	0.279761	Fmr1/Pbx1/Ddx6	3
GO:0002183	GO:0002183	cytoplasmic translational initiation	2/389	47/28832	0.0425532	3.15397	1.72831	0.132309	0.337865	0.281441	Dhx29/Eif3d	2
GO:0033028	GO:0033028	myeloid cell apoptotic process	2/389	47/28832	0.0425532	3.15397	1.72831	0.132309	0.337865	0.281441	Il18/Thra	2
GO:0051205	GO:0051205	protein insertion into membrane	2/389	47/28832	0.0425532	3.15397	1.72831	0.132309	0.337865	0.281441	Ubl4a/Slc12a1	2
GO:1903573	GO:1903573	negative regulation of response to endoplasmic reticulum stress	2/389	47/28832	0.0425532	3.15397	1.72831	0.132309	0.337865	0.281441	Svip/Ufl1	2
GO:0009582	GO:0009582	detection of abiotic stimulus	4/389	145/28832	0.0275862	2.04464	1.47477	0.133356	0.338419	0.281903	Slc12a2/Pdzd7/Sema5b/Il18	4
GO:0021987	GO:0021987	cerebral cortex development	4/389	145/28832	0.0275862	2.04464	1.47477	0.133356	0.338419	0.281903	Zmiz1/Dcx/Nfix/Pex13	4
GO:0051100	GO:0051100	negative regulation of binding	4/389	145/28832	0.0275862	2.04464	1.47477	0.133356	0.338419	0.281903	Habp4/Gtf2f1/Gtpbp4/Ttbk2	4
GO:0031016	GO:0031016	pancreas development	3/389	94/28832	0.0319149	2.36548	1.55073	0.134229	0.338419	0.281903	Smad2/Clock/Vhl	3
GO:0044458	GO:0044458	motile cilium assembly	3/389	94/28832	0.0319149	2.36548	1.55073	0.134229	0.338419	0.281903	Tpgs1/Cfap97d1/Dnah1	3
GO:0061053	GO:0061053	somite development	3/389	94/28832	0.0319149	2.36548	1.55073	0.134229	0.338419	0.281903	Smad3/Smad4/Mthfd1	3
GO:0072028	GO:0072028	nephron morphogenesis	3/389	94/28832	0.0319149	2.36548	1.55073	0.134229	0.338419	0.281903	Smad4/Commd5/Pbx1	3
GO:1902117	GO:1902117	positive regulation of organelle assembly	3/389	94/28832	0.0319149	2.36548	1.55073	0.134229	0.338419	0.281903	Mark4/Cnot1/Ttbk2	3
GO:0050678	GO:0050678	regulation of epithelial cell proliferation	9/389	434/28832	0.0207373	1.53701	1.31827	0.135165	0.338419	0.281903	Smad3/Atf2/Vhl/Il18/Serpinf1/Stk11/Srsf6/Sulf2/Foxp1	9
GO:0009581	GO:0009581	detection of external stimulus	4/389	146/28832	0.0273973	2.03064	1.46004	0.135752	0.338419	0.281903	Slc12a2/Pdzd7/Sema5b/Il18	4
GO:0045621	GO:0045621	positive regulation of lymphocyte differentiation	4/389	146/28832	0.0273973	2.03064	1.46004	0.135752	0.338419	0.281903	Zmiz1/Phf10/Smarcc1/Il18	4
GO:0051099	GO:0051099	positive regulation of binding	4/389	146/28832	0.0273973	2.03064	1.46004	0.135752	0.338419	0.281903	Nmd3/Mark3/Ufl1/Eif3d	4
GO:0007286	GO:0007286	spermatid development	7/389	315/28832	0.0222222	1.64707	1.35043	0.135784	0.338419	0.281903	Ythdc2/Tpgs1/Ehmt2/Hook1/Cfap97d1/Dnah1/Stk11	7
GO:0003015	GO:0003015	heart process	6/389	257/28832	0.0233463	1.73039	1.37545	0.135848	0.338419	0.281903	Smad5/Ppp1r13l/Nedd4l/S100a1/Mybpc3/Thra	6
GO:0009749	GO:0009749	response to glucose	6/389	257/28832	0.0233463	1.73039	1.37545	0.135848	0.338419	0.281903	Smad3/Mup11/Mup1/Smad2/Smad4/Serpinf1	6
GO:0019058	GO:0019058	viral life cycle	6/389	257/28832	0.0233463	1.73039	1.37545	0.135848	0.338419	0.281903	Ythdc2/Nedd4/Fmr1/Ddx6/Kpna2/Ddx5	6
GO:0002753	GO:0002753	cytoplasmic pattern recognition receptor signaling pathway	5/389	201/28832	0.0248756	1.84374	1.4038	0.136868	0.338419	0.281903	Zdhhc9/Sec14l1/Mark4/Ankrd17/Lsm14a	5
GO:0031146	GO:0031146	SCF-dependent proteasomal ubiquitin-dependent protein catabolic process	2/389	48/28832	0.0416667	3.08826	1.69335	0.13689	0.338419	0.281903	Fbxo9/Fbxw5	2
GO:0043507	GO:0043507	positive regulation of JUN kinase activity	2/389	48/28832	0.0416667	3.08826	1.69335	0.13689	0.338419	0.281903	Rps3/Dvl2	2
GO:1903580	GO:1903580	positive regulation of ATP metabolic process	2/389	48/28832	0.0416667	3.08826	1.69335	0.13689	0.338419	0.281903	Tmsb4x/Pfkfb1	2
GO:1990573	GO:1990573	potassium ion import across plasma membrane	2/389	48/28832	0.0416667	3.08826	1.69335	0.13689	0.338419	0.281903	Slc12a1/Slc12a2	2
GO:0002090	GO:0002090	regulation of receptor internalization	3/389	95/28832	0.0315789	2.34058	1.53056	0.137306	0.338419	0.281903	Nedd4/Nedd4l/Fmr1	3
GO:0072332	GO:0072332	intrinsic apoptotic signaling pathway by p53 class mediator	3/389	95/28832	0.0315789	2.34058	1.53056	0.137306	0.338419	0.281903	Phlda3/Stk11/Ddx5	3
GO:0016241	GO:0016241	regulation of macroautophagy	4/389	147/28832	0.0272109	2.01682	1.44542	0.138164	0.338419	0.281903	Rab12/Ehmt2/Rnf31/Ufl1	4
GO:0002536	GO:0002536	respiratory burst involved in inflammatory response	1/389	11/28832	0.0909091	6.73802	2.22598	0.138817	0.338419	0.281903	Rps19	1
GO:0002835	GO:0002835	negative regulation of response to tumor cell	1/389	11/28832	0.0909091	6.73802	2.22598	0.138817	0.338419	0.281903	Ufl1	1
GO:0002838	GO:0002838	negative regulation of immune response to tumor cell	1/389	11/28832	0.0909091	6.73802	2.22598	0.138817	0.338419	0.281903	Ufl1	1
GO:0003266	GO:0003266	regulation of secondary heart field cardioblast proliferation	1/389	11/28832	0.0909091	6.73802	2.22598	0.138817	0.338419	0.281903	Gng5	1
GO:0006361	GO:0006361	transcription initiation at RNA polymerase I promoter	1/389	11/28832	0.0909091	6.73802	2.22598	0.138817	0.338419	0.281903	Lipe	1
GO:0006534	GO:0006534	cysteine metabolic process	1/389	11/28832	0.0909091	6.73802	2.22598	0.138817	0.338419	0.281903	Mthfd1	1
GO:0007128	GO:0007128	meiotic prophase I	1/389	11/28832	0.0909091	6.73802	2.22598	0.138817	0.338419	0.281903	Xrcc5	1
GO:0009215	GO:0009215	purine deoxyribonucleoside triphosphate metabolic process	1/389	11/28832	0.0909091	6.73802	2.22598	0.138817	0.338419	0.281903	Nudt16	1
GO:0010968	GO:0010968	regulation of microtubule nucleation	1/389	11/28832	0.0909091	6.73802	2.22598	0.138817	0.338419	0.281903	Pde4dip	1
GO:0015858	GO:0015858	nucleoside transport	1/389	11/28832	0.0909091	6.73802	2.22598	0.138817	0.338419	0.281903	Slc28a3	1
GO:0015871	GO:0015871	choline transport	1/389	11/28832	0.0909091	6.73802	2.22598	0.138817	0.338419	0.281903	Sec14l1	1
GO:0021684	GO:0021684	cerebellar granular layer formation	1/389	11/28832	0.0909091	6.73802	2.22598	0.138817	0.338419	0.281903	Nfix	1
GO:0021707	GO:0021707	cerebellar granule cell differentiation	1/389	11/28832	0.0909091	6.73802	2.22598	0.138817	0.338419	0.281903	Nfix	1
GO:0031440	GO:0031440	regulation of mRNA 3'-end processing	1/389	11/28832	0.0909091	6.73802	2.22598	0.138817	0.338419	0.281903	Dhx36	1
GO:0033197	GO:0033197	response to vitamin E	1/389	11/28832	0.0909091	6.73802	2.22598	0.138817	0.338419	0.281903	Gstt1	1
GO:0035305	GO:0035305	negative regulation of dephosphorylation	1/389	11/28832	0.0909091	6.73802	2.22598	0.138817	0.338419	0.281903	Bag4	1
GO:0035519	GO:0035519	protein K29-linked ubiquitination	1/389	11/28832	0.0909091	6.73802	2.22598	0.138817	0.338419	0.281903	Traf7	1
GO:0035744	GO:0035744	T-helper 1 cell cytokine production	1/389	11/28832	0.0909091	6.73802	2.22598	0.138817	0.338419	0.281903	Il18	1
GO:0035871	GO:0035871	protein K11-linked deubiquitination	1/389	11/28832	0.0909091	6.73802	2.22598	0.138817	0.338419	0.281903	Otud4	1
GO:0043517	GO:0043517	positive regulation of DNA damage response	signal transduction by p53 class mediator	1/389	11/28832	0.0909091	6.73802	2.22598	0.138817	0.338419	0.281903	Ddx5	1
GO:0044829	GO:0044829	positive regulation by host of viral genome replication	1/389	11/28832	0.0909091	6.73802	2.22598	0.138817	0.338419	0.281903	Ythdc2	1
GO:0045602	GO:0045602	negative regulation of endothelial cell differentiation	1/389	11/28832	0.0909091	6.73802	2.22598	0.138817	0.338419	0.281903	Vhl	1
GO:0045876	GO:0045876	positive regulation of sister chromatid cohesion	1/389	11/28832	0.0909091	6.73802	2.22598	0.138817	0.338419	0.281903	Bub1	1
GO:0045924	GO:0045924	regulation of female receptivity	1/389	11/28832	0.0909091	6.73802	2.22598	0.138817	0.338419	0.281903	Thra	1
GO:0046884	GO:0046884	follicle-stimulating hormone secretion	1/389	11/28832	0.0909091	6.73802	2.22598	0.138817	0.338419	0.281903	Smad4	1
GO:0048170	GO:0048170	positive regulation of long-term neuronal synaptic plasticity	1/389	11/28832	0.0909091	6.73802	2.22598	0.138817	0.338419	0.281903	Fmr1	1
GO:0048318	GO:0048318	axial mesoderm development	1/389	11/28832	0.0909091	6.73802	2.22598	0.138817	0.338419	0.281903	Rpl38	1
GO:0051324	GO:0051324	prophase	1/389	11/28832	0.0909091	6.73802	2.22598	0.138817	0.338419	0.281903	Xrcc5	1
GO:0060052	GO:0060052	neurofilament cytoskeleton organization	1/389	11/28832	0.0909091	6.73802	2.22598	0.138817	0.338419	0.281903	Atf2	1
GO:0061043	GO:0061043	regulation of vascular wound healing	1/389	11/28832	0.0909091	6.73802	2.22598	0.138817	0.338419	0.281903	Slc12a2	1
GO:0070257	GO:0070257	positive regulation of mucus secretion	1/389	11/28832	0.0909091	6.73802	2.22598	0.138817	0.338419	0.281903	Ptger4	1
GO:0070934	GO:0070934	CRD-mediated mRNA stabilization	1/389	11/28832	0.0909091	6.73802	2.22598	0.138817	0.338419	0.281903	Hnrnpu	1
GO:0071044	GO:0071044	histone mRNA catabolic process	1/389	11/28832	0.0909091	6.73802	2.22598	0.138817	0.338419	0.281903	Ssb	1
GO:0071351	GO:0071351	cellular response to interleukin-18	1/389	11/28832	0.0909091	6.73802	2.22598	0.138817	0.338419	0.281903	Il18	1
GO:0071481	GO:0071481	cellular response to X-ray	1/389	11/28832	0.0909091	6.73802	2.22598	0.138817	0.338419	0.281903	Xrcc5	1
GO:0072014	GO:0072014	proximal tubule development	1/389	11/28832	0.0909091	6.73802	2.22598	0.138817	0.338419	0.281903	Commd5	1
GO:0072488	GO:0072488	ammonium transmembrane transport	1/389	11/28832	0.0909091	6.73802	2.22598	0.138817	0.338419	0.281903	Slc12a2	1
GO:0080144	GO:0080144	intracellular amino acid homeostasis	1/389	11/28832	0.0909091	6.73802	2.22598	0.138817	0.338419	0.281903	Fmr1	1
GO:0098976	GO:0098976	excitatory chemical synaptic transmission	1/389	11/28832	0.0909091	6.73802	2.22598	0.138817	0.338419	0.281903	Fmr1	1
GO:0099547	GO:0099547	regulation of translation at synapse	modulating synaptic transmission	1/389	11/28832	0.0909091	6.73802	2.22598	0.138817	0.338419	0.281903	Fmr1	1
GO:0099612	GO:0099612	protein localization to axon	1/389	11/28832	0.0909091	6.73802	2.22598	0.138817	0.338419	0.281903	Trim46	1
GO:0106015	GO:0106015	negative regulation of inflammatory response to wounding	1/389	11/28832	0.0909091	6.73802	2.22598	0.138817	0.338419	0.281903	Il33	1
GO:0110075	GO:0110075	regulation of ferroptosis	1/389	11/28832	0.0909091	6.73802	2.22598	0.138817	0.338419	0.281903	Nqo1	1
GO:0140367	GO:0140367	antibacterial innate immune response	1/389	11/28832	0.0909091	6.73802	2.22598	0.138817	0.338419	0.281903	Il33	1
GO:1900147	GO:1900147	regulation of Schwann cell migration	1/389	11/28832	0.0909091	6.73802	2.22598	0.138817	0.338419	0.281903	Fubp1	1
GO:1900246	GO:1900246	positive regulation of RIG-I signaling pathway	1/389	11/28832	0.0909091	6.73802	2.22598	0.138817	0.338419	0.281903	Ankrd17	1
GO:1902231	GO:1902231	positive regulation of intrinsic apoptotic signaling pathway in response to DNA damage	1/389	11/28832	0.0909091	6.73802	2.22598	0.138817	0.338419	0.281903	Rps3	1
GO:1903242	GO:1903242	regulation of cardiac muscle hypertrophy in response to stress	1/389	11/28832	0.0909091	6.73802	2.22598	0.138817	0.338419	0.281903	Smad3	1
GO:1905198	GO:1905198	manchette assembly	1/389	11/28832	0.0909091	6.73802	2.22598	0.138817	0.338419	0.281903	Hook1	1
GO:0042552	GO:0042552	myelination	5/389	202/28832	0.0247525	1.83461	1.39208	0.138898	0.338419	0.281903	Mobp/Plp1/Pllp/S100b/Mbp	5
GO:0022411	GO:0022411	cellular component disassembly	9/389	437/28832	0.020595	1.52646	1.29689	0.139169	0.338868	0.282277	Rpl23/Smarcc1/Katnb1/Mid1ip1/Ttbk2/Abce1/Gigyf2/Ets1/Ufl1	9
GO:0009408	GO:0009408	response to heat	3/389	96/28832	0.03125	2.3162	1.51064	0.140406	0.341036	0.284083	Arpp21/Dhx36/Hsbp1	3
GO:0016579	GO:0016579	protein deubiquitination	3/389	96/28832	0.03125	2.3162	1.51064	0.140406	0.341036	0.284083	Tank/Josd2/Otud4	3
GO:0061333	GO:0061333	renal tubule morphogenesis	3/389	96/28832	0.03125	2.3162	1.51064	0.140406	0.341036	0.284083	Smad4/Commd5/Pbx1	3
GO:1903035	GO:1903035	negative regulation of response to wounding	3/389	96/28832	0.03125	2.3162	1.51064	0.140406	0.341036	0.284083	Smad3/Il33/Slc12a2	3
GO:0017015	GO:0017015	regulation of transforming growth factor beta receptor signaling pathway	4/389	148/28832	0.027027	2.0032	1.43091	0.140595	0.341072	0.284112	Smad3/Smad2/Smad4/Stk11	4
GO:0050852	GO:0050852	T cell receptor signaling pathway	4/389	148/28832	0.027027	2.0032	1.43091	0.140595	0.341072	0.284112	Rps3/Mog/Stk11/Rnf31	4
GO:0045740	GO:0045740	positive regulation of DNA replication	2/389	49/28832	0.0408163	3.02523	1.65929	0.141505	0.342647	0.285424	Kat7/Dna2	2
GO:0170034	GO:0170034	L-amino acid biosynthetic process	2/389	49/28832	0.0408163	3.02523	1.65929	0.141505	0.342647	0.285424	Mthfd1/Aass	2
GO:1903670	GO:1903670	regulation of sprouting angiogenesis	2/389	49/28832	0.0408163	3.02523	1.65929	0.141505	0.342647	0.285424	Smad1/S100a1	2
GO:0003158	GO:0003158	endothelium development	4/389	149/28832	0.0268456	1.98975	1.41652	0.143042	0.346154	0.288345	Smad4/Vhl/Myadm/Foxp1	4
GO:0050772	GO:0050772	positive regulation of axonogenesis	3/389	97/28832	0.0309278	2.29232	1.49096	0.14353	0.347122	0.289152	Cdkl5/Dcx/Stk11	3
GO:0045765	GO:0045765	regulation of angiogenesis	7/389	320/28832	0.021875	1.62134	1.30709	0.14378	0.347511	0.289477	Smad1/Atf2/Slc12a2/S100a1/Serpinf1/Ets1/Adam12	7
GO:0002833	GO:0002833	positive regulation of response to biotic stimulus	9/389	441/28832	0.0204082	1.51262	1.26864	0.144601	0.3491	0.2908	Zdhhc9/Xrcc5/Sec14l1/Trim56/Mark4/Ankrd17/Otud4/Lsm14a/Rps19	9
GO:0007272	GO:0007272	ensheathment of neurons	5/389	205/28832	0.0243902	1.80776	1.35734	0.145068	0.3491	0.2908	Mobp/Plp1/Pllp/S100b/Mbp	5
GO:0008366	GO:0008366	axon ensheathment	5/389	205/28832	0.0243902	1.80776	1.35734	0.145068	0.3491	0.2908	Mobp/Plp1/Pllp/S100b/Mbp	5
GO:0030177	GO:0030177	positive regulation of Wnt signaling pathway	4/389	150/28832	0.0266667	1.97649	1.40225	0.145505	0.3491	0.2908	Smad3/Sulf2/Spin1/Thra	4
GO:0006040	GO:0006040	amino sugar metabolic process	2/389	50/28832	0.04	2.96473	1.62609	0.146153	0.3491	0.2908	Fn3k/Cmas	2
GO:1900087	GO:1900087	positive regulation of G1/S transition of mitotic cell cycle	2/389	50/28832	0.04	2.96473	1.62609	0.146153	0.3491	0.2908	Rpl17/Ankrd17	2
GO:1902041	GO:1902041	regulation of extrinsic apoptotic signaling pathway via death domain receptors	2/389	50/28832	0.04	2.96473	1.62609	0.146153	0.3491	0.2908	Nol3/Fem1b	2
GO:1902116	GO:1902116	negative regulation of organelle assembly	2/389	50/28832	0.04	2.96473	1.62609	0.146153	0.3491	0.2908	Ehmt2/Smad4	2
GO:1902459	GO:1902459	positive regulation of stem cell population maintenance	2/389	50/28832	0.04	2.96473	1.62609	0.146153	0.3491	0.2908	Phf10/Smarcc1	2
GO:0009746	GO:0009746	response to hexose	6/389	263/28832	0.0228137	1.69091	1.31634	0.146604	0.3491	0.2908	Smad3/Mup11/Mup1/Smad2/Smad4/Serpinf1	6
GO:0034340	GO:0034340	response to type I interferon	3/389	98/28832	0.0306122	2.26893	1.47153	0.146677	0.3491	0.2908	Trim56/Gigyf2/Lsm14a	3
GO:0002699	GO:0002699	positive regulation of immune effector process	7/389	322/28832	0.0217391	1.61127	1.28996	0.14704	0.3491	0.2908	Il33/Ddx21/Dhx36/Il18/Ankrd17/Foxp1/Rps19	7
GO:0046631	GO:0046631	alpha-beta T cell activation	5/389	206/28832	0.0242718	1.79899	1.34589	0.147151	0.3491	0.2908	Rpl22/Atf2/Ptger4/Il18/Foxp1	5
GO:1903844	GO:1903844	regulation of cellular response to transforming growth factor beta stimulus	4/389	151/28832	0.0264901	1.9634	1.38808	0.147986	0.3491	0.2908	Smad3/Smad2/Smad4/Stk11	4
GO:0048762	GO:0048762	mesenchymal cell differentiation	6/389	264/28832	0.0227273	1.68451	1.30664	0.148434	0.3491	0.2908	Smad3/Smad2/Mark1/Smad4/Sema5b/Ddx5	6
GO:0044248	GO:0044248	cellular catabolic process	7/389	323/28832	0.0216718	1.60628	1.28144	0.148683	0.3491	0.2908	Ehhadh/Nedd4/Nedd4l/Cpt2/Pex13/Lipe/Aass	7
GO:0001570	GO:0001570	vasculogenesis	3/389	99/28832	0.030303	2.24601	1.45233	0.149846	0.3491	0.2908	Zmiz1/Brpf1/Myo1e	3
GO:0016239	GO:0016239	positive regulation of macroautophagy	3/389	99/28832	0.030303	2.24601	1.45233	0.149846	0.3491	0.2908	Rab12/Rnf31/Ufl1	3
GO:0001731	GO:0001731	formation of translation preinitiation complex	1/389	12/28832	0.0833333	6.17652	2.09748	0.15044	0.3491	0.2908	Dhx29	1
GO:0002176	GO:0002176	male germ cell proliferation	1/389	12/28832	0.0833333	6.17652	2.09748	0.15044	0.3491	0.2908	Il18	1
GO:0003263	GO:0003263	cardioblast proliferation	1/389	12/28832	0.0833333	6.17652	2.09748	0.15044	0.3491	0.2908	Gng5	1
GO:0003264	GO:0003264	regulation of cardioblast proliferation	1/389	12/28832	0.0833333	6.17652	2.09748	0.15044	0.3491	0.2908	Gng5	1
GO:0003310	GO:0003310	pancreatic A cell differentiation	1/389	12/28832	0.0833333	6.17652	2.09748	0.15044	0.3491	0.2908	Vhl	1
GO:0006182	GO:0006182	cGMP biosynthetic process	1/389	12/28832	0.0833333	6.17652	2.09748	0.15044	0.3491	0.2908	Gucy2e	1
GO:0006607	GO:0006607	NLS-bearing protein import into nucleus	1/389	12/28832	0.0833333	6.17652	2.09748	0.15044	0.3491	0.2908	Kpna2	1
GO:0009068	GO:0009068	aspartate family amino acid catabolic process	1/389	12/28832	0.0833333	6.17652	2.09748	0.15044	0.3491	0.2908	Aass	1
GO:0009143	GO:0009143	nucleoside triphosphate catabolic process	1/389	12/28832	0.0833333	6.17652	2.09748	0.15044	0.3491	0.2908	Nudt16	1
GO:0010612	GO:0010612	regulation of cardiac muscle adaptation	1/389	12/28832	0.0833333	6.17652	2.09748	0.15044	0.3491	0.2908	Smad3	1
GO:0015870	GO:0015870	acetylcholine transport	1/389	12/28832	0.0833333	6.17652	2.09748	0.15044	0.3491	0.2908	Arl2	1
GO:0032650	GO:0032650	regulation of interleukin-1 alpha production	1/389	12/28832	0.0833333	6.17652	2.09748	0.15044	0.3491	0.2908	Ptger4	1
GO:0032817	GO:0032817	regulation of natural killer cell proliferation	1/389	12/28832	0.0833333	6.17652	2.09748	0.15044	0.3491	0.2908	Il18	1
GO:0045348	GO:0045348	positive regulation of MHC class II biosynthetic process	1/389	12/28832	0.0833333	6.17652	2.09748	0.15044	0.3491	0.2908	Il33	1
GO:0048382	GO:0048382	mesendoderm development	1/389	12/28832	0.0833333	6.17652	2.09748	0.15044	0.3491	0.2908	Smad4	1
GO:0048539	GO:0048539	bone marrow development	1/389	12/28832	0.0833333	6.17652	2.09748	0.15044	0.3491	0.2908	Sbds	1
GO:0051036	GO:0051036	regulation of endosome size	1/389	12/28832	0.0833333	6.17652	2.09748	0.15044	0.3491	0.2908	Bloc1s2	1
GO:0051133	GO:0051133	regulation of NK T cell activation	1/389	12/28832	0.0833333	6.17652	2.09748	0.15044	0.3491	0.2908	Il18	1
GO:0060215	GO:0060215	primitive hemopoiesis	1/389	12/28832	0.0833333	6.17652	2.09748	0.15044	0.3491	0.2908	Thoc5	1
GO:0060290	GO:0060290	transdifferentiation	1/389	12/28832	0.0833333	6.17652	2.09748	0.15044	0.3491	0.2908	Smad3	1
GO:0060433	GO:0060433	bronchus development	1/389	12/28832	0.0833333	6.17652	2.09748	0.15044	0.3491	0.2908	Foxp1	1
GO:0060502	GO:0060502	epithelial cell proliferation involved in lung morphogenesis	1/389	12/28832	0.0833333	6.17652	2.09748	0.15044	0.3491	0.2908	Srsf6	1
GO:0061517	GO:0061517	macrophage proliferation	1/389	12/28832	0.0833333	6.17652	2.09748	0.15044	0.3491	0.2908	Il33	1
GO:0070244	GO:0070244	negative regulation of thymocyte apoptotic process	1/389	12/28832	0.0833333	6.17652	2.09748	0.15044	0.3491	0.2908	Vhl	1
GO:0070601	GO:0070601	centromeric sister chromatid cohesion	1/389	12/28832	0.0833333	6.17652	2.09748	0.15044	0.3491	0.2908	Bub1	1
GO:0071362	GO:0071362	cellular response to ether	1/389	12/28832	0.0833333	6.17652	2.09748	0.15044	0.3491	0.2908	Foxp1	1
GO:0072584	GO:0072584	caveolin-mediated endocytosis	1/389	12/28832	0.0833333	6.17652	2.09748	0.15044	0.3491	0.2908	Nedd4l	1
GO:0097707	GO:0097707	ferroptosis	1/389	12/28832	0.0833333	6.17652	2.09748	0.15044	0.3491	0.2908	Nqo1	1
GO:0099519	GO:0099519	dense core granule cytoskeletal transport	1/389	12/28832	0.0833333	6.17652	2.09748	0.15044	0.3491	0.2908	Trim46	1
GO:0099525	GO:0099525	presynaptic dense core vesicle exocytosis	1/389	12/28832	0.0833333	6.17652	2.09748	0.15044	0.3491	0.2908	Stxbp3	1
GO:1900152	GO:1900152	negative regulation of nuclear-transcribed mRNA catabolic process	deadenylation-dependent decay	1/389	12/28832	0.0833333	6.17652	2.09748	0.15044	0.3491	0.2908	Hnrnpu	1
GO:1902857	GO:1902857	positive regulation of non-motile cilium assembly	1/389	12/28832	0.0833333	6.17652	2.09748	0.15044	0.3491	0.2908	Ttbk2	1
GO:1903044	GO:1903044	protein localization to membrane raft	1/389	12/28832	0.0833333	6.17652	2.09748	0.15044	0.3491	0.2908	Myadm	1
GO:1903059	GO:1903059	regulation of protein lipidation	1/389	12/28832	0.0833333	6.17652	2.09748	0.15044	0.3491	0.2908	Svip	1
GO:1904152	GO:1904152	regulation of retrograde protein transport	ER to cytosol	1/389	12/28832	0.0833333	6.17652	2.09748	0.15044	0.3491	0.2908	Svip	1
GO:1904415	GO:1904415	regulation of xenophagy	1/389	12/28832	0.0833333	6.17652	2.09748	0.15044	0.3491	0.2908	Rnf31	1
GO:1904417	GO:1904417	positive regulation of xenophagy	1/389	12/28832	0.0833333	6.17652	2.09748	0.15044	0.3491	0.2908	Rnf31	1
GO:1904779	GO:1904779	regulation of protein localization to centrosome	1/389	12/28832	0.0833333	6.17652	2.09748	0.15044	0.3491	0.2908	Mark4	1
GO:1905208	GO:1905208	negative regulation of cardiocyte differentiation	1/389	12/28832	0.0833333	6.17652	2.09748	0.15044	0.3491	0.2908	Smad4	1
GO:1990253	GO:1990253	cellular response to leucine starvation	1/389	12/28832	0.0833333	6.17652	2.09748	0.15044	0.3491	0.2908	Atf2	1
GO:2000009	GO:2000009	negative regulation of protein localization to cell surface	1/389	12/28832	0.0833333	6.17652	2.09748	0.15044	0.3491	0.2908	Nedd4l	1
GO:2000322	GO:2000322	regulation of nuclear receptor-mediated glucocorticoid signaling pathway	1/389	12/28832	0.0833333	6.17652	2.09748	0.15044	0.3491	0.2908	Clock	1
GO:2000434	GO:2000434	regulation of protein neddylation	1/389	12/28832	0.0833333	6.17652	2.09748	0.15044	0.3491	0.2908	Rpl5	1
GO:2000637	GO:2000637	positive regulation of miRNA-mediated gene silencing	1/389	12/28832	0.0833333	6.17652	2.09748	0.15044	0.3491	0.2908	Fmr1	1
GO:0009268	GO:0009268	response to pH	2/389	51/28832	0.0392157	2.9066	1.59371	0.150833	0.3491	0.2908	Sts/Serpinf1	2
GO:0010803	GO:0010803	regulation of tumor necrosis factor-mediated signaling pathway	2/389	51/28832	0.0392157	2.9066	1.59371	0.150833	0.3491	0.2908	Nol3/Tank	2
GO:0031297	GO:0031297	replication fork processing	2/389	51/28832	0.0392157	2.9066	1.59371	0.150833	0.3491	0.2908	Smarcal1/Dna2	2
GO:0045646	GO:0045646	regulation of erythrocyte differentiation	2/389	51/28832	0.0392157	2.9066	1.59371	0.150833	0.3491	0.2908	Kat7/Ets1	2
GO:0045981	GO:0045981	positive regulation of nucleotide metabolic process	2/389	51/28832	0.0392157	2.9066	1.59371	0.150833	0.3491	0.2908	Tmsb4x/Pfkfb1	2
GO:0050798	GO:0050798	activated T cell proliferation	2/389	51/28832	0.0392157	2.9066	1.59371	0.150833	0.3491	0.2908	Rps3/Il18	2
GO:0085029	GO:0085029	extracellular matrix assembly	2/389	51/28832	0.0392157	2.9066	1.59371	0.150833	0.3491	0.2908	Smad3/Smad4	2
GO:0098884	GO:0098884	postsynaptic neurotransmitter receptor internalization	2/389	51/28832	0.0392157	2.9066	1.59371	0.150833	0.3491	0.2908	Nedd4/Nedd4l	2
GO:0140239	GO:0140239	postsynaptic endocytosis	2/389	51/28832	0.0392157	2.9066	1.59371	0.150833	0.3491	0.2908	Nedd4/Nedd4l	2
GO:1900544	GO:1900544	positive regulation of purine nucleotide metabolic process	2/389	51/28832	0.0392157	2.9066	1.59371	0.150833	0.3491	0.2908	Tmsb4x/Pfkfb1	2
GO:0032984	GO:0032984	protein-containing complex disassembly	6/389	266/28832	0.0225564	1.67184	1.28736	0.152124	0.351882	0.293117	Rpl23/Smarcc1/Katnb1/Mid1ip1/Ttbk2/Abce1	6
GO:0021879	GO:0021879	forebrain neuron differentiation	3/389	100/28832	0.03	2.22355	1.43336	0.153037	0.353578	0.29453	Zmiz1/Dclk2/Dcx	3
GO:1901879	GO:1901879	regulation of protein depolymerization	3/389	100/28832	0.03	2.22355	1.43336	0.153037	0.353578	0.29453	Katnb1/Mid1ip1/Ttbk2	3
GO:0032259	GO:0032259	methylation	5/389	209/28832	0.0239234	1.77316	1.31191	0.153474	0.35438	0.295198	Fam98b/Eef1akmt1/Ehmt2/Fam98a/Smyd3	5
GO:0048515	GO:0048515	spermatid differentiation	7/389	326/28832	0.0214724	1.5915	1.25606	0.153664	0.35461	0.29539	Ythdc2/Tpgs1/Ehmt2/Hook1/Cfap97d1/Dnah1/Stk11	7
GO:0009259	GO:0009259	ribonucleotide metabolic process	8/389	387/28832	0.0206718	1.53216	1.23257	0.154742	0.356679	0.297113	Tmsb4x/Gtpbp1/Gucy2e/Ampd1/Mthfd1/Pde7b/Arl2/Pfkfb1	8
GO:1903037	GO:1903037	regulation of leukocyte cell-cell adhesion	8/389	387/28832	0.0206718	1.53216	1.23257	0.154742	0.356679	0.297113	Rps3/Zmiz1/Dhps/Phf10/Smarcc1/Il18/Ets1/Ufl1	8
GO:0048144	GO:0048144	fibroblast proliferation	4/389	154/28832	0.025974	1.92515	1.34622	0.155524	0.357264	0.2976	Zmiz1/Brpf1/Brk1/Gng2	4
GO:0008089	GO:0008089	anterograde axonal transport	2/389	52/28832	0.0384615	2.8507	1.5621	0.155541	0.357264	0.2976	Trim46/Bloc1s2	2
GO:0042088	GO:0042088	T-helper 1 type immune response	2/389	52/28832	0.0384615	2.8507	1.5621	0.155541	0.357264	0.2976	Il33/Il18	2
GO:0042092	GO:0042092	type 2 immune response	2/389	52/28832	0.0384615	2.8507	1.5621	0.155541	0.357264	0.2976	Il33/Il18	2
GO:0042531	GO:0042531	positive regulation of tyrosine phosphorylation of STAT protein	2/389	52/28832	0.0384615	2.8507	1.5621	0.155541	0.357264	0.2976	Ptger4/Il18	2
GO:0045663	GO:0045663	positive regulation of myoblast differentiation	2/389	52/28832	0.0384615	2.8507	1.5621	0.155541	0.357264	0.2976	Phf10/Smarcc1	2
GO:0044782	GO:0044782	cilium organization	9/389	449/28832	0.0200445	1.48567	1.21297	0.155783	0.35761	0.297889	Cfap410/Tpgs1/Cdkl5/Mark4/Snx10/Dcx/Ttbk2/Cfap97d1/Dnah1	9
GO:1900542	GO:1900542	regulation of purine nucleotide metabolic process	3/389	101/28832	0.029703	2.20153	1.41461	0.156249	0.358262	0.298431	Tmsb4x/Arl2/Pfkfb1	3
GO:2000060	GO:2000060	positive regulation of ubiquitin-dependent protein catabolic process	3/389	101/28832	0.029703	2.20153	1.41461	0.156249	0.358262	0.298431	Traf7/Il33/Nub1	3
GO:0030307	GO:0030307	positive regulation of cell growth	5/389	211/28832	0.0236967	1.75636	1.28956	0.157752	0.358678	0.298778	Ddx49/Cdkl5/Dcx/Nedd4l/Commd5	5
GO:0060485	GO:0060485	mesenchyme development	7/389	329/28832	0.0212766	1.57698	1.23093	0.158723	0.358678	0.298778	Smad3/Smad2/Mark1/Smad4/Nedd4/Sema5b/Ddx5	7
GO:0006140	GO:0006140	regulation of nucleotide metabolic process	3/389	102/28832	0.0294118	2.17995	1.39609	0.159483	0.358678	0.298778	Tmsb4x/Arl2/Pfkfb1	3
GO:0021766	GO:0021766	hippocampus development	3/389	102/28832	0.0294118	2.17995	1.39609	0.159483	0.358678	0.298778	Dclk2/Dcx/Nfix	3
GO:1901992	GO:1901992	positive regulation of mitotic cell cycle phase transition	3/389	102/28832	0.0294118	2.17995	1.39609	0.159483	0.358678	0.298778	Rpl17/Ankrd17/Pbx1	3
GO:0009612	GO:0009612	response to mechanical stimulus	6/389	270/28832	0.0222222	1.64707	1.24927	0.159625	0.358678	0.298778	Il33/Habp4/Slc12a2/Ptger4/Pdzd7/Il18	6
GO:0021953	GO:0021953	central nervous system neuron differentiation	6/389	270/28832	0.0222222	1.64707	1.24927	0.159625	0.358678	0.298778	Zmiz1/Dclk1/Dclk2/Dcx/Gigyf2/Nfix	6
GO:0051348	GO:0051348	negative regulation of transferase activity	5/389	212/28832	0.0235849	1.74807	1.27848	0.159909	0.358678	0.298778	Rpl23/Hnrnpu/Pnkp/Smyd3/Rpl5	5
GO:0016073	GO:0016073	snRNA metabolic process	2/389	53/28832	0.0377358	2.79692	1.53124	0.160278	0.358678	0.298778	Toe1/Ints2	2
GO:0032968	GO:0032968	positive regulation of transcription elongation by RNA polymerase II	2/389	53/28832	0.0377358	2.79692	1.53124	0.160278	0.358678	0.298778	Gtf2f1/Cdk13	2
GO:0097300	GO:0097300	programmed necrotic cell death	2/389	53/28832	0.0377358	2.79692	1.53124	0.160278	0.358678	0.298778	Nol3/Rnf31	2
GO:0170038	GO:0170038	proteinogenic amino acid biosynthetic process	2/389	53/28832	0.0377358	2.79692	1.53124	0.160278	0.358678	0.298778	Mthfd1/Aass	2
GO:1901976	GO:1901976	regulation of cell cycle checkpoint	2/389	53/28832	0.0377358	2.79692	1.53124	0.160278	0.358678	0.298778	Atf2/Fem1b	2
GO:1903170	GO:1903170	negative regulation of calcium ion transmembrane transport	2/389	53/28832	0.0377358	2.79692	1.53124	0.160278	0.358678	0.298778	Sestd1/Fmr1	2
GO:0006936	GO:0006936	muscle contraction	7/389	330/28832	0.0212121	1.57221	1.22261	0.160425	0.358678	0.298778	Smad5/Ppp1r13l/Ptger4/Nedd4l/Hsbp1/Mybpc3/Sulf2	7
GO:0003231	GO:0003231	cardiac ventricle development	4/389	156/28832	0.025641	1.90047	1.31883	0.160628	0.358678	0.298778	Ppp1r13l/Smad4/Mybpc3/Cntrl	4
GO:0016441	GO:0016441	post-transcriptional gene silencing	4/389	156/28832	0.025641	1.90047	1.31883	0.160628	0.358678	0.298778	Cnot1/Gigyf2/Fmr1/Ddx6	4
GO:0016050	GO:0016050	vesicle organization	8/389	391/28832	0.0204604	1.51649	1.20252	0.160935	0.358678	0.298778	Stxbp6/Sec24c/Snx10/Hook1/Sec16a/Trappc6b/Bloc1s2/Mta1	8
GO:0034284	GO:0034284	response to monosaccharide	6/389	271/28832	0.0221402	1.64099	1.23985	0.161525	0.358678	0.298778	Smad3/Mup11/Mup1/Smad2/Smad4/Serpinf1	6
GO:0001547	GO:0001547	antral ovarian follicle growth	1/389	13/28832	0.0769231	5.7014	1.98279	0.161907	0.358678	0.298778	Ptger4	1
GO:0001682	GO:0001682	tRNA 5'-leader removal	1/389	13/28832	0.0769231	5.7014	1.98279	0.161907	0.358678	0.298778	Ssb	1
GO:0001781	GO:0001781	neutrophil apoptotic process	1/389	13/28832	0.0769231	5.7014	1.98279	0.161907	0.358678	0.298778	Il18	1
GO:0002158	GO:0002158	osteoclast proliferation	1/389	13/28832	0.0769231	5.7014	1.98279	0.161907	0.358678	0.298778	Nfix	1
GO:0002692	GO:0002692	negative regulation of cellular extravasation	1/389	13/28832	0.0769231	5.7014	1.98279	0.161907	0.358678	0.298778	Ptger4	1
GO:0003157	GO:0003157	endocardium development	1/389	13/28832	0.0769231	5.7014	1.98279	0.161907	0.358678	0.298778	Smad4	1
GO:0009086	GO:0009086	methionine biosynthetic process	1/389	13/28832	0.0769231	5.7014	1.98279	0.161907	0.358678	0.298778	Mthfd1	1
GO:0009200	GO:0009200	deoxyribonucleoside triphosphate metabolic process	1/389	13/28832	0.0769231	5.7014	1.98279	0.161907	0.358678	0.298778	Nudt16	1
GO:0009214	GO:0009214	cyclic nucleotide catabolic process	1/389	13/28832	0.0769231	5.7014	1.98279	0.161907	0.358678	0.298778	Pde7b	1
GO:0009437	GO:0009437	carnitine metabolic process	1/389	13/28832	0.0769231	5.7014	1.98279	0.161907	0.358678	0.298778	Cpt2	1
GO:0009950	GO:0009950	dorsal/ventral axis specification	1/389	13/28832	0.0769231	5.7014	1.98279	0.161907	0.358678	0.298778	Smad2	1
GO:0021683	GO:0021683	cerebellar granular layer morphogenesis	1/389	13/28832	0.0769231	5.7014	1.98279	0.161907	0.358678	0.298778	Nfix	1
GO:0030948	GO:0030948	negative regulation of vascular endothelial growth factor receptor signaling pathway	1/389	13/28832	0.0769231	5.7014	1.98279	0.161907	0.358678	0.298778	Nedd4	1
GO:0030953	GO:0030953	astral microtubule organization	1/389	13/28832	0.0769231	5.7014	1.98279	0.161907	0.358678	0.298778	Pde4dip	1
GO:0031571	GO:0031571	mitotic G1 DNA damage checkpoint signaling	1/389	13/28832	0.0769231	5.7014	1.98279	0.161907	0.358678	0.298778	Gigyf2	1
GO:0032610	GO:0032610	interleukin-1 alpha production	1/389	13/28832	0.0769231	5.7014	1.98279	0.161907	0.358678	0.298778	Ptger4	1
GO:0032725	GO:0032725	positive regulation of granulocyte macrophage colony-stimulating factor production	1/389	13/28832	0.0769231	5.7014	1.98279	0.161907	0.358678	0.298778	Il18	1
GO:0032754	GO:0032754	positive regulation of interleukin-5 production	1/389	13/28832	0.0769231	5.7014	1.98279	0.161907	0.358678	0.298778	Il33	1
GO:0033689	GO:0033689	negative regulation of osteoblast proliferation	1/389	13/28832	0.0769231	5.7014	1.98279	0.161907	0.358678	0.298778	Smad3	1
GO:0034088	GO:0034088	maintenance of mitotic sister chromatid cohesion	1/389	13/28832	0.0769231	5.7014	1.98279	0.161907	0.358678	0.298778	Bub1	1
GO:0035726	GO:0035726	common myeloid progenitor cell proliferation	1/389	13/28832	0.0769231	5.7014	1.98279	0.161907	0.358678	0.298778	Brpf1	1
GO:0035865	GO:0035865	cellular response to potassium ion	1/389	13/28832	0.0769231	5.7014	1.98279	0.161907	0.358678	0.298778	Slc12a2	1
GO:0036135	GO:0036135	Schwann cell migration	1/389	13/28832	0.0769231	5.7014	1.98279	0.161907	0.358678	0.298778	Fubp1	1
GO:0045938	GO:0045938	positive regulation of circadian sleep/wake cycle	sleep	1/389	13/28832	0.0769231	5.7014	1.98279	0.161907	0.358678	0.298778	Ptger4	1
GO:0048672	GO:0048672	positive regulation of collateral sprouting	1/389	13/28832	0.0769231	5.7014	1.98279	0.161907	0.358678	0.298778	Dcx	1
GO:0050667	GO:0050667	homocysteine metabolic process	1/389	13/28832	0.0769231	5.7014	1.98279	0.161907	0.358678	0.298778	Mthfd1	1
GO:0050847	GO:0050847	progesterone receptor signaling pathway	1/389	13/28832	0.0769231	5.7014	1.98279	0.161907	0.358678	0.298778	Nedd4	1
GO:0051987	GO:0051987	positive regulation of attachment of spindle microtubules to kinetochore	1/389	13/28832	0.0769231	5.7014	1.98279	0.161907	0.358678	0.298778	Hnrnpu	1
GO:0060148	GO:0060148	positive regulation of post-transcriptional gene silencing	1/389	13/28832	0.0769231	5.7014	1.98279	0.161907	0.358678	0.298778	Fmr1	1
GO:0060213	GO:0060213	positive regulation of nuclear-transcribed mRNA poly(A) tail shortening	1/389	13/28832	0.0769231	5.7014	1.98279	0.161907	0.358678	0.298778	Cnot1	1
GO:0070493	GO:0070493	thrombin-activated receptor signaling pathway	1/389	13/28832	0.0769231	5.7014	1.98279	0.161907	0.358678	0.298778	Iqgap2	1
GO:0070914	GO:0070914	UV-damage excision repair	1/389	13/28832	0.0769231	5.7014	1.98279	0.161907	0.358678	0.298778	Pold3	1
GO:0071493	GO:0071493	cellular response to UV-B	1/389	13/28832	0.0769231	5.7014	1.98279	0.161907	0.358678	0.298778	Stk11	1
GO:0072015	GO:0072015	podocyte development	1/389	13/28832	0.0769231	5.7014	1.98279	0.161907	0.358678	0.298778	Myo1e	1
GO:0072075	GO:0072075	metanephric mesenchyme development	1/389	13/28832	0.0769231	5.7014	1.98279	0.161907	0.358678	0.298778	Smad4	1
GO:0098764	GO:0098764	meiosis I cell cycle phase	1/389	13/28832	0.0769231	5.7014	1.98279	0.161907	0.358678	0.298778	Xrcc5	1
GO:0106014	GO:0106014	regulation of inflammatory response to wounding	1/389	13/28832	0.0769231	5.7014	1.98279	0.161907	0.358678	0.298778	Il33	1
GO:1900370	GO:1900370	positive regulation of post-transcriptional gene silencing by RNA	1/389	13/28832	0.0769231	5.7014	1.98279	0.161907	0.358678	0.298778	Fmr1	1
GO:1901374	GO:1901374	acetate ester transport	1/389	13/28832	0.0769231	5.7014	1.98279	0.161907	0.358678	0.298778	Arl2	1
GO:1902902	GO:1902902	negative regulation of autophagosome assembly	1/389	13/28832	0.0769231	5.7014	1.98279	0.161907	0.358678	0.298778	Ehmt2	1
GO:1905048	GO:1905048	regulation of metallopeptidase activity	1/389	13/28832	0.0769231	5.7014	1.98279	0.161907	0.358678	0.298778	Mbp	1
GO:0055002	GO:0055002	striated muscle cell development	5/389	213/28832	0.0234742	1.73987	1.26745	0.162079	0.358781	0.298864	Hnrnpu/Smad4/Smyd3/Mybpc3/Foxp1	5
GO:0002218	GO:0002218	activation of innate immune response	7/389	331/28832	0.021148	1.56746	1.21432	0.162136	0.358781	0.298864	Zdhhc9/Xrcc5/Sec14l1/Mark4/Ankrd17/Otud4/Lsm14a	7
GO:0070936	GO:0070936	protein K48-linked ubiquitination	3/389	103/28832	0.0291262	2.15878	1.37777	0.162736	0.359907	0.299802	Fbxo9/Ube2d3/Nedd4l	3
GO:0006997	GO:0006997	nucleus organization	4/389	157/28832	0.0254777	1.88836	1.30529	0.163202	0.360734	0.300491	Habp4/Serbp1/Ets1/Rps19	4
GO:0002700	GO:0002700	regulation of production of molecular mediator of immune response	5/389	214/28832	0.0233645	1.73173	1.25649	0.16426	0.362867	0.302267	Il33/Ddx21/Dhx36/Il18/Foxp1	5
GO:0002686	GO:0002686	negative regulation of leukocyte migration	2/389	54/28832	0.037037	2.74512	1.5011	0.165041	0.364183	0.303364	Il33/Ptger4	2
GO:0031018	GO:0031018	endocrine pancreas development	2/389	54/28832	0.037037	2.74512	1.5011	0.165041	0.364183	0.303364	Clock/Vhl	2
GO:0009798	GO:0009798	axis specification	3/389	104/28832	0.0288462	2.13803	1.35967	0.16601	0.365911	0.304803	Tdrd7/Smad2/Smad4	3
GO:0071260	GO:0071260	cellular response to mechanical stimulus	3/389	104/28832	0.0288462	2.13803	1.35967	0.16601	0.365911	0.304803	Il33/Habp4/Ptger4	3
GO:0021543	GO:0021543	pallium development	5/389	215/28832	0.0232558	1.72368	1.24558	0.166452	0.36668	0.305444	Zmiz1/Dclk2/Dcx/Nfix/Pex13	5
GO:0022409	GO:0022409	positive regulation of cell-cell adhesion	7/389	334/28832	0.0209581	1.55338	1.18961	0.167319	0.368176	0.30669	Rps3/Zmiz1/Dhps/Phf10/Smarcc1/Il18/Ets1	7
GO:0030072	GO:0030072	peptide hormone secretion	7/389	334/28832	0.0209581	1.55338	1.18961	0.167319	0.368176	0.30669	Mup11/Mup1/Smad2/Clock/Stxbp3/Ptger4/Ensa	7
GO:0019693	GO:0019693	ribose phosphate metabolic process	8/389	396/28832	0.020202	1.49734	1.16542	0.168837	0.370781	0.30886	Tmsb4x/Gtpbp1/Gucy2e/Ampd1/Mthfd1/Pde7b/Arl2/Pfkfb1	8
GO:0051402	GO:0051402	neuron apoptotic process	8/389	396/28832	0.020202	1.49734	1.16542	0.168837	0.370781	0.30886	Traf7/Atf2/Nqo1/Set/Il18/Nfix/Fmr1/Hdgf	8
GO:0061448	GO:0061448	connective tissue development	7/389	335/28832	0.0208955	1.54874	1.18142	0.169062	0.370781	0.30886	Tgfbi/Smad5/Smad3/Smad1/Atf2/Sulf2/Thra	7
GO:0035914	GO:0035914	skeletal muscle cell differentiation	3/389	105/28832	0.0285714	2.11766	1.34177	0.169303	0.370781	0.30886	S100b/Nfix/Ddx5	3
GO:0001706	GO:0001706	endoderm formation	2/389	55/28832	0.0363636	2.69521	1.47163	0.169828	0.370781	0.30886	Smad2/Hsbp1	2
GO:0001881	GO:0001881	receptor recycling	2/389	55/28832	0.0363636	2.69521	1.47163	0.169828	0.370781	0.30886	Ap1ar/Tbc1d16	2
GO:0032965	GO:0032965	regulation of collagen biosynthetic process	2/389	55/28832	0.0363636	2.69521	1.47163	0.169828	0.370781	0.30886	Il18/Larp6	2
GO:0048489	GO:0048489	synaptic vesicle transport	2/389	55/28832	0.0363636	2.69521	1.47163	0.169828	0.370781	0.30886	Trim46/Bloc1s2	2
GO:0048701	GO:0048701	embryonic cranial skeleton morphogenesis	2/389	55/28832	0.0363636	2.69521	1.47163	0.169828	0.370781	0.30886	Smad3/Smad2	2
GO:0090287	GO:0090287	regulation of cellular response to growth factor stimulus	7/389	336/28832	0.0208333	1.54413	1.17327	0.170814	0.370781	0.30886	Smad3/Smad2/Smad4/Nedd4/Dstyk/Stk11/Sulf2	7
GO:0008361	GO:0008361	regulation of cell size	5/389	217/28832	0.0230415	1.70779	1.22393	0.170872	0.370781	0.30886	Trim46/Slc12a1/Slc12a2/Cdkl5/Dcx	5
GO:0090068	GO:0090068	positive regulation of cell cycle process	6/389	276/28832	0.0217391	1.61127	1.19331	0.171171	0.370781	0.30886	Rpl17/Hnrnpu/Nudt16/Ankrd17/Bub1/Pbx1	6
GO:0030198	GO:0030198	extracellular matrix organization	7/389	337/28832	0.0207715	1.53955	1.16514	0.172574	0.370781	0.30886	Tgfbi/Smad3/Smad4/Vhl/Myo1e/Ets1/Sulf2	7
GO:0071496	GO:0071496	cellular response to external stimulus	3/389	106/28832	0.0283019	2.09769	1.32407	0.172615	0.370781	0.30886	Il33/Habp4/Ptger4	3
GO:0001840	GO:0001840	neural plate development	1/389	14/28832	0.0714286	5.29416	1.87944	0.17322	0.370781	0.30886	Dvl2	1
GO:0001865	GO:0001865	NK T cell differentiation	1/389	14/28832	0.0714286	5.29416	1.87944	0.17322	0.370781	0.30886	Atf2	1
GO:0006475	GO:0006475	internal protein amino acid acetylation	1/389	14/28832	0.0714286	5.29416	1.87944	0.17322	0.370781	0.30886	Kat7	1
GO:0014816	GO:0014816	skeletal muscle satellite cell differentiation	1/389	14/28832	0.0714286	5.29416	1.87944	0.17322	0.370781	0.30886	Nfix	1
GO:0014889	GO:0014889	muscle atrophy	1/389	14/28832	0.0714286	5.29416	1.87944	0.17322	0.370781	0.30886	Nol3	1
GO:0018393	GO:0018393	internal peptidyl-lysine acetylation	1/389	14/28832	0.0714286	5.29416	1.87944	0.17322	0.370781	0.30886	Kat7	1
GO:0021670	GO:0021670	lateral ventricle development	1/389	14/28832	0.0714286	5.29416	1.87944	0.17322	0.370781	0.30886	Nfix	1
GO:0032275	GO:0032275	luteinizing hormone secretion	1/389	14/28832	0.0714286	5.29416	1.87944	0.17322	0.370781	0.30886	Smad4	1
GO:0032525	GO:0032525	somite rostral/caudal axis specification	1/389	14/28832	0.0714286	5.29416	1.87944	0.17322	0.370781	0.30886	Smad4	1
GO:0032933	GO:0032933	SREBP signaling pathway	1/389	14/28832	0.0714286	5.29416	1.87944	0.17322	0.370781	0.30886	Eif2a	1
GO:0034086	GO:0034086	maintenance of sister chromatid cohesion	1/389	14/28832	0.0714286	5.29416	1.87944	0.17322	0.370781	0.30886	Bub1	1
GO:0035810	GO:0035810	positive regulation of urine volume	1/389	14/28832	0.0714286	5.29416	1.87944	0.17322	0.370781	0.30886	Ptger4	1
GO:0035999	GO:0035999	tetrahydrofolate interconversion	1/389	14/28832	0.0714286	5.29416	1.87944	0.17322	0.370781	0.30886	Mthfd1	1
GO:0036093	GO:0036093	germ cell proliferation	1/389	14/28832	0.0714286	5.29416	1.87944	0.17322	0.370781	0.30886	Il18	1
GO:0042559	GO:0042559	pteridine-containing compound biosynthetic process	1/389	14/28832	0.0714286	5.29416	1.87944	0.17322	0.370781	0.30886	Mthfd1	1
GO:0043650	GO:0043650	dicarboxylic acid biosynthetic process	1/389	14/28832	0.0714286	5.29416	1.87944	0.17322	0.370781	0.30886	Mthfd1	1
GO:0044819	GO:0044819	mitotic G1/S transition checkpoint signaling	1/389	14/28832	0.0714286	5.29416	1.87944	0.17322	0.370781	0.30886	Gigyf2	1
GO:0045628	GO:0045628	regulation of T-helper 2 cell differentiation	1/389	14/28832	0.0714286	5.29416	1.87944	0.17322	0.370781	0.30886	Il18	1
GO:0048385	GO:0048385	regulation of retinoic acid receptor signaling pathway	1/389	14/28832	0.0714286	5.29416	1.87944	0.17322	0.370781	0.30886	Cnot1	1
GO:0048733	GO:0048733	sebaceous gland development	1/389	14/28832	0.0714286	5.29416	1.87944	0.17322	0.370781	0.30886	Smad4	1
GO:0060180	GO:0060180	female mating behavior	1/389	14/28832	0.0714286	5.29416	1.87944	0.17322	0.370781	0.30886	Thra	1
GO:0061140	GO:0061140	lung secretory cell differentiation	1/389	14/28832	0.0714286	5.29416	1.87944	0.17322	0.370781	0.30886	Foxp1	1
GO:0070255	GO:0070255	regulation of mucus secretion	1/389	14/28832	0.0714286	5.29416	1.87944	0.17322	0.370781	0.30886	Ptger4	1
GO:0070673	GO:0070673	response to interleukin-18	1/389	14/28832	0.0714286	5.29416	1.87944	0.17322	0.370781	0.30886	Il18	1
GO:0072310	GO:0072310	glomerular epithelial cell development	1/389	14/28832	0.0714286	5.29416	1.87944	0.17322	0.370781	0.30886	Myo1e	1
GO:0072710	GO:0072710	response to hydroxyurea	1/389	14/28832	0.0714286	5.29416	1.87944	0.17322	0.370781	0.30886	Kat7	1
GO:0090036	GO:0090036	regulation of protein kinase C signaling	1/389	14/28832	0.0714286	5.29416	1.87944	0.17322	0.370781	0.30886	Myadm	1
GO:0098908	GO:0098908	regulation of neuronal action potential	1/389	14/28832	0.0714286	5.29416	1.87944	0.17322	0.370781	0.30886	Fmr1	1
GO:0099011	GO:0099011	neuronal dense core vesicle exocytosis	1/389	14/28832	0.0714286	5.29416	1.87944	0.17322	0.370781	0.30886	Stxbp3	1
GO:0140627	GO:0140627	ubiquitin-dependent protein catabolic process via the C-end degron rule pathway	1/389	14/28832	0.0714286	5.29416	1.87944	0.17322	0.370781	0.30886	Fem1b	1
GO:1900025	GO:1900025	negative regulation of substrate adhesion-dependent cell spreading	1/389	14/28832	0.0714286	5.29416	1.87944	0.17322	0.370781	0.30886	Ap1ar	1
GO:1901298	GO:1901298	regulation of hydrogen peroxide-mediated programmed cell death	1/389	14/28832	0.0714286	5.29416	1.87944	0.17322	0.370781	0.30886	Foxp1	1
GO:1901950	GO:1901950	dense core granule transport	1/389	14/28832	0.0714286	5.29416	1.87944	0.17322	0.370781	0.30886	Trim46	1
GO:1903977	GO:1903977	positive regulation of glial cell migration	1/389	14/28832	0.0714286	5.29416	1.87944	0.17322	0.370781	0.30886	Fubp1	1
GO:2000347	GO:2000347	positive regulation of hepatocyte proliferation	1/389	14/28832	0.0714286	5.29416	1.87944	0.17322	0.370781	0.30886	Il18	1
GO:2000674	GO:2000674	regulation of type B pancreatic cell apoptotic process	1/389	14/28832	0.0714286	5.29416	1.87944	0.17322	0.370781	0.30886	Srsf6	1
GO:0045229	GO:0045229	external encapsulating structure organization	7/389	338/28832	0.0207101	1.53499	1.15704	0.174341	0.372599	0.310375	Tgfbi/Smad3/Smad4/Vhl/Myo1e/Ets1/Sulf2	7
GO:0021517	GO:0021517	ventral spinal cord development	2/389	56/28832	0.0357143	2.64708	1.44281	0.174638	0.372599	0.310375	Gigyf2/Foxp1	2
GO:0036230	GO:0036230	granulocyte activation	2/389	56/28832	0.0357143	2.64708	1.44281	0.174638	0.372599	0.310375	Stxbp3/Il18	2
GO:0045005	GO:0045005	DNA-templated DNA replication maintenance of fidelity	2/389	56/28832	0.0357143	2.64708	1.44281	0.174638	0.372599	0.310375	Smarcal1/Dna2	2
GO:0048546	GO:0048546	digestive tract morphogenesis	2/389	56/28832	0.0357143	2.64708	1.44281	0.174638	0.372599	0.310375	Smad3/Smad2	2
GO:0055010	GO:0055010	ventricular cardiac muscle tissue morphogenesis	2/389	56/28832	0.0357143	2.64708	1.44281	0.174638	0.372599	0.310375	Smad4/Mybpc3	2
GO:0030073	GO:0030073	insulin secretion	6/389	278/28832	0.0215827	1.59967	1.17496	0.175095	0.373372	0.311018	Mup11/Mup1/Smad2/Clock/Stxbp3/Ensa	6
GO:0007254	GO:0007254	JNK cascade	5/389	219/28832	0.0228311	1.6922	1.20251	0.175338	0.373686	0.31128	Smad3/Atf2/Ptger4/Dvl2/Asb15	5
GO:0043367	GO:0043367	CD4-positive	alpha-beta T cell differentiation	3/389	107/28832	0.0280374	2.07808	1.30656	0.175945	0.374776	0.312188	Ptger4/Il18/Foxp1	3
GO:0043062	GO:0043062	extracellular structure organization	7/389	339/28832	0.020649	1.53047	1.14896	0.176116	0.374939	0.312324	Tgfbi/Smad3/Smad4/Vhl/Myo1e/Ets1/Sulf2	7
GO:0044839	GO:0044839	cell cycle G2/M phase transition	4/389	162/28832	0.0246914	1.83008	1.23903	0.176295	0.375116	0.312471	Arpp19/Nabp2/Ensa/Pbx1	4
GO:0062012	GO:0062012	regulation of small molecule metabolic process	8/389	401/28832	0.0199501	1.47867	1.12883	0.176913	0.376226	0.313396	Mup11/Tmsb4x/Mup1/Arpp19/Mid1ip1/Arl2/Stk11/Pfkfb1	8
GO:0006195	GO:0006195	purine nucleotide catabolic process	4/389	163/28832	0.0245399	1.81885	1.22606	0.178956	0.379544	0.31616	Nudt16/Pde7b/Arl2/Pfkfb1	4
GO:0008064	GO:0008064	regulation of actin polymerization or depolymerization	4/389	163/28832	0.0245399	1.81885	1.22606	0.178956	0.379544	0.31616	Brk1/Pfn2/Myadm/Bag4	4
GO:0022612	GO:0022612	gland morphogenesis	4/389	163/28832	0.0245399	1.81885	1.22606	0.178956	0.379544	0.31616	Slc12a2/Il18/Fem1b/Sulf2	4
GO:0034614	GO:0034614	cellular response to reactive oxygen species	4/389	163/28832	0.0245399	1.81885	1.22606	0.178956	0.379544	0.31616	Rps3/Nqo1/Pex13/Foxp1	4
GO:0051384	GO:0051384	response to glucocorticoid	4/389	163/28832	0.0245399	1.81885	1.22606	0.178956	0.379544	0.31616	Hnrnpu/Serpinf1/Smyd3/Pfkfb1	4
GO:0090100	GO:0090100	positive regulation of transmembrane receptor protein serine/threonine kinase signaling pathway	3/389	108/28832	0.0277778	2.05884	1.28925	0.179292	0.379578	0.316188	Smad2/Smad4/Stk11	3
GO:0003179	GO:0003179	heart valve morphogenesis	2/389	57/28832	0.0350877	2.60064	1.41462	0.17947	0.379578	0.316188	Smad2/Smad4	2
GO:0099590	GO:0099590	neurotransmitter receptor internalization	2/389	57/28832	0.0350877	2.60064	1.41462	0.17947	0.379578	0.316188	Nedd4/Nedd4l	2
GO:1902305	GO:1902305	regulation of sodium ion transmembrane transport	2/389	57/28832	0.0350877	2.60064	1.41462	0.17947	0.379578	0.316188	Nedd4/Nedd4l	2
GO:1904263	GO:1904263	positive regulation of TORC1 signaling	2/389	57/28832	0.0350877	2.60064	1.41462	0.17947	0.379578	0.316188	Fnip2/Foxp1	2
GO:0051048	GO:0051048	negative regulation of secretion	5/389	221/28832	0.0226244	1.67688	1.1813	0.179847	0.379578	0.316188	Mup11/Mup1/Stxbp3/Ptger4/Fmr1	5
GO:0001666	GO:0001666	response to hypoxia	7/389	342/28832	0.0204678	1.51704	1.12489	0.181488	0.379578	0.316188	Smad3/Nol3/Atf2/Smad4/Alkbh5/Vhl/Il18	7
GO:0002790	GO:0002790	peptide secretion	7/389	343/28832	0.0204082	1.51262	1.11691	0.183294	0.379578	0.316188	Mup11/Mup1/Smad2/Clock/Stxbp3/Ptger4/Ensa	7
GO:0009152	GO:0009152	purine ribonucleotide biosynthetic process	4/389	165/28832	0.0242424	1.79681	1.20038	0.184317	0.379578	0.316188	Tmsb4x/Gucy2e/Ampd1/Mthfd1	4
GO:0007215	GO:0007215	glutamate receptor signaling pathway	2/389	58/28832	0.0344828	2.5558	1.38703	0.184322	0.379578	0.316188	Plp1/Fmr1	2
GO:0014003	GO:0014003	oligodendrocyte development	2/389	58/28832	0.0344828	2.5558	1.38703	0.184322	0.379578	0.316188	Mobp/Plp1	2
GO:0070229	GO:0070229	negative regulation of lymphocyte apoptotic process	2/389	58/28832	0.0344828	2.5558	1.38703	0.184322	0.379578	0.316188	Vhl/Foxp1	2
GO:0000279	GO:0000279	M phase	1/389	15/28832	0.0666667	4.94122	1.78554	0.18438	0.379578	0.316188	Xrcc5	1
GO:0001696	GO:0001696	gastric acid secretion	1/389	15/28832	0.0666667	4.94122	1.78554	0.18438	0.379578	0.316188	Snx10	1
GO:0001732	GO:0001732	formation of cytoplasmic translation initiation complex	1/389	15/28832	0.0666667	4.94122	1.78554	0.18438	0.379578	0.316188	Eif3d	1
GO:0002329	GO:0002329	pre-B cell differentiation	1/389	15/28832	0.0666667	4.94122	1.78554	0.18438	0.379578	0.316188	Foxp1	1
GO:0002638	GO:0002638	negative regulation of immunoglobulin production	1/389	15/28832	0.0666667	4.94122	1.78554	0.18438	0.379578	0.316188	Il33	1
GO:0002679	GO:0002679	respiratory burst involved in defense response	1/389	15/28832	0.0666667	4.94122	1.78554	0.18438	0.379578	0.316188	Rps19	1
GO:0003198	GO:0003198	epithelial to mesenchymal transition involved in endocardial cushion formation	1/389	15/28832	0.0666667	4.94122	1.78554	0.18438	0.379578	0.316188	Smad4	1
GO:0006000	GO:0006000	fructose metabolic process	1/389	15/28832	0.0666667	4.94122	1.78554	0.18438	0.379578	0.316188	Pfkfb1	1
GO:0006054	GO:0006054	N-acetylneuraminate metabolic process	1/389	15/28832	0.0666667	4.94122	1.78554	0.18438	0.379578	0.316188	Cmas	1
GO:0006188	GO:0006188	IMP biosynthetic process	1/389	15/28832	0.0666667	4.94122	1.78554	0.18438	0.379578	0.316188	Ampd1	1
GO:0006304	GO:0006304	DNA modification	1/389	15/28832	0.0666667	4.94122	1.78554	0.18438	0.379578	0.316188	Gstt1	1
GO:0006415	GO:0006415	translational termination	1/389	15/28832	0.0666667	4.94122	1.78554	0.18438	0.379578	0.316188	Abce1	1
GO:0006555	GO:0006555	methionine metabolic process	1/389	15/28832	0.0666667	4.94122	1.78554	0.18438	0.379578	0.316188	Mthfd1	1
GO:0006895	GO:0006895	Golgi to endosome transport	1/389	15/28832	0.0666667	4.94122	1.78554	0.18438	0.379578	0.316188	Ap1ar	1
GO:0009070	GO:0009070	serine family amino acid biosynthetic process	1/389	15/28832	0.0666667	4.94122	1.78554	0.18438	0.379578	0.316188	Mthfd1	1
GO:0009155	GO:0009155	purine deoxyribonucleotide catabolic process	1/389	15/28832	0.0666667	4.94122	1.78554	0.18438	0.379578	0.316188	Nudt16	1
GO:0010744	GO:0010744	positive regulation of macrophage derived foam cell differentiation	1/389	15/28832	0.0666667	4.94122	1.78554	0.18438	0.379578	0.316188	Il18	1
GO:0010950	GO:0010950	positive regulation of endopeptidase activity	1/389	15/28832	0.0666667	4.94122	1.78554	0.18438	0.379578	0.316188	Mbp	1
GO:0016558	GO:0016558	protein import into peroxisome matrix	1/389	15/28832	0.0666667	4.94122	1.78554	0.18438	0.379578	0.316188	Pex13	1
GO:0021548	GO:0021548	pons development	1/389	15/28832	0.0666667	4.94122	1.78554	0.18438	0.379578	0.316188	Atf2	1
GO:0030213	GO:0030213	hyaluronan biosynthetic process	1/389	15/28832	0.0666667	4.94122	1.78554	0.18438	0.379578	0.316188	Ptger4	1
GO:0032488	GO:0032488	Cdc42 protein signal transduction	1/389	15/28832	0.0666667	4.94122	1.78554	0.18438	0.379578	0.316188	Rit2	1
GO:0035860	GO:0035860	glial cell-derived neurotrophic factor receptor signaling pathway	1/389	15/28832	0.0666667	4.94122	1.78554	0.18438	0.379578	0.316188	Sulf2	1
GO:0042402	GO:0042402	biogenic amine catabolic process	1/389	15/28832	0.0666667	4.94122	1.78554	0.18438	0.379578	0.316188	Dhps	1
GO:0045188	GO:0045188	regulation of circadian sleep/wake cycle	non-REM sleep	1/389	15/28832	0.0666667	4.94122	1.78554	0.18438	0.379578	0.316188	Ptger4	1
GO:0048368	GO:0048368	lateral mesoderm development	1/389	15/28832	0.0666667	4.94122	1.78554	0.18438	0.379578	0.316188	Smad2	1
GO:0051127	GO:0051127	positive regulation of actin nucleation	1/389	15/28832	0.0666667	4.94122	1.78554	0.18438	0.379578	0.316188	Brk1	1
GO:0051645	GO:0051645	Golgi localization	1/389	15/28832	0.0666667	4.94122	1.78554	0.18438	0.379578	0.316188	Stk11	1
GO:0060211	GO:0060211	regulation of nuclear-transcribed mRNA poly(A) tail shortening	1/389	15/28832	0.0666667	4.94122	1.78554	0.18438	0.379578	0.316188	Cnot1	1
GO:0060442	GO:0060442	branching involved in prostate gland morphogenesis	1/389	15/28832	0.0666667	4.94122	1.78554	0.18438	0.379578	0.316188	Fem1b	1
GO:0060742	GO:0060742	epithelial cell differentiation involved in prostate gland development	1/389	15/28832	0.0666667	4.94122	1.78554	0.18438	0.379578	0.316188	Fem1b	1
GO:0061052	GO:0061052	negative regulation of cell growth involved in cardiac muscle cell development	1/389	15/28832	0.0666667	4.94122	1.78554	0.18438	0.379578	0.316188	Foxp1	1
GO:0071103	GO:0071103	DNA conformation change	1/389	15/28832	0.0666667	4.94122	1.78554	0.18438	0.379578	0.316188	Top3b	1
GO:0071380	GO:0071380	cellular response to prostaglandin E stimulus	1/389	15/28832	0.0666667	4.94122	1.78554	0.18438	0.379578	0.316188	Ptger4	1
GO:0071501	GO:0071501	cellular response to sterol depletion	1/389	15/28832	0.0666667	4.94122	1.78554	0.18438	0.379578	0.316188	Eif2a	1
GO:0090235	GO:0090235	regulation of metaphase plate congression	1/389	15/28832	0.0666667	4.94122	1.78554	0.18438	0.379578	0.316188	Hnrnpu	1
GO:0098762	GO:0098762	meiotic cell cycle phase	1/389	15/28832	0.0666667	4.94122	1.78554	0.18438	0.379578	0.316188	Xrcc5	1
GO:0140243	GO:0140243	regulation of translation at synapse	1/389	15/28832	0.0666667	4.94122	1.78554	0.18438	0.379578	0.316188	Fmr1	1
GO:0150011	GO:0150011	regulation of neuron projection arborization	1/389	15/28832	0.0666667	4.94122	1.78554	0.18438	0.379578	0.316188	Dvl2	1
GO:1900029	GO:1900029	positive regulation of ruffle assembly	1/389	15/28832	0.0666667	4.94122	1.78554	0.18438	0.379578	0.316188	Fam98a	1
GO:1901533	GO:1901533	negative regulation of hematopoietic progenitor cell differentiation	1/389	15/28832	0.0666667	4.94122	1.78554	0.18438	0.379578	0.316188	Tmsb4x	1
GO:1905209	GO:1905209	positive regulation of cardiocyte differentiation	1/389	15/28832	0.0666667	4.94122	1.78554	0.18438	0.379578	0.316188	Dhx36	1
GO:2000035	GO:2000035	regulation of stem cell division	1/389	15/28832	0.0666667	4.94122	1.78554	0.18438	0.379578	0.316188	Thoc5	1
GO:2000343	GO:2000343	positive regulation of chemokine (C-X-C motif) ligand 2 production	1/389	15/28832	0.0666667	4.94122	1.78554	0.18438	0.379578	0.316188	Mbp	1
GO:2000146	GO:2000146	negative regulation of cell motility	7/389	344/28832	0.0203488	1.50822	1.10896	0.185108	0.380876	0.317269	Il33/Tcaf1/Ptger4/Gtpbp4/Ap1ar/Pfn2/Serpinf1	7
GO:0014910	GO:0014910	regulation of smooth muscle cell migration	3/389	110/28832	0.0272727	2.02141	1.25518	0.18604	0.382393	0.318533	Tmsb4x/Ptger4/Il18	3
GO:0140888	GO:0140888	interferon-mediated signaling pathway	3/389	110/28832	0.0272727	2.02141	1.25518	0.18604	0.382393	0.318533	Trim56/Gigyf2/Lsm14a	3
GO:0030832	GO:0030832	regulation of actin filament length	4/389	166/28832	0.0240964	1.78598	1.18768	0.187018	0.384202	0.32004	Brk1/Pfn2/Myadm/Bag4	4
GO:2000241	GO:2000241	regulation of reproductive process	5/389	225/28832	0.0222222	1.64707	1.13953	0.188994	0.387255	0.322582	Ythdc2/Ptger4/Il18/Serpinf1/Stk11	5
GO:0007129	GO:0007129	homologous chromosome pairing at meiosis	2/389	59/28832	0.0338983	2.51248	1.36001	0.189193	0.387255	0.322582	Ehmt2/Tex15	2
GO:0010332	GO:0010332	response to gamma radiation	2/389	59/28832	0.0338983	2.51248	1.36001	0.189193	0.387255	0.322582	Xrcc5/Tspyl5	2
GO:0030838	GO:0030838	positive regulation of actin filament polymerization	2/389	59/28832	0.0338983	2.51248	1.36001	0.189193	0.387255	0.322582	Pfn2/Bag4	2
GO:0050771	GO:0050771	negative regulation of axonogenesis	2/389	59/28832	0.0338983	2.51248	1.36001	0.189193	0.387255	0.322582	Trim46/Mbp	2
GO:0051646	GO:0051646	mitochondrion localization	2/389	59/28832	0.0338983	2.51248	1.36001	0.189193	0.387255	0.322582	Mark1/Hsbp1	2
GO:1900024	GO:1900024	regulation of substrate adhesion-dependent cell spreading	2/389	59/28832	0.0338983	2.51248	1.36001	0.189193	0.387255	0.322582	Ap1ar/Myadm	2
GO:2000243	GO:2000243	positive regulation of reproductive process	3/389	111/28832	0.027027	2.0032	1.23841	0.189438	0.387554	0.322832	Ythdc2/Ptger4/Il18	3
GO:0016042	GO:0016042	lipid catabolic process	7/389	347/28832	0.0201729	1.49518	1.08527	0.190593	0.388802	0.323871	Ehhadh/Iah1/Dgkd/Cpt2/Pex13/Lipe/Thra	7
GO:0042886	GO:0042886	amide transport	8/389	410/28832	0.0195122	1.44621	1.06419	0.191868	0.388802	0.323871	Mup11/Slc12a1/Mup1/Smad2/Clock/Stxbp3/Ptger4/Ensa	8
GO:0051347	GO:0051347	positive regulation of transferase activity	7/389	348/28832	0.0201149	1.49088	1.07742	0.192435	0.388802	0.323871	Rps3/Xrcc5/Dvl2/Dstyk/Rps2/Ube2i/Stk11	7
GO:0046928	GO:0046928	regulation of neurotransmitter secretion	3/389	112/28832	0.0267857	1.98531	1.22182	0.192852	0.388802	0.323871	Ptger4/Pfn2/Fmr1	3
GO:0035265	GO:0035265	organ growth	5/389	227/28832	0.0220264	1.63256	1.11895	0.19363	0.388802	0.323871	Smad1/Atf2/Smad2/Ehmt2/Foxp1	5
GO:0001961	GO:0001961	positive regulation of cytokine-mediated signaling pathway	2/389	60/28832	0.0333333	2.47061	1.33354	0.194081	0.388802	0.323871	Trim56/Lsm14a	2
GO:0006497	GO:0006497	protein lipidation	2/389	60/28832	0.0333333	2.47061	1.33354	0.194081	0.388802	0.323871	Zdhhc9/Svip	2
GO:0030865	GO:0030865	cortical cytoskeleton organization	2/389	60/28832	0.0333333	2.47061	1.33354	0.194081	0.388802	0.323871	Rhobtb1/Iqgap2	2
GO:0045599	GO:0045599	negative regulation of fat cell differentiation	2/389	60/28832	0.0333333	2.47061	1.33354	0.194081	0.388802	0.323871	Smad3/Ccdc85b	2
GO:0045815	GO:0045815	transcription initiation-coupled chromatin remodeling	2/389	60/28832	0.0333333	2.47061	1.33354	0.194081	0.388802	0.323871	Atf2/Kat7	2
GO:1900271	GO:1900271	regulation of long-term synaptic potentiation	2/389	60/28832	0.0333333	2.47061	1.33354	0.194081	0.388802	0.323871	Nrgn/Fmr1	2
GO:0001654	GO:0001654	eye development	9/389	475/28832	0.0189474	1.40435	1.03917	0.194871	0.388802	0.323871	Smad3/Tdrd7/Ppp1r13l/Dcx/Vhl/Nfix/Serpinf1/Rpl24/Pbx1	9
GO:0042063	GO:0042063	gliogenesis	8/389	412/28832	0.0194175	1.43919	1.05004	0.195262	0.388802	0.323871	Mobp/Il33/Zmiz1/Plp1/Dcx/Nfix/Fubp1/Ufl1	8
GO:0000097	GO:0000097	sulfur amino acid biosynthetic process	1/389	16/28832	0.0625	4.63239	1.69962	0.19539	0.388802	0.323871	Mthfd1	1
GO:0000479	GO:0000479	endonucleolytic cleavage of tricistronic rRNA transcript (SSU-rRNA	5.8S rRNA	LSU-rRNA)	1/389	16/28832	0.0625	4.63239	1.69962	0.19539	0.388802	0.323871	Rrs1	1
GO:0000722	GO:0000722	telomere maintenance via recombination	1/389	16/28832	0.0625	4.63239	1.69962	0.19539	0.388802	0.323871	Terf2	1
GO:0002424	GO:0002424	T cell mediated immune response to tumor cell	1/389	16/28832	0.0625	4.63239	1.69962	0.19539	0.388802	0.323871	Ufl1	1
GO:0002840	GO:0002840	regulation of T cell mediated immune response to tumor cell	1/389	16/28832	0.0625	4.63239	1.69962	0.19539	0.388802	0.323871	Ufl1	1
GO:0003188	GO:0003188	heart valve formation	1/389	16/28832	0.0625	4.63239	1.69962	0.19539	0.388802	0.323871	Smad4	1
GO:0003413	GO:0003413	chondrocyte differentiation involved in endochondral bone morphogenesis	1/389	16/28832	0.0625	4.63239	1.69962	0.19539	0.388802	0.323871	Atf2	1
GO:0006177	GO:0006177	GMP biosynthetic process	1/389	16/28832	0.0625	4.63239	1.69962	0.19539	0.388802	0.323871	Ampd1	1
GO:0006968	GO:0006968	cellular defense response	1/389	16/28832	0.0625	4.63239	1.69962	0.19539	0.388802	0.323871	Il33	1
GO:0009310	GO:0009310	amine catabolic process	1/389	16/28832	0.0625	4.63239	1.69962	0.19539	0.388802	0.323871	Dhps	1
GO:0009624	GO:0009624	response to nematode	1/389	16/28832	0.0625	4.63239	1.69962	0.19539	0.388802	0.323871	Ptger4	1
GO:0010715	GO:0010715	regulation of extracellular matrix disassembly	1/389	16/28832	0.0625	4.63239	1.69962	0.19539	0.388802	0.323871	Ets1	1
GO:0023035	GO:0023035	CD40 signaling pathway	1/389	16/28832	0.0625	4.63239	1.69962	0.19539	0.388802	0.323871	Rnf31	1
GO:0030007	GO:0030007	intracellular potassium ion homeostasis	1/389	16/28832	0.0625	4.63239	1.69962	0.19539	0.388802	0.323871	Slc12a2	1
GO:0030644	GO:0030644	intracellular chloride ion homeostasis	1/389	16/28832	0.0625	4.63239	1.69962	0.19539	0.388802	0.323871	Slc12a2	1
GO:0031573	GO:0031573	mitotic intra-S DNA damage checkpoint signaling	1/389	16/28832	0.0625	4.63239	1.69962	0.19539	0.388802	0.323871	Atf2	1
GO:0032276	GO:0032276	regulation of gonadotropin secretion	1/389	16/28832	0.0625	4.63239	1.69962	0.19539	0.388802	0.323871	Smad4	1
GO:0032645	GO:0032645	regulation of granulocyte macrophage colony-stimulating factor production	1/389	16/28832	0.0625	4.63239	1.69962	0.19539	0.388802	0.323871	Il18	1
GO:0032688	GO:0032688	negative regulation of interferon-beta production	1/389	16/28832	0.0625	4.63239	1.69962	0.19539	0.388802	0.323871	Rel	1
GO:0033235	GO:0033235	positive regulation of protein sumoylation	1/389	16/28832	0.0625	4.63239	1.69962	0.19539	0.388802	0.323871	Traf7	1
GO:0034244	GO:0034244	negative regulation of transcription elongation by RNA polymerase II	1/389	16/28832	0.0625	4.63239	1.69962	0.19539	0.388802	0.323871	Hnrnpu	1
GO:0035630	GO:0035630	bone mineralization involved in bone maturation	1/389	16/28832	0.0625	4.63239	1.69962	0.19539	0.388802	0.323871	Snx10	1
GO:0036498	GO:0036498	IRE1-mediated unfolded protein response	1/389	16/28832	0.0625	4.63239	1.69962	0.19539	0.388802	0.323871	Ufl1	1
GO:0042748	GO:0042748	circadian sleep/wake cycle	non-REM sleep	1/389	16/28832	0.0625	4.63239	1.69962	0.19539	0.388802	0.323871	Ptger4	1
GO:0044070	GO:0044070	regulation of monoatomic anion transport	1/389	16/28832	0.0625	4.63239	1.69962	0.19539	0.388802	0.323871	Tcaf1	1
GO:0045346	GO:0045346	regulation of MHC class II biosynthetic process	1/389	16/28832	0.0625	4.63239	1.69962	0.19539	0.388802	0.323871	Il33	1
GO:0045605	GO:0045605	negative regulation of epidermal cell differentiation	1/389	16/28832	0.0625	4.63239	1.69962	0.19539	0.388802	0.323871	Srsf6	1
GO:0045683	GO:0045683	negative regulation of epidermis development	1/389	16/28832	0.0625	4.63239	1.69962	0.19539	0.388802	0.323871	Srsf6	1
GO:0048103	GO:0048103	somatic stem cell division	1/389	16/28832	0.0625	4.63239	1.69962	0.19539	0.388802	0.323871	Fubp1	1
GO:0051290	GO:0051290	protein heterotetramerization	1/389	16/28832	0.0625	4.63239	1.69962	0.19539	0.388802	0.323871	Farsb	1
GO:0072074	GO:0072074	kidney mesenchyme development	1/389	16/28832	0.0625	4.63239	1.69962	0.19539	0.388802	0.323871	Smad4	1
GO:0072672	GO:0072672	neutrophil extravasation	1/389	16/28832	0.0625	4.63239	1.69962	0.19539	0.388802	0.323871	Ptger4	1
GO:0099116	GO:0099116	tRNA 5'-end processing	1/389	16/28832	0.0625	4.63239	1.69962	0.19539	0.388802	0.323871	Ssb	1
GO:0099527	GO:0099527	postsynapse to nucleus signaling pathway	1/389	16/28832	0.0625	4.63239	1.69962	0.19539	0.388802	0.323871	Kpna2	1
GO:0106380	GO:0106380	purine ribonucleotide salvage	1/389	16/28832	0.0625	4.63239	1.69962	0.19539	0.388802	0.323871	Ampd1	1
GO:0110156	GO:0110156	mRNA methylguanosine-cap decapping	1/389	16/28832	0.0625	4.63239	1.69962	0.19539	0.388802	0.323871	Edc4	1
GO:1902036	GO:1902036	regulation of hematopoietic stem cell differentiation	1/389	16/28832	0.0625	4.63239	1.69962	0.19539	0.388802	0.323871	Tmsb4x	1
GO:1902855	GO:1902855	regulation of non-motile cilium assembly	1/389	16/28832	0.0625	4.63239	1.69962	0.19539	0.388802	0.323871	Ttbk2	1
GO:1903358	GO:1903358	regulation of Golgi organization	1/389	16/28832	0.0625	4.63239	1.69962	0.19539	0.388802	0.323871	Pde4dip	1
GO:2000232	GO:2000232	regulation of rRNA processing	1/389	16/28832	0.0625	4.63239	1.69962	0.19539	0.388802	0.323871	Nudt16	1
GO:2001015	GO:2001015	negative regulation of skeletal muscle cell differentiation	1/389	16/28832	0.0625	4.63239	1.69962	0.19539	0.388802	0.323871	S100b	1
GO:0009416	GO:0009416	response to light stimulus	7/389	350/28832	0.02	1.48237	1.0618	0.196143	0.389589	0.324527	Pold3/Nedd4/Dhx36/Sema5b/Cirbp/Stk11/Mta1	7
GO:0042102	GO:0042102	positive regulation of T cell proliferation	3/389	113/28832	0.0265487	1.96774	1.2054	0.196282	0.389589	0.324527	Rps3/Dhps/Il18	3
GO:0052547	GO:0052547	regulation of peptidase activity	3/389	113/28832	0.0265487	1.96774	1.2054	0.196282	0.389589	0.324527	Tank/Serpinf1/Mbp	3
GO:0060993	GO:0060993	kidney morphogenesis	3/389	113/28832	0.0265487	1.96774	1.2054	0.196282	0.389589	0.324527	Smad4/Commd5/Pbx1	3
GO:0072080	GO:0072080	nephron tubule development	3/389	113/28832	0.0265487	1.96774	1.2054	0.196282	0.389589	0.324527	Smad4/Commd5/Pbx1	3
GO:0006790	GO:0006790	sulfur compound metabolic process	7/389	351/28832	0.019943	1.47814	1.05402	0.198007	0.392815	0.327214	Ehhadh/Hs6st1/Mthfd1/Pter/Gstt1/Sulf2/Aass	7
GO:0001974	GO:0001974	blood vessel remodeling	2/389	61/28832	0.0327869	2.43011	1.30759	0.198985	0.393366	0.327674	Nol3/Il18	2
GO:0002639	GO:0002639	positive regulation of immunoglobulin production	2/389	61/28832	0.0327869	2.43011	1.30759	0.198985	0.393366	0.327674	Il33/Foxp1	2
GO:0002823	GO:0002823	negative regulation of adaptive immune response based on somatic recombination of immune receptors built from immunoglobulin superfamily domains	2/389	61/28832	0.0327869	2.43011	1.30759	0.198985	0.393366	0.327674	Il33/Ufl1	2
GO:0032757	GO:0032757	positive regulation of interleukin-8 production	2/389	61/28832	0.0327869	2.43011	1.30759	0.198985	0.393366	0.327674	Ptger4/Il18	2
GO:0034113	GO:0034113	heterotypic cell-cell adhesion	2/389	61/28832	0.0327869	2.43011	1.30759	0.198985	0.393366	0.327674	Myadm/Mbp	2
GO:0043330	GO:0043330	response to exogenous dsRNA	2/389	61/28832	0.0327869	2.43011	1.30759	0.198985	0.393366	0.327674	Ddx21/Dhx36	2
GO:1990928	GO:1990928	response to amino acid starvation	2/389	61/28832	0.0327869	2.43011	1.30759	0.198985	0.393366	0.327674	Atf2/Eif2a	2
GO:0150063	GO:0150063	visual system development	9/389	478/28832	0.0188285	1.39553	1.01978	0.199633	0.394236	0.328398	Smad3/Tdrd7/Ppp1r13l/Dcx/Vhl/Nfix/Serpinf1/Rpl24/Pbx1	9
GO:0007006	GO:0007006	mitochondrial membrane organization	3/389	114/28832	0.0263158	1.95048	1.18915	0.199726	0.394236	0.328398	Nol3/Atf2/Bloc1s2	3
GO:0008630	GO:0008630	intrinsic apoptotic signaling pathway in response to DNA damage	3/389	114/28832	0.0263158	1.95048	1.18915	0.199726	0.394236	0.328398	Rps3/Phlda3/Fnip2	3
GO:0030100	GO:0030100	regulation of endocytosis	7/389	352/28832	0.0198864	1.47394	1.04627	0.199878	0.394337	0.328483	Pllp/Nedd4/Rit2/Dcx/Nedd4l/Dgkd/Fmr1	7
GO:0002221	GO:0002221	pattern recognition receptor signaling pathway	6/389	291/28832	0.0206186	1.52821	1.0591	0.201462	0.396561	0.330334	Zdhhc9/Sec14l1/Mark4/Ankrd17/Otud4/Lsm14a	6
GO:0010595	GO:0010595	positive regulation of endothelial cell migration	3/389	115/28832	0.026087	1.93352	1.17306	0.203185	0.396561	0.330334	Tmsb4x/Ets1/Foxp1	3
GO:0030101	GO:0030101	natural killer cell activation	3/389	115/28832	0.026087	1.93352	1.17306	0.203185	0.396561	0.330334	Kat7/Il18/Pbx1	3
GO:0055013	GO:0055013	cardiac muscle cell development	3/389	115/28832	0.026087	1.93352	1.17306	0.203185	0.396561	0.330334	Hnrnpu/Smad4/Foxp1	3
GO:0090263	GO:0090263	positive regulation of canonical Wnt signaling pathway	3/389	115/28832	0.026087	1.93352	1.17306	0.203185	0.396561	0.330334	Smad3/Sulf2/Thra	3
GO:0030178	GO:0030178	negative regulation of Wnt signaling pathway	4/389	172/28832	0.0232558	1.72368	1.11324	0.20348	0.396561	0.330334	Amer2/Smad4/Asb15/Stk11	4
GO:0009948	GO:0009948	anterior/posterior axis specification	2/389	62/28832	0.0322581	2.39091	1.28216	0.203904	0.396561	0.330334	Tdrd7/Smad4	2
[truncated: 1,931 more rows]
