# Supplementary material for: Disruption of the LRRK2 substrate RAB12 facilitates neurotransmission and causes hyperactivity in mice
Source: NPJ Parkinsons Dis. 2026 Apr 24;12:159. doi: 10.1038/s41531-026-01353-4 (PMC13319756; doi:10.1038/s41531-026-01353-4)
Supplement: Supplementary file 8 — Data S7 [file 41531_2026_1353_MOESM8_ESM.xls]

## Sheet: Data S7 synaptosome_down_CC
	ID	Description	GeneRatio	BgRatio	RichFactor	FoldEnrichment	zScore	pvalue	p.adjust	qvalue	geneID	Count
GO:0022626	GO:0022626	cytosolic ribosome	47/390	138/28779	0.34058	25.1322	33.3065	6.25368e-53	3.12684e-50	2.25133e-50	Rps8/Rps17/Rpl27a/Rps29/Rps4x/Rps23/Rps11/Rps15a/Rps3/Rpl22/Rps16/Rpl34/Rps9/Rps26/Rpl10/Rps25/Rpl23/Rpl17/Rpl37a/Rps24/Rpl35a/Dhx29/Rps14/Rps10/Rpl21/Rpl9/Rps20/Rpl37/Rpl18a/Rps5/Rps2/Rpl30/Abce1/Rpl8/Rpl36a/Rpl10a/Rpl5/Rpl27/Rpl38/Eif2a/Gm6133/Rpl24/Rpl28/Rpl7a/Rplp2/Rps19/Rps28	47
GO:0044391	GO:0044391	ribosomal subunit	51/390	208/28779	0.245192	18.0933	28.999	3.9084e-49	9.77101e-47	7.03512e-47	Rps8/Rps17/Rpl27a/Rps29/Rps4x/Rps23/Rps11/Rps15a/Rps3/Rpl22/Rps16/Rpl34/Rps9/Rps26/Rpl10/Rps25/Rpl23/Rpl17/Rpl37a/Rps24/Rpl35a/Dhx29/Rps14/Rps10/Rpl21/Rpl9/Rps20/Rpl37/Rpl18a/Rps5/Mrpl57/Rps2/Rpl30/Rpl8/Rpl36a/Mrps21/Rpl10a/Mrpl27/Rpl5/Rpl27/Mrpl14/Rpl38/Eif2a/Gm6133/Rpl24/Rpl28/Rpl7a/Rplp2/Rps19/Rps28/Mrps7	51
GO:0005840	GO:0005840	ribosome	53/390	262/28779	0.20229	14.9275	26.5435	2.74273e-46	4.57121e-44	3.29127e-44	Rps8/Rps17/Rpl27a/Rps29/Rps4x/Rps23/Rps11/Rps15a/Rps3/Rpl22/Rps16/Rpl34/Rps9/Rps26/Rpl10/Rps25/Rpl23/Rpl17/Rpl37a/Rps24/Rpl35a/Dhx29/Rps14/Rps10/Rpl21/Mtg1/Rpl9/Rps20/Rpl37/Rpl18a/Rps5/Mrpl57/Rps2/Rpl30/Abce1/Rpl8/Rpl36a/Mrps21/Rpl10a/Mrpl27/Rpl5/Rpl27/Mrpl14/Rpl38/Eif2a/Gm6133/Rpl24/Rpl28/Rpl7a/Rplp2/Rps19/Rps28/Mrps7	53
GO:0022627	GO:0022627	cytosolic small ribosomal subunit	22/390	43/28779	0.511628	37.7542	28.2693	3.58795e-30	4.48493e-28	3.22915e-28	Rps8/Rps17/Rps29/Rps4x/Rps23/Rps11/Rps15a/Rps3/Rps16/Rps9/Rps26/Rps25/Rps24/Dhx29/Rps14/Rps10/Rps20/Rps5/Rps2/Eif2a/Rps19/Rps28	22
GO:0022625	GO:0022625	cytosolic large ribosomal subunit	24/390	74/28779	0.324324	23.9326	23.1515	6.83755e-27	6.83755e-25	4.92304e-25	Rpl27a/Rpl22/Rpl34/Rpl10/Rpl23/Rpl17/Rpl37a/Rpl35a/Rpl21/Rpl9/Rpl37/Rpl18a/Rpl30/Rpl8/Rpl36a/Rpl10a/Rpl5/Rpl27/Rpl38/Gm6133/Rpl24/Rpl28/Rpl7a/Rplp2	24
GO:0015935	GO:0015935	small ribosomal subunit	24/390	79/28779	0.303797	22.4179	22.3428	4.1655e-26	3.47125e-24	2.4993e-24	Rps8/Rps17/Rps29/Rps4x/Rps23/Rps11/Rps15a/Rps3/Rps16/Rps9/Rps26/Rps25/Rps24/Dhx29/Rps14/Rps10/Rps20/Rps5/Rps2/Mrps21/Eif2a/Rps19/Rps28/Mrps7	24
GO:0015934	GO:0015934	large ribosomal subunit	27/390	133/28779	0.203008	14.9804	18.9409	4.79381e-24	3.42415e-22	2.46539e-22	Rpl27a/Rpl22/Rpl34/Rpl10/Rpl23/Rpl17/Rpl37a/Rpl35a/Rpl21/Rpl9/Rpl37/Rpl18a/Mrpl57/Rpl30/Rpl8/Rpl36a/Rpl10a/Mrpl27/Rpl5/Rpl27/Mrpl14/Rpl38/Gm6133/Rpl24/Rpl28/Rpl7a/Rplp2	27
GO:0030684	GO:0030684	preribosome	17/390	108/28779	0.157407	11.6155	12.9544	1.1102e-13	6.93877e-12	4.99592e-12	Rps8/Rps17/Rps4x/Rps23/Rps11/Rps15a/Rps16/Rps9/Rps24/Xrcc5/Rps14/Bysl/Rps5/Rrs1/Wdr12/Rps19/Rps28	17
GO:0032040	GO:0032040	small-subunit processome	14/390	75/28779	0.186667	13.7746	12.9835	1.48061e-12	8.22559e-11	5.92242e-11	Rps8/Rps17/Rps4x/Rps23/Rps11/Rps15a/Rps16/Rps9/Rps24/Xrcc5/Rps14/Rps5/Rps19/Rps28	14
GO:0035770	GO:0035770	ribonucleoprotein granule	22/390	285/28779	0.077193	5.69625	9.33866	6.78643e-11	3.39322e-09	2.44312e-09	Rps4x/Carhsp1/Ythdc2/Tdrd7/Ssb/Dhx30/Habp4/Clock/Hnrnpu/Edc4/Cnot3/Dhx36/Cnot1/Cirbp/Gigyf2/Cnot9/Casc3/Fmr1/Rpl28/Lsm14a/Ddx6/Kpna2	22
GO:0036464	GO:0036464	cytoplasmic ribonucleoprotein granule	20/390	267/28779	0.0749064	5.52751	8.71142	8.54781e-10	3.88537e-08	2.79747e-08	Rps4x/Carhsp1/Tdrd7/Ssb/Habp4/Clock/Hnrnpu/Edc4/Cnot3/Dhx36/Cnot1/Cirbp/Gigyf2/Cnot9/Casc3/Fmr1/Rpl28/Lsm14a/Ddx6/Kpna2	20
GO:0071144	GO:0071144	heteromeric SMAD protein complex	5/390	8/28779	0.625	46.1202	14.9598	2.41268e-08	1.00528e-06	7.23805e-07	Smad5/Smad3/Smad1/Smad2/Smad4	5
GO:0071141	GO:0071141	SMAD protein complex	5/390	10/28779	0.5	36.8962	13.3068	1.06165e-07	4.08329e-06	2.93997e-06	Smad5/Smad3/Smad1/Smad2/Smad4	5
GO:0005681	GO:0005681	spliceosomal complex	16/390	234/28779	0.0683761	5.04563	7.2831	1.4905e-07	5.32321e-06	3.83271e-06	Bcas2/Dhx32/Hnrnpu/Magoh/Aqr/Alyref/Smndc1/Cirbp/Snrpf/Casc3/Gpkow/Zcchc8/Snrpc/Ddx41/Ddx5/Rbm8a	16
GO:0016607	GO:0016607	nuclear speck	22/390	438/28779	0.0502283	3.70646	6.68989	1.76245e-07	5.87484e-06	4.22988e-06	Bcas2/Habp4/Hnrnpu/Ehmt2/Toe1/Magoh/Thoc7/Fyttd1/Dhx36/Wbp11/Alkbh5/Alyref/Smndc1/Srsf5/Casc3/Ascc1/Srsf6/Ccnl1/Ddx39a/Cdk13/Ddx5/Rbm8a	22
GO:0010494	GO:0010494	cytoplasmic stress granule	10/390	98/28779	0.102041	7.52983	7.58936	9.04004e-07	2.82501e-05	2.03401e-05	Ssb/Habp4/Dhx36/Cirbp/Gigyf2/Casc3/Fmr1/Lsm14a/Ddx6/Kpna2	10
GO:0098556	GO:0098556	cytoplasmic side of rough endoplasmic reticulum membrane	4/390	7/28779	0.571429	42.167	12.7674	1.12554e-06	3.31041e-05	2.3835e-05	Rps29/Rps26/Rpl27/Rps28	4
GO:0090575	GO:0090575	RNA polymerase II transcription regulator complex	15/390	249/28779	0.060241	4.44532	6.39979	1.80368e-06	5.01021e-05	3.60735e-05	Smad5/Smad3/Smad1/Nfyc/Atf2/Smad2/Clock/Hnrnpu/Gtf2f1/Taf4b/Smad4/Gtf2f2/Gtf2b/Pbx1/Thra	15
GO:0098687	GO:0098687	chromosomal region	19/390	390/28779	0.0487179	3.59501	6.04761	1.9186e-06	5.04893e-05	3.63523e-05	Ss18l1/Phf10/Smarcc1/Smg6/Xrcc5/Hnrnpu/Thoc7/Kat7/Dhx36/Gtf2b/Dna2/Alyref/Terf2/Fmr1/Thoc5/Nabp2/Sycp2l/Bub1/Tox4	19
GO:0071013	GO:0071013	catalytic step 2 spliceosome	10/390	119/28779	0.0840336	6.20103	6.66366	5.3392e-06	0.00013348	9.61056e-05	Bcas2/Hnrnpu/Magoh/Aqr/Alyref/Snrpf/Zcchc8/Ddx41/Ddx5/Rbm8a	10
GO:0005834	GO:0005834	heterotrimeric G-protein complex	6/390	35/28779	0.171429	12.6501	8.0831	6.93866e-06	0.000165206	0.000118948	Gng5/Gng13/Gng12/Gng3/Gng7/Gng2	6
GO:0090734	GO:0090734	site of DNA damage	10/390	130/28779	0.0769231	5.67633	6.26339	1.17196e-05	0.000266354	0.000191775	Smarcal1/Oard1/Atf2/Xrcc5/Pnkp/Arpc4/Kat7/Nabp2/Rpa1/Ufl1	10
GO:0000781	GO:0000781	chromosome	telomeric region	10/390	135/28779	0.0740741	5.4661	6.09629	1.63191e-05	0.000354763	0.000255429	Smg6/Xrcc5/Thoc7/Dhx36/Dna2/Alyref/Terf2/Thoc5/Nabp2/Tox4	10
GO:1905360	GO:1905360	GTPase complex	6/390	41/28779	0.146341	10.7989	7.35915	1.79476e-05	0.000373908	0.000269214	Gng5/Gng13/Gng12/Gng3/Gng7/Gng2	6
GO:0098562	GO:0098562	cytoplasmic side of membrane	12/390	214/28779	0.0560748	4.13789	5.40026	3.92343e-05	0.000784686	0.000564974	Rps29/Gng5/Rps26/Gng13/Gng12/Gng3/Gng7/Bloc1s2/Gng2/Rpl27/Rnf31/Rps28	12
GO:0030015	GO:0030015	CCR4-NOT core complex	3/390	6/28779	0.5	36.8962	10.3067	4.79175e-05	0.000921491	0.000663474	Cnot3/Cnot1/Cnot9	3
GO:0031234	GO:0031234	extrinsic component of cytoplasmic side of plasma membrane	6/390	51/28779	0.117647	8.68145	6.43521	6.41382e-05	0.00118774	0.000855176	Gng5/Gng13/Gng12/Gng3/Gng7/Gng2	6
GO:0014069	GO:0014069	postsynaptic density	18/390	464/28779	0.0387931	2.86263	4.74095	7.37719e-05	0.00131736	0.000948496	Rps3/Frmpd4/Rps25/Rpl23/Dclk1/Gng3/Rps14/Cdkl5/Rpl18a/Vhl/Rpl30/Rpl8/Rpl10a/Fmr1/Rpl5/Rpl38/Rps19/Kpna2	18
GO:0035145	GO:0035145	exon-exon junction complex	5/390	34/28779	0.147059	10.8518	6.73693	8.96886e-05	0.00154636	0.00111338	Smg6/Magoh/Alyref/Casc3/Rbm8a	5
GO:0015030	GO:0015030	Cajal body	6/390	56/28779	0.107143	7.90632	6.06336	0.000109234	0.0017671	0.00127231	Habp4/Toe1/Ewsr1/Smndc1/Fmr1/Snrpc	6
GO:0016282	GO:0016282	eukaryotic 43S preinitiation complex	4/390	19/28779	0.210526	15.5352	7.42834	0.00010956	0.0017671	0.00127231	Dhx29/Eif1ax/Eif1a/Eif3d	4
GO:0005786	GO:0005786	signal recognition particle	endoplasmic reticulum targeting	3/390	8/28779	0.375	27.6721	8.84326	0.000131482	0.00192467	0.00138576	Srp19/Srp14/Srp68	3
GO:0048500	GO:0048500	signal recognition particle	3/390	8/28779	0.375	27.6721	8.84326	0.000131482	0.00192467	0.00138576	Srp19/Srp14/Srp68	3
GO:0072669	GO:0072669	tRNA-splicing ligase complex	3/390	8/28779	0.375	27.6721	8.84326	0.000131482	0.00192467	0.00138576	Fam98b/Fam98c/Fam98a	3
GO:0070993	GO:0070993	translation preinitiation complex	4/390	20/28779	0.2	14.7585	7.21416	0.00013549	0.00192467	0.00138576	Dhx29/Eif1ax/Eif1a/Eif3d	4
GO:0032279	GO:0032279	asymmetric synapse	18/390	488/28779	0.0368852	2.72185	4.49643	0.000138576	0.00192467	0.00138576	Rps3/Frmpd4/Rps25/Rpl23/Dclk1/Gng3/Rps14/Cdkl5/Rpl18a/Vhl/Rpl30/Rpl8/Rpl10a/Fmr1/Rpl5/Rpl38/Rps19/Kpna2	18
GO:0098554	GO:0098554	cytoplasmic side of endoplasmic reticulum membrane	4/390	21/28779	0.190476	14.0557	7.01483	0.000165586	0.00223765	0.00161111	Rps29/Rps26/Rpl27/Rps28	4
GO:0005674	GO:0005674	transcription factor TFIIF complex	2/390	2/28779	1	73.7923	12.0661	0.00018318	0.00234846	0.00169089	Gtf2f1/Gtf2f2	2
GO:0071142	GO:0071142	homomeric SMAD protein complex	2/390	2/28779	1	73.7923	12.0661	0.00018318	0.00234846	0.00169089	Smad1/Smad2	2
GO:0070603	GO:0070603	SWI/SNF superfamily-type complex	7/390	95/28779	0.0736842	5.43733	5.07751	0.000315958	0.00394947	0.00284362	Ss18l1/Phf10/Smarcc1/Smarca1/Ddx21/Mbd3/Mta1	7
GO:0035861	GO:0035861	site of double-strand break	7/390	98/28779	0.0714286	5.27088	4.96387	0.000382119	0.00465999	0.00335519	Smarcal1/Atf2/Pnkp/Arpc4/Nabp2/Rpa1/Ufl1	7
GO:0000932	GO:0000932	P-body	7/390	101/28779	0.0693069	5.11432	4.8548	0.000458924	0.00546338	0.00393364	Carhsp1/Edc4/Cnot3/Cnot1/Cnot9/Lsm14a/Ddx6	7
GO:0030867	GO:0030867	rough endoplasmic reticulum membrane	4/390	28/28779	0.142857	10.5418	5.92064	0.000525617	0.00611182	0.00440051	Rps29/Rps26/Rpl27/Rps28	4
GO:0032444	GO:0032444	activin responsive factor complex	2/390	3/28779	0.666667	49.1949	9.78439	0.0005446	0.00618864	0.00445582	Smad2/Smad4	2
GO:0043601	GO:0043601	nuclear replisome	4/390	29/28779	0.137931	10.1782	5.79599	0.000603241	0.00670268	0.00482593	Smarcal1/Bcas2/Pold3/Rpa1	4
GO:0030894	GO:0030894	replisome	4/390	30/28779	0.133333	9.83897	5.67726	0.000688659	0.00748542	0.00538951	Smarcal1/Bcas2/Pold3/Rpa1	4
GO:0044327	GO:0044327	dendritic spine head	3/390	15/28779	0.2	14.7585	6.2471	0.000995484	0.0105826	0.00761944	Fus/Nrgn/Fmr1	3
GO:0033269	GO:0033269	internode region of axon	2/390	4/28779	0.5	36.8962	8.41507	0.00107942	0.0105826	0.00761944	Ermn/Mbp	2
GO:0043614	GO:0043614	multi-eIF complex	2/390	4/28779	0.5	36.8962	8.41507	0.00107942	0.0105826	0.00761944	Eif1ax/Eif1a	2
GO:1903503	GO:1903503	ATPase inhibitor complex	2/390	4/28779	0.5	36.8962	8.41507	0.00107942	0.0105826	0.00761944	Magoh/Rbm8a	2
GO:1990501	GO:1990501	exon-exon junction subcomplex mago-y14	2/390	4/28779	0.5	36.8962	8.41507	0.00107942	0.0105826	0.00761944	Magoh/Rbm8a	2
GO:0005874	GO:0005874	microtubule	16/390	489/28779	0.0327198	2.41447	3.6976	0.00115455	0.0111015	0.00799307	Ribc2/Tpgs1/Katnb1/Hnrnpu/Pde4dip/Lrrc49/Bysl/Mid1ip1/Hook1/Dcx/Clip4/Tubgcp6/Dnah1/Iqgap2/Parp4/Mta1	16
GO:0000930	GO:0000930	gamma-tubulin complex	3/390	16/28779	0.1875	13.8361	6.01952	0.00121295	0.011231	0.00808634	Mark4/Bloc1s2/Tubgcp6	3
GO:0030014	GO:0030014	CCR4-NOT complex	3/390	16/28779	0.1875	13.8361	6.01952	0.00121295	0.011231	0.00808634	Cnot3/Cnot1/Cnot9	3
GO:0061695	GO:0061695	transferase complex	transferring phosphorus-containing groups	11/390	272/28779	0.0404412	2.98425	3.85383	0.00130651	0.0118773	0.00855168	Pold3/Xrcc5/Gtf2f1/Taf4b/Gtf2f2/Gtf2b/Dna2/Stk11/Pfkfb1/Ccnl1/Cdk13	11
GO:0000313	GO:0000313	organellar ribosome	6/390	90/28779	0.0666667	4.91949	4.36496	0.0014251	0.0125009	0.00900063	Mtg1/Mrpl57/Mrps21/Mrpl27/Mrpl14/Mrps7	6
GO:0005761	GO:0005761	mitochondrial ribosome	6/390	90/28779	0.0666667	4.91949	4.36496	0.0014251	0.0125009	0.00900063	Mtg1/Mrpl57/Mrps21/Mrpl27/Mrpl14/Mrps7	6
GO:0005791	GO:0005791	rough endoplasmic reticulum	5/390	63/28779	0.0793651	5.85653	4.52295	0.0016438	0.0141707	0.0102029	Rps29/Rps23/Rps26/Rpl27/Rps28	5
GO:0033290	GO:0033290	eukaryotic 48S preinitiation complex	3/390	18/28779	0.166667	12.2987	5.62019	0.00173228	0.0144357	0.0103937	Eif1ax/Eif1a/Eif3d	3
GO:0033391	GO:0033391	chromatoid body	3/390	18/28779	0.166667	12.2987	5.62019	0.00173228	0.0144357	0.0103937	Tdrd7/Clock/Ddx6	3
GO:1904949	GO:1904949	ATPase complex	7/390	128/28779	0.0546875	4.03552	4.03418	0.00184947	0.0151596	0.0109149	Ss18l1/Phf10/Smarcc1/Smarca1/Ddx21/Mbd3/Mta1	7
GO:0019897	GO:0019897	extrinsic component of plasma membrane	7/390	129/28779	0.0542636	4.00423	4.00824	0.00193332	0.0155913	0.0112257	Gng5/Gng13/Gng12/Gng3/Gng7/Cdh12/Gng2	7
GO:0032993	GO:0032993	protein-DNA complex	10/390	248/28779	0.0403226	2.9755	3.66211	0.00218335	0.0173282	0.0124763	Smarcal1/Nfyc/Bcas2/Pold3/Xrcc5/Gtf2b/Terf2/H3c1/Brf1/Rpa1	10
GO:0016602	GO:0016602	CCAAT-binding factor complex	2/390	6/28779	0.333333	24.5974	6.77541	0.00265039	0.0207062	0.0149084	Nfyc/Atf2	2
GO:0005662	GO:0005662	DNA replication factor A complex	3/390	21/28779	0.142857	10.5418	5.1268	0.00273976	0.0210751	0.0151741	Smarcal1/Bcas2/Rpa1	3
GO:0000347	GO:0000347	THO complex	2/390	7/28779	0.285714	21.0835	6.22861	0.00367734	0.0271113	0.0195201	Thoc7/Thoc5	2
GO:0000445	GO:0000445	THO complex part of transcription export complex	2/390	7/28779	0.285714	21.0835	6.22861	0.00367734	0.0271113	0.0195201	Thoc7/Thoc5	2
GO:0043596	GO:0043596	nuclear replication fork	4/390	47/28779	0.0851064	6.2802	4.24623	0.00374135	0.0271113	0.0195201	Smarcal1/Bcas2/Pold3/Rpa1	4
GO:0099524	GO:0099524	postsynaptic cytosol	4/390	47/28779	0.0851064	6.2802	4.24623	0.00374135	0.0271113	0.0195201	Fus/Nedd4/Ube2i/Fmr1	4
GO:0043073	GO:0043073	germ cell nucleus	6/390	110/28779	0.0545455	4.02503	3.7257	0.0039149	0.0279635	0.0201338	Smarcc1/Gtf2b/Ankrd17/Terf2/Sycp2l/Rpa1	6
GO:0000346	GO:0000346	transcription export complex	3/390	24/28779	0.125	9.22404	4.72413	0.00404605	0.0284933	0.0205152	Thoc7/Alyref/Thoc5	3
GO:0019898	GO:0019898	extrinsic component of membrane	8/390	192/28779	0.0416667	3.07468	3.38069	0.00484246	0.0328558	0.0236562	Gng5/Gng13/Gng12/Gng3/Gng7/Snx10/Cdh12/Gng2	8
GO:0070775	GO:0070775	H3 histone acetyltransferase complex	2/390	8/28779	0.25	18.4481	5.78499	0.0048593	0.0328558	0.0236562	Brpf1/Kat7	2
GO:0005684	GO:0005684	U2-type spliceosomal complex	6/390	115/28779	0.0521739	3.85003	3.58937	0.00486267	0.0328558	0.0236562	Bcas2/Aqr/Snrpf/Casc3/Snrpc/Rbm8a	6
GO:0000151	GO:0000151	ubiquitin ligase complex	12/390	393/28779	0.0305344	2.2532	2.93192	0.00781762	0.0521174	0.0375246	Traf7/Pcmtd1/Fbxo9/Klhl13/Klhl9/Pnkp/Nedd4/Fbxw5/Vhl/Lztr1/Fem1b/Rnf31	12
GO:0005669	GO:0005669	transcription factor TFIID complex	3/390	31/28779	0.0967742	7.14119	4.00975	0.00837972	0.0548317	0.0394788	Gtf2f1/Taf4b/Gtf2b	3
GO:0009898	GO:0009898	cytoplasmic side of plasma membrane	7/390	169/28779	0.0414201	3.05649	3.14266	0.00844408	0.0548317	0.0394788	Gng5/Gng13/Gng12/Gng3/Gng7/Gng2/Rnf31	7
GO:0000775	GO:0000775	chromosome	centromeric region	9/390	269/28779	0.0334572	2.46889	2.83696	0.0115745	0.0741958	0.053421	Ss18l1/Phf10/Smarcc1/Hnrnpu/Kat7/Gtf2b/Fmr1/Sycp2l/Bub1	9
GO:0120111	GO:0120111	neuron projection cytoplasm	5/390	100/28779	0.05	3.68962	3.15788	0.0117481	0.0743549	0.0535355	Trim46/Cdkl5/Bloc1s2/Hsbp1/Fmr1	5
GO:0031461	GO:0031461	cullin-RING ubiquitin ligase complex	9/390	271/28779	0.0332103	2.45067	2.81227	0.0121012	0.0756326	0.0544555	Pcmtd1/Fbxo9/Klhl13/Klhl9/Pnkp/Fbxw5/Vhl/Lztr1/Fem1b	9
GO:0071564	GO:0071564	npBAF complex	2/390	13/28779	0.153846	11.3527	4.37594	0.0129443	0.0787881	0.0567274	Phf10/Smarcc1	2
GO:0000779	GO:0000779	condensed chromosome	centromeric region	7/390	185/28779	0.0378378	2.79214	2.86621	0.0134162	0.0787881	0.0567274	Ss18l1/Phf10/Smarcc1/Hnrnpu/Gtf2b/Sycp2l/Bub1	7
GO:0033291	GO:0033291	eukaryotic 80S initiation complex	1/390	1/28779	1	73.7923	8.53184	0.0135515	0.0787881	0.0567274	Rpl38	1
GO:0043540	GO:0043540	6-phosphofructo-2-kinase/fructose-2	6-biphosphatase complex	1/390	1/28779	1	73.7923	8.53184	0.0135515	0.0787881	0.0567274	Pfkfb1	1
GO:0070992	GO:0070992	translation initiation complex	1/390	1/28779	1	73.7923	8.53184	0.0135515	0.0787881	0.0567274	Rpl38	1
GO:0098577	GO:0098577	inactive sex chromosome	1/390	1/28779	1	73.7923	8.53184	0.0135515	0.0787881	0.0567274	Hnrnpu	1
GO:0031965	GO:0031965	nuclear membrane	10/390	326/28779	0.0306748	2.26357	2.68925	0.0140723	0.0808755	0.0582303	Smad3/Smad1/Habp4/Ptger4/Gtpbp4/Ints2/Ankrd17/Casc3/Spin1/Kpna2	10
GO:0000177	GO:0000177	cytoplasmic exosome (RNase complex)	2/390	14/28779	0.142857	10.5418	4.1855	0.0149676	0.0838778	0.0603921	Carhsp1/Gtpbp1	2
GO:0097550	GO:0097550	transcription preinitiation complex	2/390	14/28779	0.142857	10.5418	4.1855	0.0149676	0.0838778	0.0603921	Gtf2b/Brf1	2
GO:0016591	GO:0016591	RNA polymerase II	holoenzyme	4/390	70/28779	0.0571429	4.2167	3.15819	0.015098	0.0838778	0.0603921	Gtf2f1/Taf4b/Gtf2f2/Gtf2b	4
GO:0005819	GO:0005819	spindle	12/390	435/28779	0.0275862	2.03565	2.55102	0.0163453	0.0898094	0.0646628	Rps3/Nubp2/Katnb1/Hnrnpu/Ciao2b/Hecw2/Tubgcp6/Sbds/Parp4/Spin1/Lsm14a/Cntrl	12
GO:0099522	GO:0099522	cytosolic region	4/390	72/28779	0.0555556	4.09957	3.08647	0.0165899	0.0901625	0.064917	Fus/Nedd4/Ube2i/Fmr1	4
GO:0016586	GO:0016586	RSC-type complex	2/390	15/28779	0.133333	9.83897	4.01338	0.0171172	0.0910488	0.0655551	Phf10/Smarcc1	2
GO:1990635	GO:1990635	proximal dendrite	2/390	15/28779	0.133333	9.83897	4.01338	0.0171172	0.0910488	0.0655551	Gigyf2/Fmr1	2
GO:0000793	GO:0000793	condensed chromosome	10/390	341/28779	0.0293255	2.164	2.53435	0.0186413	0.0981119	0.0706405	Ss18l1/Phf10/Smarcc1/Top3b/Hnrnpu/Gtf2b/Rrs1/Sycp2l/Bub1/Rpa1	10
GO:0071565	GO:0071565	nBAF complex	2/390	16/28779	0.125	9.22404	3.8567	0.0193892	0.100985	0.0727095	Ss18l1/Smarcc1	2
GO:0016328	GO:0016328	lateral plasma membrane	4/390	78/28779	0.0512821	3.78422	2.88596	0.021606	0.111371	0.0801871	Slc12a2/Dvl2/Arl2/Mark2	4
GO:0016581	GO:0016581	NuRD complex	2/390	18/28779	0.111111	8.19915	3.58099	0.024286	0.116034	0.0835446	Mbd3/Mta1	2
GO:0030687	GO:0030687	preribosome	large subunit precursor	2/390	18/28779	0.111111	8.19915	3.58099	0.024286	0.116034	0.0835446	Rrs1/Wdr12	2
GO:0042575	GO:0042575	DNA polymerase complex	2/390	18/28779	0.111111	8.19915	3.58099	0.024286	0.116034	0.0835446	Pold3/Dna2	2
GO:0090545	GO:0090545	CHD-type complex	2/390	18/28779	0.111111	8.19915	3.58099	0.024286	0.116034	0.0835446	Mbd3/Mta1	2
GO:0005657	GO:0005657	replication fork	4/390	81/28779	0.0493827	3.64406	2.79303	0.0244257	0.116034	0.0835446	Smarcal1/Bcas2/Pold3/Rpa1	4
GO:0071007	GO:0071007	U2-type catalytic step 2 spliceosome	3/390	47/28779	0.0638298	4.71015	2.98363	0.0258037	0.116034	0.0835446	Bcas2/Aqr/Snrpf	3
GO:1902554	GO:1902554	serine/threonine protein kinase complex	5/390	123/28779	0.0406504	2.99969	2.60492	0.0262936	0.116034	0.0835446	Xrcc5/Gtf2f2/Stk11/Ccnl1/Cdk13	5
GO:0000800	GO:0000800	lateral element	2/390	19/28779	0.105263	7.76761	3.45864	0.0269036	0.116034	0.0835446	Sycp2l/Rpa1	2
GO:0005685	GO:0005685	U1 snRNP	2/390	19/28779	0.105263	7.76761	3.45864	0.0269036	0.116034	0.0835446	Snrpf/Snrpc	2
GO:0034719	GO:0034719	SMN-Sm protein complex	2/390	19/28779	0.105263	7.76761	3.45864	0.0269036	0.116034	0.0835446	Snrpf/Fmr1	2
GO:0002945	GO:0002945	cyclin K-CDK13 complex	1/390	2/28779	0.5	36.8962	5.95015	0.0269199	0.116034	0.0835446	Cdk13	1
GO:0009328	GO:0009328	phenylalanine-tRNA ligase complex	1/390	2/28779	0.5	36.8962	5.95015	0.0269199	0.116034	0.0835446	Farsb	1
GO:0031680	GO:0031680	G-protein beta/gamma-subunit complex	1/390	2/28779	0.5	36.8962	5.95015	0.0269199	0.116034	0.0835446	Gng5	1
GO:0036409	GO:0036409	histone H3-K14 acetyltransferase complex	1/390	2/28779	0.5	36.8962	5.95015	0.0269199	0.116034	0.0835446	Kat7	1
GO:0043657	GO:0043657	host cell	1/390	2/28779	0.5	36.8962	5.95015	0.0269199	0.116034	0.0835446	Kpna2	1
GO:0090619	GO:0090619	meiotic spindle pole	1/390	2/28779	0.5	36.8962	5.95015	0.0269199	0.116034	0.0835446	Cntrl	1
GO:0140225	GO:0140225	DNA topoisomerase III-beta-TDRD3 complex	1/390	2/28779	0.5	36.8962	5.95015	0.0269199	0.116034	0.0835446	Top3b	1
GO:1903754	GO:1903754	cortical microtubule plus-end	1/390	2/28779	0.5	36.8962	5.95015	0.0269199	0.116034	0.0835446	Pde4dip	1
GO:1904511	GO:1904511	cytoplasmic microtubule plus-end	1/390	2/28779	0.5	36.8962	5.95015	0.0269199	0.116034	0.0835446	Pde4dip	1
GO:0120114	GO:0120114	Sm-like protein family complex	4/390	84/28779	0.047619	3.51392	2.70443	0.0274577	0.11734	0.0844851	Snrpf/Fmr1/Snrpc/Rbm42	4
GO:0031672	GO:0031672	A band	3/390	49/28779	0.0612245	4.5179	2.88869	0.0287484	0.120792	0.08697	Rpl17/S100a1/Mybpc3	3
GO:0099523	GO:0099523	presynaptic cytosol	3/390	49/28779	0.0612245	4.5179	2.88869	0.0287484	0.120792	0.08697	Fus/Ube2i/Fmr1	3
GO:0000178	GO:0000178	exosome (RNase complex)	2/390	20/28779	0.1	7.37923	3.34491	0.0296293	0.123455	0.0888879	Carhsp1/Gtpbp1	2
GO:0001673	GO:0001673	male germ cell nucleus	4/390	87/28779	0.045977	3.39275	2.61978	0.0307046	0.126878	0.0913524	Smarcc1/Ankrd17/Terf2/Rpa1	4
GO:0000776	GO:0000776	kinetochore	6/390	173/28779	0.0346821	2.55927	2.41104	0.0309605	0.126887	0.0913589	Ss18l1/Phf10/Smarcc1/Hnrnpu/Gtf2b/Bub1	6
GO:0098798	GO:0098798	mitochondrial protein-containing complex	6/390	175/28779	0.0342857	2.53002	2.37953	0.0324824	0.132042	0.0950704	Mrpl57/Dna2/Mrps21/Mrpl27/Mrpl14/Mrps7	6
GO:0032806	GO:0032806	carboxy-terminal domain protein kinase complex	2/390	22/28779	0.0909091	6.70839	3.13936	0.0353917	0.138302	0.0995774	Gtf2f2/Cdk13	2
GO:0043218	GO:0043218	compact myelin	2/390	22/28779	0.0909091	6.70839	3.13936	0.0353917	0.138302	0.0995774	Pllp/Mbp	2
GO:0005759	GO:0005759	mitochondrial matrix	10/390	380/28779	0.0263158	1.9419	2.16638	0.0354966	0.138302	0.0995774	Rps3/Dhx30/Mtg1/Mrpl57/Dna2/Acss3/Mrps21/Mrpl27/Mrpl14/Mrps7	10
GO:0055029	GO:0055029	nuclear DNA-directed RNA polymerase complex	4/390	93/28779	0.0430108	3.17386	2.46108	0.0378501	0.138302	0.0995774	Gtf2f1/Taf4b/Gtf2f2/Gtf2b	4
GO:1902911	GO:1902911	protein kinase complex	5/390	136/28779	0.0367647	2.71295	2.34689	0.0380963	0.138302	0.0995774	Xrcc5/Gtf2f2/Stk11/Ccnl1/Cdk13	5
GO:0005697	GO:0005697	telomerase holoenzyme complex	2/390	23/28779	0.0869565	6.41672	3.04596	0.0384217	0.138302	0.0995774	Smg6/Hnrnpu	2
GO:0071006	GO:0071006	U2-type catalytic step 1 spliceosome	2/390	23/28779	0.0869565	6.41672	3.04596	0.0384217	0.138302	0.0995774	Casc3/Rbm8a	2
GO:0071012	GO:0071012	catalytic step 1 spliceosome	2/390	23/28779	0.0869565	6.41672	3.04596	0.0384217	0.138302	0.0995774	Casc3/Rbm8a	2
GO:1990391	GO:1990391	DNA repair complex	2/390	23/28779	0.0869565	6.41672	3.04596	0.0384217	0.138302	0.0995774	Xrcc5/Ascc1	2
GO:0000922	GO:0000922	spindle pole	6/390	184/28779	0.0326087	2.40627	2.24295	0.0399286	0.138302	0.0995774	Nubp2/Katnb1/Hnrnpu/Tubgcp6/Sbds/Cntrl	6
GO:0000126	GO:0000126	transcription factor TFIIIB complex	1/390	3/28779	0.333333	24.5974	4.79069	0.0401076	0.138302	0.0995774	Brf1	1
GO:0005760	GO:0005760	gamma DNA polymerase complex	1/390	3/28779	0.333333	24.5974	4.79069	0.0401076	0.138302	0.0995774	Dna2	1
GO:0005863	GO:0005863	striated muscle myosin thick filament	1/390	3/28779	0.333333	24.5974	4.79069	0.0401076	0.138302	0.0995774	Mybpc3	1
GO:0031313	GO:0031313	extrinsic component of endosome membrane	1/390	3/28779	0.333333	24.5974	4.79069	0.0401076	0.138302	0.0995774	Snx10	1
GO:0031417	GO:0031417	NatC complex	1/390	3/28779	0.333333	24.5974	4.79069	0.0401076	0.138302	0.0995774	Naa30	1
GO:0034683	GO:0034683	integrin alphav-beta3 complex	1/390	3/28779	0.333333	24.5974	4.79069	0.0401076	0.138302	0.0995774	Plp1	1
GO:0043564	GO:0043564	Ku70:Ku80 complex	1/390	3/28779	0.333333	24.5974	4.79069	0.0401076	0.138302	0.0995774	Xrcc5	1
GO:0055028	GO:0055028	cortical microtubule	1/390	3/28779	0.333333	24.5974	4.79069	0.0401076	0.138302	0.0995774	Pde4dip	1
GO:0061830	GO:0061830	concave side of sperm head	1/390	3/28779	0.333333	24.5974	4.79069	0.0401076	0.138302	0.0995774	Ddx6	1
GO:0070545	GO:0070545	PeBoW complex	1/390	3/28779	0.333333	24.5974	4.79069	0.0401076	0.138302	0.0995774	Wdr12	1
GO:0071159	GO:0071159	NF-kappaB complex	1/390	3/28779	0.333333	24.5974	4.79069	0.0401076	0.138302	0.0995774	Rps3	1
GO:1990429	GO:1990429	peroxisomal importomer complex	1/390	3/28779	0.333333	24.5974	4.79069	0.0401076	0.138302	0.0995774	Pex13	1
GO:0000428	GO:0000428	DNA-directed RNA polymerase complex	4/390	96/28779	0.0416667	3.07468	2.3865	0.0417507	0.142627	0.102691	Gtf2f1/Taf4b/Gtf2f2/Gtf2b	4
GO:0000315	GO:0000315	organellar large ribosomal subunit	3/390	57/28779	0.0526316	3.88381	2.55437	0.0422176	0.142627	0.102691	Mrpl57/Mrpl27/Mrpl14	3
GO:0005762	GO:0005762	mitochondrial large ribosomal subunit	3/390	57/28779	0.0526316	3.88381	2.55437	0.0422176	0.142627	0.102691	Mrpl57/Mrpl27/Mrpl14	3
GO:1904115	GO:1904115	axon cytoplasm	3/390	58/28779	0.0517241	3.81684	2.51689	0.0440881	0.147947	0.106522	Trim46/Bloc1s2/Hsbp1	3
GO:0030880	GO:0030880	RNA polymerase complex	4/390	98/28779	0.0408163	3.01193	2.33839	0.0444728	0.148224	0.106722	Gtf2f1/Taf4b/Gtf2f2/Gtf2b	4
GO:1905354	GO:1905354	exoribonuclease complex	2/390	25/28779	0.08	5.90338	2.87478	0.0447637	0.148224	0.106722	Carhsp1/Gtpbp1	2
GO:0031248	GO:0031248	protein acetyltransferase complex	4/390	99/28779	0.040404	2.98151	2.31479	0.0458703	0.150889	0.10864	Atf2/Brpf1/Kat7/Naa30	4
GO:0035371	GO:0035371	microtubule plus-end	2/390	26/28779	0.0769231	5.67633	2.796	0.0480695	0.154069	0.11093	Pde4dip/Clip4	2
GO:0043186	GO:0043186	P granule	2/390	26/28779	0.0769231	5.67633	2.796	0.0480695	0.154069	0.11093	Carhsp1/Tdrd7	2
GO:0045495	GO:0045495	pole plasm	2/390	26/28779	0.0769231	5.67633	2.796	0.0480695	0.154069	0.11093	Carhsp1/Tdrd7	2
GO:0060293	GO:0060293	germ plasm	2/390	26/28779	0.0769231	5.67633	2.796	0.0480695	0.154069	0.11093	Carhsp1/Tdrd7	2
GO:0000228	GO:0000228	nuclear chromosome	8/390	295/28779	0.0271186	2.00115	2.0258	0.0488733	0.155617	0.112044	Smarcal1/Bcas2/Pold3/Clock/Hnrnpu/Rrs1/Sycp2l/Rpa1	8
GO:0031463	GO:0031463	Cul3-RING ubiquitin ligase complex	3/390	61/28779	0.0491803	3.62913	2.40928	0.0499428	0.155617	0.112044	Klhl13/Klhl9/Lztr1	3
GO:0097525	GO:0097525	spliceosomal snRNP complex	3/390	62/28779	0.0483871	3.5706	2.37491	0.0519744	0.155617	0.112044	Snrpf/Snrpc/Rbm42	3
GO:0008352	GO:0008352	katanin complex	1/390	4/28779	0.25	18.4481	4.09032	0.053117	0.155617	0.112044	Katnb1	1
GO:0016035	GO:0016035	zeta DNA polymerase complex	1/390	4/28779	0.25	18.4481	4.09032	0.053117	0.155617	0.112044	Pold3	1
GO:0043625	GO:0043625	delta DNA polymerase complex	1/390	4/28779	0.25	18.4481	4.09032	0.053117	0.155617	0.112044	Pold3	1
GO:0070876	GO:0070876	SOSS complex	1/390	4/28779	0.25	18.4481	4.09032	0.053117	0.155617	0.112044	Nabp2	1
GO:0071797	GO:0071797	LUBAC complex	1/390	4/28779	0.25	18.4481	4.09032	0.053117	0.155617	0.112044	Rnf31	1
GO:0071818	GO:0071818	BAT3 complex	1/390	4/28779	0.25	18.4481	4.09032	0.053117	0.155617	0.112044	Ubl4a	1
GO:0090537	GO:0090537	CERF complex	1/390	4/28779	0.25	18.4481	4.09032	0.053117	0.155617	0.112044	Smarca1	1
GO:0090651	GO:0090651	apical cytoplasm	1/390	4/28779	0.25	18.4481	4.09032	0.053117	0.155617	0.112044	Snx10	1
GO:1902737	GO:1902737	dendritic filopodium	1/390	4/28779	0.25	18.4481	4.09032	0.053117	0.155617	0.112044	Fmr1	1
GO:1990696	GO:1990696	USH2 complex	1/390	4/28779	0.25	18.4481	4.09032	0.053117	0.155617	0.112044	Pdzd7	1
GO:1990812	GO:1990812	growth cone filopodium	1/390	4/28779	0.25	18.4481	4.09032	0.053117	0.155617	0.112044	Fmr1	1
GO:1902493	GO:1902493	acetyltransferase complex	4/390	104/28779	0.0384615	2.83817	2.20109	0.0532211	0.155617	0.112044	Atf2/Brpf1/Kat7/Naa30	4
GO:0001674	GO:0001674	female germ cell nucleus	2/390	28/28779	0.0714286	5.27088	2.65007	0.0549356	0.158773	0.114317	Gtf2b/Sycp2l	2
GO:0016514	GO:0016514	SWI/SNF complex	2/390	28/28779	0.0714286	5.27088	2.65007	0.0549356	0.158773	0.114317	Phf10/Smarcc1	2
GO:0012507	GO:0012507	ER to Golgi transport vesicle membrane	2/390	29/28779	0.0689655	5.08912	2.58225	0.0584902	0.167115	0.120323	Sec24c/Sec16a	2
GO:0031430	GO:0031430	M band	2/390	29/28779	0.0689655	5.08912	2.58225	0.0584902	0.167115	0.120323	S100a1/Mybpc3	2
GO:0005938	GO:0005938	cell cortex	9/390	365/28779	0.0246575	1.81954	1.84687	0.0621085	0.176338	0.126963	Pde4dip/Nedd4/Dvl2/Clip4/Myadm/Myo1e/Iqgap2/Ermn/Mark2	9
GO:0019005	GO:0019005	SCF ubiquitin ligase complex	3/390	67/28779	0.0447761	3.30413	2.2131	0.0627162	0.176338	0.126963	Fbxo9/Pnkp/Fbxw5	3
GO:0000243	GO:0000243	commitment complex	1/390	5/28779	0.2	14.7585	3.60614	0.0659505	0.176338	0.126963	Snrpc	1
GO:0030981	GO:0030981	cortical microtubule cytoskeleton	1/390	5/28779	0.2	14.7585	3.60614	0.0659505	0.176338	0.126963	Pde4dip	1
GO:0031499	GO:0031499	TRAMP complex	1/390	5/28779	0.2	14.7585	3.60614	0.0659505	0.176338	0.126963	Zcchc8	1
GO:0070418	GO:0070418	DNA-dependent protein kinase complex	1/390	5/28779	0.2	14.7585	3.60614	0.0659505	0.176338	0.126963	Xrcc5	1
GO:0070695	GO:0070695	FHF complex	1/390	5/28779	0.2	14.7585	3.60614	0.0659505	0.176338	0.126963	Hook1	1
GO:0071817	GO:0071817	MMXD complex	1/390	5/28779	0.2	14.7585	3.60614	0.0659505	0.176338	0.126963	Ciao2b	1
GO:0097361	GO:0097361	cytosolic [4Fe-4S] assembly targeting complex	1/390	5/28779	0.2	14.7585	3.60614	0.0659505	0.176338	0.126963	Ciao2b	1
GO:1990393	GO:1990393	3M complex	1/390	5/28779	0.2	14.7585	3.60614	0.0659505	0.176338	0.126963	Obsl1	1
GO:1990513	GO:1990513	CLOCK-BMAL transcription complex	1/390	5/28779	0.2	14.7585	3.60614	0.0659505	0.176338	0.126963	Clock	1
GO:1990769	GO:1990769	proximal neuron projection	1/390	5/28779	0.2	14.7585	3.60614	0.0659505	0.176338	0.126963	Trim46	1
GO:0043209	GO:0043209	myelin sheath	6/390	211/28779	0.028436	2.09836	1.87687	0.0683588	0.181805	0.1309	Mobp/Plp1/Pllp/Mog/Ermn/Mbp	6
GO:0030532	GO:0030532	small nuclear ribonucleoprotein complex	3/390	71/28779	0.0422535	3.11798	2.0943	0.0719877	0.190444	0.137119	Snrpf/Snrpc/Rbm42	3
GO:0000314	GO:0000314	organellar small ribosomal subunit	2/390	33/28779	0.0606061	4.47226	2.3392	0.073454	0.192288	0.138447	Mrps21/Mrps7	2
GO:0005763	GO:0005763	mitochondrial small ribosomal subunit	2/390	33/28779	0.0606061	4.47226	2.3392	0.073454	0.192288	0.138447	Mrps21/Mrps7	2
GO:0070971	GO:0070971	endoplasmic reticulum exit site	2/390	34/28779	0.0588235	4.34072	2.28448	0.0773682	0.197514	0.14221	Sec24c/Sec16a	2
GO:0002141	GO:0002141	stereocilia ankle link	1/390	6/28779	0.166667	12.2987	3.24414	0.0786105	0.197514	0.14221	Pdzd7	1
GO:0002142	GO:0002142	stereocilia ankle link complex	1/390	6/28779	0.166667	12.2987	3.24414	0.0786105	0.197514	0.14221	Pdzd7	1
GO:0005850	GO:0005850	eukaryotic translation initiation factor 2 complex	1/390	6/28779	0.166667	12.2987	3.24414	0.0786105	0.197514	0.14221	Eif2a	1
GO:0005958	GO:0005958	DNA-dependent protein kinase-DNA ligase 4 complex	1/390	6/28779	0.166667	12.2987	3.24414	0.0786105	0.197514	0.14221	Xrcc5	1
GO:0042585	GO:0042585	germinal vesicle	1/390	6/28779	0.166667	12.2987	3.24414	0.0786105	0.197514	0.14221	Gtf2b	1
GO:0070937	GO:0070937	CRD-mediated mRNA stability complex	1/390	6/28779	0.166667	12.2987	3.24414	0.0786105	0.197514	0.14221	Hnrnpu	1
GO:0097427	GO:0097427	microtubule bundle	1/390	6/28779	0.166667	12.2987	3.24414	0.0786105	0.197514	0.14221	Mark2	1
GO:0016235	GO:0016235	aggresome	2/390	36/28779	0.0555556	4.09957	2.1811	0.0853865	0.212404	0.152931	Tdp2/Dvl2	2
GO:1990752	GO:1990752	microtubule end	2/390	36/28779	0.0555556	4.09957	2.1811	0.0853865	0.212404	0.152931	Pde4dip/Clip4	2
GO:0005790	GO:0005790	smooth endoplasmic reticulum	2/390	37/28779	0.0540541	3.98877	2.13218	0.0894859	0.213848	0.153971	Rpl10/Svip	2
GO:0046540	GO:0046540	U4/U6 x U5 tri-snRNP complex	2/390	37/28779	0.0540541	3.98877	2.13218	0.0894859	0.213848	0.153971	Snrpf/Rbm42	2
GO:0097526	GO:0097526	spliceosomal tri-snRNP complex	2/390	37/28779	0.0540541	3.98877	2.13218	0.0894859	0.213848	0.153971	Snrpf/Rbm42	2
GO:0016234	GO:0016234	inclusion body	3/390	78/28779	0.0384615	2.83817	1.90533	0.0895756	0.213848	0.153971	Tdp2/Dvl2/Nub1	3
GO:0016589	GO:0016589	NURF complex	1/390	7/28779	0.142857	10.5418	2.95924	0.0910993	0.213848	0.153971	Smarca1	1
GO:0030891	GO:0030891	VCB complex	1/390	7/28779	0.142857	10.5418	2.95924	0.0910993	0.213848	0.153971	Vhl	1
GO:0034715	GO:0034715	pICln-Sm protein complex	1/390	7/28779	0.142857	10.5418	2.95924	0.0910993	0.213848	0.153971	Snrpf	1
GO:0045180	GO:0045180	basal cortex	1/390	7/28779	0.142857	10.5418	2.95924	0.0910993	0.213848	0.153971	Mark2	1
GO:0070776	GO:0070776	MOZ/MORF histone acetyltransferase complex	1/390	7/28779	0.142857	10.5418	2.95924	0.0910993	0.213848	0.153971	Brpf1	1
GO:0070820	GO:0070820	tertiary granule	1/390	7/28779	0.142857	10.5418	2.95924	0.0910993	0.213848	0.153971	Stxbp3	1
GO:0097413	GO:0097413	Lewy body	1/390	7/28779	0.142857	10.5418	2.95924	0.0910993	0.213848	0.153971	Nub1	1
GO:0099617	GO:0099617	matrix side of mitochondrial inner membrane	1/390	7/28779	0.142857	10.5418	2.95924	0.0910993	0.213848	0.153971	Noa1	1
GO:0030140	GO:0030140	trans-Golgi network transport vesicle	2/390	38/28779	0.0526316	3.88381	2.08494	0.0936423	0.21879	0.157529	Rab12/Nrgn	2
GO:0072686	GO:0072686	mitotic spindle	5/390	180/28779	0.0277778	2.04979	1.65596	0.098851	0.228804	0.164739	Rps3/Hnrnpu/Hecw2/Lsm14a/Cntrl	5
GO:0002139	GO:0002139	stereocilia coupling link	1/390	8/28779	0.125	9.22404	2.72672	0.103419	0.228804	0.164739	Pdzd7	1
GO:0005683	GO:0005683	U7 snRNP	1/390	8/28779	0.125	9.22404	2.72672	0.103419	0.228804	0.164739	Snrpf	1
GO:0005726	GO:0005726	perichromatin fibrils	1/390	8/28779	0.125	9.22404	2.72672	0.103419	0.228804	0.164739	Clock	1
GO:0030868	GO:0030868	smooth endoplasmic reticulum membrane	1/390	8/28779	0.125	9.22404	2.72672	0.103419	0.228804	0.164739	Svip	1
GO:0070187	GO:0070187	shelterin complex	1/390	8/28779	0.125	9.22404	2.72672	0.103419	0.228804	0.164739	Terf2	1
GO:0070419	GO:0070419	nonhomologous end joining complex	1/390	8/28779	0.125	9.22404	2.72672	0.103419	0.228804	0.164739	Xrcc5	1
GO:0071541	GO:0071541	eukaryotic translation initiation factor 3 complex	eIF3m	1/390	8/28779	0.125	9.22404	2.72672	0.103419	0.228804	0.164739	Eif3d	1
GO:0072357	GO:0072357	PTW/PP1 phosphatase complex	1/390	8/28779	0.125	9.22404	2.72672	0.103419	0.228804	0.164739	Tox4	1
GO:0099078	GO:0099078	BORC complex	1/390	8/28779	0.125	9.22404	2.72672	0.103419	0.228804	0.164739	Bloc1s2	1
GO:0110016	GO:0110016	B-WICH complex	1/390	8/28779	0.125	9.22404	2.72672	0.103419	0.228804	0.164739	Ddx21	1
GO:0120103	GO:0120103	centriolar subdistal appendage	1/390	8/28779	0.125	9.22404	2.72672	0.103419	0.228804	0.164739	Cntrl	1
GO:0099568	GO:0099568	cytoplasmic region	8/390	349/28779	0.0229226	1.69151	1.5234	0.103957	0.228979	0.164865	Ribc2/Trim46/Cdkl5/Bloc1s2/Hsbp1/Fmr1/Dnah1/Mark2	8
GO:0016363	GO:0016363	nuclear matrix	4/390	132/28779	0.030303	2.23613	1.6684	0.105145	0.23058	0.166018	Phf10/Smarcc1/Hnrnpu/Phactr3	4
GO:0030426	GO:0030426	growth cone	6/390	242/28779	0.0247934	1.82956	1.51894	0.112396	0.2428	0.174816	Dclk1/Katnb1/Cdkl5/Dcx/Fmr1/Cables1	6
GO:0000931	GO:0000931	gamma-tubulin ring complex	1/390	9/28779	0.111111	8.19915	2.53174	0.115573	0.2428	0.174816	Tubgcp6	1
GO:0005885	GO:0005885	Arp2/3 protein complex	1/390	9/28779	0.111111	8.19915	2.53174	0.115573	0.2428	0.174816	Arpc4	1
GO:0018995	GO:0018995	host cellular component	1/390	9/28779	0.111111	8.19915	2.53174	0.115573	0.2428	0.174816	Kpna2	1
GO:0043203	GO:0043203	axon hillock	1/390	9/28779	0.111111	8.19915	2.53174	0.115573	0.2428	0.174816	Serpinf1	1
GO:0044326	GO:0044326	dendritic spine neck	1/390	9/28779	0.111111	8.19915	2.53174	0.115573	0.2428	0.174816	Fmr1	1
GO:0090576	GO:0090576	RNA polymerase III transcription regulator complex	1/390	9/28779	0.111111	8.19915	2.53174	0.115573	0.2428	0.174816	Brf1	1
GO:0097227	GO:0097227	sperm annulus	1/390	9/28779	0.111111	8.19915	2.53174	0.115573	0.2428	0.174816	Ddx6	1
GO:0097444	GO:0097444	spine apparatus	1/390	9/28779	0.111111	8.19915	2.53174	0.115573	0.2428	0.174816	Fmr1	1
GO:0097512	GO:0097512	cardiac myofibril	1/390	9/28779	0.111111	8.19915	2.53174	0.115573	0.2428	0.174816	Mybpc3	1
GO:0000123	GO:0000123	histone acetyltransferase complex	3/390	88/28779	0.0340909	2.51565	1.66899	0.11743	0.24567	0.176882	Atf2/Brpf1/Kat7	3
GO:0000803	GO:0000803	sex chromosome	2/390	44/28779	0.0454545	3.3542	1.83169	0.119653	0.249277	0.179479	Smarcc1/Hnrnpu	2
GO:0032838	GO:0032838	plasma membrane bounded cell projection cytoplasm	7/390	306/28779	0.0228758	1.68806	1.41827	0.12399	0.256148	0.184427	Ribc2/Trim46/Cdkl5/Bloc1s2/Hsbp1/Fmr1/Dnah1	7
GO:0030427	GO:0030427	site of polarized growth	6/390	250/28779	0.024	1.77102	1.43508	0.125654	0.256148	0.184427	Dclk1/Katnb1/Cdkl5/Dcx/Fmr1/Cables1	6
GO:0008024	GO:0008024	cyclin/CDK positive transcription elongation factor complex	1/390	10/28779	0.1	7.37923	2.36479	0.127562	0.256148	0.184427	Cdk13	1
GO:0042382	GO:0042382	paraspeckles	1/390	10/28779	0.1	7.37923	2.36479	0.127562	0.256148	0.184427	Alkbh5	1
GO:0042564	GO:0042564	NLS-dependent protein nuclear import complex	1/390	10/28779	0.1	7.37923	2.36479	0.127562	0.256148	0.184427	Kpna2	1
GO:0071598	GO:0071598	neuronal ribonucleoprotein granule	1/390	10/28779	0.1	7.37923	2.36479	0.127562	0.256148	0.184427	Fmr1	1
GO:0097197	GO:0097197	tetraspanin-enriched microdomain	1/390	10/28779	0.1	7.37923	2.36479	0.127562	0.256148	0.184427	Tspan15	1
GO:1902773	GO:1902773	GTPase activator complex	1/390	10/28779	0.1	7.37923	2.36479	0.127562	0.256148	0.184427	Fnip2	1
GO:1990877	GO:1990877	FNIP-folliculin RagC/D GAP	1/390	10/28779	0.1	7.37923	2.36479	0.127562	0.256148	0.184427	Fnip2	1
GO:0001726	GO:0001726	ruffle	5/390	196/28779	0.0255102	1.88246	1.45297	0.128613	0.257225	0.185202	Rps3/Ksr1/Cdkl5/S100b/Myadm	5
GO:0044304	GO:0044304	main axon	3/390	93/28779	0.0322581	2.3804	1.56278	0.132424	0.263008	0.189366	Trim46/Ermn/Mbp	3
GO:0030135	GO:0030135	coated vesicle	6/390	254/28779	0.023622	1.74313	1.39429	0.132556	0.263008	0.189366	Rab12/Dvl2/Sec24c/Sec16a/Nrgn/Myo1e	6
GO:0000153	GO:0000153	cytoplasmic ubiquitin ligase complex	1/390	11/28779	0.0909091	6.70839	2.21944	0.139389	0.266009	0.191527	Vhl	1
GO:0000782	GO:0000782	telomere cap complex	1/390	11/28779	0.0909091	6.70839	2.21944	0.139389	0.266009	0.191527	Terf2	1
GO:0000783	GO:0000783	nuclear telomere cap complex	1/390	11/28779	0.0909091	6.70839	2.21944	0.139389	0.266009	0.191527	Terf2	1
GO:0005687	GO:0005687	U4 snRNP	1/390	11/28779	0.0909091	6.70839	2.21944	0.139389	0.266009	0.191527	Snrpf	1
GO:0031414	GO:0031414	N-terminal protein acetyltransferase complex	1/390	11/28779	0.0909091	6.70839	2.21944	0.139389	0.266009	0.191527	Naa30	1
GO:0032797	GO:0032797	SMN complex	1/390	11/28779	0.0909091	6.70839	2.21944	0.139389	0.266009	0.191527	Fmr1	1
GO:0035631	GO:0035631	CD40 receptor complex	1/390	11/28779	0.0909091	6.70839	2.21944	0.139389	0.266009	0.191527	Rnf31	1
GO:0042555	GO:0042555	MCM complex	1/390	11/28779	0.0909091	6.70839	2.21944	0.139389	0.266009	0.191527	Mcmbp	1
GO:0097504	GO:0097504	Gemini of Cajal bodies	1/390	11/28779	0.0909091	6.70839	2.21944	0.139389	0.266009	0.191527	Habp4	1
GO:1990071	GO:1990071	TRAPPII protein complex	1/390	11/28779	0.0909091	6.70839	2.21944	0.139389	0.266009	0.191527	Trappc6b	1
GO:0030016	GO:0030016	myofibril	6/390	260/28779	0.0230769	1.7029	1.33444	0.14324	0.27232	0.19607	Rpl17/Habp4/Pde4dip/S100a1/Mybpc3/Stk11	6
GO:0009295	GO:0009295	nucleoid	2/390	50/28779	0.04	2.95169	1.61891	0.147181	0.27565	0.198468	Dhx30/Dna2	2
GO:0042645	GO:0042645	mitochondrial nucleoid	2/390	50/28779	0.04	2.95169	1.61891	0.147181	0.27565	0.198468	Dhx30/Dna2	2
GO:0001520	GO:0001520	outer dense fiber	1/390	12/28779	0.0833333	6.14936	2.09114	0.151056	0.27565	0.198468	Ddx6	1
GO:0002178	GO:0002178	palmitoyltransferase complex	1/390	12/28779	0.0833333	6.14936	2.09114	0.151056	0.27565	0.198468	Zdhhc9	1
GO:0005675	GO:0005675	transcription factor TFIIH holo complex	1/390	12/28779	0.0833333	6.14936	2.09114	0.151056	0.27565	0.198468	Gtf2f2	1
GO:0017101	GO:0017101	aminoacyl-tRNA synthetase multienzyme complex	1/390	12/28779	0.0833333	6.14936	2.09114	0.151056	0.27565	0.198468	Rpl5	1
GO:0031074	GO:0031074	nucleocytoplasmic transport complex	1/390	12/28779	0.0833333	6.14936	2.09114	0.151056	0.27565	0.198468	Kpna2	1
GO:0036156	GO:0036156	inner dynein arm	1/390	12/28779	0.0833333	6.14936	2.09114	0.151056	0.27565	0.198468	Dnah1	1
GO:0044294	GO:0044294	dendritic growth cone	1/390	12/28779	0.0833333	6.14936	2.09114	0.151056	0.27565	0.198468	Cdkl5	1
GO:0098574	GO:0098574	cytoplasmic side of lysosomal membrane	1/390	12/28779	0.0833333	6.14936	2.09114	0.151056	0.27565	0.198468	Bloc1s2	1
GO:0140445	GO:0140445	chromosome	telomeric repeat region	1/390	12/28779	0.0833333	6.14936	2.09114	0.151056	0.27565	0.198468	Terf2	1
GO:0005637	GO:0005637	nuclear inner membrane	2/390	51/28779	0.0392157	2.89382	1.58656	0.151888	0.27616	0.198835	Smad3/Smad1	2
GO:0043292	GO:0043292	contractile muscle fiber	6/390	269/28779	0.0223048	1.64593	1.24752	0.159979	0.284205	0.204628	Rpl17/Habp4/Pde4dip/S100a1/Mybpc3/Stk11	6
GO:0032587	GO:0032587	ruffle membrane	3/390	102/28779	0.0294118	2.17036	1.38785	0.160942	0.284205	0.204628	Rps3/Ksr1/Cdkl5	3
GO:0008023	GO:0008023	transcription elongation factor complex	2/390	53/28779	0.0377358	2.78462	1.52417	0.161388	0.284205	0.204628	Ccnl1/Cdk13	2
GO:0030688	GO:0030688	preribosome	small subunit precursor	1/390	13/28779	0.0769231	5.67633	1.97663	0.162565	0.284205	0.204628	Bysl	1
GO:0030897	GO:0030897	HOPS complex	1/390	13/28779	0.0769231	5.67633	1.97663	0.162565	0.284205	0.204628	Hook1	1
GO:0031209	GO:0031209	SCAR complex	1/390	13/28779	0.0769231	5.67633	1.97663	0.162565	0.284205	0.204628	Brk1	1
GO:0071203	GO:0071203	WASH complex	1/390	13/28779	0.0769231	5.67633	1.97663	0.162565	0.284205	0.204628	Washc3	1
GO:0072379	GO:0072379	ER membrane insertion complex	1/390	13/28779	0.0769231	5.67633	1.97663	0.162565	0.284205	0.204628	Ubl4a	1
GO:0097542	GO:0097542	ciliary tip	1/390	13/28779	0.0769231	5.67633	1.97663	0.162565	0.284205	0.204628	Cdkl5	1
GO:0106068	GO:0106068	SUMO ligase complex	1/390	13/28779	0.0769231	5.67633	1.97663	0.162565	0.284205	0.204628	Ube2i	1
GO:0150005	GO:0150005	enzyme activator complex	1/390	13/28779	0.0769231	5.67633	1.97663	0.162565	0.284205	0.204628	Fnip2	1
GO:0098858	GO:0098858	actin-based cell projection	6/390	274/28779	0.0218978	1.61589	1.20062	0.169628	0.29552	0.212774	Nedd4/Pdzd7/Myo1e/Fmr1/Iqgap2/Ermn	6
GO:0034709	GO:0034709	methylosome	1/390	14/28779	0.0714286	5.27088	1.87343	0.173919	0.297806	0.214421	Snrpf	1
GO:0035060	GO:0035060	brahma complex	1/390	14/28779	0.0714286	5.27088	1.87343	0.173919	0.297806	0.214421	Smarcc1	1
GO:0042581	GO:0042581	specific granule	1/390	14/28779	0.0714286	5.27088	1.87343	0.173919	0.297806	0.214421	Stxbp3	1
GO:0042622	GO:0042622	photoreceptor outer segment membrane	1/390	14/28779	0.0714286	5.27088	1.87343	0.173919	0.297806	0.214421	Gucy2e	1
GO:0140288	GO:0140288	GBAF complex	1/390	14/28779	0.0714286	5.27088	1.87343	0.173919	0.297806	0.214421	Smarcc1	1
GO:0034399	GO:0034399	nuclear periphery	4/390	162/28779	0.0246914	1.82203	1.22976	0.178194	0.304085	0.218941	Phf10/Smarcc1/Hnrnpu/Phactr3	4
GO:0030136	GO:0030136	clathrin-coated vesicle	4/390	164/28779	0.0243902	1.79981	1.20393	0.183572	0.307229	0.221205	Rab12/Dvl2/Nrgn/Myo1e	4
GO:0019908	GO:0019908	nuclear cyclin-dependent protein kinase holoenzyme complex	1/390	15/28779	0.0666667	4.91949	1.77966	0.185119	0.307229	0.221205	Cdk13	1
GO:0030127	GO:0030127	COPII vesicle coat	1/390	15/28779	0.0666667	4.91949	1.77966	0.185119	0.307229	0.221205	Sec24c	1
GO:0031010	GO:0031010	ISWI-type complex	1/390	15/28779	0.0666667	4.91949	1.77966	0.185119	0.307229	0.221205	Smarca1	1
GO:0031083	GO:0031083	BLOC-1 complex	1/390	15/28779	0.0666667	4.91949	1.77966	0.185119	0.307229	0.221205	Bloc1s2	1
GO:0032437	GO:0032437	cuticular plate	1/390	15/28779	0.0666667	4.91949	1.77966	0.185119	0.307229	0.221205	Myo1e	1
GO:1990023	GO:1990023	mitotic spindle midzone	1/390	15/28779	0.0666667	4.91949	1.77966	0.185119	0.307229	0.221205	Hnrnpu	1
GO:1990498	GO:1990498	mitotic spindle microtubule	1/390	15/28779	0.0666667	4.91949	1.77966	0.185119	0.307229	0.221205	Hnrnpu	1
GO:0000307	GO:0000307	cyclin-dependent protein kinase holoenzyme complex	2/390	58/28779	0.0344828	2.54456	1.38009	0.185566	0.307229	0.221205	Ccnl1/Cdk13	2
GO:0016528	GO:0016528	sarcoplasm	3/390	110/28779	0.0272727	2.01252	1.24704	0.187685	0.309712	0.222993	Nol3/Habp4/S100a1	3
GO:0030134	GO:0030134	COPII-coated ER to Golgi transport vesicle	2/390	60/28779	0.0333333	2.45974	1.32665	0.195377	0.320535	0.230786	Sec24c/Sec16a	2
GO:0005852	GO:0005852	eukaryotic translation initiation factor 3 complex	1/390	16/28779	0.0625	4.61202	1.69387	0.196168	0.320535	0.230786	Eif3d	1
GO:0033270	GO:0033270	paranode region of axon	1/390	16/28779	0.0625	4.61202	1.69387	0.196168	0.320535	0.230786	Ermn	1
GO:0097386	GO:0097386	glial cell projection	2/390	61/28779	0.0327869	2.41942	1.30073	0.200307	0.326234	0.234888	Fmr1/Ermn	2
GO:0016605	GO:0016605	PML body	3/390	114/28779	0.0263158	1.9419	1.18105	0.201463	0.32705	0.235476	Tdp2/Ube2i/Rpa1	3
GO:0010369	GO:0010369	chromocenter	1/390	17/28779	0.0588235	4.34072	1.61489	0.207067	0.329724	0.237402	Fmr1	1
GO:0030008	GO:0030008	TRAPP complex	1/390	17/28779	0.0588235	4.34072	1.61489	0.207067	0.329724	0.237402	Trappc6b	1
GO:0031466	GO:0031466	Cul5-RING ubiquitin ligase complex	1/390	17/28779	0.0588235	4.34072	1.61489	0.207067	0.329724	0.237402	Pcmtd1	1
GO:0071004	GO:0071004	U2-type prespliceosome	1/390	17/28779	0.0588235	4.34072	1.61489	0.207067	0.329724	0.237402	Snrpc	1
GO:0071010	GO:0071010	prespliceosome	1/390	17/28779	0.0588235	4.34072	1.61489	0.207067	0.329724	0.237402	Snrpc	1
GO:1990229	GO:1990229	iron-sulfur cluster assembly complex	1/390	17/28779	0.0588235	4.34072	1.61489	0.207067	0.329724	0.237402	Ciao2b	1
GO:0030017	GO:0030017	sarcomere	5/390	234/28779	0.0213675	1.57676	1.0383	0.212634	0.337515	0.243011	Rpl17/Habp4/S100a1/Mybpc3/Stk11	5
GO:0031252	GO:0031252	cell leading edge	9/390	485/28779	0.0185567	1.36934	0.961479	0.214439	0.339302	0.244298	Rps3/Carmil3/Plekhg5/Ksr1/Brk1/Cdkl5/S100b/Myadm/Iqgap2	9
GO:0005912	GO:0005912	adherens junction	4/390	176/28779	0.0227273	1.6771	1.05606	0.216878	0.342079	0.246297	Ccdc85b/Cdh12/Myo1e/Ddx6	4
GO:0031616	GO:0031616	spindle pole centrosome	1/390	18/28779	0.0555556	4.09957	1.54178	0.217819	0.342482	0.246587	Nubp2	1
GO:0030175	GO:0030175	filopodium	3/390	119/28779	0.0252101	1.86031	1.10224	0.219002	0.343264	0.24715	Fmr1/Iqgap2/Ermn	3
GO:0005902	GO:0005902	microvillus	3/390	121/28779	0.0247934	1.82956	1.07178	0.226105	0.353288	0.254368	Nedd4/Myo1e/Iqgap2	3
GO:0012510	GO:0012510	trans-Golgi network transport vesicle membrane	1/390	19/28779	0.0526316	3.88381	1.47379	0.228425	0.354531	0.255263	Nrgn	1
GO:0032039	GO:0032039	integrator complex	1/390	19/28779	0.0526316	3.88381	1.47379	0.228425	0.354531	0.255263	Ints2	1
GO:0030863	GO:0030863	cortical cytoskeleton	3/390	122/28779	0.0245902	1.81456	1.05676	0.229672	0.354531	0.255263	Pde4dip/Myadm/Myo1e	3
GO:0030496	GO:0030496	midbody	5/390	241/28779	0.0207469	1.53096	0.970168	0.229736	0.354531	0.255263	Klhl9/Katnb1/Hnrnpu/Mark4/Cntrl	5
GO:0043197	GO:0043197	dendritic spine	5/390	244/28779	0.0204918	1.51214	0.94163	0.237186	0.364159	0.262194	Frmpd4/Fus/Nedd4/Nrgn/Fmr1	5
GO:0000164	GO:0000164	protein phosphatase type 1 complex	1/390	20/28779	0.05	3.68962	1.41028	0.238888	0.364159	0.262194	Tox4	1
GO:0031082	GO:0031082	BLOC complex	1/390	20/28779	0.05	3.68962	1.41028	0.238888	0.364159	0.262194	Bloc1s2	1
GO:0032433	GO:0032433	filopodium tip	1/390	20/28779	0.05	3.68962	1.41028	0.238888	0.364159	0.262194	Fmr1	1
GO:0034451	GO:0034451	centriolar satellite	3/390	125/28779	0.024	1.77102	1.01254	0.240437	0.365405	0.263092	Lrrc49/Fnip2/Cntrl	3
GO:0030662	GO:0030662	coated vesicle membrane	3/390	126/28779	0.0238095	1.75696	0.998069	0.244043	0.369763	0.266229	Sec24c/Sec16a/Nrgn	3
GO:0099023	GO:0099023	vesicle tethering complex	2/390	70/28779	0.0285714	2.10835	1.08819	0.245179	0.370361	0.26666	Hook1/Trappc6b	2
GO:0031091	GO:0031091	platelet alpha granule	1/390	21/28779	0.047619	3.51392	1.35073	0.24921	0.371646	0.267585	Stxbp3	1
GO:0032426	GO:0032426	stereocilium tip	1/390	21/28779	0.047619	3.51392	1.35073	0.24921	0.371646	0.267585	Pdzd7	1
GO:0044292	GO:0044292	dendrite terminus	1/390	21/28779	0.047619	3.51392	1.35073	0.24921	0.371646	0.267585	Cdkl5	1
GO:0072687	GO:0072687	meiotic spindle	1/390	21/28779	0.047619	3.51392	1.35073	0.24921	0.371646	0.267585	Cntrl	1
GO:0044309	GO:0044309	neuron spine	5/390	249/28779	0.0200803	1.48177	0.894909	0.249746	0.371646	0.267585	Frmpd4/Fus/Nedd4/Nrgn/Fmr1	5
GO:0036064	GO:0036064	ciliary basal body	4/390	188/28779	0.0212766	1.57005	0.919103	0.251661	0.373385	0.268837	Cfap410/Cdkl5/Mark4/Ttbk2	4
GO:0005881	GO:0005881	cytoplasmic microtubule	3/390	129/28779	0.0232558	1.7161	0.955419	0.254914	0.377092	0.271507	Ribc2/Pde4dip/Bysl	3
GO:0000940	GO:0000940	outer kinetochore	1/390	23/28779	0.0434783	3.20836	1.24182	0.269435	0.395067	0.284448	Bub1	1
GO:0000974	GO:0000974	Prp19 complex	1/390	23/28779	0.0434783	3.20836	1.24182	0.269435	0.395067	0.284448	Bcas2	1
GO:0032982	GO:0032982	myosin filament	1/390	23/28779	0.0434783	3.20836	1.24182	0.269435	0.395067	0.284448	Mybpc3	1
GO:0000794	GO:0000794	condensed nuclear chromosome	3/390	137/28779	0.0218978	1.61589	0.846933	0.284197	0.415493	0.299155	Rrs1/Sycp2l/Rpa1	3
GO:0001741	GO:0001741	XY body	1/390	25/28779	0.04	2.95169	1.14425	0.289118	0.420229	0.302565	Smarcc1	1
GO:0098576	GO:0098576	lumenal side of membrane	1/390	25/28779	0.04	2.95169	1.14425	0.289118	0.420229	0.302565	Noa1	1
GO:0005876	GO:0005876	spindle microtubule	2/390	79/28779	0.0253165	1.86816	0.905649	0.290383	0.420845	0.303009	Hnrnpu/Parp4	2
GO:0035869	GO:0035869	ciliary transition zone	2/390	80/28779	0.025	1.84481	0.886864	0.295396	0.426872	0.307348	Cfap410/Ttbk2	2
GO:0030686	GO:0030686	90S preribosome	1/390	26/28779	0.0384615	2.83817	1.09905	0.29876	0.430489	0.309952	Wdr12	1
GO:0016529	GO:0016529	sarcoplasmic reticulum	2/390	82/28779	0.0243902	1.79981	0.850089	0.305404	0.438799	0.315935	Nol3/S100a1	2
GO:0005858	GO:0005858	axonemal dynein complex	1/390	27/28779	0.037037	2.73305	1.05596	0.308271	0.439133	0.316176	Dnah1	1
GO:0036379	GO:0036379	myofilament	1/390	27/28779	0.037037	2.73305	1.05596	0.308271	0.439133	0.316176	Mybpc3	1
GO:0045334	GO:0045334	clathrin-coated endocytic vesicle	1/390	27/28779	0.037037	2.73305	1.05596	0.308271	0.439133	0.316176	Myo1e	1
GO:0000118	GO:0000118	histone deacetylase complex	2/390	84/28779	0.0238095	1.75696	0.814323	0.315385	0.446722	0.32164	Mbd3/Mta1	2
GO:0031462	GO:0031462	Cul2-RING ubiquitin ligase complex	2/390	84/28779	0.0238095	1.75696	0.814323	0.315385	0.446722	0.32164	Vhl/Fem1b	2
GO:0005689	GO:0005689	U12-type spliceosomal complex	1/390	28/28779	0.0357143	2.63544	1.01479	0.317654	0.4474	0.322128	Snrpf	1
GO:0060077	GO:0060077	inhibitory synapse	1/390	28/28779	0.0357143	2.63544	1.01479	0.317654	0.4474	0.322128	Maf1	1
GO:0098685	GO:0098685	Schaffer collateral - CA1 synapse	3/390	151/28779	0.0198675	1.46607	0.673029	0.335954	0.470645	0.338864	Ube2i/Pfn2/Fmr1	3
GO:0001891	GO:0001891	phagocytic cup	1/390	30/28779	0.0333333	2.45974	0.937591	0.33604	0.470645	0.338864	Arhgap12	1
GO:0043194	GO:0043194	axon initial segment	1/390	31/28779	0.0322581	2.3804	0.901298	0.345048	0.48191	0.346975	Trim46	1
GO:0001650	GO:0001650	fibrillar center	3/390	154/28779	0.0194805	1.43751	0.638066	0.347051	0.483357	0.348017	Taf4b/Nfic/Ube2i	3
GO:0030027	GO:0030027	lamellipodium	4/390	221/28779	0.0180995	1.33561	0.587018	0.351595	0.488326	0.351595	Carmil3/Plekhg5/Brk1/Iqgap2	4
GO:0016342	GO:0016342	catenin complex	1/390	32/28779	0.03125	2.30601	0.866388	0.353933	0.490212	0.352952	Cdh12	1
GO:0030864	GO:0030864	cortical actin cytoskeleton	2/390	92/28779	0.0217391	1.60418	0.680308	0.354932	0.490238	0.352972	Myadm/Myo1e	2
GO:0001750	GO:0001750	photoreceptor outer segment	2/390	93/28779	0.0215054	1.58693	0.664479	0.359823	0.495489	0.356752	Cfap410/Gucy2e	2
GO:0008305	GO:0008305	integrin complex	1/390	33/28779	0.030303	2.23613	0.832761	0.362698	0.495489	0.356752	Plp1	1
GO:0090543	GO:0090543	Flemming body	1/390	33/28779	0.030303	2.23613	0.832761	0.362698	0.495489	0.356752	Cntrl	1
GO:0160111	GO:0160111	axonemal A tubule inner sheath	1/390	33/28779	0.030303	2.23613	0.832761	0.362698	0.495489	0.356752	Ribc2	1
GO:0043204	GO:0043204	perikaryon	4/390	226/28779	0.0176991	1.30606	0.541403	0.366936	0.499913	0.359938	Fus/Dhx36/Gigyf2/Fmr1	4
GO:0000795	GO:0000795	synaptonemal complex	2/390	96/28779	0.0208333	1.53734	0.618102	0.374409	0.50733	0.365277	Sycp2l/Rpa1	2
GO:0099086	GO:0099086	synaptonemal structure	2/390	96/28779	0.0208333	1.53734	0.618102	0.374409	0.50733	0.365277	Sycp2l/Rpa1	2
GO:0005798	GO:0005798	Golgi-associated vesicle	2/390	98/28779	0.0204082	1.50597	0.588064	0.384058	0.518998	0.373678	Rab12/Nrgn	2
GO:0080008	GO:0080008	Cul4-RING E3 ubiquitin ligase complex	1/390	36/28779	0.0277778	2.04979	0.738709	0.388287	0.521259	0.375306	Fbxw5	1
GO:0030139	GO:0030139	endocytic vesicle	4/390	233/28779	0.0171674	1.26682	0.479306	0.388378	0.521259	0.375306	Rab12/Plekhg5/Stxbp3/Myo1e	4
GO:0055038	GO:0055038	recycling endosome membrane	2/390	99/28779	0.020202	1.49075	0.573296	0.388859	0.521259	0.375306	Rab12/Lztr1	2
GO:0032839	GO:0032839	dendrite cytoplasm	1/390	37/28779	0.027027	1.99439	0.70939	0.396587	0.528783	0.380724	Cdkl5	1
GO:0101031	GO:0101031	protein folding chaperone complex	1/390	37/28779	0.027027	1.99439	0.70939	0.396587	0.528783	0.380724	Dnajc9	1
GO:0000792	GO:0000792	heterochromatin	2/390	101/28779	0.019802	1.46123	0.544246	0.39841	0.5298	0.381456	Mbd3/Ddx6	2
GO:0051233	GO:0051233	spindle midzone	1/390	40/28779	0.025	1.84481	0.626671	0.420819	0.558116	0.401844	Hnrnpu	1
GO:0097431	GO:0097431	mitotic spindle pole	1/390	41/28779	0.0243902	1.79981	0.600675	0.428679	0.56554	0.407189	Cntrl	1
GO:1902562	GO:1902562	H4 histone acetyltransferase complex	1/390	41/28779	0.0243902	1.79981	0.600675	0.428679	0.56554	0.407189	Atf2	1
GO:0031312	GO:0031312	extrinsic component of organelle membrane	1/390	42/28779	0.0238095	1.75696	0.575393	0.436432	0.574253	0.413462	Snx10	1
GO:0061827	GO:0061827	sperm head	1/390	43/28779	0.0232558	1.7161	0.550785	0.444081	0.582783	0.419604	Ddx6	1
GO:0099738	GO:0099738	cell cortex region	1/390	45/28779	0.0222222	1.63983	0.503454	0.459068	0.600875	0.43263	Mark2	1
GO:0005802	GO:0005802	trans-Golgi network	4/390	259/28779	0.015444	1.13965	0.264608	0.466727	0.609304	0.438699	Tgfbi/Tjap1/Golga1/Trappc6b	4
GO:0030660	GO:0030660	Golgi-associated vesicle membrane	1/390	47/28779	0.0212766	1.57005	0.458422	0.473653	0.61354	0.441749	Nrgn	1
GO:0097546	GO:0097546	ciliary base	1/390	47/28779	0.0212766	1.57005	0.458422	0.473653	0.61354	0.441749	Ttbk2	1
GO:0097649	GO:0097649	A axonemal microtubule	1/390	47/28779	0.0212766	1.57005	0.458422	0.473653	0.61354	0.441749	Ribc2	1
GO:0032391	GO:0032391	photoreceptor connecting cilium	1/390	48/28779	0.0208333	1.53734	0.436699	0.480797	0.619699	0.446183	Cfap410	1
GO:0005811	GO:0005811	lipid droplet	2/390	119/28779	0.0168067	1.24021	0.307757	0.480886	0.619699	0.446183	Set/Lipe	2
GO:0160110	GO:0160110	axonemal microtubule doublet inner sheath	1/390	49/28779	0.0204082	1.50597	0.415469	0.487845	0.62705	0.451476	Ribc2	1
GO:0005604	GO:0005604	basement membrane	2/390	122/28779	0.0163934	1.20971	0.272064	0.493953	0.631654	0.454791	Tgfbi/Serpinf1	2
GO:0097733	GO:0097733	photoreceptor cell cilium	2/390	122/28779	0.0163934	1.20971	0.272064	0.493953	0.631654	0.454791	Cfap410/Gucy2e	2
GO:0097545	GO:0097545	axonemal doublet microtubule	1/390	52/28779	0.0192308	1.41908	0.354523	0.508421	0.648496	0.466917	Ribc2	1
GO:0031519	GO:0031519	PcG protein complex	1/390	53/28779	0.0188679	1.39231	0.335054	0.515095	0.653673	0.470645	Rybp	1
GO:0099092	GO:0099092	postsynaptic density	intracellular component	1/390	53/28779	0.0188679	1.39231	0.335054	0.515095	0.653673	0.470645	Cdkl5	1
GO:0008287	GO:0008287	protein serine/threonine phosphatase complex	1/390	54/28779	0.0185185	1.36652	0.315978	0.521678	0.658684	0.474253	Tox4	1
GO:1903293	GO:1903293	phosphatase complex	1/390	54/28779	0.0185185	1.36652	0.315978	0.521678	0.658684	0.474253	Tox4	1
GO:0005884	GO:0005884	actin filament	2/390	129/28779	0.0155039	1.14407	0.192214	0.523618	0.659469	0.474818	Gng12/Mark2	2
GO:0150034	GO:0150034	distal axon	6/390	429/28779	0.013986	1.03206	0.0784163	0.525856	0.660623	0.475649	Dclk1/Katnb1/Cdkl5/Dcx/Fmr1/Cables1	6
GO:0031256	GO:0031256	leading edge membrane	3/390	205/28779	0.0146341	1.07989	0.134542	0.527236	0.660696	0.475701	Rps3/Ksr1/Cdkl5	3
GO:0055037	GO:0055037	recycling endosome	3/390	206/28779	0.0145631	1.07465	0.126022	0.53051	0.663137	0.477459	Rab12/Lztr1/Bloc1s2	3
GO:0045335	GO:0045335	phagocytic vesicle	2/390	131/28779	0.0152672	1.1266	0.17022	0.531877	0.663188	0.477496	Rab12/Stxbp3	2
GO:0016459	GO:0016459	myosin complex	1/390	56/28779	0.0178571	1.31772	0.27894	0.534578	0.664899	0.478727	Myo1e	1
GO:0005778	GO:0005778	peroxisomal membrane	1/390	57/28779	0.0175439	1.2946	0.260948	0.540898	0.669428	0.481988	Pex13	1
GO:0031903	GO:0031903	microbody membrane	1/390	57/28779	0.0175439	1.2946	0.260948	0.540898	0.669428	0.481988	Pex13	1
GO:0045178	GO:0045178	basal part of cell	5/390	362/28779	0.0138122	1.01923	0.0431568	0.544921	0.672551	0.484236	Slc12a2/Stxbp3/Dstyk/Slco2b1/Mark2	5
GO:0030133	GO:0030133	transport vesicle	6/390	438/28779	0.0136986	1.01085	0.026828	0.546111	0.672551	0.484236	Rab12/Il33/Ap1ar/Sec24c/Sec16a/Nrgn	6
GO:0097731	GO:0097731	9+0 non-motile cilium	2/390	136/28779	0.0147059	1.08518	0.116705	0.552094	0.676383	0.486996	Cfap410/Gucy2e	2
GO:0005879	GO:0005879	axonemal microtubule	1/390	59/28779	0.0169492	1.25072	0.225946	0.553281	0.676383	0.486996	Ribc2	1
GO:0098636	GO:0098636	protein complex involved in cell adhesion	1/390	59/28779	0.0169492	1.25072	0.225946	0.553281	0.676383	0.486996	Plp1	1
GO:0030286	GO:0030286	dynein complex	1/390	60/28779	0.0166667	1.22987	0.208912	0.559347	0.680471	0.489939	Dnah1	1
GO:0071005	GO:0071005	U2-type precatalytic spliceosome	1/390	60/28779	0.0166667	1.22987	0.208912	0.559347	0.680471	0.489939	Snrpf	1
GO:0071011	GO:0071011	precatalytic spliceosome	1/390	61/28779	0.0163934	1.20971	0.192174	0.565331	0.684421	0.492783	Snrpf	1
GO:0099091	GO:0099091	postsynaptic specialization	intracellular component	1/390	61/28779	0.0163934	1.20971	0.192174	0.565331	0.684421	0.492783	Cdkl5	1
GO:0030120	GO:0030120	vesicle coat	1/390	62/28779	0.016129	1.1902	0.17572	0.571234	0.689897	0.496726	Sec24c	1
GO:0098791	GO:0098791	Golgi apparatus subcompartment	5/390	375/28779	0.0133333	0.983897	-0.0367882	0.576238	0.694262	0.499869	Tgfbi/Tjap1/Golga1/Trappc6b/Sulf2	5
GO:0098862	GO:0098862	cluster of actin-based cell projections	3/390	224/28779	0.0133929	0.98829	-0.0206221	0.587181	0.705597	0.50803	Pdzd7/Slc28a3/Myo1e	3
GO:0005771	GO:0005771	multivesicular body	1/390	65/28779	0.0153846	1.13527	0.127964	0.588468	0.705597	0.50803	Nedd4l	1
GO:0034704	GO:0034704	calcium channel complex	1/390	67/28779	0.0149254	1.10138	0.0973724	0.599571	0.71545	0.515124	Sestd1	1
GO:0098686	GO:0098686	hippocampal mossy fiber to CA3 synapse	1/390	67/28779	0.0149254	1.10138	0.0973724	0.599571	0.71545	0.515124	Fmr1	1
GO:0030018	GO:0030018	Z disc	2/390	149/28779	0.0134228	0.990501	-0.0136257	0.601729	0.71545	0.515124	S100a1/Stk11	2
GO:0016323	GO:0016323	basolateral plasma membrane	4/390	308/28779	0.012987	0.958342	-0.0861516	0.602409	0.71545	0.515124	Slc12a2/Stxbp3/Dstyk/Slco2b1	4
GO:0005801	GO:0005801	cis-Golgi network	1/390	68/28779	0.0147059	1.08518	0.0824253	0.60501	0.715568	0.515209	Trappc6b	1
GO:0005903	GO:0005903	brush border	2/390	150/28779	0.0133333	0.983897	-0.0231753	0.605371	0.715568	0.515209	Slc28a3/Myo1e	2
GO:0005875	GO:0005875	microtubule associated complex	2/390	151/28779	0.013245	0.977382	-0.032662	0.608987	0.718145	0.517065	Katnb1/Dnah1	2
GO:0005777	GO:0005777	peroxisome	2/390	153/28779	0.0130719	0.964605	-0.0514506	0.616144	0.723174	0.520685	Ehhadh/Pex13	2
GO:0042579	GO:0042579	microbody	2/390	153/28779	0.0130719	0.964605	-0.0514506	0.616144	0.723174	0.520685	Ehhadh/Pex13	2
GO:0032153	GO:0032153	cell division site	1/390	71/28779	0.0140845	1.03933	0.0388884	0.620889	0.725338	0.522243	Gtf2b	1
GO:0032420	GO:0032420	stereocilium	1/390	71/28779	0.0140845	1.03933	0.0388884	0.620889	0.725338	0.522243	Pdzd7	1
GO:0031253	GO:0031253	cell projection membrane	5/390	396/28779	0.0126263	0.931721	-0.160359	0.62432	0.727646	0.523905	Rps3/Ksr1/Gucy2e/Cdkl5/Slc28a3	5
GO:0060170	GO:0060170	ciliary membrane	1/390	74/28779	0.0135135	0.997193	-0.00283344	0.636132	0.739688	0.532575	Gucy2e	1
GO:0005814	GO:0005814	centriole	2/390	161/28779	0.0124224	0.916675	-0.124268	0.643767	0.74683	0.537717	Nubp2/Ttbk2	2
GO:0005905	GO:0005905	clathrin-coated pit	1/390	76/28779	0.0131579	0.970951	-0.0297205	0.645952	0.74689	0.537761	Dgkd	1
GO:0016324	GO:0016324	apical plasma membrane	6/390	486/28779	0.0123457	0.911016	-0.231888	0.646807	0.74689	0.537761	Slc12a1/Slc12a2/Stxbp3/Dstyk/Il18/Slco2b1	6
GO:0030665	GO:0030665	clathrin-coated vesicle membrane	1/390	77/28779	0.012987	0.958342	-0.0429021	0.650763	0.749726	0.539803	Nrgn	1
GO:0005643	GO:0005643	nuclear pore	1/390	78/28779	0.0128205	0.946055	-0.055916	0.655508	0.753418	0.542461	Ube2i	1
GO:0031674	GO:0031674	I band	2/390	165/28779	0.0121212	0.894452	-0.159364	0.65698	0.753418	0.542461	S100a1/Stk11	2
GO:0030658	GO:0030658	transport vesicle membrane	3/390	251/28779	0.0119522	0.88198	-0.220113	0.663559	0.759221	0.546639	Sec24c/Sec16a/Nrgn	3
GO:0032421	GO:0032421	stereocilium bundle	1/390	81/28779	0.0123457	0.911016	-0.0939973	0.669362	0.764008	0.550086	Pdzd7	1
GO:0036126	GO:0036126	sperm flagellum	3/390	254/28779	0.011811	0.871563	-0.240981	0.671381	0.764008	0.550086	Ribc2/Dnah1/Ddx6	3
GO:0017053	GO:0017053	transcription repressor complex	1/390	82/28779	0.0121951	0.899906	-0.106386	0.673855	0.764008	0.550086	Hdgf	1
GO:0031526	GO:0031526	brush border membrane	1/390	82/28779	0.0121951	0.899906	-0.106386	0.673855	0.764008	0.550086	Slc28a3	1
GO:0009925	GO:0009925	basal plasma membrane	4/390	340/28779	0.0117647	0.868145	-0.28666	0.678852	0.767933	0.552911	Slc12a2/Stxbp3/Dstyk/Slco2b1	4
GO:0045121	GO:0045121	membrane raft	4/390	344/28779	0.0116279	0.85805	-0.310438	0.687651	0.77613	0.558813	Pllp/Rit2/Myadm/Lipe	4
GO:0098857	GO:0098857	membrane microdomain	4/390	346/28779	0.0115607	0.85309	-0.322229	0.691986	0.779263	0.56107	Pllp/Rit2/Myadm/Lipe	4
GO:0097730	GO:0097730	non-motile cilium	2/390	177/28779	0.0112994	0.833811	-0.259942	0.694272	0.780081	0.561659	Cfap410/Gucy2e	2
GO:0005758	GO:0005758	mitochondrial intermembrane space	1/390	94/28779	0.0106383	0.785025	-0.244688	0.723252	0.81082	0.583791	Arl2	1
GO:0043195	GO:0043195	terminal bouton	1/390	95/28779	0.0105263	0.776761	-0.255446	0.727014	0.811503	0.584282	Fmr1	1
GO:0031514	GO:0031514	motile cilium	4/390	363/28779	0.0110193	0.813138	-0.419933	0.727107	0.811503	0.584282	Ribc2/Tpgs1/Dnah1/Ddx6	4
GO:0097729	GO:0097729	9+2 motile cilium	3/390	279/28779	0.0107527	0.793466	-0.406312	0.731389	0.814464	0.586414	Ribc2/Dnah1/Ddx6	3
GO:0030117	GO:0030117	membrane coat	1/390	100/28779	0.01	0.737923	-0.307705	0.745076	0.826026	0.594739	Sec24c	1
GO:0048475	GO:0048475	coated membrane	1/390	100/28779	0.01	0.737923	-0.307705	0.745076	0.826026	0.594739	Sec24c	1
GO:0045171	GO:0045171	intercellular bridge	1/390	101/28779	0.00990099	0.730617	-0.317866	0.748543	0.828034	0.596184	Ppp1r13l	1
GO:0098802	GO:0098802	plasma membrane signaling receptor complex	2/390	198/28779	0.010101	0.745377	-0.421385	0.751439	0.829403	0.59717	Plp1/Rnf31	2
GO:0005925	GO:0005925	focal adhesion	2/390	200/28779	0.01	0.737923	-0.435921	0.756374	0.833011	0.599768	Arl2/Srp68	2
GO:0005901	GO:0005901	caveola	1/390	105/28779	0.00952381	0.702784	-0.357611	0.761945	0.837302	0.602858	Lipe	1
GO:0005930	GO:0005930	axoneme	2/390	206/28779	0.00970874	0.71643	-0.478744	0.770676	0.83835	0.603612	Ribc2/Dnah1	2
GO:0031970	GO:0031970	organelle envelope lumen	1/390	108/28779	0.00925926	0.683262	-0.386525	0.771528	0.83835	0.603612	Arl2	1
GO:0042470	GO:0042470	melanosome	1/390	108/28779	0.00925926	0.683262	-0.386525	0.771528	0.83835	0.603612	Serpinf1	1
GO:0048770	GO:0048770	pigment granule	1/390	108/28779	0.00925926	0.683262	-0.386525	0.771528	0.83835	0.603612	Serpinf1	1
GO:0097014	GO:0097014	ciliary plasm	2/390	207/28779	0.00966184	0.712969	-0.48577	0.772987	0.83835	0.603612	Ribc2/Dnah1	2
GO:0034708	GO:0034708	methyltransferase complex	1/390	109/28779	0.00917431	0.676994	-0.396003	0.774635	0.83835	0.603612	Snrpf	1
GO:0070062	GO:0070062	extracellular exosome	1/390	109/28779	0.00917431	0.676994	-0.396003	0.774635	0.83835	0.603612	Slc12a1	1
GO:0031594	GO:0031594	neuromuscular junction	1/390	111/28779	0.00900901	0.664796	-0.414725	0.780725	0.843116	0.607043	Ascc1	1
GO:0005741	GO:0005741	mitochondrial outer membrane	2/390	212/28779	0.00943396	0.696154	-0.520447	0.784241	0.845087	0.608463	Atf2/Ufl1	2
GO:0030055	GO:0030055	cell-substrate junction	2/390	214/28779	0.00934579	0.689648	-0.534112	0.788604	0.847961	0.610532	Arl2/Srp68	2
GO:0005776	GO:0005776	autophagosome	1/390	117/28779	0.00854701	0.630703	-0.46914	0.798027	0.856252	0.616501	Rab12	1
GO:0005765	GO:0005765	lysosomal membrane	3/390	317/28779	0.00946372	0.69835	-0.632977	0.805678	0.859446	0.618801	Rab12/Bloc1s2/Fnip2	3
GO:0098852	GO:0098852	lytic vacuole membrane	3/390	317/28779	0.00946372	0.69835	-0.632977	0.805678	0.859446	0.618801	Rab12/Bloc1s2/Fnip2	3
GO:0016442	GO:0016442	RISC complex	1/390	120/28779	0.00833333	0.614936	-0.495428	0.80616	0.859446	0.618801	Ddx6	1
GO:0031332	GO:0031332	RNAi effector complex	1/390	122/28779	0.00819672	0.604855	-0.512635	0.8114	0.863191	0.621498	Ddx6	1
GO:0044306	GO:0044306	neuron projection terminus	2/390	230/28779	0.00869565	0.641672	-0.639494	0.820793	0.87133	0.627357	Ptger4/Fmr1	2
GO:0000786	GO:0000786	nucleosome	1/390	127/28779	0.00787402	0.581042	-0.554604	0.82389	0.872765	0.62839	H3c1	1
GO:1903561	GO:1903561	extracellular vesicle	1/390	131/28779	0.00763359	0.5633	-0.587164	0.833285	0.880851	0.634213	Slc12a1	1
GO:0019867	GO:0019867	outer membrane	2/390	246/28779	0.00813008	0.599937	-0.7386	0.848523	0.893182	0.643091	Atf2/Ufl1	2
GO:0031968	GO:0031968	organelle outer membrane	2/390	246/28779	0.00813008	0.599937	-0.7386	0.848523	0.893182	0.643091	Atf2/Ufl1	2
GO:0043230	GO:0043230	extracellular organelle	1/390	140/28779	0.00714286	0.527088	-0.657435	0.852636	0.893748	0.643499	Slc12a1	1
GO:0065010	GO:0065010	extracellular membrane-bounded organelle	1/390	140/28779	0.00714286	0.527088	-0.657435	0.852636	0.893748	0.643499	Slc12a1	1
GO:0044853	GO:0044853	plasma membrane raft	1/390	144/28779	0.00694444	0.512447	-0.687452	0.860501	0.900106	0.648076	Lipe	1
GO:0005795	GO:0005795	Golgi stack	1/390	148/28779	0.00675676	0.498597	-0.716782	0.867947	0.904112	0.65096	Sulf2	1
GO:0005923	GO:0005923	bicellular tight junction	1/390	148/28779	0.00675676	0.498597	-0.716782	0.867947	0.904112	0.65096	Tjap1	1
GO:0070160	GO:0070160	tight junction	1/390	160/28779	0.00625	0.461202	-0.801026	0.88799	0.921732	0.663647	Tjap1	1
GO:0005774	GO:0005774	vacuolar membrane	3/390	378/28779	0.00793651	0.585653	-0.950453	0.888549	0.921732	0.663647	Rab12/Bloc1s2/Fnip2	3
GO:0031902	GO:0031902	late endosome membrane	1/390	164/28779	0.00609756	0.449953	-0.827966	0.893972	0.925437	0.666315	Tspan15	1
GO:0098982	GO:0098982	GABA-ergic synapse	1/390	172/28779	0.00581395	0.429025	-0.880304	0.904997	0.934915	0.673139	Fus	1
GO:0043296	GO:0043296	apical junction complex	1/390	174/28779	0.00574713	0.424094	-0.893085	0.90757	0.935639	0.67366	Tjap1	1
GO:0045111	GO:0045111	intermediate filament cytoskeleton	1/390	180/28779	0.00555556	0.409957	-0.930747	0.914879	0.941233	0.677688	Sestd1	1
GO:0005770	GO:0005770	late endosome	2/390	306/28779	0.00653595	0.482303	-1.06711	0.92109	0.94454	0.680069	Tspan15/Nedd4l	2
GO:0043235	GO:0043235	receptor complex	3/390	415/28779	0.00722892	0.533438	-1.12211	0.921871	0.94454	0.680069	Smad3/Plp1/Rnf31	3
GO:0031901	GO:0031901	early endosome membrane	1/390	191/28779	0.0052356	0.386347	-0.997321	0.926813	0.947662	0.682317	Washc3	1
GO:0001669	GO:0001669	acrosomal vesicle	1/390	201/28779	0.00497512	0.367126	-1.05533	0.936208	0.955314	0.687826	Golga1	1
GO:0043679	GO:0043679	axon terminus	1/390	208/28779	0.00480769	0.354771	-1.09464	0.942059	0.959326	0.690715	Fmr1	1
GO:0034703	GO:0034703	cation channel complex	1/390	216/28779	0.00462963	0.341631	-1.13837	0.948092	0.963508	0.693726	Sestd1	1
GO:0062023	GO:0062023	collagen-containing extracellular matrix	2/390	391/28779	0.00511509	0.377454	-1.45271	0.970047	0.98382	0.708351	Tgfbi/Serpinf1	2
GO:0045211	GO:0045211	postsynaptic membrane	2/390	406/28779	0.00492611	0.363509	-1.51388	0.974861	0.985503	0.709562	Nrgn/Fmr1	2
GO:0042734	GO:0042734	presynaptic membrane	1/390	271/28779	0.00369004	0.272296	-1.41073	0.975648	0.985503	0.709562	Fmr1	1
GO:0008021	GO:0008021	synaptic vesicle	1/390	284/28779	0.00352113	0.259832	-1.46924	0.979642	0.987542	0.71103	Rab12	1
GO:0070382	GO:0070382	exocytic vesicle	1/390	301/28779	0.00332226	0.245157	-1.54302	0.983895	0.98809	0.711425	Rab12	1
GO:0005769	GO:0005769	early endosome	2/390	445/28779	0.00449438	0.331651	-1.66539	0.984138	0.98809	0.711425	Washc3/Tbc1d16	2
GO:0034702	GO:0034702	monoatomic ion channel complex	1/390	348/28779	0.00287356	0.212047	-1.73333	0.991581	0.993568	0.715369	Sestd1	1
GO:1902495	GO:1902495	transmembrane transporter complex	1/390	488/28779	0.00204918	0.151214	-2.21652	0.998788	0.998788	0.719128	Sestd1	1
