# Supplementary material for: Disruption of the LRRK2 substrate RAB12 facilitates neurotransmission and causes hyperactivity in mice
Source: NPJ Parkinsons Dis. 2026 Apr 24;12:159. doi: 10.1038/s41531-026-01353-4 (PMC13319756; doi:10.1038/s41531-026-01353-4)
Supplement: Supplementary file 9 — Data S8 [file 41531_2026_1353_MOESM9_ESM.xls]

## Sheet: Data S8 synaptosome_down_MF
	ID	Description	GeneRatio	BgRatio	RichFactor	FoldEnrichment	zScore	pvalue	p.adjust	qvalue	geneID	Count
GO:0003735	GO:0003735	structural constituent of ribosome	49/389	176/28366	0.278409	20.3017	30.2879	5.57927e-50	4.52479e-47	2.91884e-47	Rps8/Rps17/Rpl27a/Rps29/Rps4x/Rps23/Rps11/Rps15a/Rps3/Rpl22/Rps16/Rpl34/Rps9/Rps26/Rpl10/Rps25/Rpl23/Rpl17/Rpl37a/Rps24/Rpl35a/Rps14/Rps10/Rpl21/Rpl9/Rps20/Rpl37/Rpl18a/Rps5/Mrpl57/Rps2/Rpl30/Rpl8/Rpl36a/Mrps21/Rpl10a/Mrpl27/Rpl5/Rpl27/Mrpl14/Rpl38/Gm6133/Rpl24/Rpl28/Rpl7a/Rplp2/Rps19/Rps28/Mrps7	49
GO:0003729	GO:0003729	mRNA binding	39/389	409/28366	0.0953545	6.95328	14.3001	1.91456e-21	7.76355e-19	5.00809e-19	Carhsp1/Rps3/Tdrd7/Rps26/Fus/Ssb/Hnrnpu/Rps14/Nudt16/Ddx21/Aqr/Fyttd1/Dhx36/Rps5/Rps2/Alyref/Rpl30/Cirbp/Casc3/Taf15/Fubp1/Fmr1/Thoc5/Rpl5/Larp6/Eif2a/Serbp1/Srsf6/Rpl24/Snrpc/Ddx39a/Rbm42/Ddx41/Lsm14a/Ddx6/Mrps7/Ddx5/Eif3d/Rbm8a	39
GO:0019843	GO:0019843	rRNA binding	17/389	73/28366	0.232877	16.9814	16.1214	1.32976e-16	3.59479e-14	2.31892e-14	Rps4x/Rps11/Rps3/Rps9/Rpl23/Rpl17/Ddx21/Rpl9/Rpl37/Rps5/Rrs1/Cirbp/Rpl8/Sbds/Rpl5/Lipe/Mrps7	17
GO:0004386	GO:0004386	helicase activity	18/389	151/28366	0.119205	8.69249	11.1759	3.42221e-12	6.93852e-10	4.47589e-10	Ythdc2/Smarcal1/Dhx30/Dhx32/Xrcc5/Smarca1/Dhx29/Ddx49/Ddx21/Aqr/Gtf2f2/Dhx36/Dna2/Sub1/Ddx39a/Ddx41/Ddx6/Ddx5	18
GO:0140097	GO:0140097	catalytic activity	acting on DNA	24/389	319/28366	0.0752351	5.48617	9.50152	1.98464e-11	3.21909e-09	2.07656e-09	Tdp2/Exo5/Ythdc2/Rps3/Smarcal1/Pold3/Dhx30/Top3b/Dhx32/Xrcc5/Smarca1/Dhx29/Ddx49/Ddx21/Aqr/Gtf2f2/Dhx36/Dna2/Terf2/Sub1/Ddx39a/Ddx41/Ddx6/Ddx5	24
GO:0003724	GO:0003724	RNA helicase activity	12/389	70/28366	0.171429	12.5006	11.3599	1.94368e-10	2.6272e-08	1.69475e-08	Ythdc2/Dhx30/Dhx32/Dhx29/Ddx49/Ddx21/Aqr/Dhx36/Ddx39a/Ddx41/Ddx6/Ddx5	12
GO:0008186	GO:0008186	ATP-dependent activity	acting on RNA	12/389	72/28366	0.166667	12.1534	11.1736	2.7385e-10	3.02244e-08	1.94971e-08	Ythdc2/Dhx30/Dhx32/Dhx29/Ddx49/Ddx21/Aqr/Dhx36/Ddx39a/Ddx41/Ddx6/Ddx5	12
GO:0008094	GO:0008094	ATP-dependent activity	acting on DNA	18/389	197/28366	0.0913706	6.66277	9.40463	2.98144e-10	3.02244e-08	1.94971e-08	Ythdc2/Smarcal1/Dhx30/Dhx32/Xrcc5/Smarca1/Dhx29/Ddx49/Ddx21/Aqr/Gtf2f2/Dhx36/Dna2/Sub1/Ddx39a/Ddx41/Ddx6/Ddx5	18
GO:0043021	GO:0043021	ribonucleoprotein complex binding	18/389	206/28366	0.0873786	6.37168	9.12416	6.17421e-10	5.56365e-08	3.58899e-08	Smg6/Habp4/Hnrnpu/Dhx29/Srp19/Gtpbp4/Wdr12/Abce1/Nmd3/Sbds/Fmr1/Eif1a/Eif2a/Serbp1/Snrpc/Rplp2/Srp68/Ddx5	18
GO:0140658	GO:0140658	ATP-dependent chromatin remodeler activity	14/389	150/28366	0.0933333	6.8059	8.40684	2.18526e-08	1.77224e-06	1.14324e-06	Ythdc2/Dhx30/Dhx32/Smarca1/Dhx29/Ddx49/Ddx21/Aqr/Dhx36/Dna2/Ddx39a/Ddx41/Ddx6/Ddx5	14
GO:0140098	GO:0140098	catalytic activity	acting on RNA	21/389	374/28366	0.0561497	4.09446	7.10344	6.38522e-08	4.5473e-06	2.93336e-06	Tdp2/Ythdc2/Smg6/Dhx30/Top3b/Dhx32/Toe1/Dhx29/Nudt16/Ddx49/Ddx21/Aqr/Dhx36/Alkbh5/Cnot1/Farsb/Rngtt/Ddx39a/Ddx41/Ddx6/Ddx5	21
GO:0000510	GO:0000510	H3-H4 histone complex chaperone activity	13/389	142/28366	0.0915493	6.6758	7.99517	8.77291e-08	4.5473e-06	2.93336e-06	Ythdc2/Dhx30/Dhx32/Dhx29/Ddx49/Ddx21/Aqr/Dhx36/Dna2/Ddx39a/Ddx41/Ddx6/Ddx5	13
GO:0140584	GO:0140584	chromatin extrusion motor activity	13/389	142/28366	0.0915493	6.6758	7.99517	8.77291e-08	4.5473e-06	2.93336e-06	Ythdc2/Dhx30/Dhx32/Dhx29/Ddx49/Ddx21/Aqr/Dhx36/Dna2/Ddx39a/Ddx41/Ddx6/Ddx5	13
GO:0140665	GO:0140665	ATP-dependent H3-H4 histone complex chaperone activity	13/389	142/28366	0.0915493	6.6758	7.99517	8.77291e-08	4.5473e-06	2.93336e-06	Ythdc2/Dhx30/Dhx32/Dhx29/Ddx49/Ddx21/Aqr/Dhx36/Dna2/Ddx39a/Ddx41/Ddx6/Ddx5	13
GO:0140849	GO:0140849	ATP-dependent H2AZ histone chaperone activity	13/389	142/28366	0.0915493	6.6758	7.99517	8.77291e-08	4.5473e-06	2.93336e-06	Ythdc2/Dhx30/Dhx32/Dhx29/Ddx49/Ddx21/Aqr/Dhx36/Dna2/Ddx39a/Ddx41/Ddx6/Ddx5	13
GO:0015616	GO:0015616	DNA translocase activity	13/389	143/28366	0.0909091	6.62912	7.95742	9.53196e-08	4.5473e-06	2.93336e-06	Ythdc2/Dhx30/Dhx32/Dhx29/Ddx49/Ddx21/Aqr/Dhx36/Dna2/Ddx39a/Ddx41/Ddx6/Ddx5	13
GO:0140674	GO:0140674	ATP-dependent histone chaperone activity	13/389	143/28366	0.0909091	6.62912	7.95742	9.53196e-08	4.5473e-06	2.93336e-06	Ythdc2/Dhx30/Dhx32/Dhx29/Ddx49/Ddx21/Aqr/Dhx36/Dna2/Ddx39a/Ddx41/Ddx6/Ddx5	13
GO:0061775	GO:0061775	cohesin loader activity	13/389	144/28366	0.0902778	6.58308	7.92003	1.03495e-07	4.66302e-06	3.00801e-06	Ythdc2/Dhx30/Dhx32/Dhx29/Ddx49/Ddx21/Aqr/Dhx36/Dna2/Ddx39a/Ddx41/Ddx6/Ddx5	13
GO:0003689	GO:0003689	DNA clamp loader activity	13/389	151/28366	0.0860927	6.27791	7.66789	1.80716e-07	7.71374e-06	4.97596e-06	Ythdc2/Dhx30/Dhx32/Dhx29/Ddx49/Ddx21/Aqr/Dhx36/Dna2/Ddx39a/Ddx41/Ddx6/Ddx5	13
GO:0140713	GO:0140713	histone chaperone activity	13/389	158/28366	0.0822785	5.99977	7.43119	3.06118e-07	1.24131e-05	8.00741e-06	Ythdc2/Dhx30/Dhx32/Dhx29/Ddx49/Ddx21/Aqr/Dhx36/Dna2/Ddx39a/Ddx41/Ddx6/Ddx5	13
GO:0031681	GO:0031681	G-protein beta-subunit binding	6/389	25/28366	0.24	17.5009	9.73274	9.09169e-07	3.51112e-05	2.26495e-05	Gng5/Gng13/Gng12/Gng3/Gng7/Gng2	6
GO:0043022	GO:0043022	ribosome binding	11/389	122/28366	0.0901639	6.57478	7.2763	1.0091e-06	3.7199e-05	2.39962e-05	Habp4/Dhx29/Srp19/Abce1/Nmd3/Sbds/Fmr1/Eif1a/Eif2a/Serbp1/Srp68	11
GO:0140597	GO:0140597	protein carrier chaperone	13/389	180/28366	0.0722222	5.26647	6.77101	1.35463e-06	4.77653e-05	3.08123e-05	Ythdc2/Dhx30/Dhx32/Dhx29/Ddx49/Ddx21/Aqr/Dhx36/Dna2/Ddx39a/Ddx41/Ddx6/Ddx5	13
GO:0070411	GO:0070411	I-SMAD binding	5/389	16/28366	0.3125	22.7876	10.2792	1.8233e-06	6.1125e-05	3.94303e-05	Smad5/Smad3/Smad1/Smad2/Smad4	5
GO:0140104	GO:0140104	molecular carrier activity	15/389	247/28366	0.0607287	4.42836	6.38117	1.88425e-06	6.1125e-05	3.94303e-05	Ythdc2/Nubp2/Dhx30/Dhx32/Dhx29/Ddx49/Ddx21/Aqr/Dhx36/Dna2/Ddx39a/Ddx41/Ddx6/Kpna2/Ddx5	15
GO:0016887	GO:0016887	ATP hydrolysis activity	19/389	396/28366	0.0479798	3.4987	5.90448	2.84119e-06	8.86232e-05	5.71688e-05	Ythdc2/Rhobtb3/Abcf2/Dhx30/Dhx32/Xrcc5/Dhx29/Ddx49/Ddx21/Aqr/Dhx36/Dna2/Pfn2/Abce1/Myo1e/Ddx39a/Ddx41/Ddx6/Ddx5	19
GO:0003697	GO:0003697	single-stranded DNA binding	10/389	124/28366	0.0806452	5.88067	6.42256	8.54332e-06	0.000254565	0.000164214	Tdp2/Smarcal1/Hnrnpu/Smarca1/Dhx36/Alyref/Terf2/Sub1/Nabp2/Rpa1	10
GO:0034212	GO:0034212	protein N-acetyltransferase activity	7/389	54/28366	0.12963	9.45263	7.3311	8.78891e-06	0.000254565	0.000164214	Phf10/Atf2/Brpf1/Clock/Kat7/Gtf2b/Naa30	7
GO:0003730	GO:0003730	mRNA 3'-UTR binding	10/389	125/28366	0.08	5.83362	6.38636	9.17443e-06	0.000256568	0.000165506	Carhsp1/Fus/Hnrnpu/Dhx36/Cirbp/Taf15/Fmr1/Rpl5/Serbp1/Ddx5	10
GO:0045182	GO:0045182	translation regulator activity	7/389	55/28366	0.127273	9.28077	7.24836	9.95287e-06	0.000269059	0.000173564	Rps9/Rpl10/Dhx29/Rps14/Cirbp/Fmr1/Serbp1	7
GO:0019911	GO:0019911	structural constituent of myelin sheath	4/389	11/28366	0.363636	26.5165	9.98086	1.06498e-05	0.000269906	0.00017411	Mobp/Plp1/Pllp/Mbp	4
GO:1990948	GO:1990948	ubiquitin ligase inhibitor activity	4/389	11/28366	0.363636	26.5165	9.98086	1.06498e-05	0.000269906	0.00017411	Rpl23/Rps20/Rpl37/Rpl5	4
GO:0048027	GO:0048027	mRNA 5'-UTR binding	5/389	25/28366	0.2	14.5841	8.01231	2.00339e-05	0.000492348	0.000317602	Rps14/Dhx36/Fmr1/Rpl5/Larp6	5
GO:0004402	GO:0004402	histone acetyltransferase activity	6/389	42/28366	0.142857	10.4172	7.20169	2.21203e-05	0.000527634	0.000340365	Phf10/Atf2/Brpf1/Clock/Kat7/Gtf2b	6
GO:0061733	GO:0061733	protein-lysine-acetyltransferase activity	6/389	47/28366	0.12766	9.30898	6.72238	4.27386e-05	0.000990314	0.000638829	Phf10/Atf2/Brpf1/Clock/Kat7/Gtf2b	6
GO:0106310	GO:0106310	protein serine kinase activity	16/389	362/28366	0.0441989	3.223	5.01936	4.64221e-05	0.00104579	0.000674614	Dclk1/Mark1/Ksr2/Ksr1/Dclk2/Cdkl5/Mark4/Dstyk/Ttbk2/Rps6ka4/Stk11/Bub1/Mark3/Cdk13/Cdk19/Mark2	16
GO:0055105	GO:0055105	ubiquitin-protein transferase inhibitor activity	4/389	16/28366	0.25	18.2301	8.12898	5.56265e-05	0.00121927	0.000786525	Rpl23/Rps20/Rpl37/Rpl5	4
GO:0003727	GO:0003727	single-stranded RNA binding	8/389	102/28366	0.0784314	5.71924	5.63016	8.312e-05	0.00177396	0.00114434	Ssb/Hnrnpu/Aqr/Cirbp/Fmr1/Snrpc/Lsm14a/Thra	8
GO:0010485	GO:0010485	histone H4 acetyltransferase activity	5/389	34/28366	0.147059	10.7236	6.68948	9.48078e-05	0.00197152	0.00127178	Atf2/Brpf1/Clock/Kat7/Gtf2b	5
GO:0008080	GO:0008080	N-acetyltransferase activity	7/389	78/28366	0.0897436	6.54413	5.78156	9.89221e-05	0.00200565	0.0012938	Phf10/Atf2/Brpf1/Clock/Kat7/Gtf2b/Naa30	7
GO:0008312	GO:0008312	7S RNA binding	3/389	8/28366	0.375	27.3451	8.78765	0.000136171	0.0024236	0.00156341	Srp19/Srp14/Srp68	3
GO:1990841	GO:1990841	promoter-specific chromatin binding	7/389	83/28366	0.0843373	6.14991	5.5404	0.000146625	0.0024236	0.00156341	Smad3/Atf2/Hnrnpu/Ehmt2/Gtf2f1/Gtf2b/Ddx5	7
GO:0046332	GO:0046332	SMAD binding	7/389	85/28366	0.0823529	6.0052	5.44941	0.000170279	0.0024236	0.00156341	Smad5/Smad3/Smad1/Zmiz1/Smad2/Smad4/Ddx5	7
GO:0050321	GO:0050321	tau-protein kinase activity	4/389	21/28366	0.190476	13.8896	6.96748	0.000173264	0.0024236	0.00156341	Mark1/Mark4/Mark3/Mark2	4
GO:0042162	GO:0042162	telomeric DNA binding	5/389	39/28366	0.128205	9.34876	6.15204	0.000185454	0.0024236	0.00156341	Smg6/Xrcc5/Terf2/Nabp2/Rpa1	5
GO:0004676	GO:0004676	3-phosphoinositide-dependent protein kinase activity	12/389	250/28366	0.048	3.50017	4.68198	0.000191602	0.0024236	0.00156341	Dclk1/Mark1/Ksr2/Ksr1/Dclk2/Mark4/Ttbk2/Rps6ka4/Stk11/Bub1/Mark3/Mark2	12
GO:0004677	GO:0004677	DNA-dependent protein kinase activity	12/389	250/28366	0.048	3.50017	4.68198	0.000191602	0.0024236	0.00156341	Dclk1/Mark1/Ksr2/Ksr1/Dclk2/Mark4/Ttbk2/Rps6ka4/Stk11/Bub1/Mark3/Mark2	12
GO:0004694	GO:0004694	eukaryotic translation initiation factor 2alpha kinase activity	12/389	250/28366	0.048	3.50017	4.68198	0.000191602	0.0024236	0.00156341	Dclk1/Mark1/Ksr2/Ksr1/Dclk2/Mark4/Ttbk2/Rps6ka4/Stk11/Bub1/Mark3/Mark2	12
GO:0004711	GO:0004711	ribosomal protein S6 kinase activity	12/389	250/28366	0.048	3.50017	4.68198	0.000191602	0.0024236	0.00156341	Dclk1/Mark1/Ksr2/Ksr1/Dclk2/Mark4/Ttbk2/Rps6ka4/Stk11/Bub1/Mark3/Mark2	12
GO:0035175	GO:0035175	histone H3S10 kinase activity	12/389	250/28366	0.048	3.50017	4.68198	0.000191602	0.0024236	0.00156341	Dclk1/Mark1/Ksr2/Ksr1/Dclk2/Mark4/Ttbk2/Rps6ka4/Stk11/Bub1/Mark3/Mark2	12
GO:0035979	GO:0035979	histone H2AXS139 kinase activity	12/389	250/28366	0.048	3.50017	4.68198	0.000191602	0.0024236	0.00156341	Dclk1/Mark1/Ksr2/Ksr1/Dclk2/Mark4/Ttbk2/Rps6ka4/Stk11/Bub1/Mark3/Mark2	12
GO:0044022	GO:0044022	histone H3S28 kinase activity	12/389	250/28366	0.048	3.50017	4.68198	0.000191602	0.0024236	0.00156341	Dclk1/Mark1/Ksr2/Ksr1/Dclk2/Mark4/Ttbk2/Rps6ka4/Stk11/Bub1/Mark3/Mark2	12
GO:0044023	GO:0044023	histone H4S1 kinase activity	12/389	250/28366	0.048	3.50017	4.68198	0.000191602	0.0024236	0.00156341	Dclk1/Mark1/Ksr2/Ksr1/Dclk2/Mark4/Ttbk2/Rps6ka4/Stk11/Bub1/Mark3/Mark2	12
GO:0044024	GO:0044024	histone H2AS1 kinase activity	12/389	250/28366	0.048	3.50017	4.68198	0.000191602	0.0024236	0.00156341	Dclk1/Mark1/Ksr2/Ksr1/Dclk2/Mark4/Ttbk2/Rps6ka4/Stk11/Bub1/Mark3/Mark2	12
GO:0044025	GO:0044025	histone H2BS14 kinase activity	12/389	250/28366	0.048	3.50017	4.68198	0.000191602	0.0024236	0.00156341	Dclk1/Mark1/Ksr2/Ksr1/Dclk2/Mark4/Ttbk2/Rps6ka4/Stk11/Bub1/Mark3/Mark2	12
GO:0072354	GO:0072354	histone H3T3 kinase activity	12/389	250/28366	0.048	3.50017	4.68198	0.000191602	0.0024236	0.00156341	Dclk1/Mark1/Ksr2/Ksr1/Dclk2/Mark4/Ttbk2/Rps6ka4/Stk11/Bub1/Mark3/Mark2	12
GO:0072371	GO:0072371	histone H2AS121 kinase activity	12/389	250/28366	0.048	3.50017	4.68198	0.000191602	0.0024236	0.00156341	Dclk1/Mark1/Ksr2/Ksr1/Dclk2/Mark4/Ttbk2/Rps6ka4/Stk11/Bub1/Mark3/Mark2	12
GO:0072518	GO:0072518	Rho-dependent protein serine/threonine kinase activity	12/389	250/28366	0.048	3.50017	4.68198	0.000191602	0.0024236	0.00156341	Dclk1/Mark1/Ksr2/Ksr1/Dclk2/Mark4/Ttbk2/Rps6ka4/Stk11/Bub1/Mark3/Mark2	12
GO:0140823	GO:0140823	histone H2BS36 kinase activity	12/389	250/28366	0.048	3.50017	4.68198	0.000191602	0.0024236	0.00156341	Dclk1/Mark1/Ksr2/Ksr1/Dclk2/Mark4/Ttbk2/Rps6ka4/Stk11/Bub1/Mark3/Mark2	12
GO:0140855	GO:0140855	histone H3S57 kinase activity	12/389	250/28366	0.048	3.50017	4.68198	0.000191602	0.0024236	0.00156341	Dclk1/Mark1/Ksr2/Ksr1/Dclk2/Mark4/Ttbk2/Rps6ka4/Stk11/Bub1/Mark3/Mark2	12
GO:0140995	GO:0140995	histone H2A kinase activity	12/389	250/28366	0.048	3.50017	4.68198	0.000191602	0.0024236	0.00156341	Dclk1/Mark1/Ksr2/Ksr1/Dclk2/Mark4/Ttbk2/Rps6ka4/Stk11/Bub1/Mark3/Mark2	12
GO:0140997	GO:0140997	histone H4 kinase activity	12/389	250/28366	0.048	3.50017	4.68198	0.000191602	0.0024236	0.00156341	Dclk1/Mark1/Ksr2/Ksr1/Dclk2/Mark4/Ttbk2/Rps6ka4/Stk11/Bub1/Mark3/Mark2	12
GO:0140998	GO:0140998	histone H2B kinase activity	12/389	250/28366	0.048	3.50017	4.68198	0.000191602	0.0024236	0.00156341	Dclk1/Mark1/Ksr2/Ksr1/Dclk2/Mark4/Ttbk2/Rps6ka4/Stk11/Bub1/Mark3/Mark2	12
GO:1990244	GO:1990244	histone H2AT120 kinase activity	12/389	250/28366	0.048	3.50017	4.68198	0.000191602	0.0024236	0.00156341	Dclk1/Mark1/Ksr2/Ksr1/Dclk2/Mark4/Ttbk2/Rps6ka4/Stk11/Bub1/Mark3/Mark2	12
GO:0140857	GO:0140857	histone H3T45 kinase activity	12/389	251/28366	0.0478088	3.48623	4.66525	0.000198787	0.0024236	0.00156341	Dclk1/Mark1/Ksr2/Ksr1/Dclk2/Mark4/Ttbk2/Rps6ka4/Stk11/Bub1/Mark3/Mark2	12
GO:0002151	GO:0002151	G-quadruplex RNA binding	3/389	9/28366	0.333333	24.3068	8.24591	0.000202178	0.0024236	0.00156341	Dhx30/Dhx36/Fmr1	3
GO:0017151	GO:0017151	DEAD/H-box RNA helicase binding	3/389	9/28366	0.333333	24.3068	8.24591	0.000202178	0.0024236	0.00156341	Smad5/Smad3/Smad1	3
GO:0035402	GO:0035402	histone H3T11 kinase activity	12/389	252/28366	0.047619	3.4724	4.6486	0.0002062	0.0024236	0.00156341	Dclk1/Mark1/Ksr2/Ksr1/Dclk2/Mark4/Ttbk2/Rps6ka4/Stk11/Bub1/Mark3/Mark2	12
GO:0035403	GO:0035403	histone H3T6 kinase activity	12/389	252/28366	0.047619	3.4724	4.6486	0.0002062	0.0024236	0.00156341	Dclk1/Mark1/Ksr2/Ksr1/Dclk2/Mark4/Ttbk2/Rps6ka4/Stk11/Bub1/Mark3/Mark2	12
GO:0044013	GO:0044013	histone H2B acetyltransferase activity	4/389	22/28366	0.181818	13.2582	6.78226	0.000209485	0.00242703	0.00156563	Atf2/Clock/Kat7/Gtf2b	4
GO:0004679	GO:0004679	AMP-activated protein kinase activity	12/389	255/28366	0.0470588	3.43154	4.59917	0.000229871	0.00262571	0.00169379	Dclk1/Mark1/Ksr2/Ksr1/Dclk2/Mark4/Ttbk2/Rps6ka4/Stk11/Bub1/Mark3/Mark2	12
GO:0001221	GO:0001221	transcription coregulator binding	9/389	150/28366	0.06	4.37522	4.88726	0.000237476	0.0026749	0.00172552	Smad3/Rpl23/Ehmt2/Smad4/Ube2i/Ets1/Foxp1/Pbx1/Hdgf	9
GO:0070063	GO:0070063	RNA polymerase binding	6/389	64/28366	0.09375	6.83628	5.51167	0.000245374	0.002726	0.00175848	Maf1/Ythdc2/Hnrnpu/Nedd4/Gtf2b/Smyd3	6
GO:0001222	GO:0001222	transcription corepressor binding	6/389	67/28366	0.0895522	6.53018	5.34388	0.000315548	0.00345823	0.00223083	Smad3/Ehmt2/Smad4/Ets1/Pbx1/Hdgf	6
GO:0070410	GO:0070410	co-SMAD binding	3/389	11/28366	0.272727	19.8874	7.38785	0.000389104	0.00415215	0.00267846	Smad3/Smad1/Smad2	3
GO:0098505	GO:0098505	G-rich strand telomeric DNA binding	3/389	11/28366	0.272727	19.8874	7.38785	0.000389104	0.00415215	0.00267846	Terf2/Nabp2/Rpa1	3
GO:0140223	GO:0140223	general transcription initiation factor activity	5/389	46/28366	0.108696	7.92612	5.54355	0.000408186	0.0042992	0.00277332	Gtf2f1/Taf4b/Gtf2f2/Gtf2b/Brf1	5
GO:0004674	GO:0004674	protein serine/threonine kinase activity	16/389	441/28366	0.0362812	2.64563	4.10697	0.000438061	0.00455472	0.00293815	Dclk1/Mark1/Ksr2/Ksr1/Dclk2/Cdkl5/Mark4/Dstyk/Ttbk2/Rps6ka4/Stk11/Bub1/Mark3/Cdk13/Cdk19/Mark2	16
GO:0003678	GO:0003678	DNA helicase activity	6/389	72/28366	0.0833333	6.07669	5.08587	0.000466477	0.00478877	0.00308913	Dhx30/Xrcc5/Gtf2f2/Dhx36/Dna2/Sub1	6
GO:0070412	GO:0070412	R-SMAD binding	4/389	27/28366	0.148148	10.803	6.00917	0.000476118	0.00482665	0.00311356	Smad3/Smad2/Smad4/Ddx5	4
GO:0008017	GO:0008017	microtubule binding	12/389	277/28366	0.0433213	3.159	4.25785	0.000485028	0.00485627	0.00313267	Rps3/Trim46/Tpgs1/Katnb1/Dclk2/Mark4/Hook1/Dcx/Clip4/Tubgcp6/Sbds/Fmr1	12
GO:0016410	GO:0016410	N-acyltransferase activity	7/389	102/28366	0.0686275	5.00433	4.77726	0.000522395	0.00516662	0.00333287	Phf10/Atf2/Brpf1/Clock/Kat7/Gtf2b/Naa30	7
GO:0008511	GO:0008511	sodium:potassium:chloride symporter activity	2/389	3/28366	0.666667	48.6135	9.7248	0.000557639	0.00532053	0.00343216	Slc12a1/Slc12a2	2
GO:0009674	GO:0009674	potassium:sodium symporter activity	2/389	3/28366	0.666667	48.6135	9.7248	0.000557639	0.00532053	0.00343216	Slc12a1/Slc12a2	2
GO:0061770	GO:0061770	translation elongation factor binding	2/389	3/28366	0.666667	48.6135	9.7248	0.000557639	0.00532053	0.00343216	Habp4/Serbp1	2
GO:0016407	GO:0016407	acetyltransferase activity	7/389	105/28366	0.0666667	4.86135	4.67419	0.000621742	0.005746	0.00370661	Phf10/Atf2/Brpf1/Clock/Kat7/Gtf2b/Naa30	7
GO:0043995	GO:0043995	histone H4K5 acetyltransferase activity	4/389	29/28366	0.137931	10.058	5.75465	0.000630572	0.005746	0.00370661	Brpf1/Clock/Kat7/Gtf2b	4
GO:0043996	GO:0043996	histone H4K8 acetyltransferase activity	4/389	29/28366	0.137931	10.058	5.75465	0.000630572	0.005746	0.00370661	Brpf1/Clock/Kat7/Gtf2b	4
GO:0043997	GO:0043997	histone H4K12 acetyltransferase activity	4/389	29/28366	0.137931	10.058	5.75465	0.000630572	0.005746	0.00370661	Brpf1/Clock/Kat7/Gtf2b	4
GO:0043047	GO:0043047	single-stranded telomeric DNA binding	3/389	13/28366	0.230769	16.8278	6.73066	0.000660827	0.00595478	0.0038413	Terf2/Nabp2/Rpa1	3
GO:0004864	GO:0004864	protein phosphatase inhibitor activity	5/389	52/28366	0.0961538	7.01157	5.11628	0.00072366	0.00637922	0.00411509	Ppp1r1a/Arpp19/Ppp1r37/Phactr3/Ensa	5
GO:0005048	GO:0005048	signal sequence binding	5/389	52/28366	0.0961538	7.01157	5.11628	0.00072366	0.00637922	0.00411509	Srp14/Asb15/Pex13/Kpna2/Srp68	5
GO:0000049	GO:0000049	tRNA binding	6/389	79/28366	0.0759494	5.53825	4.76293	0.000765959	0.00667949	0.00430879	Gtpbp1/Ssb/Rps10/Eif1ax/Eif1a/Eif2a	6
GO:0140666	GO:0140666	annealing activity	3/389	14/28366	0.214286	15.6258	6.45441	0.000832525	0.00718274	0.00463343	Smarcal1/Smarca1/Fmr1	3
GO:0008187	GO:0008187	poly-pyrimidine tract binding	4/389	32/28366	0.125	9.11504	5.41598	0.000924295	0.00789056	0.00509002	Ssb/Hnrnpu/Cirbp/Fmr1	4
GO:0016755	GO:0016755	aminoacyltransferase activity	16/389	475/28366	0.0336842	2.45626	3.77416	0.000965071	0.00815284	0.00525921	Traf7/Zmiz1/Qpctl/Ube2d3/Klhl13/Klhl9/Hectd3/Nedd4/Trim56/Hecw2/Rnf141/Nedd4l/Ube2i/Hecw1/Rnf31/Ufl1	16
GO:0061629	GO:0061629	RNA polymerase II-specific DNA-binding transcription factor binding	14/389	387/28366	0.0361757	2.63794	3.82564	0.00100939	0.00843935	0.00544404	Smad3/Fus/Atf2/Smad2/Smarca1/Taf4b/Smad4/Gtf2b/Cnot1/Commd7/Ets1/Mta1/Foxp1/Ddx5	14
GO:0098847	GO:0098847	sequence-specific single stranded DNA binding	3/389	15/28366	0.2	14.5841	6.20521	0.00103011	0.00852471	0.0054991	Terf2/Nabp2/Rpa1	3
GO:0030515	GO:0030515	snoRNA binding	4/389	34/28366	0.117647	8.57886	5.21399	0.0011666	0.00939467	0.00606029	Xrcc5/Nudt16/Ddx21/Bysl	4
GO:0015631	GO:0015631	tubulin binding	14/389	393/28366	0.0356234	2.59767	3.76079	0.00116777	0.00939467	0.00606029	Rps3/Trim46/Tpgs1/Katnb1/Dclk2/Mark4/Hook1/Dcx/Clip4/Bloc1s2/Tubgcp6/Sbds/Fmr1/Hdgf	14
GO:0019208	GO:0019208	phosphatase regulator activity	7/389	117/28366	0.0598291	4.36275	4.29786	0.00117824	0.00939467	0.00606029	Ppp1r1a/Gtf2f1/Arpp19/Wbp11/Ppp1r37/Phactr3/Ensa	7
GO:0003924	GO:0003924	GTPase activity	12/389	307/28366	0.0390879	2.85031	3.84363	0.00118571	0.00939467	0.00606029	Rab12/Rhobtb3/Rhobtb1/Rem2/Gtpbp1/Gng3/Mtg1/Gtpbp4/Rit2/Abce1/Gng2/Arl2	12
GO:0019212	GO:0019212	phosphatase inhibitor activity	5/389	58/28366	0.0862069	6.28623	4.75194	0.00119316	0.00939467	0.00606029	Ppp1r1a/Arpp19/Ppp1r37/Phactr3/Ensa	5
GO:1990825	GO:1990825	sequence-specific mRNA binding	3/389	16/28366	0.1875	13.6726	5.97879	0.00125499	0.00978654	0.00631308	Ssb/Fmr1/Larp6	3
GO:0140296	GO:0140296	general transcription initiation factor binding	5/389	60/28366	0.0833333	6.07669	4.64176	0.00139077	0.0107421	0.00692947	Hnrnpu/Gtf2f1/Gtf2b/Brf1/Thra	5
GO:0055106	GO:0055106	ubiquitin-protein transferase regulator activity	4/389	36/28366	0.111111	8.10226	5.02794	0.00145019	0.0110953	0.00715735	Rpl23/Rps20/Rpl37/Rpl5	4
GO:0141003	GO:0141003	histone H2AX kinase activity	13/389	359/28366	0.0362117	2.64057	3.6887	0.00149717	0.0113477	0.00732014	Dclk1/Mark1/Ksr2/Ksr1/Dclk2/Mark4/Dstyk/Ttbk2/Rps6ka4/Stk11/Bub1/Mark3/Mark2	13
GO:0016251	GO:0016251	RNA polymerase II general transcription initiation factor activity	4/389	37/28366	0.108108	7.88328	4.94022	0.00160857	0.0119897	0.00773426	Gtf2f1/Taf4b/Gtf2f2/Gtf2b	4
GO:0140996	GO:0140996	histone H3 kinase activity	13/389	362/28366	0.0359116	2.61869	3.65487	0.00161143	0.0119897	0.00773426	Dclk1/Mark1/Ksr2/Ksr1/Dclk2/Mark4/Dstyk/Ttbk2/Rps6ka4/Stk11/Bub1/Mark3/Mark2	13
GO:0008135	GO:0008135	translation factor activity	RNA binding	6/389	92/28366	0.0652174	4.75567	4.25455	0.00169375	0.0124876	0.00805546	Gtpbp1/Dhx29/Eif1ax/Eif1a/Eif2a/Eif3d	6
GO:0003743	GO:0003743	translation initiation factor activity	5/389	63/28366	0.0793651	5.78733	4.48552	0.00173105	0.0126476	0.00815866	Dhx29/Eif1ax/Eif1a/Eif2a/Eif3d	5
GO:0035173	GO:0035173	histone kinase activity	13/389	366/28366	0.0355191	2.59007	3.61029	0.00177495	0.0127606	0.00823158	Dclk1/Mark1/Ksr2/Ksr1/Dclk2/Mark4/Dstyk/Ttbk2/Rps6ka4/Stk11/Bub1/Mark3/Mark2	13
GO:0016747	GO:0016747	acyltransferase activity	transferring groups other than amino-acyl groups	10/389	239/28366	0.041841	3.05106	3.75475	0.00181608	0.0127606	0.00823158	Zdhhc9/Phf10/Atf2/Brpf1/Clock/Abhd8/Kat7/Gtf2b/Naa30/Cpt2	10
GO:0030942	GO:0030942	endoplasmic reticulum signal peptide binding	2/389	5/28366	0.4	29.1681	7.42759	0.00182519	0.0127606	0.00823158	Srp14/Srp68	2
GO:0036310	GO:0036310	ATP-dependent DNA/DNA annealing activity	2/389	5/28366	0.4	29.1681	7.42759	0.00182519	0.0127606	0.00823158	Smarcal1/Smarca1	2
GO:1990932	GO:1990932	5.8S rRNA binding	2/389	5/28366	0.4	29.1681	7.42759	0.00182519	0.0127606	0.00823158	Rps9/Rpl8	2
GO:0019787	GO:0019787	ubiquitin-like protein transferase activity	15/389	459/28366	0.0326797	2.38302	3.52243	0.0018464	0.0127986	0.00825607	Traf7/Zmiz1/Ube2d3/Klhl13/Klhl9/Hectd3/Nedd4/Trim56/Hecw2/Rnf141/Nedd4l/Ube2i/Hecw1/Rnf31/Ufl1	15
GO:0008276	GO:0008276	protein methyltransferase activity	6/389	94/28366	0.0638298	4.65449	4.18483	0.00189041	0.0128834	0.00831079	Pcmtd1/Fam98b/Eef1akmt1/Ehmt2/Fam98a/Smyd3	6
GO:0180051	GO:0180051	translation factor activity	6/389	94/28366	0.0638298	4.65449	4.18483	0.00189041	0.0128834	0.00831079	Gtpbp1/Dhx29/Eif1ax/Eif1a/Eif2a/Eif3d	6
GO:0031625	GO:0031625	ubiquitin protein ligase binding	12/389	326/28366	0.0368098	2.68418	3.60641	0.00196163	0.0132573	0.00855202	Smad5/Smad3/Smad1/Rhobtb3/Tank/Rpl23/Smad2/Xrcc5/Casc3/Rpl5/Bag4/Rnf31	12
GO:1901981	GO:1901981	phosphatidylinositol phosphate binding	9/389	202/28366	0.0445545	3.24892	3.78241	0.00198579	0.0133097	0.00858579	Amer2/Frmpd4/Sestd1/Mark1/Snx10/Phlda3/Pfn2/Nrgn/Iqgap2	9
GO:0051087	GO:0051087	protein-folding chaperone binding	8/389	166/28366	0.0481928	3.51423	3.8309	0.00214616	0.0142103	0.00916677	Rps3/Ubl4a/Slc12a2/Ksr1/Dnajb5/Fnip2/Bag4/Dnajc9	8
GO:0036002	GO:0036002	pre-mRNA binding	4/389	40/28366	0.1	7.29203	4.69563	0.00215521	0.0142103	0.00916677	Hnrnpu/Srsf6/Snrpc/Ddx5	4
GO:0004518	GO:0004518	nuclease activity	9/389	205/28366	0.0439024	3.20138	3.73004	0.0021942	0.0143508	0.00925737	Tdp2/Exo5/Rps3/Smg6/Trir/Toe1/Nudt16/Cnot1/Dna2	9
GO:0005546	GO:0005546	phosphatidylinositol-4	5-bisphosphate binding	6/389	97/28366	0.0618557	4.51053	4.08385	0.0022172	0.0143852	0.00927957	Amer2/Frmpd4/Sestd1/Mark1/Phlda3/Pfn2	6
GO:0001006	GO:0001006	RNA polymerase III type 3 promoter sequence-specific DNA binding	2/389	6/28366	0.333333	24.3068	6.7324	0.00271297	0.0165295	0.0106628	Maf1/Brf1	2
GO:0003712	GO:0003712	transcription coregulator activity	15/389	478/28366	0.0313808	2.28829	3.34955	0.00271434	0.0165295	0.0106628	Zmiz1/Ss18l1/Fus/Phf10/Hnrnpu/Kat7/Ewsr1/Hsbp1/Taf15/Ascc1/Rybp/Sub1/Mta1/Hdgf/Ddx5	15
GO:0032931	GO:0032931	histone H3K56 acetyltransferase activity	3/389	21/28366	0.142857	10.4172	5.09047	0.00283304	0.0165295	0.0106628	Clock/Kat7/Gtf2b	3
GO:0043992	GO:0043992	histone H3K9 acetyltransferase activity	3/389	21/28366	0.142857	10.4172	5.09047	0.00283304	0.0165295	0.0106628	Clock/Kat7/Gtf2b	3
GO:0043993	GO:0043993	histone H3K18 acetyltransferase activity	3/389	21/28366	0.142857	10.4172	5.09047	0.00283304	0.0165295	0.0106628	Clock/Kat7/Gtf2b	3
GO:0043994	GO:0043994	histone H3K23 acetyltransferase activity	3/389	21/28366	0.142857	10.4172	5.09047	0.00283304	0.0165295	0.0106628	Clock/Kat7/Gtf2b	3
GO:0043999	GO:0043999	histone H2AK5 acetyltransferase activity	3/389	21/28366	0.142857	10.4172	5.09047	0.00283304	0.0165295	0.0106628	Clock/Kat7/Gtf2b	3
GO:0044012	GO:0044012	histone H2AK9 acetyltransferase activity	3/389	21/28366	0.142857	10.4172	5.09047	0.00283304	0.0165295	0.0106628	Clock/Kat7/Gtf2b	3
GO:0044014	GO:0044014	histone H2BK5 acetyltransferase activity	3/389	21/28366	0.142857	10.4172	5.09047	0.00283304	0.0165295	0.0106628	Clock/Kat7/Gtf2b	3
GO:0044015	GO:0044015	histone H2BK12 acetyltransferase activity	3/389	21/28366	0.142857	10.4172	5.09047	0.00283304	0.0165295	0.0106628	Clock/Kat7/Gtf2b	3
GO:0044016	GO:0044016	histone H3K4 acetyltransferase activity	3/389	21/28366	0.142857	10.4172	5.09047	0.00283304	0.0165295	0.0106628	Clock/Kat7/Gtf2b	3
GO:0044017	GO:0044017	histone H3K27 acetyltransferase activity	3/389	21/28366	0.142857	10.4172	5.09047	0.00283304	0.0165295	0.0106628	Clock/Kat7/Gtf2b	3
GO:0044018	GO:0044018	histone H3K36 acetyltransferase activity	3/389	21/28366	0.142857	10.4172	5.09047	0.00283304	0.0165295	0.0106628	Clock/Kat7/Gtf2b	3
GO:0140908	GO:0140908	histone H3K122 acetyltransferase activity	3/389	21/28366	0.142857	10.4172	5.09047	0.00283304	0.0165295	0.0106628	Clock/Kat7/Gtf2b	3
GO:0043175	GO:0043175	RNA polymerase core enzyme binding	4/389	44/28366	0.0909091	6.62912	4.40626	0.00306681	0.0176396	0.0113789	Maf1/Hnrnpu/Gtf2b/Smyd3	4
GO:0051539	GO:0051539	4 iron	4 sulfur cluster binding	4/389	44/28366	0.0909091	6.62912	4.40626	0.00306681	0.0176396	0.0113789	Exo5/Nubp2/Dna2/Abce1	4
GO:0070034	GO:0070034	telomerase RNA binding	3/389	22/28366	0.136364	9.94368	4.94837	0.00324728	0.0184886	0.0119266	Smg6/Hnrnpu/Dhx36	3
GO:0044389	GO:0044389	ubiquitin-like protein ligase binding	12/389	347/28366	0.0345821	2.52174	3.36314	0.00326	0.0184886	0.0119266	Smad5/Smad3/Smad1/Rhobtb3/Tank/Rpl23/Smad2/Xrcc5/Casc3/Rpl5/Bag4/Rnf31	12
GO:0019888	GO:0019888	protein phosphatase regulator activity	6/389	105/28366	0.0571429	4.16687	3.83352	0.00329683	0.0185676	0.0119775	Ppp1r1a/Arpp19/Wbp11/Ppp1r37/Phactr3/Ensa	6
GO:0017069	GO:0017069	snRNA binding	4/389	45/28366	0.0888889	6.48181	4.33951	0.00333011	0.0186257	0.012015	Hnrnpu/Toe1/Ddx21/Snrpc	4
GO:0051536	GO:0051536	iron-sulfur cluster binding	5/389	74/28366	0.0675676	4.92705	3.98856	0.00351061	0.0195007	0.0125795	Exo5/Nubp2/Aox1/Dna2/Abce1	5
GO:0043998	GO:0043998	histone H2A acetyltransferase activity	3/389	23/28366	0.130435	9.51134	4.81509	0.00369675	0.0202572	0.0130675	Clock/Kat7/Gtf2b	3
GO:0048156	GO:0048156	tau protein binding	3/389	23/28366	0.130435	9.51134	4.81509	0.00369675	0.0202572	0.0130675	Smad2/S100b/Mark2	3
GO:0000992	GO:0000992	RNA polymerase III cis-regulatory region sequence-specific DNA binding	2/389	7/28366	0.285714	20.8344	6.18853	0.00376376	0.0203494	0.013127	Maf1/Brf1	2
GO:0034458	GO:0034458	3'-5' RNA helicase activity	2/389	7/28366	0.285714	20.8344	6.18853	0.00376376	0.0203494	0.013127	Ythdc2/Aqr	2
GO:0070300	GO:0070300	phosphatidic acid binding	3/389	24/28366	0.125	9.11504	4.68972	0.00418232	0.0224626	0.0144901	Sestd1/Mark1/Nrgn	3
GO:0001016	GO:0001016	RNA polymerase III transcription regulatory region sequence-specific DNA binding	2/389	8/28366	0.25	18.2301	5.74725	0.00497296	0.025853	0.0166772	Maf1/Brf1	2
GO:0004065	GO:0004065	arylsulfatase activity	2/389	8/28366	0.25	18.2301	5.74725	0.00497296	0.025853	0.0166772	Sts/Sulf2	2
GO:0019871	GO:0019871	sodium channel inhibitor activity	2/389	8/28366	0.25	18.2301	5.74725	0.00497296	0.025853	0.0166772	Nedd4/Nedd4l	2
GO:0070180	GO:0070180	large ribosomal subunit rRNA binding	2/389	8/28366	0.25	18.2301	5.74725	0.00497296	0.025853	0.0166772	Rpl23/Rpl17	2
GO:1990814	GO:1990814	DNA/DNA annealing activity	2/389	8/28366	0.25	18.2301	5.74725	0.00497296	0.025853	0.0166772	Smarcal1/Smarca1	2
GO:0051540	GO:0051540	metal cluster binding	5/389	82/28366	0.0609756	4.44636	3.68521	0.00544204	0.0281114	0.018134	Exo5/Nubp2/Aox1/Dna2/Abce1	5
GO:0003785	GO:0003785	actin monomer binding	3/389	27/28366	0.111111	8.10226	4.35363	0.00586361	0.0299081	0.0192931	Tmsb4x/Tmsb10/Pfn2	3
GO:0036408	GO:0036408	histone H3K14 acetyltransferase activity	3/389	27/28366	0.111111	8.10226	4.35363	0.00586361	0.0299081	0.0192931	Clock/Kat7/Gtf2b	3
GO:0003725	GO:0003725	double-stranded RNA binding	5/389	84/28366	0.0595238	4.34049	3.61544	0.00602272	0.0305277	0.0196927	Dhx30/Hnrnpu/Ddx21/Dhx36/Lsm14a	5
GO:0005516	GO:0005516	calmodulin binding	8/389	198/28366	0.040404	2.94628	3.24059	0.00621886	0.0313261	0.0202078	Arpp21/Rit2/Ewsr1/Nrgn/Myo1e/Iqgap2/Mbp/Ddx5	8
GO:0015379	GO:0015379	potassium:chloride symporter activity	2/389	9/28366	0.222222	16.2045	5.37934	0.00633604	0.0315247	0.0203359	Slc12a1/Slc12a2	2
GO:0070181	GO:0070181	small ribosomal subunit rRNA binding	2/389	9/28366	0.222222	16.2045	5.37934	0.00633604	0.0315247	0.0203359	Rps3/Cirbp	2
GO:0008266	GO:0008266	poly(U) RNA binding	3/389	28/28366	0.107143	7.81289	4.25296	0.00650131	0.0319549	0.0206134	Ssb/Cirbp/Fmr1	3
GO:0010484	GO:0010484	histone H3 acetyltransferase activity	3/389	28/28366	0.107143	7.81289	4.25296	0.00650131	0.0319549	0.0206134	Clock/Kat7/Gtf2b	3
GO:1902936	GO:1902936	phosphatidylinositol bisphosphate binding	6/389	122/28366	0.0491803	3.58624	3.37561	0.00682917	0.0333642	0.0215225	Amer2/Frmpd4/Sestd1/Mark1/Phlda3/Pfn2	6
GO:0004693	GO:0004693	cyclin-dependent protein serine/threonine kinase activity	3/389	29/28366	0.103448	7.54348	4.15716	0.0071787	0.0344493	0.0222224	Cdkl5/Cdk13/Cdk19	3
GO:0017025	GO:0017025	TBP-class protein binding	3/389	29/28366	0.103448	7.54348	4.15716	0.0071787	0.0344493	0.0222224	Gtf2b/Brf1/Thra	3
GO:0097472	GO:0097472	cyclin-dependent protein kinase activity	3/389	29/28366	0.103448	7.54348	4.15716	0.0071787	0.0344493	0.0222224	Cdkl5/Cdk13/Cdk19	3
GO:0004842	GO:0004842	ubiquitin-protein transferase activity	13/389	434/28366	0.0299539	2.18425	2.93158	0.00738397	0.0352259	0.0227234	Traf7/Ube2d3/Klhl13/Klhl9/Hectd3/Nedd4/Trim56/Hecw2/Rnf141/Nedd4l/Ube2i/Hecw1/Rnf31	13
GO:0003691	GO:0003691	double-stranded telomeric DNA binding	2/389	10/28366	0.2	14.5841	5.06609	0.00784858	0.0367931	0.0237344	Xrcc5/Terf2	2
GO:0019870	GO:0019870	potassium channel inhibitor activity	2/389	10/28366	0.2	14.5841	5.06609	0.00784858	0.0367931	0.0237344	Nedd4l/Ensa	2
GO:0034046	GO:0034046	poly(G) binding	2/389	10/28366	0.2	14.5841	5.06609	0.00784858	0.0367931	0.0237344	Hnrnpu/Fmr1	2
GO:0030371	GO:0030371	translation repressor activity	3/389	32/28366	0.09375	6.83628	3.89514	0.00945451	0.0435568	0.0280975	Cirbp/Fmr1/Serbp1	3
GO:0140517	GO:0140517	protein-RNA adaptor activity	3/389	32/28366	0.09375	6.83628	3.89514	0.00945451	0.0435568	0.0280975	Ythdc2/Alyref/Fmr1	3
GO:0035091	GO:0035091	phosphatidylinositol binding	10/389	303/28366	0.0330033	2.40661	2.90264	0.00947172	0.0435568	0.0280975	Amer2/Frmpd4/Sestd1/Mark1/Snx10/Phlda3/Pfn2/Nrgn/Myo1e/Iqgap2	10
GO:0070878	GO:0070878	primary miRNA binding	2/389	11/28366	0.181818	13.2582	4.79485	0.00950624	0.0435568	0.0280975	Smad1/Ddx5	2
GO:1990247	GO:1990247	N6-methyladenosine-containing RNA reader activity	2/389	12/28366	0.166667	12.1534	4.55676	0.0113048	0.0514895	0.0332147	Ythdc2/Fmr1	2
GO:0005525	GO:0005525	GTP binding	11/389	363/28366	0.030303	2.20971	2.73525	0.0121451	0.0514895	0.0332147	Rab12/Rhobtb1/Rem2/Gtpbp1/Gucy2e/Mtg1/Gtpbp4/Rit2/Noa1/Rngtt/Arl2	11
GO:0001098	GO:0001098	basal transcription machinery binding	4/389	65/28366	0.0615385	4.4874	3.31913	0.0122254	0.0514895	0.0332147	Hnrnpu/Gtf2f1/Gtf2b/Smyd3	4
GO:0001099	GO:0001099	basal RNA polymerase II transcription machinery binding	4/389	65/28366	0.0615385	4.4874	3.31913	0.0122254	0.0514895	0.0332147	Hnrnpu/Gtf2f1/Gtf2b/Smyd3	4
GO:0043015	GO:0043015	gamma-tubulin binding	3/389	36/28366	0.0833333	6.07669	3.59397	0.013074	0.0514895	0.0332147	Mark4/Bloc1s2/Tubgcp6	3
GO:0004535	GO:0004535	poly(A)-specific ribonuclease activity	2/389	13/28366	0.153846	11.2185	4.34536	0.01324	0.0514895	0.0332147	Toe1/Cnot1	2
GO:0005078	GO:0005078	MAP-kinase scaffold activity	2/389	13/28366	0.153846	11.2185	4.34536	0.01324	0.0514895	0.0332147	Ksr2/Ksr1	2
GO:0008484	GO:0008484	sulfuric ester hydrolase activity	2/389	13/28366	0.153846	11.2185	4.34536	0.01324	0.0514895	0.0332147	Sts/Sulf2	2
GO:0032036	GO:0032036	myosin heavy chain binding	2/389	13/28366	0.153846	11.2185	4.34536	0.01324	0.0514895	0.0332147	Ampd1/Mybpc3	2
GO:0000994	GO:0000994	RNA polymerase III core binding	1/389	1/28366	1	72.9203	8.48058	0.0137136	0.0514895	0.0332147	Maf1	1
GO:0002112	GO:0002112	interleukin-33 receptor binding	1/389	1/28366	1	72.9203	8.48058	0.0137136	0.0514895	0.0332147	Il33	1
GO:0004484	GO:0004484	mRNA guanylyltransferase activity	1/389	1/28366	1	72.9203	8.48058	0.0137136	0.0514895	0.0332147	Rngtt	1
GO:0004753	GO:0004753	saccharopine dehydrogenase activity	1/389	1/28366	1	72.9203	8.48058	0.0137136	0.0514895	0.0332147	Aass	1
GO:0004773	GO:0004773	steryl-sulfatase activity	1/389	1/28366	1	72.9203	8.48058	0.0137136	0.0514895	0.0332147	Sts	1
GO:0008781	GO:0008781	N-acylneuraminate cytidylyltransferase activity	1/389	1/28366	1	72.9203	8.48058	0.0137136	0.0514895	0.0332147	Cmas	1
GO:0015390	GO:0015390	purine-specific nucleoside:sodium symporter activity	1/389	1/28366	1	72.9203	8.48058	0.0137136	0.0514895	0.0332147	Slc28a3	1
GO:0016824	GO:0016824	hydrolase activity	acting on acid halide bonds	1/389	1/28366	1	72.9203	8.48058	0.0137136	0.0514895	0.0332147	Gstt1	1
GO:0017130	GO:0017130	poly(C) RNA binding	1/389	1/28366	1	72.9203	8.48058	0.0137136	0.0514895	0.0332147	Hnrnpu	1
GO:0019120	GO:0019120	hydrolase activity	acting on acid halide bonds	in C-halide compounds	1/389	1/28366	1	72.9203	8.48058	0.0137136	0.0514895	0.0332147	Gstt1	1
GO:0031962	GO:0031962	nuclear mineralocorticoid receptor binding	1/389	1/28366	1	72.9203	8.48058	0.0137136	0.0514895	0.0332147	Smad3	1
GO:0032358	GO:0032358	oxidized pyrimidine DNA binding	1/389	1/28366	1	72.9203	8.48058	0.0137136	0.0514895	0.0332147	Rps3	1
GO:0034038	GO:0034038	deoxyhypusine synthase activity	1/389	1/28366	1	72.9203	8.48058	0.0137136	0.0514895	0.0332147	Dhps	1
GO:0036317	GO:0036317	tyrosyl-RNA phosphodiesterase activity	1/389	1/28366	1	72.9203	8.48058	0.0137136	0.0514895	0.0332147	Tdp2	1
GO:0043849	GO:0043849	Ras palmitoyltransferase activity	1/389	1/28366	1	72.9203	8.48058	0.0137136	0.0514895	0.0332147	Zdhhc9	1
GO:0045515	GO:0045515	interleukin-18 receptor binding	1/389	1/28366	1	72.9203	8.48058	0.0137136	0.0514895	0.0332147	Il18	1
GO:0047130	GO:0047130	saccharopine dehydrogenase (NADP+	L-lysine-forming) activity	1/389	1/28366	1	72.9203	8.48058	0.0137136	0.0514895	0.0332147	Aass	1
GO:0047131	GO:0047131	saccharopine dehydrogenase (NAD+	L-glutamate-forming) activity	1/389	1/28366	1	72.9203	8.48058	0.0137136	0.0514895	0.0332147	Aass	1
GO:0047407	GO:0047407	ADP-ribosyl-[dinitrogen reductase] hydrolase activity	1/389	1/28366	1	72.9203	8.48058	0.0137136	0.0514895	0.0332147	Oard1	1
GO:0047651	GO:0047651	alkylhalidase activity	1/389	1/28366	1	72.9203	8.48058	0.0137136	0.0514895	0.0332147	Gstt1	1
GO:0050136	GO:0050136	NADH:ubiquinone reductase (non-electrogenic) activity	1/389	1/28366	1	72.9203	8.48058	0.0137136	0.0514895	0.0332147	Nqo1	1
GO:0050355	GO:0050355	inorganic triphosphate phosphatase activity	1/389	1/28366	1	72.9203	8.48058	0.0137136	0.0514895	0.0332147	Rngtt	1
GO:0061656	GO:0061656	SUMO conjugating enzyme activity	1/389	1/28366	1	72.9203	8.48058	0.0137136	0.0514895	0.0332147	Ube2i	1
GO:0061666	GO:0061666	UFM1 ligase activity	1/389	1/28366	1	72.9203	8.48058	0.0137136	0.0514895	0.0332147	Ufl1	1
GO:0070260	GO:0070260	5'-tyrosyl-DNA phosphodiesterase activity	1/389	1/28366	1	72.9203	8.48058	0.0137136	0.0514895	0.0332147	Tdp2	1
GO:0097383	GO:0097383	dIDP phosphatase activity	1/389	1/28366	1	72.9203	8.48058	0.0137136	0.0514895	0.0332147	Nudt16	1
GO:0102194	GO:0102194	protein-fructosamine 3-kinase activity	1/389	1/28366	1	72.9203	8.48058	0.0137136	0.0514895	0.0332147	Fn3k	1
GO:0140226	GO:0140226	RNA topoisomerase activity	1/389	1/28366	1	72.9203	8.48058	0.0137136	0.0514895	0.0332147	Top3b	1
GO:0140818	GO:0140818	mRNA 5'-triphosphate monophosphatase activity	1/389	1/28366	1	72.9203	8.48058	0.0137136	0.0514895	0.0332147	Rngtt	1
GO:0141215	GO:0141215	N-acetyltaurine hydrolase activity	1/389	1/28366	1	72.9203	8.48058	0.0137136	0.0514895	0.0332147	Pter	1
GO:0031369	GO:0031369	translation initiation factor binding	3/389	38/28366	0.0789474	5.75687	3.45995	0.0151405	0.0564307	0.0364022	Rps24/Fmr1/Rps19	3
GO:0001161	GO:0001161	intronic transcription regulatory region sequence-specific DNA binding	2/389	14/28366	0.142857	10.4172	4.15584	0.015308	0.0564307	0.0364022	Smyd3/Thra	2
GO:0008097	GO:0008097	5S rRNA binding	2/389	14/28366	0.142857	10.4172	4.15584	0.015308	0.0564307	0.0364022	Rrs1/Rpl5	2
GO:0097371	GO:0097371	MDM2/MDM4 family protein binding	2/389	14/28366	0.142857	10.4172	4.15584	0.015308	0.0564307	0.0364022	Rps20/Rpl37	2
GO:0000993	GO:0000993	RNA polymerase II complex binding	3/389	39/28366	0.0769231	5.60925	3.39647	0.0162388	0.0595913	0.038441	Hnrnpu/Gtf2b/Smyd3	3
GO:0000287	GO:0000287	magnesium ion binding	8/389	236/28366	0.0338983	2.47187	2.67737	0.0166761	0.0609202	0.0392983	Tdp2/Mark1/Nudt16/Dhx36/Rps6ka4/Farsb/Stk11/Mark2	8
GO:0000339	GO:0000339	RNA cap binding	2/389	15/28366	0.133333	9.72271	3.98454	0.0175046	0.0633759	0.0408824	Fmr1/Eif3d	2
GO:0044548	GO:0044548	S100 protein binding	2/389	15/28366	0.133333	9.72271	3.98454	0.0175046	0.0633759	0.0408824	S100b/S100a1	2
GO:0019001	GO:0019001	guanyl nucleotide binding	11/389	388/28366	0.0283505	2.06733	2.49615	0.018959	0.0680341	0.0438873	Rab12/Rhobtb1/Rem2/Gtpbp1/Gucy2e/Mtg1/Gtpbp4/Rit2/Noa1/Rngtt/Arl2	11
GO:0032561	GO:0032561	guanyl ribonucleotide binding	11/389	388/28366	0.0283505	2.06733	2.49615	0.018959	0.0680341	0.0438873	Rab12/Rhobtb1/Rem2/Gtpbp1/Gucy2e/Mtg1/Gtpbp4/Rit2/Noa1/Rngtt/Arl2	11
GO:0016646	GO:0016646	oxidoreductase activity	acting on the CH-NH group of donors	NAD or NADP as acceptor	2/389	16/28366	0.125	9.11504	3.8286	0.0198259	0.0708318	0.045692	Mthfd1/Aass	2
GO:0008200	GO:0008200	ion channel inhibitor activity	3/389	43/28366	0.0697674	5.08746	3.16289	0.0210691	0.0749433	0.0483443	Nedd4/Nedd4l/Ensa	3
GO:0004527	GO:0004527	exonuclease activity	4/389	77/28366	0.0519481	3.78807	2.88872	0.0215231	0.0762239	0.0491703	Exo5/Trir/Toe1/Cnot1	4
GO:0016922	GO:0016922	nuclear receptor binding	6/389	158/28366	0.0379747	2.76913	2.62946	0.0221229	0.0775088	0.0499992	Smad3/Fus/Gtf2b/Cnot1/Foxp1/Ddx5	6
GO:0015378	GO:0015378	sodium:chloride symporter activity	2/389	17/28366	0.117647	8.57886	3.68574	0.0222683	0.0775088	0.0499992	Slc12a1/Slc12a2	2
GO:0043023	GO:0043023	ribosomal large subunit binding	2/389	17/28366	0.117647	8.57886	3.68574	0.0222683	0.0775088	0.0499992	Nmd3/Eif1a	2
GO:0071933	GO:0071933	Arp2/3 complex binding	2/389	17/28366	0.117647	8.57886	3.68574	0.0222683	0.0775088	0.0499992	Ap1ar/Iqgap2	2
GO:0017022	GO:0017022	myosin binding	4/389	78/28366	0.0512821	3.7395	2.85682	0.0224486	0.0778028	0.0501888	Fus/Ampd1/Mybpc3/Larp6	4
GO:0016248	GO:0016248	channel inhibitor activity	3/389	45/28366	0.0666667	4.86135	3.05673	0.0237476	0.0819543	0.0528669	Nedd4/Nedd4l/Ensa	3
GO:0003779	GO:0003779	actin binding	12/389	455/28366	0.0263736	1.92317	2.34081	0.0241424	0.0829639	0.0535181	Tmsb4x/Hnrnpu/Tmsb10/Arpc4/Hook1/Pfn2/Phactr3/Myo1e/Mybpc3/Iqgap2/Ermn/Hdgf	12
GO:0008409	GO:0008409	5'-3' exonuclease activity	2/389	18/28366	0.111111	8.10226	3.55416	0.0248278	0.084318	0.0543917	Exo5/Trir	2
GO:0032183	GO:0032183	SUMO binding	2/389	18/28366	0.111111	8.10226	3.55416	0.0248278	0.084318	0.0543917	Habp4/Serbp1	2
GO:0031490	GO:0031490	chromatin DNA binding	5/389	121/28366	0.0413223	3.01324	2.61687	0.0258394	0.084318	0.0543917	Smad3/Clock/Hnrnpu/Thra/Tox4	5
GO:0005547	GO:0005547	phosphatidylinositol-3	4	5-trisphosphate binding	3/389	47/28366	0.0638298	4.65449	2.95666	0.0266015	0.084318	0.0543917	Phlda3/Nrgn/Iqgap2	3
GO:0060590	GO:0060590	ATPase regulator activity	3/389	47/28366	0.0638298	4.65449	2.95666	0.0266015	0.084318	0.0543917	Katnb1/Fnip2/Bag4	3
GO:0140693	GO:0140693	molecular condensate scaffold activity	3/389	47/28366	0.0638298	4.65449	2.95666	0.0266015	0.084318	0.0543917	Fus/Alkbh5/Fmr1	3
GO:0141110	GO:0141110	transporter inhibitor activity	3/389	47/28366	0.0638298	4.65449	2.95666	0.0266015	0.084318	0.0543917	Nedd4/Nedd4l/Ensa	3
GO:0004519	GO:0004519	endonuclease activity	5/389	122/28366	0.0409836	2.98854	2.59547	0.0266518	0.084318	0.0543917	Tdp2/Rps3/Smg6/Nudt16/Dna2	5
GO:0001096	GO:0001096	TFIIF-class transcription factor complex binding	1/389	2/28366	0.5	36.4602	5.9134	0.0272396	0.084318	0.0543917	Gtf2f1	1
GO:0004329	GO:0004329	formate-tetrahydrofolate ligase activity	1/389	2/28366	0.5	36.4602	5.9134	0.0272396	0.084318	0.0543917	Mthfd1	1
GO:0004651	GO:0004651	polynucleotide 5'-phosphatase activity	1/389	2/28366	0.5	36.4602	5.9134	0.0272396	0.084318	0.0543917	Rngtt	1
GO:0008192	GO:0008192	RNA guanylyltransferase activity	1/389	2/28366	0.5	36.4602	5.9134	0.0272396	0.084318	0.0543917	Rngtt	1
GO:0016509	GO:0016509	long-chain-3-hydroxyacyl-CoA dehydrogenase activity	1/389	2/28366	0.5	36.4602	5.9134	0.0272396	0.084318	0.0543917	Ehhadh	1
GO:0016603	GO:0016603	glutaminyl-peptide cyclotransferase activity	1/389	2/28366	0.5	36.4602	5.9134	0.0272396	0.084318	0.0543917	Qpctl	1
GO:0016890	GO:0016890	site-specific endodeoxyribonuclease activity	specific for altered base	1/389	2/28366	0.5	36.4602	5.9134	0.0272396	0.084318	0.0543917	Dna2	1
GO:0030627	GO:0030627	pre-mRNA 5'-splice site binding	1/389	2/28366	0.5	36.4602	5.9134	0.0272396	0.084318	0.0543917	Snrpc	1
GO:0035500	GO:0035500	MH2 domain binding	1/389	2/28366	0.5	36.4602	5.9134	0.0272396	0.084318	0.0543917	Ddx5	1
GO:0035870	GO:0035870	dITP diphosphatase activity	1/389	2/28366	0.5	36.4602	5.9134	0.0272396	0.084318	0.0543917	Nudt16	1
GO:0046403	GO:0046403	polynucleotide 3'-phosphatase activity	1/389	2/28366	0.5	36.4602	5.9134	0.0272396	0.084318	0.0543917	Pnkp	1
GO:0060698	GO:0060698	endoribonuclease inhibitor activity	1/389	2/28366	0.5	36.4602	5.9134	0.0272396	0.084318	0.0543917	Abce1	1
GO:0070259	GO:0070259	tyrosyl-DNA phosphodiesterase activity	1/389	2/28366	0.5	36.4602	5.9134	0.0272396	0.084318	0.0543917	Tdp2	1
GO:0071568	GO:0071568	UFM1 transferase activity	1/389	2/28366	0.5	36.4602	5.9134	0.0272396	0.084318	0.0543917	Ufl1	1
GO:0102193	GO:0102193	protein-ribulosamine 3-kinase activity	1/389	2/28366	0.5	36.4602	5.9134	0.0272396	0.084318	0.0543917	Fn3k	1
GO:0110152	GO:0110152	RNA NAD+-cap (NAD+-forming) hydrolase activity	1/389	2/28366	0.5	36.4602	5.9134	0.0272396	0.084318	0.0543917	Nudt16	1
GO:0140691	GO:0140691	RNA folding chaperone	1/389	2/28366	0.5	36.4602	5.9134	0.0272396	0.084318	0.0543917	Alyref	1
GO:1990931	GO:1990931	mRNA N6-methyladenosine dioxygenase activity	1/389	2/28366	0.5	36.4602	5.9134	0.0272396	0.084318	0.0543917	Alkbh5	1
GO:0015373	GO:0015373	monoatomic anion:sodium symporter activity	2/389	19/28366	0.105263	7.67582	3.43237	0.0275009	0.0844819	0.0544974	Slc12a1/Slc12a2	2
GO:0035613	GO:0035613	RNA stem-loop binding	2/389	19/28366	0.105263	7.67582	3.43237	0.0275009	0.0844819	0.0544974	Fmr1/Larp6	2
GO:0032182	GO:0032182	ubiquitin-like protein binding	5/389	124/28366	0.0403226	2.94034	2.55332	0.028325	0.0866852	0.0559187	Smad3/Habp4/Nedd4/Serbp1/Rnf31	5
GO:0005123	GO:0005123	death receptor binding	2/389	20/28366	0.1	7.29203	3.31914	0.030284	0.091643	0.0591168	Nol3/Fem1b	2
GO:0031434	GO:0031434	mitogen-activated protein kinase kinase binding	2/389	20/28366	0.1	7.29203	3.31914	0.030284	0.091643	0.0591168	Ksr2/Ksr1	2
GO:0070064	GO:0070064	proline-rich region binding	2/389	20/28366	0.1	7.29203	3.31914	0.030284	0.091643	0.0591168	Nedd4/Gigyf2	2
GO:0008408	GO:0008408	3'-5' exonuclease activity	3/389	51/28366	0.0588235	4.28943	2.77245	0.0328337	0.0989893	0.0638558	Trir/Toe1/Cnot1	3
GO:0043024	GO:0043024	ribosomal small subunit binding	2/389	21/28366	0.0952381	6.94479	3.21347	0.0331736	0.0992759	0.0640406	Dhx29/Abce1	2
GO:0046972	GO:0046972	histone H4K16 acetyltransferase activity	2/389	21/28366	0.0952381	6.94479	3.21347	0.0331736	0.0992759	0.0640406	Clock/Gtf2b	2
GO:0051879	GO:0051879	Hsp90 protein binding	3/389	52/28366	0.0576923	4.20694	2.72934	0.0345002	0.102866	0.0663568	Rps3/Slc12a2/Ksr1	3
GO:0010314	GO:0010314	phosphatidylinositol-5-phosphate binding	2/389	22/28366	0.0909091	6.62912	3.11449	0.0361662	0.107175	0.0691365	Sestd1/Phlda3	2
GO:0035255	GO:0035255	ionotropic glutamate receptor binding	3/389	53/28366	0.0566038	4.12756	2.6873	0.0362097	0.107175	0.0691365	Fus/Nedd4/Ube2i	3
GO:0004843	GO:0004843	cysteine-type deubiquitinase activity	4/389	91/28366	0.043956	3.20529	2.48457	0.0366939	0.108214	0.0698063	Tank/Usp31/Josd2/Otud4	4
GO:0001223	GO:0001223	transcription coactivator binding	3/389	54/28366	0.0555556	4.05113	2.64629	0.0379621	0.108259	0.0698357	Smad3/Rpl23/Smad4	3
GO:0016796	GO:0016796	exonuclease activity	active with either ribo- or deoxyribonucleic acids and producing 5'-phosphomonoesters	3/389	54/28366	0.0555556	4.05113	2.64629	0.0379621	0.108259	0.0698357	Exo5/Toe1/Cnot1	3
GO:0061980	GO:0061980	regulatory RNA binding	3/389	54/28366	0.0555556	4.05113	2.64629	0.0379621	0.108259	0.0698357	Hnrnpu/Ddx21/Fmr1	3
GO:0048306	GO:0048306	calcium-dependent protein binding	4/389	93/28366	0.0430108	3.13636	2.4333	0.0392562	0.108259	0.0698357	S100a16/S100b/S100a1/Ddx5	4
GO:0015377	GO:0015377	chloride:monoatomic cation symporter activity	2/389	23/28366	0.0869565	6.3409	3.02149	0.0392585	0.108259	0.0698357	Slc12a1/Slc12a2	2
GO:0030215	GO:0030215	semaphorin receptor binding	2/389	23/28366	0.0869565	6.3409	3.02149	0.0392585	0.108259	0.0698357	Rit2/Sema5b	2
GO:0001002	GO:0001002	RNA polymerase III type 1 promoter sequence-specific DNA binding	1/389	3/28366	0.333333	24.3068	4.76028	0.0405806	0.108259	0.0698357	Maf1	1
GO:0001003	GO:0001003	RNA polymerase III type 2 promoter sequence-specific DNA binding	1/389	3/28366	0.333333	24.3068	4.76028	0.0405806	0.108259	0.0698357	Maf1	1
GO:0001097	GO:0001097	TFIIH-class transcription factor complex binding	1/389	3/28366	0.333333	24.3068	4.76028	0.0405806	0.108259	0.0698357	Hnrnpu	1
GO:0003876	GO:0003876	AMP deaminase activity	1/389	3/28366	0.333333	24.3068	4.76028	0.0405806	0.108259	0.0698357	Ampd1	1
GO:0004477	GO:0004477	methenyltetrahydrofolate cyclohydrolase activity	1/389	3/28366	0.333333	24.3068	4.76028	0.0405806	0.108259	0.0698357	Mthfd1	1
GO:0004487	GO:0004487	methylenetetrahydrofolate dehydrogenase (NAD+) activity	1/389	3/28366	0.333333	24.3068	4.76028	0.0405806	0.108259	0.0698357	Mthfd1	1
GO:0004719	GO:0004719	protein-L-isoaspartate (D-aspartate) O-methyltransferase activity	1/389	3/28366	0.333333	24.3068	4.76028	0.0405806	0.108259	0.0698357	Pcmtd1	1
GO:0008449	GO:0008449	N-acetylglucosamine-6-sulfatase activity	1/389	3/28366	0.333333	24.3068	4.76028	0.0405806	0.108259	0.0698357	Sulf2	1
GO:0008458	GO:0008458	carnitine O-octanoyltransferase activity	1/389	3/28366	0.333333	24.3068	4.76028	0.0405806	0.108259	0.0698357	Cpt2	1
GO:0017095	GO:0017095	heparan sulfate 6-sulfotransferase activity	1/389	3/28366	0.333333	24.3068	4.76028	0.0405806	0.108259	0.0698357	Hs6st1	1
GO:0032810	GO:0032810	sterol response element binding	1/389	3/28366	0.333333	24.3068	4.76028	0.0405806	0.108259	0.0698357	Smad3	1
GO:0035877	GO:0035877	death effector domain binding	1/389	3/28366	0.333333	24.3068	4.76028	0.0405806	0.108259	0.0698357	Nol3	1
GO:0045027	GO:0045027	DNA end binding	1/389	3/28366	0.333333	24.3068	4.76028	0.0405806	0.108259	0.0698357	Xrcc5	1
GO:0047623	GO:0047623	adenosine-phosphate deaminase activity	1/389	3/28366	0.333333	24.3068	4.76028	0.0405806	0.108259	0.0698357	Ampd1	1
GO:0061463	GO:0061463	O-acetyl-ADP-ribose deacetylase activity	1/389	3/28366	0.333333	24.3068	4.76028	0.0405806	0.108259	0.0698357	Oard1	1
GO:0080084	GO:0080084	5S rDNA binding	1/389	3/28366	0.333333	24.3068	4.76028	0.0405806	0.108259	0.0698357	Maf1	1
GO:0120516	GO:0120516	diacylglycerol lipase activity	1/389	3/28366	0.333333	24.3068	4.76028	0.0405806	0.108259	0.0698357	Lipe	1
GO:0120518	GO:0120518	protein N-terminal-methionine acetyltransferase activity	1/389	3/28366	0.333333	24.3068	4.76028	0.0405806	0.108259	0.0698357	Naa30	1
GO:0140293	GO:0140293	ADP-ribosylglutamate hydrolase activity	1/389	3/28366	0.333333	24.3068	4.76028	0.0405806	0.108259	0.0698357	Oard1	1
GO:0140663	GO:0140663	ATP-dependent FeS chaperone activity	1/389	3/28366	0.333333	24.3068	4.76028	0.0405806	0.108259	0.0698357	Nubp2	1
GO:1904678	GO:1904678	alpha-aminoacyl-tRNA binding	1/389	3/28366	0.333333	24.3068	4.76028	0.0405806	0.108259	0.0698357	Gtpbp1	1
GO:1990174	GO:1990174	phosphodiesterase decapping endonuclease activity	1/389	3/28366	0.333333	24.3068	4.76028	0.0405806	0.108259	0.0698357	Nudt16	1
GO:1990450	GO:1990450	linear polyubiquitin binding	1/389	3/28366	0.333333	24.3068	4.76028	0.0405806	0.108259	0.0698357	Rnf31	1
GO:0004857	GO:0004857	enzyme inhibitor activity	11/389	439/28366	0.0250569	1.82716	2.05956	0.0410412	0.109129	0.0703969	Rpl23/Ppp1r1a/Rps20/Arpp19/Rpl37/Ppp1r37/Abce1/Phactr3/Serpinf1/Rpl5/Ensa	11
GO:0070182	GO:0070182	DNA polymerase binding	2/389	24/28366	0.0833333	6.07669	2.93384	0.0424473	0.112133	0.0723343	Smg6/Nabp2	2
GO:0070840	GO:0070840	dynein complex binding	2/389	24/28366	0.0833333	6.07669	2.93384	0.0424473	0.112133	0.0723343	Katnb1/Fmr1	2
GO:0016779	GO:0016779	nucleotidyltransferase activity	5/389	139/28366	0.0359712	2.62303	2.26187	0.0429889	0.113195	0.0730195	Pold3/Cmas/Rngtt/Terf2/Parp4	5
GO:0101005	GO:0101005	deubiquitinase activity	4/389	99/28366	0.040404	2.94628	2.28743	0.0475408	0.124775	0.0804898	Tank/Usp31/Josd2/Otud4	4
GO:0001091	GO:0001091	RNA polymerase II general transcription initiation factor binding	2/389	26/28366	0.0769231	5.60925	2.77257	0.0491012	0.126819	0.081808	Hnrnpu/Gtf2f1	2
GO:0015296	GO:0015296	monoatomic anion:monoatomic cation symporter activity	2/389	26/28366	0.0769231	5.60925	2.77257	0.0491012	0.126819	0.081808	Slc12a1/Slc12a2	2
GO:0016645	GO:0016645	oxidoreductase activity	acting on the CH-NH group of donors	2/389	26/28366	0.0769231	5.60925	2.77257	0.0491012	0.126819	0.081808	Mthfd1/Aass	2
GO:0017134	GO:0017134	fibroblast growth factor binding	2/389	26/28366	0.0769231	5.60925	2.77257	0.0491012	0.126819	0.081808	Rps2/Rps19	2
GO:0019789	GO:0019789	SUMO transferase activity	2/389	26/28366	0.0769231	5.60925	2.77257	0.0491012	0.126819	0.081808	Zmiz1/Ube2i	2
GO:0015459	GO:0015459	potassium channel regulator activity	3/389	62/28366	0.0483871	3.5284	2.35009	0.0534908	0.128942	0.0831776	Arpp19/Nedd4l/Ensa	3
GO:0001883	GO:0001883	purine nucleoside binding	1/389	4/28366	0.25	18.2301	4.06363	0.0537391	0.128942	0.0831776	Oard1	1
GO:0003873	GO:0003873	6-phosphofructo-2-kinase activity	1/389	4/28366	0.25	18.2301	4.06363	0.0537391	0.128942	0.0831776	Pfkfb1	1
GO:0003917	GO:0003917	DNA topoisomerase type I (single strand cut	ATP-independent) activity	1/389	4/28366	0.25	18.2301	4.06363	0.0537391	0.128942	0.0831776	Top3b	1
GO:0003987	GO:0003987	acetate-CoA ligase activity	1/389	4/28366	0.25	18.2301	4.06363	0.0537391	0.128942	0.0831776	Acss3	1
GO:0004095	GO:0004095	carnitine O-palmitoyltransferase activity	1/389	4/28366	0.25	18.2301	4.06363	0.0537391	0.128942	0.0831776	Cpt2	1
GO:0004486	GO:0004486	methylenetetrahydrofolate dehydrogenase [NAD(P)+] activity	1/389	4/28366	0.25	18.2301	4.06363	0.0537391	0.128942	0.0831776	Mthfd1	1
GO:0004488	GO:0004488	methylenetetrahydrofolate dehydrogenase (NADP+) activity	1/389	4/28366	0.25	18.2301	4.06363	0.0537391	0.128942	0.0831776	Mthfd1	1
GO:0004826	GO:0004826	phenylalanine-tRNA ligase activity	1/389	4/28366	0.25	18.2301	4.06363	0.0537391	0.128942	0.0831776	Farsb	1
GO:0008428	GO:0008428	ribonuclease inhibitor activity	1/389	4/28366	0.25	18.2301	4.06363	0.0537391	0.128942	0.0831776	Abce1	1
GO:0008753	GO:0008753	NADPH dehydrogenase (quinone) activity	1/389	4/28366	0.25	18.2301	4.06363	0.0537391	0.128942	0.0831776	Nqo1	1
GO:0031955	GO:0031955	short-chain fatty acid-CoA ligase activity	1/389	4/28366	0.25	18.2301	4.06363	0.0537391	0.128942	0.0831776	Acss3	1
GO:0032422	GO:0032422	purine-rich negative regulatory element binding	1/389	4/28366	0.25	18.2301	4.06363	0.0537391	0.128942	0.0831776	Purg	1
GO:0039552	GO:0039552	RIG-I binding	1/389	4/28366	0.25	18.2301	4.06363	0.0537391	0.128942	0.0831776	Sec14l1	1
GO:0043398	GO:0043398	HLH domain binding	1/389	4/28366	0.25	18.2301	4.06363	0.0537391	0.128942	0.0831776	Ube2i	1
GO:0046404	GO:0046404	ATP-dependent polydeoxyribonucleotide 5'-hydroxyl-kinase activity	1/389	4/28366	0.25	18.2301	4.06363	0.0537391	0.128942	0.0831776	Pnkp	1
GO:0050218	GO:0050218	propionate-CoA ligase activity	1/389	4/28366	0.25	18.2301	4.06363	0.0537391	0.128942	0.0831776	Acss3	1
GO:0050816	GO:0050816	phosphothreonine residue binding	1/389	4/28366	0.25	18.2301	4.06363	0.0537391	0.128942	0.0831776	Nedd4	1
GO:0051731	GO:0051731	polynucleotide 5'-hydroxyl-kinase activity	1/389	4/28366	0.25	18.2301	4.06363	0.0537391	0.128942	0.0831776	Pnkp	1
GO:0051734	GO:0051734	ATP-dependent polynucleotide 5'-hydroxyl-kinase activity	1/389	4/28366	0.25	18.2301	4.06363	0.0537391	0.128942	0.0831776	Pnkp	1
GO:0071535	GO:0071535	RING-like zinc finger domain binding	1/389	4/28366	0.25	18.2301	4.06363	0.0537391	0.128942	0.0831776	Ube2i	1
GO:0098808	GO:0098808	mRNA cap binding	1/389	4/28366	0.25	18.2301	4.06363	0.0537391	0.128942	0.0831776	Eif3d	1
GO:0140954	GO:0140954	histone H3K36 dimethyltransferase activity	1/389	4/28366	0.25	18.2301	4.06363	0.0537391	0.128942	0.0831776	Smyd3	1
GO:1990003	GO:1990003	IDP phosphatase activity	1/389	4/28366	0.25	18.2301	4.06363	0.0537391	0.128942	0.0831776	Nudt16	1
GO:0019902	GO:0019902	phosphatase binding	7/389	247/28366	0.0283401	2.06657	1.98519	0.0548642	0.131253	0.0846685	Smad3/Nol3/Smad2/Gtf2f1/Arpp19/Fmr1/Ensa	7
GO:0008168	GO:0008168	methyltransferase activity	6/389	198/28366	0.030303	2.20971	2.01419	0.056038	0.132267	0.0853223	Pcmtd1/Fam98b/Eef1akmt1/Ehmt2/Fam98a/Smyd3	6
GO:0005160	GO:0005160	transforming growth factor beta receptor binding	2/389	28/28366	0.0714286	5.20859	2.62722	0.0561032	0.132267	0.0853223	Smad3/Smad2	2
GO:0016814	GO:0016814	hydrolase activity	acting on carbon-nitrogen (but not peptide) bonds	in cyclic amidines	2/389	28/28366	0.0714286	5.20859	2.62722	0.0561032	0.132267	0.0853223	Ampd1/Mthfd1	2
GO:0030275	GO:0030275	LRR domain binding	2/389	28/28366	0.0714286	5.20859	2.62722	0.0561032	0.132267	0.0853223	Atf2/Stk11	2
GO:0140311	GO:0140311	protein sequestering activity	2/389	28/28366	0.0714286	5.20859	2.62722	0.0561032	0.132267	0.0853223	Tmsb4x/Sec14l1	2
GO:0046966	GO:0046966	nuclear thyroid hormone receptor binding	2/389	29/28366	0.0689655	5.02899	2.55967	0.0597273	0.139393	0.0899191	Fus/Gtf2b	2
GO:0097602	GO:0097602	cullin family protein binding	2/389	29/28366	0.0689655	5.02899	2.55967	0.0597273	0.139393	0.0899191	Klhl13/Klhl9	2
GO:0004536	GO:0004536	DNA nuclease activity	3/389	65/28366	0.0461538	3.36555	2.25141	0.0599853	0.139393	0.0899191	Exo5/Rps3/Dna2	3
GO:0016278	GO:0016278	lysine N-methyltransferase activity	3/389	65/28366	0.0461538	3.36555	2.25141	0.0599853	0.139393	0.0899191	Eef1akmt1/Ehmt2/Smyd3	3
GO:0016279	GO:0016279	protein-lysine N-methyltransferase activity	3/389	65/28366	0.0461538	3.36555	2.25141	0.0599853	0.139393	0.0899191	Eef1akmt1/Ehmt2/Smyd3	3
GO:0061659	GO:0061659	ubiquitin-like protein ligase activity	9/389	362/28366	0.0248619	1.81294	1.83555	0.0632155	0.14263	0.0920073	Traf7/Zmiz1/Nedd4/Trim56/Hecw2/Nedd4l/Hecw1/Rnf31/Ufl1	9
GO:0000175	GO:0000175	3'-5'-RNA exonuclease activity	2/389	30/28366	0.0666667	4.86135	2.49515	0.0634295	0.14263	0.0920073	Toe1/Cnot1	2
GO:0034061	GO:0034061	DNA polymerase activity	2/389	30/28366	0.0666667	4.86135	2.49515	0.0634295	0.14263	0.0920073	Pold3/Terf2	2
GO:0043325	GO:0043325	phosphatidylinositol-3	4-bisphosphate binding	2/389	30/28366	0.0666667	4.86135	2.49515	0.0634295	0.14263	0.0920073	Sestd1/Phlda3	2
GO:0051959	GO:0051959	dynein light intermediate chain binding	2/389	30/28366	0.0666667	4.86135	2.49515	0.0634295	0.14263	0.0920073	Hook1/Dnah1	2
GO:0080025	GO:0080025	phosphatidylinositol-3	5-bisphosphate binding	2/389	30/28366	0.0666667	4.86135	2.49515	0.0634295	0.14263	0.0920073	Sestd1/Phlda3	2
GO:0000268	GO:0000268	peroxisome targeting sequence binding	1/389	5/28366	0.2	14.5841	3.58195	0.0667176	0.14263	0.0920073	Pex13	1
GO:0003857	GO:0003857	3-hydroxyacyl-CoA dehydrogenase activity	1/389	5/28366	0.2	14.5841	3.58195	0.0667176	0.14263	0.0920073	Ehhadh	1
GO:0003955	GO:0003955	NAD(P)H dehydrogenase (quinone) activity	1/389	5/28366	0.2	14.5841	3.58195	0.0667176	0.14263	0.0920073	Nqo1	1
GO:0004165	GO:0004165	delta(3)-delta(2)-enoyl-CoA isomerase activity	1/389	5/28366	0.2	14.5841	3.58195	0.0667176	0.14263	0.0920073	Ehhadh	1
GO:0004331	GO:0004331	fructose-2	6-bisphosphate 2-phosphatase activity	1/389	5/28366	0.2	14.5841	3.58195	0.0667176	0.14263	0.0920073	Pfkfb1	1
GO:0004784	GO:0004784	superoxide dismutase activity	1/389	5/28366	0.2	14.5841	3.58195	0.0667176	0.14263	0.0920073	Nqo1	1
GO:0004957	GO:0004957	prostaglandin E receptor activity	1/389	5/28366	0.2	14.5841	3.58195	0.0667176	0.14263	0.0920073	Ptger4	1
GO:0005415	GO:0005415	nucleoside:sodium symporter activity	1/389	5/28366	0.2	14.5841	3.58195	0.0667176	0.14263	0.0920073	Slc28a3	1
GO:0015389	GO:0015389	pyrimidine- and adenosine-specific:sodium symporter activity	1/389	5/28366	0.2	14.5841	3.58195	0.0667176	0.14263	0.0920073	Slc28a3	1
GO:0015391	GO:0015391	nucleobase:monoatomic cation symporter activity	1/389	5/28366	0.2	14.5841	3.58195	0.0667176	0.14263	0.0920073	Slc28a3	1
GO:0016416	GO:0016416	O-palmitoyltransferase activity	1/389	5/28366	0.2	14.5841	3.58195	0.0667176	0.14263	0.0920073	Cpt2	1
GO:0016721	GO:0016721	oxidoreductase activity	acting on superoxide radicals as acceptor	1/389	5/28366	0.2	14.5841	3.58195	0.0667176	0.14263	0.0920073	Nqo1	1
GO:0019238	GO:0019238	cyclohydrolase activity	1/389	5/28366	0.2	14.5841	3.58195	0.0667176	0.14263	0.0920073	Mthfd1	1
GO:0030941	GO:0030941	chloroplast targeting sequence binding	1/389	5/28366	0.2	14.5841	3.58195	0.0667176	0.14263	0.0920073	Asb15	1
GO:0035515	GO:0035515	oxidative RNA demethylase activity	1/389	5/28366	0.2	14.5841	3.58195	0.0667176	0.14263	0.0920073	Alkbh5	1
GO:0035650	GO:0035650	AP-1 adaptor complex binding	1/389	5/28366	0.2	14.5841	3.58195	0.0667176	0.14263	0.0920073	Ap1ar	1
GO:0042134	GO:0042134	rRNA primary transcript binding	1/389	5/28366	0.2	14.5841	3.58195	0.0667176	0.14263	0.0920073	Lipe	1
GO:0044388	GO:0044388	small protein activating enzyme binding	1/389	5/28366	0.2	14.5841	3.58195	0.0667176	0.14263	0.0920073	Ube2i	1
GO:0045145	GO:0045145	single-stranded DNA 5'-3' DNA exonuclease activity	1/389	5/28366	0.2	14.5841	3.58195	0.0667176	0.14263	0.0920073	Exo5	1
GO:0070095	GO:0070095	fructose-6-phosphate binding	1/389	5/28366	0.2	14.5841	3.58195	0.0667176	0.14263	0.0920073	Pfkfb1	1
GO:0097100	GO:0097100	supercoiled DNA binding	1/389	5/28366	0.2	14.5841	3.58195	0.0667176	0.14263	0.0920073	Rps3	1
GO:0140750	GO:0140750	nucleosome array spacer activity	1/389	5/28366	0.2	14.5841	3.58195	0.0667176	0.14263	0.0920073	Smarca1	1
GO:0140751	GO:0140751	histone octamer slider activity	1/389	5/28366	0.2	14.5841	3.58195	0.0667176	0.14263	0.0920073	Smarca1	1
GO:0140933	GO:0140933	5'-(N(7)-methylguanosine 5'-triphospho)-[mRNA] hydrolase activity	1/389	5/28366	0.2	14.5841	3.58195	0.0667176	0.14263	0.0920073	Nudt16	1
GO:0042054	GO:0042054	histone methyltransferase activity	3/389	68/28366	0.0441176	3.21707	2.15835	0.0668303	0.14263	0.0920073	Eef1akmt1/Ehmt2/Smyd3	3
GO:0099106	GO:0099106	ion channel regulator activity	5/389	158/28366	0.0316456	2.3076	1.9435	0.0670783	0.142783	0.0921064	Rem2/Nedd4/Arpp19/Nedd4l/Ensa	5
GO:1990756	GO:1990756	ubiquitin-like ligase-substrate adaptor activity	5/389	159/28366	0.0314465	2.29309	1.92804	0.068518	0.145466	0.093837	Pcmtd1/Fbxo9/Pnkp/Vhl/Fem1b	5
GO:0016741	GO:0016741	transferase activity	transferring one-carbon groups	6/389	209/28366	0.0287081	2.09341	1.8708	0.0689543	0.14601	0.0941879	Pcmtd1/Fam98b/Eef1akmt1/Ehmt2/Fam98a/Smyd3	6
GO:0019783	GO:0019783	ubiquitin-like protein peptidase activity	4/389	113/28366	0.0353982	2.58125	1.98597	0.0703221	0.148519	0.0958062	Tank/Usp31/Josd2/Otud4	4
GO:0016896	GO:0016896	RNA exonuclease activity	producing 5'-phosphomonoesters	2/389	33/28366	0.0606061	4.41941	2.31754	0.0749773	0.15753	0.101619	Toe1/Cnot1	2
GO:0050681	GO:0050681	nuclear androgen receptor binding	2/389	33/28366	0.0606061	4.41941	2.31754	0.0749773	0.15753	0.101619	Foxp1/Ddx5	2
GO:0004532	GO:0004532	RNA exonuclease activity	2/389	34/28366	0.0588235	4.28943	2.26301	0.0789647	0.159627	0.102972	Toe1/Cnot1	2
GO:0042974	GO:0042974	nuclear retinoic acid receptor binding	2/389	34/28366	0.0588235	4.28943	2.26301	0.0789647	0.159627	0.102972	Fus/Cnot1	2
GO:0003711	GO:0003711	transcription elongation factor activity	1/389	6/28366	0.166667	12.1534	3.22177	0.0795185	0.159627	0.102972	Vhl	1
GO:0003959	GO:0003959	NADPH dehydrogenase activity	1/389	6/28366	0.166667	12.1534	3.22177	0.0795185	0.159627	0.102972	Nqo1	1
GO:0004031	GO:0004031	aldehyde oxidase activity	1/389	6/28366	0.166667	12.1534	3.22177	0.0795185	0.159627	0.102972	Aox1	1
GO:0005047	GO:0005047	signal recognition particle binding	1/389	6/28366	0.166667	12.1534	3.22177	0.0795185	0.159627	0.102972	Srp68	1
GO:0016406	GO:0016406	carnitine O-acyltransferase activity	1/389	6/28366	0.166667	12.1534	3.22177	0.0795185	0.159627	0.102972	Cpt2	1
GO:0017108	GO:0017108	5'-flap endonuclease activity	1/389	6/28366	0.166667	12.1534	3.22177	0.0795185	0.159627	0.102972	Dna2	1
GO:0042030	GO:0042030	ATPase inhibitor activity	1/389	6/28366	0.166667	12.1534	3.22177	0.0795185	0.159627	0.102972	Fnip2	1
GO:0043199	GO:0043199	sulfate binding	1/389	6/28366	0.166667	12.1534	3.22177	0.0795185	0.159627	0.102972	Smad4	1
GO:0046976	GO:0046976	histone H3K27 methyltransferase activity	1/389	6/28366	0.166667	12.1534	3.22177	0.0795185	0.159627	0.102972	Ehmt2	1
GO:0050733	GO:0050733	RS domain binding	1/389	6/28366	0.166667	12.1534	3.22177	0.0795185	0.159627	0.102972	Srsf5	1
GO:0070324	GO:0070324	thyroid hormone binding	1/389	6/28366	0.166667	12.1534	3.22177	0.0795185	0.159627	0.102972	Thra	1
GO:0140833	GO:0140833	RNA polymerase II CTD heptapeptide repeat Y1 kinase activity	1/389	6/28366	0.166667	12.1534	3.22177	0.0795185	0.159627	0.102972	Cdk13	1
GO:0140834	GO:0140834	RNA polymerase II CTD heptapeptide repeat S2 kinase activity	1/389	6/28366	0.166667	12.1534	3.22177	0.0795185	0.159627	0.102972	Cdk13	1
GO:0140835	GO:0140835	RNA polymerase II CTD heptapeptide repeat T4 kinase activity	1/389	6/28366	0.166667	12.1534	3.22177	0.0795185	0.159627	0.102972	Cdk13	1
GO:0140836	GO:0140836	RNA polymerase II CTD heptapeptide repeat S5 kinase activity	1/389	6/28366	0.166667	12.1534	3.22177	0.0795185	0.159627	0.102972	Cdk13	1
GO:0140837	GO:0140837	RNA polymerase II CTD heptapeptide repeat S7 kinase activity	1/389	6/28366	0.166667	12.1534	3.22177	0.0795185	0.159627	0.102972	Cdk13	1
GO:0051059	GO:0051059	NF-kappaB binding	2/389	35/28366	0.0571429	4.16687	2.21055	0.0830168	0.166239	0.107237	Taf4b/Commd7	2
GO:0016247	GO:0016247	channel regulator activity	5/389	169/28366	0.0295858	2.15741	1.77948	0.0838459	0.167485	0.108041	Rem2/Nedd4/Arpp19/Nedd4l/Ensa	5
GO:0005518	GO:0005518	collagen binding	3/389	76/28366	0.0394737	2.87843	1.93353	0.0867088	0.172778	0.111455	Tgfbi/Smad3/Smad4	3
GO:0004540	GO:0004540	RNA nuclease activity	4/389	122/28366	0.0327869	2.39083	1.81533	0.0874329	0.173794	0.112111	Smg6/Toe1/Nudt16/Cnot1	4
GO:0141108	GO:0141108	transporter regulator activity	5/389	173/28366	0.0289017	2.10752	1.72294	0.0904436	0.177504	0.114504	Rem2/Nedd4/Arpp19/Nedd4l/Ensa	5
GO:0017080	GO:0017080	sodium channel regulator activity	2/389	37/28366	0.0540541	3.94164	2.11125	0.0913051	0.177504	0.114504	Nedd4/Nedd4l	2
GO:0043425	GO:0043425	bHLH transcription factor binding	2/389	37/28366	0.0540541	3.94164	2.11125	0.0913051	0.177504	0.114504	Smad3/Ube2i	2
GO:0016835	GO:0016835	carbon-oxygen lyase activity	3/389	78/28366	0.0384615	2.80463	1.88191	0.0920276	0.177504	0.114504	Rps3/Xrcc5/Ehhadh	3
GO:0008443	GO:0008443	phosphofructokinase activity	1/389	7/28366	0.142857	10.4172	2.93826	0.0921443	0.177504	0.114504	Pfkfb1	1
GO:0010340	GO:0010340	carboxyl-O-methyltransferase activity	1/389	7/28366	0.142857	10.4172	2.93826	0.0921443	0.177504	0.114504	Pcmtd1	1
GO:0015213	GO:0015213	uridine transmembrane transporter activity	1/389	7/28366	0.142857	10.4172	2.93826	0.0921443	0.177504	0.114504	Slc28a3	1
GO:0016623	GO:0016623	oxidoreductase activity	acting on the aldehyde or oxo group of donors	oxygen as acceptor	1/389	7/28366	0.142857	10.4172	2.93826	0.0921443	0.177504	0.114504	Aox1	1
GO:0033592	GO:0033592	RNA strand annealing activity	1/389	7/28366	0.142857	10.4172	2.93826	0.0921443	0.177504	0.114504	Fmr1	1
GO:0048256	GO:0048256	flap endonuclease activity	1/389	7/28366	0.142857	10.4172	2.93826	0.0921443	0.177504	0.114504	Dna2	1
GO:0051998	GO:0051998	protein carboxyl O-methyltransferase activity	1/389	7/28366	0.142857	10.4172	2.93826	0.0921443	0.177504	0.114504	Pcmtd1	1
GO:0070568	GO:0070568	guanylyltransferase activity	1/389	7/28366	0.142857	10.4172	2.93826	0.0921443	0.177504	0.114504	Rngtt	1
GO:0140721	GO:0140721	nuclease inhibitor activity	1/389	7/28366	0.142857	10.4172	2.93826	0.0921443	0.177504	0.114504	Abce1	1
GO:0016409	GO:0016409	palmitoyltransferase activity	2/389	38/28366	0.0526316	3.83791	2.06418	0.0955365	0.183168	0.118158	Zdhhc9/Cpt2	2
GO:0016893	GO:0016893	endonuclease activity	active with either ribo- or deoxyribonucleic acids and producing 5'-phosphomonoesters	2/389	38/28366	0.0526316	3.83791	2.06418	0.0955365	0.183168	0.118158	Nudt16/Dna2	2
GO:0140767	GO:0140767	enzyme-substrate adaptor activity	5/389	177/28366	0.0282486	2.0599	1.66792	0.0973018	0.186011	0.119992	Pcmtd1/Fbxo9/Pnkp/Vhl/Fem1b	5
GO:0035254	GO:0035254	glutamate receptor binding	3/389	80/28366	0.0375	2.73451	1.8319	0.0974781	0.186011	0.119992	Fus/Nedd4/Ube2i	3
GO:0035198	GO:0035198	miRNA binding	2/389	39/28366	0.0512821	3.7395	2.01869	0.0998228	0.189593	0.122302	Ddx21/Fmr1	2
GO:0070717	GO:0070717	poly-purine tract binding	2/389	39/28366	0.0512821	3.7395	2.01869	0.0998228	0.189593	0.122302	Hnrnpu/Fmr1	2
GO:0003684	GO:0003684	damaged DNA binding	3/389	81/28366	0.037037	2.70075	1.80747	0.100252	0.189963	0.122541	Rps3/Xrcc5/Rpa1	3
GO:0015370	GO:0015370	solute:sodium symporter activity	3/389	82/28366	0.0365854	2.66782	1.78341	0.103056	0.191055	0.123245	Slc12a1/Slc12a2/Slc28a3	3
GO:0000995	GO:0000995	RNA polymerase III general transcription initiation factor activity	1/389	8/28366	0.125	9.11504	2.70685	0.104597	0.191055	0.123245	Brf1	1
GO:0003720	GO:0003720	telomerase activity	1/389	8/28366	0.125	9.11504	2.70685	0.104597	0.191055	0.123245	Terf2	1
GO:0003916	GO:0003916	DNA topoisomerase activity	1/389	8/28366	0.125	9.11504	2.70685	0.104597	0.191055	0.123245	Top3b	1
GO:0003964	GO:0003964	RNA-directed DNA polymerase activity	1/389	8/28366	0.125	9.11504	2.70685	0.104597	0.191055	0.123245	Terf2	1
GO:0005350	GO:0005350	pyrimidine nucleobase transmembrane transporter activity	1/389	8/28366	0.125	9.11504	2.70685	0.104597	0.191055	0.123245	Slc28a3	1
GO:0030619	GO:0030619	U1 snRNA binding	1/389	8/28366	0.125	9.11504	2.70685	0.104597	0.191055	0.123245	Snrpc	1
GO:0034584	GO:0034584	piRNA binding	1/389	8/28366	0.125	9.11504	2.70685	0.104597	0.191055	0.123245	Hnrnpu	1
GO:0035368	GO:0035368	selenocysteine insertion sequence binding	1/389	8/28366	0.125	9.11504	2.70685	0.104597	0.191055	0.123245	Rpl30	1
GO:0035800	GO:0035800	deubiquitinase activator activity	1/389	8/28366	0.125	9.11504	2.70685	0.104597	0.191055	0.123245	Tank	1
GO:0043273	GO:0043273	CTPase activity	1/389	8/28366	0.125	9.11504	2.70685	0.104597	0.191055	0.123245	Abce1	1
GO:0047376	GO:0047376	all-trans-retinyl-palmitate hydrolase	all-trans-retinol forming activity	1/389	8/28366	0.125	9.11504	2.70685	0.104597	0.191055	0.123245	Lipe	1
GO:0050897	GO:0050897	cobalt ion binding	1/389	8/28366	0.125	9.11504	2.70685	0.104597	0.191055	0.123245	Nudt16	1
GO:0140078	GO:0140078	class I DNA-(apurinic or apyrimidinic site) endonuclease activity	1/389	8/28366	0.125	9.11504	2.70685	0.104597	0.191055	0.123245	Rps3	1
GO:0140947	GO:0140947	histone H3K9me2 methyltransferase activity	1/389	8/28366	0.125	9.11504	2.70685	0.104597	0.191055	0.123245	Ehmt2	1
GO:1990275	GO:1990275	preribosome binding	1/389	8/28366	0.125	9.11504	2.70685	0.104597	0.191055	0.123245	Gtpbp4	1
GO:0019003	GO:0019003	GDP binding	3/389	83/28366	0.0361446	2.63567	1.7597	0.105892	0.192985	0.124491	Rab12/Rit2/Arl2	3
GO:0051721	GO:0051721	protein phosphatase 2A binding	2/389	42/28366	0.047619	3.4724	1.89074	0.112989	0.205458	0.132536	Arpp19/Ensa	2
GO:0000182	GO:0000182	rDNA binding	1/389	9/28366	0.111111	8.10226	2.51277	0.11688	0.206429	0.133163	Maf1	1
GO:0005345	GO:0005345	purine nucleobase transmembrane transporter activity	1/389	9/28366	0.111111	8.10226	2.51277	0.11688	0.206429	0.133163	Slc28a3	1
GO:0015205	GO:0015205	nucleobase transmembrane transporter activity	1/389	9/28366	0.111111	8.10226	2.51277	0.11688	0.206429	0.133163	Slc28a3	1
GO:0015214	GO:0015214	pyrimidine nucleoside transmembrane transporter activity	1/389	9/28366	0.111111	8.10226	2.51277	0.11688	0.206429	0.133163	Slc28a3	1
GO:0031956	GO:0031956	medium-chain fatty acid-CoA ligase activity	1/389	9/28366	0.111111	8.10226	2.51277	0.11688	0.206429	0.133163	Acss3	1
GO:0035312	GO:0035312	5'-3' DNA exonuclease activity	1/389	9/28366	0.111111	8.10226	2.51277	0.11688	0.206429	0.133163	Exo5	1
GO:0043139	GO:0043139	5'-3' DNA helicase activity	1/389	9/28366	0.111111	8.10226	2.51277	0.11688	0.206429	0.133163	Dna2	1
GO:0043546	GO:0043546	molybdopterin cofactor binding	1/389	9/28366	0.111111	8.10226	2.51277	0.11688	0.206429	0.133163	Aox1	1
GO:0047429	GO:0047429	nucleoside triphosphate diphosphatase activity	1/389	9/28366	0.111111	8.10226	2.51277	0.11688	0.206429	0.133163	Nudt16	1
GO:0051575	GO:0051575	5'-deoxyribose-5-phosphate lyase activity	1/389	9/28366	0.111111	8.10226	2.51277	0.11688	0.206429	0.133163	Xrcc5	1
GO:0070016	GO:0070016	armadillo repeat domain binding	1/389	9/28366	0.111111	8.10226	2.51277	0.11688	0.206429	0.133163	Cnot1	1
GO:0070567	GO:0070567	cytidylyltransferase activity	1/389	9/28366	0.111111	8.10226	2.51277	0.11688	0.206429	0.133163	Cmas	1
GO:0140759	GO:0140759	histone H3K56 methyltransferase activity	1/389	9/28366	0.111111	8.10226	2.51277	0.11688	0.206429	0.133163	Ehmt2	1
GO:0003713	GO:0003713	transcription coactivator activity	6/389	242/28366	0.0247934	1.80794	1.48838	0.117087	0.206429	0.133163	Zmiz1/Ss18l1/Fus/Ascc1/Sub1/Mta1	6
GO:0004520	GO:0004520	DNA endonuclease activity	2/389	43/28366	0.0465116	3.39164	1.85066	0.117473	0.206661	0.133312	Rps3/Dna2	2
GO:0140463	GO:0140463	chromatin-protein adaptor activity	2/389	45/28366	0.0444444	3.2409	1.77395	0.126571	0.216593	0.13972	Spin1/Rpa1	2
GO:0001162	GO:0001162	RNA polymerase II intronic transcription regulatory region sequence-specific DNA binding	1/389	10/28366	0.1	7.29203	2.34657	0.128995	0.216593	0.13972	Smyd3	1
GO:0004300	GO:0004300	enoyl-CoA hydratase activity	1/389	10/28366	0.1	7.29203	2.34657	0.128995	0.216593	0.13972	Ehhadh	1
GO:0004596	GO:0004596	protein-N-terminal amino-acid acetyltransferase activity	1/389	10/28366	0.1	7.29203	2.34657	0.128995	0.216593	0.13972	Naa30	1
GO:0008140	GO:0008140	cAMP response element binding protein binding	1/389	10/28366	0.1	7.29203	2.34657	0.128995	0.216593	0.13972	Atf2	1
GO:0008297	GO:0008297	single-stranded DNA exodeoxyribonuclease activity	1/389	10/28366	0.1	7.29203	2.34657	0.128995	0.216593	0.13972	Exo5	1
GO:0008353	GO:0008353	RNA polymerase II CTD heptapeptide repeat kinase activity	1/389	10/28366	0.1	7.29203	2.34657	0.128995	0.216593	0.13972	Cdk13	1
GO:0008494	GO:0008494	translation activator activity	1/389	10/28366	0.1	7.29203	2.34657	0.128995	0.216593	0.13972	Dhx29	1
GO:0008519	GO:0008519	ammonium channel activity	1/389	10/28366	0.1	7.29203	2.34657	0.128995	0.216593	0.13972	Slc12a2	1
GO:0010698	GO:0010698	acetyltransferase activator activity	1/389	10/28366	0.1	7.29203	2.34657	0.128995	0.216593	0.13972	Brpf1	1
GO:0031698	GO:0031698	beta-2 adrenergic receptor binding	1/389	10/28366	0.1	7.29203	2.34657	0.128995	0.216593	0.13972	Nedd4	1
GO:0032357	GO:0032357	oxidized purine DNA binding	1/389	10/28366	0.1	7.29203	2.34657	0.128995	0.216593	0.13972	Rps3	1
GO:0034511	GO:0034511	U3 snoRNA binding	1/389	10/28366	0.1	7.29203	2.34657	0.128995	0.216593	0.13972	Xrcc5	1
GO:0036435	GO:0036435	K48-linked polyubiquitin modification-dependent protein binding	1/389	10/28366	0.1	7.29203	2.34657	0.128995	0.216593	0.13972	Rnf31	1
GO:0050308	GO:0050308	sugar-phosphatase activity	1/389	10/28366	0.1	7.29203	2.34657	0.128995	0.216593	0.13972	Pfkfb1	1
GO:0051880	GO:0051880	G-quadruplex DNA binding	1/389	10/28366	0.1	7.29203	2.34657	0.128995	0.216593	0.13972	Dhx36	1
GO:0070739	GO:0070739	protein-glutamic acid ligase activity	1/389	10/28366	0.1	7.29203	2.34657	0.128995	0.216593	0.13972	Tpgs1	1
GO:0070740	GO:0070740	tubulin-glutamic acid ligase activity	1/389	10/28366	0.1	7.29203	2.34657	0.128995	0.216593	0.13972	Tpgs1	1
GO:0070883	GO:0070883	pre-miRNA binding	1/389	10/28366	0.1	7.29203	2.34657	0.128995	0.216593	0.13972	Dhx36	1
GO:0097322	GO:0097322	7SK snRNA binding	1/389	10/28366	0.1	7.29203	2.34657	0.128995	0.216593	0.13972	Ddx21	1
GO:0140999	GO:0140999	histone H3K4 trimethyltransferase activity	1/389	10/28366	0.1	7.29203	2.34657	0.128995	0.216593	0.13972	Smyd3	1
GO:1990446	GO:1990446	U1 snRNP binding	1/389	10/28366	0.1	7.29203	2.34657	0.128995	0.216593	0.13972	Snrpc	1
GO:0008170	GO:0008170	N-methyltransferase activity	3/389	92/28366	0.0326087	2.37784	1.56086	0.132716	0.222381	0.143453	Eef1akmt1/Ehmt2/Smyd3	3
GO:0061650	GO:0061650	ubiquitin-like protein conjugating enzyme activity	2/389	47/28366	0.0425532	3.10299	1.70143	0.135829	0.226661	0.146214	Ube2d3/Ube2i	2
GO:0140938	GO:0140938	histone H3 methyltransferase activity	2/389	47/28366	0.0425532	3.10299	1.70143	0.135829	0.226661	0.146214	Ehmt2/Smyd3	2
GO:0003714	GO:0003714	transcription corepressor activity	5/389	198/28366	0.0252525	1.84142	1.40099	0.137358	0.226796	0.146301	Hnrnpu/Hsbp1/Rybp/Mta1/Hdgf	5
GO:0032266	GO:0032266	phosphatidylinositol-3-phosphate binding	2/389	48/28366	0.0416667	3.03835	1.66661	0.140513	0.226796	0.146301	Sestd1/Phlda3	2
GO:0004143	GO:0004143	ATP-dependent diacylglycerol kinase activity	1/389	11/28366	0.0909091	6.62912	2.20185	0.140943	0.226796	0.146301	Dgkd	1
GO:0004383	GO:0004383	guanylate cyclase activity	1/389	11/28366	0.0909091	6.62912	2.20185	0.140943	0.226796	0.146301	Gucy2e	1
GO:0004955	GO:0004955	prostaglandin receptor activity	1/389	11/28366	0.0909091	6.62912	2.20185	0.140943	0.226796	0.146301	Ptger4	1
GO:0005337	GO:0005337	nucleoside transmembrane transporter activity	1/389	11/28366	0.0909091	6.62912	2.20185	0.140943	0.226796	0.146301	Slc28a3	1
GO:0008093	GO:0008093	cytoskeletal anchor activity	1/389	11/28366	0.0909091	6.62912	2.20185	0.140943	0.226796	0.146301	Mark4	1
GO:0015132	GO:0015132	prostaglandin transmembrane transporter activity	1/389	11/28366	0.0909091	6.62912	2.20185	0.140943	0.226796	0.146301	Slco2b1	1
GO:0019203	GO:0019203	carbohydrate phosphatase activity	1/389	11/28366	0.0909091	6.62912	2.20185	0.140943	0.226796	0.146301	Pfkfb1	1
GO:0032356	GO:0032356	oxidized DNA binding	1/389	11/28366	0.0909091	6.62912	2.20185	0.140943	0.226796	0.146301	Rps3	1
GO:0035197	GO:0035197	siRNA binding	1/389	11/28366	0.0909091	6.62912	2.20185	0.140943	0.226796	0.146301	Fmr1	1
GO:0050786	GO:0050786	RAGE receptor binding	1/389	11/28366	0.0909091	6.62912	2.20185	0.140943	0.226796	0.146301	S100b	1
GO:0070097	GO:0070097	delta-catenin binding	1/389	11/28366	0.0909091	6.62912	2.20185	0.140943	0.226796	0.146301	Ccdc85b	1
GO:0099122	GO:0099122	RNA polymerase II C-terminal domain binding	1/389	11/28366	0.0909091	6.62912	2.20185	0.140943	0.226796	0.146301	Hnrnpu	1
GO:0140807	GO:0140807	NAD+-protein-glutamate ADP-ribosyltransferase activity	1/389	11/28366	0.0909091	6.62912	2.20185	0.140943	0.226796	0.146301	Parp4	1
GO:0140822	GO:0140822	NAD+-histone H2BE35 glutamate ADP-ribosyltransferase activity	1/389	11/28366	0.0909091	6.62912	2.20185	0.140943	0.226796	0.146301	Parp4	1
GO:0140844	GO:0140844	NAD+-histone H2BE2 glutamate ADP-ribosyltransferase activity	1/389	11/28366	0.0909091	6.62912	2.20185	0.140943	0.226796	0.146301	Parp4	1
GO:0140867	GO:0140867	NAD+-histone H2BE18 glutamate ADP-ribosyltransferase activity	1/389	11/28366	0.0909091	6.62912	2.20185	0.140943	0.226796	0.146301	Parp4	1
GO:0032813	GO:0032813	tumor necrosis factor receptor superfamily binding	2/389	49/28366	0.0408163	2.97634	1.63268	0.145231	0.233233	0.150453	Nol3/Fem1b	2
GO:0001046	GO:0001046	core promoter sequence-specific DNA binding	2/389	50/28366	0.04	2.91681	1.59961	0.149982	0.239912	0.154762	Gtf2b/Foxp1	2
GO:0016879	GO:0016879	ligase activity	forming carbon-nitrogen bonds	2/389	50/28366	0.04	2.91681	1.59961	0.149982	0.239912	0.154762	Tpgs1/Mthfd1	2
GO:0001882	GO:0001882	nucleoside binding	1/389	12/28366	0.0833333	6.07669	2.0741	0.152729	0.240979	0.15545	Oard1	1
GO:0004954	GO:0004954	prostanoid receptor activity	1/389	12/28366	0.0833333	6.07669	2.0741	0.152729	0.240979	0.15545	Ptger4	1
GO:0034713	GO:0034713	type I transforming growth factor beta receptor binding	1/389	12/28366	0.0833333	6.07669	2.0741	0.152729	0.240979	0.15545	Smad2	1
GO:0035497	GO:0035497	cAMP response element binding	1/389	12/28366	0.0833333	6.07669	2.0741	0.152729	0.240979	0.15545	Atf2	1
GO:0050815	GO:0050815	phosphoserine residue binding	1/389	12/28366	0.0833333	6.07669	2.0741	0.152729	0.240979	0.15545	Nedd4	1
GO:0071714	GO:0071714	icosanoid transmembrane transporter activity	1/389	12/28366	0.0833333	6.07669	2.0741	0.152729	0.240979	0.15545	Slco2b1	1
GO:0140806	GO:0140806	NAD+-protein-aspartate ADP-ribosyltransferase activity	1/389	12/28366	0.0833333	6.07669	2.0741	0.152729	0.240979	0.15545	Parp4	1
GO:0019894	GO:0019894	kinesin binding	2/389	51/28366	0.0392157	2.85962	1.56735	0.154764	0.243243	0.156911	Ap1ar/Ttbk2	2
GO:0030331	GO:0030331	nuclear estrogen receptor binding	2/389	51/28366	0.0392157	2.85962	1.56735	0.154764	0.243243	0.156911	Fus/Cnot1	2
GO:0043130	GO:0043130	ubiquitin binding	3/389	101/28366	0.029703	2.16595	1.38415	0.161609	0.252817	0.163087	Smad3/Nedd4/Rnf31	3
GO:0051117	GO:0051117	ATPase binding	3/389	101/28366	0.029703	2.16595	1.38415	0.161609	0.252817	0.163087	Snx10/Svip/S100a1	3
GO:0000340	GO:0000340	RNA 7-methylguanosine cap binding	1/389	13/28366	0.0769231	5.60925	1.96006	0.164353	0.252817	0.163087	Fmr1	1
GO:0016888	GO:0016888	endodeoxyribonuclease activity	producing 5'-phosphomonoesters	1/389	13/28366	0.0769231	5.60925	1.96006	0.164353	0.252817	0.163087	Dna2	1
GO:0017017	GO:0017017	MAP kinase tyrosine/serine/threonine phosphatase activity	1/389	13/28366	0.0769231	5.60925	1.96006	0.164353	0.252817	0.163087	Dusp14	1
GO:0046974	GO:0046974	histone H3K9 methyltransferase activity	1/389	13/28366	0.0769231	5.60925	1.96006	0.164353	0.252817	0.163087	Ehmt2	1
GO:0046975	GO:0046975	histone H3K36 methyltransferase activity	1/389	13/28366	0.0769231	5.60925	1.96006	0.164353	0.252817	0.163087	Smyd3	1
GO:0050253	GO:0050253	retinyl-palmitate esterase activity	1/389	13/28366	0.0769231	5.60925	1.96006	0.164353	0.252817	0.163087	Lipe	1
GO:0061665	GO:0061665	SUMO ligase activity	1/389	13/28366	0.0769231	5.60925	1.96006	0.164353	0.252817	0.163087	Zmiz1	1
GO:0089720	GO:0089720	caspase binding	1/389	13/28366	0.0769231	5.60925	1.96006	0.164353	0.252817	0.163087	Nol3	1
GO:0140313	GO:0140313	molecular sequestering activity	2/389	53/28366	0.0377358	2.75171	1.50513	0.164412	0.252817	0.163087	Tmsb4x/Sec14l1	2
GO:0031072	GO:0031072	heat shock protein binding	4/389	155/28366	0.0258065	1.88181	1.29807	0.164596	0.252817	0.163087	Rps3/Slc12a2/Ksr1/Dnajc9	4
GO:0005009	GO:0005009	insulin receptor activity	2/389	55/28366	0.0363636	2.65165	1.44573	0.174163	0.265034	0.170967	Mup11/Mup1	2
GO:0008757	GO:0008757	S-adenosylmethionine-dependent methyltransferase activity	4/389	159/28366	0.0251572	1.83447	1.24422	0.175248	0.265034	0.170967	Pcmtd1/Eef1akmt1/Ehmt2/Smyd3	4
GO:0000774	GO:0000774	adenyl-nucleotide exchange factor activity	1/389	14/28366	0.0714286	5.20859	1.85727	0.175818	0.265034	0.170967	Bag4	1
GO:0003906	GO:0003906	DNA-(apurinic or apyrimidinic site) endonuclease activity	1/389	14/28366	0.0714286	5.20859	1.85727	0.175818	0.265034	0.170967	Rps3	1
GO:0005545	GO:0005545	1-phosphatidylinositol binding	1/389	14/28366	0.0714286	5.20859	1.85727	0.175818	0.265034	0.170967	Snx10	1
GO:0042301	GO:0042301	phosphate ion binding	1/389	14/28366	0.0714286	5.20859	1.85727	0.175818	0.265034	0.170967	Gng12	1
GO:0051011	GO:0051011	microtubule minus-end binding	1/389	14/28366	0.0714286	5.20859	1.85727	0.175818	0.265034	0.170967	Tubgcp6	1
GO:0061578	GO:0061578	K63-linked deubiquitinase activity	1/389	14/28366	0.0714286	5.20859	1.85727	0.175818	0.265034	0.170967	Otud4	1
GO:0062153	GO:0062153	C5-methylcytidine-containing RNA reader activity	1/389	14/28366	0.0714286	5.20859	1.85727	0.175818	0.265034	0.170967	Alyref	1
GO:0070990	GO:0070990	snRNP binding	1/389	14/28366	0.0714286	5.20859	1.85727	0.175818	0.265034	0.170967	Snrpc	1
GO:0017116	GO:0017116	single-stranded DNA helicase activity	2/389	56/28366	0.0357143	2.6043	1.41701	0.179073	0.26944	0.17381	Gtf2f2/Dna2	2
GO:0051018	GO:0051018	protein kinase A binding	2/389	57/28366	0.0350877	2.55861	1.38892	0.184004	0.276347	0.178265	Rps3/Acbd3	2
GO:0003688	GO:0003688	DNA replication origin binding	1/389	15/28366	0.0666667	4.86135	1.76387	0.187126	0.279483	0.180288	Kat7	1
GO:0016530	GO:0016530	metallochaperone activity	1/389	15/28366	0.0666667	4.86135	1.76387	0.187126	0.279483	0.180288	Nubp2	1
GO:0034483	GO:0034483	heparan sulfate sulfotransferase activity	1/389	15/28366	0.0666667	4.86135	1.76387	0.187126	0.279483	0.180288	Hs6st1	1
GO:0052689	GO:0052689	carboxylic ester hydrolase activity	3/389	110/28366	0.0272727	1.98874	1.22514	0.192178	0.285975	0.184476	Oard1/Abhd8/Lipe	3
GO:0140994	GO:0140994	RNA polymerase II CTD heptapeptide repeat modifying activity	3/389	110/28366	0.0272727	1.98874	1.22514	0.192178	0.285975	0.184476	Dusp14/Dusp28/Cdk13	3
GO:0016874	GO:0016874	ligase activity	4/389	166/28366	0.0240964	1.75712	1.15361	0.194429	0.288795	0.186295	Tpgs1/Mthfd1/Acss3/Farsb	4
GO:0061630	GO:0061630	ubiquitin protein ligase activity	7/389	345/28366	0.0202899	1.47954	1.05672	0.197367	0.290786	0.187579	Traf7/Nedd4/Trim56/Hecw2/Nedd4l/Hecw1/Rnf31	7
GO:0004953	GO:0004953	icosanoid receptor activity	1/389	16/28366	0.0625	4.55752	1.6784	0.198279	0.290786	0.187579	Ptger4	1
GO:0031005	GO:0031005	filamin binding	1/389	16/28366	0.0625	4.55752	1.6784	0.198279	0.290786	0.187579	Smad4	1
GO:0031404	GO:0031404	chloride ion binding	1/389	16/28366	0.0625	4.55752	1.6784	0.198279	0.290786	0.187579	Nudt16	1
GO:0047372	GO:0047372	monoacylglycerol lipase activity	1/389	16/28366	0.0625	4.55752	1.6784	0.198279	0.290786	0.187579	Lipe	1
GO:0070403	GO:0070403	NAD+ binding	1/389	16/28366	0.0625	4.55752	1.6784	0.198279	0.290786	0.187579	Ehhadh	1
GO:0070742	GO:0070742	C2H2 zinc finger domain binding	1/389	16/28366	0.0625	4.55752	1.6784	0.198279	0.290786	0.187579	Ehmt2	1
GO:0003746	GO:0003746	translation elongation factor activity	1/389	17/28366	0.0588235	4.28943	1.59971	0.20928	0.304801	0.19662	Gtpbp1	1
GO:0042171	GO:0042171	lysophosphatidic acid acyltransferase activity	1/389	17/28366	0.0588235	4.28943	1.59971	0.20928	0.304801	0.19662	Abhd8	1
GO:0043422	GO:0043422	protein kinase B binding	1/389	17/28366	0.0588235	4.28943	1.59971	0.20928	0.304801	0.19662	Srsf5	1
GO:0042393	GO:0042393	histone binding	6/389	290/28366	0.0206897	1.5087	1.02673	0.209339	0.304801	0.19662	Smarcc1/Set/Tspyl5/Fmr1/Spin1/Dnajc9	6
GO:0015294	GO:0015294	solute:monoatomic cation symporter activity	3/389	115/28366	0.026087	1.90227	1.14323	0.209744	0.304843	0.196648	Slc12a1/Slc12a2/Slc28a3	3
GO:0004714	GO:0004714	transmembrane receptor protein tyrosine kinase activity	2/389	63/28366	0.031746	2.31493	1.23203	0.213948	0.310397	0.20023	Mup11/Mup1	2
GO:0008013	GO:0008013	beta-catenin binding	3/389	117/28366	0.025641	1.86975	1.11161	0.216868	0.313512	0.20224	Smad3/Amer2/Cdh12	3
GO:0035591	GO:0035591	signaling adaptor activity	3/389	117/28366	0.025641	1.86975	1.11161	0.216868	0.313512	0.20224	Ksr2/Ksr1/Fmr1	3
GO:0042578	GO:0042578	phosphoric ester hydrolase activity	7/389	356/28366	0.0196629	1.43383	0.971292	0.218646	0.315416	0.203468	Tdp2/Pnkp/Pde7b/Rngtt/Dusp14/Dusp28/Pfkfb1	7
GO:0008234	GO:0008234	cysteine-type peptidase activity	4/389	175/28366	0.0228571	1.66675	1.04326	0.219979	0.315416	0.203468	Tank/Usp31/Josd2/Otud4	4
GO:0004771	GO:0004771	sterol ester esterase activity	1/389	18/28366	0.0555556	4.05113	1.52687	0.22013	0.315416	0.203468	Lipe	1
GO:0005186	GO:0005186	pheromone activity	1/389	18/28366	0.0555556	4.05113	1.52687	0.22013	0.315416	0.203468	Mup1	1
GO:0050811	GO:0050811	GABA receptor binding	1/389	18/28366	0.0555556	4.05113	1.52687	0.22013	0.315416	0.203468	Maf1	1
GO:0005096	GO:0005096	GTPase activator activity	5/389	235/28366	0.0212766	1.5515	1.00104	0.221879	0.317362	0.204723	Arhgap20/Arhgap27/Tbc1d16/Arhgap12/Iqgap2	5
GO:0004521	GO:0004521	RNA endonuclease activity	2/389	65/28366	0.0307692	2.2437	1.18369	0.224033	0.318769	0.205631	Smg6/Nudt16	2
GO:0051287	GO:0051287	NAD binding	2/389	65/28366	0.0307692	2.2437	1.18369	0.224033	0.318769	0.205631	Ehhadh/Aox1	2
GO:0000149	GO:0000149	SNARE binding	3/389	119/28366	0.0252101	1.83833	1.0806	0.224042	0.318769	0.205631	Hectd3/Stxbp3/Sec24c	3
GO:0031267	GO:0031267	small GTPase binding	6/389	297/28366	0.020202	1.47314	0.966535	0.224553	0.318936	0.205738	Rhobtb3/Brk1/Dvl2/Cdkl5/Lztr1/Iqgap2	6
GO:0016765	GO:0016765	transferase activity	transferring alkyl or aryl (other than methyl) groups	2/389	66/28366	0.030303	2.20971	1.16018	0.229089	0.32481	0.209528	Dhps/Gstt1	2
GO:0017110	GO:0017110	nucleoside diphosphate phosphatase activity	1/389	19/28366	0.0526316	3.83791	1.45911	0.230832	0.32614	0.210386	Nudt16	1
GO:0140939	GO:0140939	histone H4 methyltransferase activity	1/389	19/28366	0.0526316	3.83791	1.45911	0.230832	0.32614	0.210386	Smyd3	1
GO:0004806	GO:0004806	triacylglycerol lipase activity	1/389	20/28366	0.05	3.64602	1.39581	0.241387	0.336944	0.217355	Lipe	1
GO:0008569	GO:0008569	minus-end-directed microtubule motor activity	1/389	20/28366	0.05	3.64602	1.39581	0.241387	0.336944	0.217355	Dnah1	1
GO:0031489	GO:0031489	myosin V binding	1/389	20/28366	0.05	3.64602	1.39581	0.241387	0.336944	0.217355	Fus	1
GO:0035259	GO:0035259	nuclear glucocorticoid receptor binding	1/389	20/28366	0.05	3.64602	1.39581	0.241387	0.336944	0.217355	Smad3	1
GO:0042800	GO:0042800	histone H3K4 methyltransferase activity	1/389	20/28366	0.05	3.64602	1.39581	0.241387	0.336944	0.217355	Smyd3	1
GO:0061608	GO:0061608	nuclear import signal receptor activity	1/389	20/28366	0.05	3.64602	1.39581	0.241387	0.336944	0.217355	Kpna2	1
GO:0071617	GO:0071617	lysophospholipid acyltransferase activity	1/389	20/28366	0.05	3.64602	1.39581	0.241387	0.336944	0.217355	Abhd8	1
GO:0030145	GO:0030145	manganese ion binding	2/389	69/28366	0.0289855	2.11363	1.0921	0.2443	0.340424	0.2196	Tdp2/Nudt16	2
GO:0008307	GO:0008307	structural constituent of muscle	1/389	21/28366	0.047619	3.4724	1.33646	0.251797	0.346257	0.223363	Mybpc3	1
GO:0008320	GO:0008320	protein transmembrane transporter activity	1/389	21/28366	0.047619	3.4724	1.33646	0.251797	0.346257	0.223363	Pex13	1
GO:0019200	GO:0019200	carbohydrate kinase activity	1/389	21/28366	0.047619	3.4724	1.33646	0.251797	0.346257	0.223363	Pfkfb1	1
GO:0043522	GO:0043522	leucine zipper domain binding	1/389	21/28366	0.047619	3.4724	1.33646	0.251797	0.346257	0.223363	Atf2	1
GO:0051010	GO:0051010	microtubule plus-end binding	1/389	21/28366	0.047619	3.4724	1.33646	0.251797	0.346257	0.223363	Clip4	1
GO:0017018	GO:0017018	myosin phosphatase activity	2/389	71/28366	0.028169	2.05409	1.04862	0.254463	0.346257	0.223363	Dusp14/Dusp28	2
GO:0033192	GO:0033192	calmodulin-dependent protein phosphatase activity	2/389	71/28366	0.028169	2.05409	1.04862	0.254463	0.346257	0.223363	Dusp14/Dusp28	2
GO:0140791	GO:0140791	histone H2AXS140 phosphatase activity	2/389	71/28366	0.028169	2.05409	1.04862	0.254463	0.346257	0.223363	Dusp14/Dusp28	2
GO:0180004	GO:0180004	RNA polymerase II CTD heptapeptide repeat Y1 phosphatase activity	2/389	71/28366	0.028169	2.05409	1.04862	0.254463	0.346257	0.223363	Dusp14/Dusp28	2
GO:0180005	GO:0180005	RNA polymerase II CTD heptapeptide repeat T4 phosphatase activity	2/389	71/28366	0.028169	2.05409	1.04862	0.254463	0.346257	0.223363	Dusp14/Dusp28	2
GO:0180006	GO:0180006	RNA polymerase II CTD heptapeptide repeat S2 phosphatase activity	2/389	71/28366	0.028169	2.05409	1.04862	0.254463	0.346257	0.223363	Dusp14/Dusp28	2
GO:0180007	GO:0180007	RNA polymerase II CTD heptapeptide repeat S5 phosphatase activity	2/389	71/28366	0.028169	2.05409	1.04862	0.254463	0.346257	0.223363	Dusp14/Dusp28	2
GO:0180008	GO:0180008	RNA polymerase II CTD heptapeptide repeat S7 phosphatase activity	2/389	71/28366	0.028169	2.05409	1.04862	0.254463	0.346257	0.223363	Dusp14/Dusp28	2
GO:1990439	GO:1990439	MAP kinase serine/threonine phosphatase activity	2/389	71/28366	0.028169	2.05409	1.04862	0.254463	0.346257	0.223363	Dusp14/Dusp28	2
GO:0004723	GO:0004723	calcium-dependent protein serine/threonine phosphatase activity	2/389	72/28366	0.0277778	2.02556	1.02742	0.259548	0.350822	0.226307	Dusp14/Dusp28	2
GO:0008420	GO:0008420	RNA polymerase II CTD heptapeptide repeat phosphatase activity	2/389	72/28366	0.0277778	2.02556	1.02742	0.259548	0.350822	0.226307	Dusp14/Dusp28	2
GO:0016500	GO:0016500	protein-hormone receptor activity	2/389	72/28366	0.0277778	2.02556	1.02742	0.259548	0.350822	0.226307	Mup11/Mup1	2
GO:0019905	GO:0019905	syntaxin binding	2/389	72/28366	0.0277778	2.02556	1.02742	0.259548	0.350822	0.226307	Hectd3/Stxbp3	2
GO:0000062	GO:0000062	fatty-acyl-CoA binding	1/389	22/28366	0.0454545	3.31456	1.2806	0.262066	0.351879	0.22699	Acbd3	1
GO:0003887	GO:0003887	DNA-directed DNA polymerase activity	1/389	22/28366	0.0454545	3.31456	1.2806	0.262066	0.351879	0.22699	Pold3	1
GO:0003954	GO:0003954	NADH dehydrogenase activity	1/389	22/28366	0.0454545	3.31456	1.2806	0.262066	0.351879	0.22699	Nqo1	1
GO:0017075	GO:0017075	syntaxin-1 binding	1/389	22/28366	0.0454545	3.31456	1.2806	0.262066	0.351879	0.22699	Stxbp3	1
GO:0005200	GO:0005200	structural constituent of cytoskeleton	2/389	74/28366	0.027027	1.97082	0.986025	0.26972	0.361559	0.233233	Arpc4/Mybpc3	2
GO:0016881	GO:0016881	acid-amino acid ligase activity	1/389	23/28366	0.0434783	3.17045	1.22788	0.272193	0.362477	0.233826	Tpgs1	1
GO:0031690	GO:0031690	adrenergic receptor binding	1/389	23/28366	0.0434783	3.17045	1.22788	0.272193	0.362477	0.233826	Nedd4	1
GO:0046965	GO:0046965	nuclear retinoid X receptor binding	1/389	23/28366	0.0434783	3.17045	1.22788	0.272193	0.362477	0.233826	Fus	1
GO:1901567	GO:1901567	fatty acid derivative binding	1/389	23/28366	0.0434783	3.17045	1.22788	0.272193	0.362477	0.233826	Acbd3	1
GO:0046982	GO:0046982	protein heterodimerization activity	6/389	319/28366	0.0188088	1.37154	0.786911	0.274471	0.364758	0.235297	Nfyc/Atf2/Katnb1/Taf4b/Dgkd/Fmr1	6
GO:0033549	GO:0033549	MAP kinase phosphatase activity	2/389	75/28366	0.0266667	1.94454	0.965813	0.274806	0.364758	0.235297	Dusp14/Dusp28	2
GO:0002039	GO:0002039	p53 binding	2/389	76/28366	0.0263158	1.91896	0.945911	0.279889	0.369112	0.238106	Ehmt2/Stk11	2
GO:0004115	GO:0004115	3'	5'-cyclic-AMP phosphodiesterase activity	1/389	24/28366	0.0416667	3.03835	1.17797	0.282182	0.369112	0.238106	Pde7b	1
GO:0008139	GO:0008139	nuclear localization sequence binding	1/389	24/28366	0.0416667	3.03835	1.17797	0.282182	0.369112	0.238106	Kpna2	1
GO:0008171	GO:0008171	O-methyltransferase activity	1/389	24/28366	0.0416667	3.03835	1.17797	0.282182	0.369112	0.238106	Pcmtd1	1
GO:0009975	GO:0009975	cyclase activity	1/389	24/28366	0.0416667	3.03835	1.17797	0.282182	0.369112	0.238106	Gucy2e	1
GO:0015125	GO:0015125	bile acid transmembrane transporter activity	1/389	24/28366	0.0416667	3.03835	1.17797	0.282182	0.369112	0.238106	Slco2b1	1
GO:0015347	GO:0015347	sodium-independent organic anion transmembrane transporter activity	1/389	24/28366	0.0416667	3.03835	1.17797	0.282182	0.369112	0.238106	Slco2b1	1
GO:0016895	GO:0016895	DNA exonuclease activity	producing 5'-phosphomonoesters	1/389	24/28366	0.0416667	3.03835	1.17797	0.282182	0.369112	0.238106	Exo5	1
GO:0047555	GO:0047555	3'	5'-cyclic-GMP phosphodiesterase activity	1/389	24/28366	0.0416667	3.03835	1.17797	0.282182	0.369112	0.238106	Pde7b	1
GO:0019903	GO:0019903	protein phosphatase binding	4/389	197/28366	0.0203046	1.48062	0.798198	0.285554	0.372921	0.240563	Gtf2f1/Arpp19/Fmr1/Ensa	4
GO:0016829	GO:0016829	lyase activity	4/389	199/28366	0.0201005	1.46573	0.777429	0.291669	0.37534	0.242124	Rps3/Xrcc5/Gucy2e/Ehhadh	4
GO:0000979	GO:0000979	RNA polymerase II core promoter sequence-specific DNA binding	1/389	25/28366	0.04	2.91681	1.1306	0.292034	0.37534	0.242124	Gtf2b	1
GO:0004114	GO:0004114	3'	5'-cyclic-nucleotide phosphodiesterase activity	1/389	25/28366	0.04	2.91681	1.1306	0.292034	0.37534	0.242124	Pde7b	1
GO:0004529	GO:0004529	DNA exonuclease activity	1/389	25/28366	0.04	2.91681	1.1306	0.292034	0.37534	0.242124	Exo5	1
GO:0015645	GO:0015645	fatty acid ligase activity	1/389	25/28366	0.04	2.91681	1.1306	0.292034	0.37534	0.242124	Acss3	1
GO:0034237	GO:0034237	protein kinase A regulatory subunit binding	1/389	25/28366	0.04	2.91681	1.1306	0.292034	0.37534	0.242124	Acbd3	1
GO:0050699	GO:0050699	WW domain binding	1/389	25/28366	0.04	2.91681	1.1306	0.292034	0.37534	0.242124	Wbp11	1
GO:0070530	GO:0070530	K63-linked polyubiquitin modification-dependent protein binding	1/389	25/28366	0.04	2.91681	1.1306	0.292034	0.37534	0.242124	Rnf31	1
GO:0120227	GO:0120227	acyl-CoA binding	1/389	25/28366	0.04	2.91681	1.1306	0.292034	0.37534	0.242124	Acbd3	1
GO:0120515	GO:0120515	fatty acid-CoA ligase activity	1/389	25/28366	0.04	2.91681	1.1306	0.292034	0.37534	0.242124	Acss3	1
GO:0019199	GO:0019199	transmembrane receptor protein kinase activity	2/389	80/28366	0.025	1.82301	0.869218	0.300189	0.38259	0.2468	Mup11/Mup1	2
GO:0016405	GO:0016405	CoA-ligase activity	1/389	26/28366	0.0384615	2.80463	1.08553	0.301752	0.38259	0.2468	Acss3	1
GO:0016863	GO:0016863	intramolecular oxidoreductase activity	transposing C=C bonds	1/389	26/28366	0.0384615	2.80463	1.08553	0.301752	0.38259	0.2468	Ehhadh	1
GO:0019211	GO:0019211	phosphatase activator activity	1/389	26/28366	0.0384615	2.80463	1.08553	0.301752	0.38259	0.2468	Gtf2f1	1
GO:0019706	GO:0019706	protein-cysteine S-palmitoyltransferase activity	1/389	26/28366	0.0384615	2.80463	1.08553	0.301752	0.38259	0.2468	Zdhhc9	1
GO:0019707	GO:0019707	protein-cysteine S-acyltransferase activity	1/389	26/28366	0.0384615	2.80463	1.08553	0.301752	0.38259	0.2468	Zdhhc9	1
GO:0050698	GO:0050698	proteoglycan sulfotransferase activity	1/389	26/28366	0.0384615	2.80463	1.08553	0.301752	0.38259	0.2468	Hs6st1	1
GO:1990404	GO:1990404	NAD+-protein mono-ADP-ribosyltransferase activity	1/389	26/28366	0.0384615	2.80463	1.08553	0.301752	0.38259	0.2468	Parp4	1
GO:0016791	GO:0016791	phosphatase activity	5/389	266/28366	0.018797	1.37068	0.716235	0.301921	0.38259	0.2468	Pnkp/Rngtt/Dusp14/Dusp28/Pfkfb1	5
GO:0005126	GO:0005126	cytokine receptor binding	6/389	332/28366	0.0180723	1.31784	0.686905	0.305127	0.385514	0.248686	Smad3/Nol3/Il33/Smad2/Il18/Fem1b	6
GO:0004713	GO:0004713	protein tyrosine kinase activity	3/389	141/28366	0.0212766	1.5515	0.774106	0.305179	0.385514	0.248686	Mup11/Mup1/Dstyk	3
GO:0003950	GO:0003950	NAD+ poly-ADP-ribosyltransferase activity	1/389	27/28366	0.037037	2.70075	1.04255	0.311336	0.38965	0.251355	Parp4	1
GO:0004112	GO:0004112	cyclic-nucleotide phosphodiesterase activity	1/389	27/28366	0.037037	2.70075	1.04255	0.311336	0.38965	0.251355	Pde7b	1
GO:0008138	GO:0008138	protein tyrosine/serine/threonine phosphatase activity	1/389	27/28366	0.037037	2.70075	1.04255	0.311336	0.38965	0.251355	Dusp14	1
GO:0016849	GO:0016849	phosphorus-oxygen lyase activity	1/389	27/28366	0.037037	2.70075	1.04255	0.311336	0.38965	0.251355	Gucy2e	1
GO:0019239	GO:0019239	deaminase activity	1/389	27/28366	0.037037	2.70075	1.04255	0.311336	0.38965	0.251355	Ampd1	1
GO:0022884	GO:0022884	macromolecule transmembrane transporter activity	1/389	27/28366	0.037037	2.70075	1.04255	0.311336	0.38965	0.251355	Pex13	1
GO:0042826	GO:0042826	histone deacetylase binding	3/389	143/28366	0.020979	1.5298	0.74893	0.312667	0.390713	0.25204	Dhx36/Mta1/Kpna2	3
GO:0051020	GO:0051020	GTPase binding	6/389	337/28366	0.0178042	1.29828	0.649542	0.317083	0.395622	0.255207	Rhobtb3/Brk1/Dvl2/Cdkl5/Lztr1/Iqgap2	6
GO:0008327	GO:0008327	methyl-CpG binding	1/389	28/28366	0.0357143	2.6043	1.00149	0.320789	0.399018	0.257398	Mbd3	1
GO:0016891	GO:0016891	RNA endonuclease activity	producing 5'-phosphomonoesters	1/389	28/28366	0.0357143	2.6043	1.00149	0.320789	0.399018	0.257398	Nudt16	1
GO:0015293	GO:0015293	symporter activity	3/389	147/28366	0.0204082	1.48817	0.69972	0.327653	0.406042	0.261929	Slc12a1/Slc12a2/Slc28a3	3
GO:0004602	GO:0004602	glutathione peroxidase activity	1/389	29/28366	0.0344828	2.51449	0.962177	0.330113	0.406042	0.261929	Gstt1	1
GO:0005540	GO:0005540	hyaluronic acid binding	1/389	29/28366	0.0344828	2.51449	0.962177	0.330113	0.406042	0.261929	Habp4	1
GO:0045499	GO:0045499	chemorepellent activity	1/389	29/28366	0.0344828	2.51449	0.962177	0.330113	0.406042	0.261929	Sema5b	1
GO:0051537	GO:0051537	2 iron	2 sulfur cluster binding	1/389	29/28366	0.0344828	2.51449	0.962177	0.330113	0.406042	0.261929	Aox1	1
GO:0004726	GO:0004726	non-membrane spanning protein tyrosine phosphatase activity	2/389	86/28366	0.0232558	1.69582	0.762031	0.330441	0.406042	0.261929	Dusp14/Dusp28	2
GO:0030946	GO:0030946	protein tyrosine phosphatase activity	metal-dependent	2/389	86/28366	0.0232558	1.69582	0.762031	0.330441	0.406042	0.261929	Dusp14/Dusp28	2
GO:0140793	GO:0140793	histone H2AXY142 phosphatase activity	2/389	86/28366	0.0232558	1.69582	0.762031	0.330441	0.406042	0.261929	Dusp14/Dusp28	2
GO:0019838	GO:0019838	growth factor binding	3/389	148/28366	0.0202703	1.47811	0.687646	0.3314	0.406605	0.262292	Rpl37/Rps2/Rps19	3
GO:0004722	GO:0004722	protein serine/threonine phosphatase activity	2/389	87/28366	0.0229885	1.67633	0.744991	0.335451	0.410333	0.264696	Dusp14/Dusp28	2
GO:0008081	GO:0008081	phosphoric diester hydrolase activity	2/389	87/28366	0.0229885	1.67633	0.744991	0.335451	0.410333	0.264696	Tdp2/Pde7b	2
GO:0016417	GO:0016417	S-acyltransferase activity	1/389	30/28366	0.0333333	2.43068	0.924482	0.339309	0.413182	0.266534	Zdhhc9	1
GO:0016878	GO:0016878	acid-thiol ligase activity	1/389	30/28366	0.0333333	2.43068	0.924482	0.339309	0.413182	0.266534	Acss3	1
GO:0035035	GO:0035035	histone acetyltransferase binding	1/389	30/28366	0.0333333	2.43068	0.924482	0.339309	0.413182	0.266534	Ets1	1
GO:0051082	GO:0051082	unfolded protein binding	2/389	89/28366	0.0224719	1.63866	0.711562	0.345436	0.420013	0.270941	Dnajb5/Heatr3	2
GO:0008143	GO:0008143	poly(A) binding	1/389	31/28366	0.0322581	2.35227	0.888275	0.348379	0.422324	0.272432	Hnrnpu	1
GO:0140142	GO:0140142	nucleocytoplasmic carrier activity	1/389	31/28366	0.0322581	2.35227	0.888275	0.348379	0.422324	0.272432	Kpna2	1
GO:0035925	GO:0035925	mRNA 3'-UTR AU-rich region binding	1/389	32/28366	0.03125	2.27876	0.853445	0.357324	0.431878	0.278595	Dhx36	1
GO:0140566	GO:0140566	histone reader activity	1/389	32/28366	0.03125	2.27876	0.853445	0.357324	0.431878	0.278595	Spin1	1
GO:0051015	GO:0051015	actin filament binding	4/389	221/28366	0.0180995	1.31982	0.562824	0.359705	0.434108	0.280034	Arpc4/Myo1e/Iqgap2/Ermn	4
GO:0016209	GO:0016209	antioxidant activity	2/389	92/28366	0.0217391	1.58522	0.662961	0.36032	0.434204	0.280095	Nqo1/Gstt1	2
GO:0004364	GO:0004364	glutathione transferase activity	1/389	33/28366	0.030303	2.20971	0.819891	0.366148	0.439269	0.283363	Gstt1	1
GO:0106222	GO:0106222	lncRNA binding	1/389	33/28366	0.030303	2.20971	0.819891	0.366148	0.439269	0.283363	Hnrnpu	1
GO:0140318	GO:0140318	protein transporter activity	1/389	33/28366	0.030303	2.20971	0.819891	0.366148	0.439269	0.283363	Pex13	1
GO:0043027	GO:0043027	cysteine-type endopeptidase inhibitor activity involved in apoptotic process	1/389	34/28366	0.0294118	2.14471	0.787524	0.37485	0.447993	0.28899	Nol3	1
GO:0004725	GO:0004725	protein tyrosine phosphatase activity	2/389	95/28366	0.0210526	1.53516	0.61609	0.375077	0.447993	0.28899	Dusp14/Dusp28	2
GO:0005550	GO:0005550	pheromone binding	2/389	95/28366	0.0210526	1.53516	0.61609	0.375077	0.447993	0.28899	Mup11/Mup1	2
GO:0030695	GO:0030695	GTPase regulator activity	7/389	430/28366	0.0162791	1.18707	0.460928	0.376868	0.448811	0.289518	Plekhg5/Fgd6/Arhgap20/Arhgap27/Tbc1d16/Arhgap12/Iqgap2	7
GO:0060589	GO:0060589	nucleoside-triphosphatase regulator activity	7/389	430/28366	0.0162791	1.18707	0.460928	0.376868	0.448811	0.289518	Plekhg5/Fgd6/Arhgap20/Arhgap27/Tbc1d16/Arhgap12/Iqgap2	7
GO:0019213	GO:0019213	deacetylase activity	1/389	35/28366	0.0285714	2.08344	0.756262	0.383434	0.455292	0.293699	Oard1	1
GO:0030332	GO:0030332	cyclin binding	1/389	35/28366	0.0285714	2.08344	0.756262	0.383434	0.455292	0.293699	Cdk13	1
GO:0097718	GO:0097718	disordered domain specific binding	1/389	36/28366	0.0277778	2.02556	0.726033	0.391899	0.464664	0.299745	Smad2	1
GO:0004721	GO:0004721	phosphoprotein phosphatase activity	3/389	166/28366	0.0180723	1.31784	0.484283	0.398421	0.471707	0.304287	Rngtt/Dusp14/Dusp28	3
GO:0015081	GO:0015081	sodium ion transmembrane transporter activity	3/389	168/28366	0.0178571	1.30215	0.46316	0.405775	0.479714	0.309453	Slc12a1/Slc12a2/Slc28a3	3
GO:0000146	GO:0000146	microfilament motor activity	1/389	38/28366	0.0263158	1.91896	0.668412	0.408485	0.482214	0.311066	Myo1e	1
GO:0042277	GO:0042277	peptide binding	5/389	307/28366	0.0162866	1.18763	0.389757	0.412619	0.486387	0.313757	Srp14/Asb15/Pex13/Kpna2/Srp68	5
GO:0001727	GO:0001727	lipid kinase activity	1/389	39/28366	0.025641	1.86975	0.640904	0.416608	0.487545	0.314504	Dgkd	1
GO:0004712	GO:0004712	protein serine/threonine/tyrosine kinase activity	1/389	39/28366	0.025641	1.86975	0.640904	0.416608	0.487545	0.314504	Dstyk	1
GO:0005154	GO:0005154	epidermal growth factor receptor binding	1/389	39/28366	0.025641	1.86975	0.640904	0.416608	0.487545	0.314504	Cnot9	1
GO:0016655	GO:0016655	oxidoreductase activity	acting on NAD(P)H	quinone or similar compound as acceptor	1/389	39/28366	0.025641	1.86975	0.640904	0.416608	0.487545	0.314504	Nqo1	1
GO:0070273	GO:0070273	phosphatidylinositol-4-phosphate binding	1/389	39/28366	0.025641	1.86975	0.640904	0.416608	0.487545	0.314504	Sestd1	1
GO:0044325	GO:0044325	transmembrane transporter binding	3/389	173/28366	0.017341	1.26451	0.411497	0.424041	0.494779	0.319171	Tcaf1/Nedd4l/Fmr1	3
GO:0045505	GO:0045505	dynein intermediate chain binding	1/389	40/28366	0.025	1.82301	0.614196	0.424619	0.494779	0.319171	Dnah1	1
GO:0061631	GO:0061631	ubiquitin conjugating enzyme activity	1/389	40/28366	0.025	1.82301	0.614196	0.424619	0.494779	0.319171	Ube2d3	1
GO:0004812	GO:0004812	aminoacyl-tRNA ligase activity	1/389	41/28366	0.0243902	1.77854	0.588242	0.432521	0.501106	0.323252	Farsb	1
GO:0016875	GO:0016875	ligase activity	forming carbon-oxygen bonds	1/389	41/28366	0.0243902	1.77854	0.588242	0.432521	0.501106	0.323252	Farsb	1
GO:0016877	GO:0016877	ligase activity	forming carbon-sulfur bonds	1/389	41/28366	0.0243902	1.77854	0.588242	0.432521	0.501106	0.323252	Acss3	1
GO:0019205	GO:0019205	nucleobase-containing compound kinase activity	1/389	41/28366	0.0243902	1.77854	0.588242	0.432521	0.501106	0.323252	Pnkp	1
GO:0005539	GO:0005539	glycosaminoglycan binding	4/389	246/28366	0.0162602	1.1857	0.344928	0.436761	0.505297	0.325955	Rpl22/Habp4/Sulf2/Hdgf	4
GO:0005109	GO:0005109	frizzled binding	1/389	42/28366	0.0238095	1.7362	0.562999	0.440314	0.508682	0.328139	Dvl2	1
GO:0005506	GO:0005506	iron ion binding	3/389	178/28366	0.0168539	1.22899	0.361383	0.442111	0.510032	0.32901	Aox1/Abce1/Rplp2	3
GO:0016799	GO:0016799	hydrolase activity	hydrolyzing N-glycosyl compounds	1/389	43/28366	0.0232558	1.69582	0.538428	0.448001	0.51536	0.332447	Oard1	1
GO:0044390	GO:0044390	ubiquitin-like protein conjugating enzyme binding	1/389	43/28366	0.0232558	1.69582	0.538428	0.448001	0.51536	0.332447	Rps3	1
GO:0032451	GO:0032451	demethylase activity	1/389	44/28366	0.0227273	1.65728	0.514494	0.455582	0.522598	0.337117	Alkbh5	1
GO:0061749	GO:0061749	forked DNA-dependent helicase activity	1/389	44/28366	0.0227273	1.65728	0.514494	0.455582	0.522598	0.337117	Gtf2f2	1
GO:0009378	GO:0009378	four-way junction helicase activity	1/389	45/28366	0.0222222	1.62045	0.491163	0.46306	0.528932	0.341202	Gtf2f2	1
GO:0071949	GO:0071949	FAD binding	1/389	45/28366	0.0222222	1.62045	0.491163	0.46306	0.528932	0.341202	Aox1	1
GO:1990518	GO:1990518	single-stranded 3'-5' DNA helicase activity	1/389	45/28366	0.0222222	1.62045	0.491163	0.46306	0.528932	0.341202	Gtf2f2	1
GO:0005246	GO:0005246	calcium channel regulator activity	1/389	46/28366	0.0217391	1.58522	0.468403	0.470435	0.535846	0.345662	Rem2	1
GO:0036121	GO:0036121	double-stranded DNA helicase activity	1/389	46/28366	0.0217391	1.58522	0.468403	0.470435	0.535846	0.345662	Gtf2f2	1
GO:0043138	GO:0043138	3'-5' DNA helicase activity	1/389	47/28366	0.0212766	1.5515	0.446188	0.477709	0.543369	0.350515	Gtf2f2	1
GO:0016538	GO:0016538	cyclin-dependent protein serine/threonine kinase regulator activity	1/389	48/28366	0.0208333	1.51917	0.42449	0.484883	0.549986	0.354784	Ccnl1	1
GO:0043028	GO:0043028	cysteine-type endopeptidase regulator activity involved in apoptotic process	1/389	48/28366	0.0208333	1.51917	0.42449	0.484883	0.549986	0.354784	Nol3	1
GO:0035064	GO:0035064	methylated histone binding	2/389	121/28366	0.0165289	1.20529	0.266848	0.4959	0.561697	0.362338	Fmr1/Spin1	2
GO:0030165	GO:0030165	PDZ domain binding	2/389	123/28366	0.0162602	1.1857	0.243369	0.504576	0.569932	0.367651	Gng5/Gng12	2
GO:0140034	GO:0140034	methylation-dependent protein binding	2/389	123/28366	0.0162602	1.1857	0.243369	0.504576	0.569932	0.367651	Fmr1/Spin1	2
GO:0071889	GO:0071889	14-3-3 protein binding	1/389	51/28366	0.0196078	1.42981	0.362259	0.505822	0.570545	0.368045	Ksr1	1
GO:0140789	GO:0140789	histone phosphatase activity	2/389	126/28366	0.015873	1.15747	0.208883	0.517408	0.582803	0.375953	Dusp14/Dusp28	2
GO:0017124	GO:0017124	SH3 domain binding	2/389	128/28366	0.015625	1.13938	0.18636	0.525839	0.589923	0.380546	Arhgap27/Adam12	2
GO:0031491	GO:0031491	nucleosome binding	1/389	54/28366	0.0185185	1.35038	0.303887	0.525912	0.589923	0.380546	Smarca1	1
GO:1901505	GO:1901505	carbohydrate derivative transmembrane transporter activity	1/389	54/28366	0.0185185	1.35038	0.303887	0.525912	0.589923	0.380546	Slc28a3	1
GO:0015108	GO:0015108	chloride transmembrane transporter activity	2/389	129/28366	0.0155039	1.13055	0.175234	0.530017	0.593707	0.382987	Slc12a1/Slc12a2	2
GO:0015932	GO:0015932	nucleobase-containing compound transmembrane transporter activity	1/389	56/28366	0.0178571	1.30215	0.266876	0.53885	0.601938	0.388297	Slc28a3	1
GO:0016763	GO:0016763	pentosyltransferase activity	1/389	56/28366	0.0178571	1.30215	0.266876	0.53885	0.601938	0.388297	Parp4	1
GO:0003925	GO:0003925	G protein activity	1/389	57/28366	0.0175439	1.2793	0.248896	0.545187	0.607344	0.391784	Rit2	1
GO:0008374	GO:0008374	O-acyltransferase activity	1/389	57/28366	0.0175439	1.2793	0.248896	0.545187	0.607344	0.391784	Cpt2	1
GO:0016504	GO:0016504	peptidase activator activity	1/389	58/28366	0.0172414	1.25725	0.231246	0.551436	0.613463	0.395731	Tank	1
GO:0016810	GO:0016810	hydrolase activity	acting on carbon-nitrogen (but not peptide) bonds	2/389	135/28366	0.0148148	1.0803	0.110278	0.554557	0.61609	0.397426	Ampd1/Mthfd1	2
GO:0004879	GO:0004879	nuclear receptor activity	1/389	59/28366	0.0169492	1.23594	0.213915	0.5576	0.616936	0.397971	Thra	1
GO:0016836	GO:0016836	hydro-lyase activity	1/389	59/28366	0.0169492	1.23594	0.213915	0.5576	0.616936	0.397971	Ehhadh	1
GO:0070888	GO:0070888	E-box binding	1/389	59/28366	0.0169492	1.23594	0.213915	0.5576	0.616936	0.397971	Clock	1
GO:0016706	GO:0016706	2-oxoglutarate-dependent dioxygenase activity	1/389	60/28366	0.0166667	1.21534	0.19689	0.56368	0.621965	0.401216	Alkbh5	1
GO:0098531	GO:0098531	ligand-modulated transcription factor activity	1/389	60/28366	0.0166667	1.21534	0.19689	0.56368	0.621965	0.401216	Thra	1
GO:0030544	GO:0030544	Hsp70 protein binding	1/389	61/28366	0.0163934	1.19541	0.180159	0.569676	0.626952	0.404432	Rps3	1
GO:0015291	GO:0015291	secondary active transmembrane transporter activity	4/389	292/28366	0.0136986	0.998908	-0.00221103	0.569745	0.626952	0.404432	Slc12a1/Slc12a2/Slc28a3/Slco2b1	4
GO:0008146	GO:0008146	sulfotransferase activity	1/389	62/28366	0.016129	1.17613	0.163712	0.57559	0.630816	0.406925	Hs6st1	1
GO:0008235	GO:0008235	metalloexopeptidase activity	1/389	62/28366	0.016129	1.17613	0.163712	0.57559	0.630816	0.406925	Nudt16	1
GO:0031593	GO:0031593	polyubiquitin modification-dependent protein binding	1/389	62/28366	0.016129	1.17613	0.163712	0.57559	0.630816	0.406925	Rnf31	1
GO:0016860	GO:0016860	intramolecular oxidoreductase activity	1/389	63/28366	0.015873	1.15747	0.147538	0.581423	0.635491	0.409941	Ehhadh	1
GO:0170055	GO:0170055	lipid transmembrane transporter activity	1/389	63/28366	0.015873	1.15747	0.147538	0.581423	0.635491	0.409941	Slco2b1	1
GO:0004601	GO:0004601	peroxidase activity	1/389	64/28366	0.015625	1.13938	0.131628	0.587176	0.640053	0.412884	Gstt1	1
GO:0045309	GO:0045309	protein phosphorylated amino acid binding	1/389	64/28366	0.015625	1.13938	0.131628	0.587176	0.640053	0.412884	Nedd4	1
GO:0003777	GO:0003777	microtubule motor activity	1/389	65/28366	0.0153846	1.12185	0.115971	0.59285	0.645371	0.416314	Dnah1	1
GO:0016684	GO:0016684	oxidoreductase activity	acting on peroxide as acceptor	1/389	66/28366	0.0151515	1.10485	0.10056	0.598446	0.649349	0.41888	Gstt1	1
GO:0016903	GO:0016903	oxidoreductase activity	acting on the aldehyde or oxo group of donors	1/389	66/28366	0.0151515	1.10485	0.10056	0.598446	0.649349	0.41888	Aox1	1
GO:1901681	GO:1901681	sulfur compound binding	4/389	303/28366	0.0132013	0.962644	-0.0770861	0.598906	0.649349	0.41888	Rpl22/Acbd3/Smad4/Hdgf	4
GO:0140030	GO:0140030	modification-dependent protein binding	3/389	229/28366	0.0131004	0.955288	-0.0801069	0.610183	0.660692	0.426198	Fmr1/Rnf31/Spin1	3
GO:0003774	GO:0003774	cytoskeletal motor activity	2/389	150/28366	0.0133333	0.972271	-0.0401514	0.611864	0.661629	0.426802	Myo1e/Dnah1	2
GO:0160215	GO:0160215	deacylase activity	1/389	69/28366	0.0144928	1.05682	0.0557174	0.614779	0.663896	0.428264	Oard1	1
GO:0001217	GO:0001217	DNA-binding transcription repressor activity	4/389	310/28366	0.0129032	0.940907	-0.123358	0.616836	0.665232	0.429126	Smad5/Smad3/Foxp1/Hdgf	4
GO:0016651	GO:0016651	oxidoreductase activity	acting on NAD(P)H	1/389	70/28366	0.0142857	1.04172	0.0412081	0.620075	0.666067	0.429665	Nqo1	1
GO:0045296	GO:0045296	cadherin binding	1/389	70/28366	0.0142857	1.04172	0.0412081	0.620075	0.666067	0.429665	Cdh12	1
GO:0050840	GO:0050840	extracellular matrix binding	1/389	70/28366	0.0142857	1.04172	0.0412081	0.620075	0.666067	0.429665	Tgfbi	1
GO:0001786	GO:0001786	phosphatidylserine binding	1/389	71/28366	0.0140845	1.02705	0.0269062	0.625298	0.670789	0.432711	Mark1	1
GO:0008509	GO:0008509	monoatomic anion transmembrane transporter activity	2/389	154/28366	0.012987	0.947017	-0.0777402	0.626165	0.670832	0.432738	Slc12a1/Slc12a2	2
GO:0015103	GO:0015103	inorganic anion transmembrane transporter activity	2/389	158/28366	0.0126582	0.923042	-0.114383	0.640054	0.684807	0.441754	Slc12a1/Slc12a2	2
GO:0015079	GO:0015079	potassium ion transmembrane transporter activity	2/389	161/28366	0.0124224	0.905842	-0.141277	0.650202	0.694749	0.448167	Slc12a1/Slc12a2	2
GO:0008028	GO:0008028	monocarboxylic acid transmembrane transporter activity	1/389	79/28366	0.0126582	0.923042	-0.0807682	0.664584	0.709181	0.457477	Slco2b1	1
GO:0016782	GO:0016782	transferase activity	transferring sulphur-containing groups	1/389	81/28366	0.0123457	0.900251	-0.106008	0.673746	0.718013	0.463174	Hs6st1	1
GO:0008201	GO:0008201	heparin binding	2/389	175/28366	0.0114286	0.833375	-0.260717	0.694574	0.739239	0.476866	Rpl22/Hdgf	2
GO:0050660	GO:0050660	flavin adenine dinucleotide binding	1/389	89/28366	0.011236	0.819329	-0.201294	0.707965	0.752502	0.485422	Aox1	1
GO:0051213	GO:0051213	dioxygenase activity	1/389	92/28366	0.0108696	0.792612	-0.234936	0.719852	0.764136	0.492927	Alkbh5	1
GO:0042562	GO:0042562	hormone binding	1/389	96/28366	0.0104167	0.759587	-0.278226	0.734955	0.779149	0.502611	Thra	1
GO:0002020	GO:0002020	protease binding	2/389	190/28366	0.0105263	0.767582	-0.379029	0.736856	0.780144	0.503253	Nol3/Mbp	2
GO:0008238	GO:0008238	exopeptidase activity	1/389	98/28366	0.0102041	0.744085	-0.299245	0.742199	0.784777	0.506242	Nudt16	1
GO:0016853	GO:0016853	isomerase activity	2/389	193/28366	0.0103627	0.755651	-0.401641	0.744689	0.786384	0.507278	Top3b/Ehhadh	2
GO:0008237	GO:0008237	metallopeptidase activity	2/389	199/28366	0.0100503	0.732867	-0.445912	0.759757	0.801253	0.51687	Nudt16/Adam12	2
GO:0005085	GO:0005085	guanyl-nucleotide exchange factor activity	2/389	206/28366	0.00970874	0.707964	-0.496043	0.77636	0.817699	0.527479	Plekhg5/Fgd6	2
GO:0051219	GO:0051219	phosphoprotein binding	1/389	111/28366	0.00900901	0.65694	-0.427022	0.784705	0.825155	0.532289	Nedd4	1
GO:0001227	GO:0001227	DNA-binding transcription repressor activity	RNA polymerase II-specific	3/389	302/28366	0.00993377	0.724374	-0.567825	0.785475	0.825155	0.532289	Smad5/Foxp1/Hdgf	3
GO:0035401	GO:0035401	histone H3Y41 kinase activity	1/389	115/28366	0.00869565	0.63409	-0.463631	0.796319	0.833309	0.537549	Dstyk	1
GO:0072341	GO:0072341	modified amino acid binding	1/389	115/28366	0.00869565	0.63409	-0.463631	0.796319	0.833309	0.537549	Mark1	1
GO:0140801	GO:0140801	histone H2AXY142 kinase activity	1/389	115/28366	0.00869565	0.63409	-0.463631	0.796319	0.833309	0.537549	Dstyk	1
GO:0004222	GO:0004222	metalloendopeptidase activity	1/389	119/28366	0.00840336	0.612776	-0.499132	0.807308	0.84372	0.544265	Adam12	1
GO:0017171	GO:0017171	serine hydrolase activity	2/389	223/28366	0.00896861	0.653994	-0.611669	0.812564	0.84812	0.547103	Tmprss13/Lipe	2
GO:0004867	GO:0004867	serine-type endopeptidase inhibitor activity	1/389	128/28366	0.0078125	0.56969	-0.575354	0.82992	0.864011	0.557354	Serpinf1	1
GO:0016298	GO:0016298	lipase activity	1/389	128/28366	0.0078125	0.56969	-0.575354	0.82992	0.864011	0.557354	Lipe	1
GO:0001653	GO:0001653	peptide receptor activity	1/389	129/28366	0.00775194	0.565274	-0.583535	0.832263	0.86534	0.558211	Gucy2e	1
GO:0005125	GO:0005125	cytokine activity	2/389	240/28366	0.00833333	0.607669	-0.71973	0.84345	0.874784	0.564304	Il33/Il18	2
GO:0140101	GO:0140101	catalytic activity	acting on a tRNA	1/389	134/28366	0.00746269	0.544181	-0.623648	0.843503	0.874784	0.564304	Farsb	1
GO:0022804	GO:0022804	active transmembrane transporter activity	4/389	439/28366	0.00911162	0.664422	-0.835563	0.854497	0.885054	0.570928	Slc12a1/Slc12a2/Slc28a3/Slco2b1	4
GO:0005201	GO:0005201	extracellular matrix structural constituent	1/389	142/28366	0.00704225	0.513523	-0.685271	0.859946	0.888284	0.573012	Tgfbi	1
GO:0016798	GO:0016798	hydrolase activity	acting on glycosyl bonds	1/389	142/28366	0.00704225	0.513523	-0.685271	0.859946	0.888284	0.573012	Oard1	1
GO:0019887	GO:0019887	protein kinase regulator activity	2/389	251/28366	0.00796813	0.581038	-0.786154	0.860902	0.888284	0.573012	Stk11/Ccnl1	2
GO:0016616	GO:0016616	oxidoreductase activity	acting on the CH-OH group of donors	NAD or NADP as acceptor	1/389	147/28366	0.00680272	0.496057	-0.722329	0.869336	0.89471	0.577158	Ehhadh	1
GO:0030295	GO:0030295	protein kinase activator activity	1/389	147/28366	0.00680272	0.496057	-0.722329	0.869336	0.89471	0.577158	Stk11	1
GO:0008083	GO:0008083	growth factor activity	1/389	150/28366	0.00666667	0.486135	-0.744067	0.874666	0.899055	0.57996	Hdgf	1
GO:0061134	GO:0061134	peptidase regulator activity	2/389	263/28366	0.00760456	0.554527	-0.855832	0.877898	0.9003	0.580763	Tank/Serpinf1	2
GO:0070851	GO:0070851	growth factor receptor binding	1/389	152/28366	0.00657895	0.479739	-0.758362	0.878098	0.9003	0.580763	Cnot9	1
GO:0016614	GO:0016614	oxidoreductase activity	acting on CH-OH group of donors	1/389	158/28366	0.00632911	0.461521	-0.800344	0.887842	0.907995	0.585727	Ehhadh	1
GO:0019209	GO:0019209	kinase activator activity	1/389	158/28366	0.00632911	0.461521	-0.800344	0.887842	0.907995	0.585727	Stk11	1
GO:0019207	GO:0019207	kinase regulator activity	2/389	289/28366	0.00692042	0.504639	-0.99807	0.908352	0.927801	0.598503	Stk11/Ccnl1	2
GO:0005319	GO:0005319	lipid transporter activity	1/389	176/28366	0.00568182	0.41432	-0.919041	0.912654	0.931022	0.600581	Slco2b1	1
GO:0050839	GO:0050839	cell adhesion molecule binding	2/389	313/28366	0.00638978	0.465944	-1.1203	0.930021	0.947547	0.611241	Tgfbi/Cdh12	2
GO:0004866	GO:0004866	endopeptidase inhibitor activity	1/389	197/28366	0.00507614	0.370154	-1.04604	0.934767	0.951186	0.613589	Serpinf1	1
GO:0046943	GO:0046943	carboxylic acid transmembrane transporter activity	1/389	199/28366	0.00502513	0.366434	-1.05758	0.936556	0.951511	0.613798	Slco2b1	1
GO:0005342	GO:0005342	organic acid transmembrane transporter activity	1/389	200/28366	0.005	0.364602	-1.06332	0.937432	0.951511	0.613798	Slco2b1	1
GO:0004252	GO:0004252	serine-type endopeptidase activity	1/389	203/28366	0.00492611	0.359213	-1.08041	0.939989	0.952914	0.614703	Tmprss13	1
GO:0030414	GO:0030414	peptidase inhibitor activity	1/389	205/28366	0.00487805	0.355709	-1.09169	0.941635	0.953391	0.615011	Serpinf1	1
GO:0001664	GO:0001664	G protein-coupled receptor binding	2/389	338/28366	0.00591716	0.431481	-1.23986	0.947398	0.957124	0.617419	Nedd4/Dvl2	2
GO:0046873	GO:0046873	metal ion transmembrane transporter activity	3/389	450/28366	0.00666667	0.486135	-1.29567	0.947683	0.957124	0.617419	Slc12a1/Slc12a2/Slc28a3	3
GO:0008236	GO:0008236	serine-type peptidase activity	1/389	218/28366	0.00458716	0.334497	-1.16311	0.951292	0.959574	0.619	Tmprss13	1
GO:0061135	GO:0061135	endopeptidase regulator activity	1/389	222/28366	0.0045045	0.32847	-1.18444	0.953929	0.961039	0.619945	Serpinf1	1
GO:0016705	GO:0016705	oxidoreductase activity	acting on paired donors	with incorporation or reduction of molecular oxygen	1/389	233/28366	0.00429185	0.312963	-1.2417	0.96047	0.966429	0.623421	Alkbh5	1
GO:0033218	GO:0033218	amide binding	1/389	237/28366	0.00421941	0.307681	-1.26203	0.962612	0.967383	0.624037	Acbd3	1
GO:0016757	GO:0016757	glycosyltransferase activity	1/389	271/28366	0.00369004	0.269079	-1.42563	0.97672	0.980346	0.632399	Parp4	1
GO:0008514	GO:0008514	organic anion transmembrane transporter activity	1/389	279/28366	0.00358423	0.261363	-1.462	0.979177	0.981598	0.633207	Slco2b1	1
GO:0004175	GO:0004175	endopeptidase activity	2/389	452/28366	0.00442478	0.322656	-1.71172	0.986324	0.987542	0.637041	Tmprss13/Adam12	2
GO:0005549	GO:0005549	odorant binding	2/389	498/28366	0.00401606	0.292853	-1.87732	0.99219	0.99219	0.64004	Mup11/Mup1	2
